# Supplementary material for: Species-Specificity of Transcriptional Regulation and the Response to Lipopolysaccharide in Mammalian Macrophages
Source: Front Cell Dev Biol. 2020 Jul 21;8:661. doi: 10.3389/fcell.2020.00661 (PMC7386301; doi:10.3389/fcell.2020.00661)
Supplement: Supplementary file 3 [file Table_1.XLSX]

## Sheet: Supplementary Table S1
Supplementary Table 1. Source of RNA-seq libraries.
Species	NCBI BioProject ID	Time post-stimulation	SRA sample ID	SRA run ID	Library layout
cow	PRJEB22535	0h	ERS3098872	ERR2767251	PAIRED
				ERR2767252
				ERR2767253
				ERR2767254
				ERR2767255
			ERS3098867	ERR2767261	PAIRED
				ERR2767262
				ERR2767263
				ERR2767264
				ERR2767265
			ERS3098869	ERR2767271	PAIRED
				ERR2767272
				ERR2767273
				ERR2767274
				ERR2767275
			ERS3098871	ERR2767281	PAIRED
				ERR2767282
		7h	ERS3098866	ERR2767256	PAIRED
				ERR2767257
				ERR2767258
				ERR2767259
				ERR2767260
			ERS3098870	ERR2767266	PAIRED
				ERR2767267
				ERR2767268
				ERR2767269
				ERR2767270
			ERS3098865	ERR2767276	PAIRED
				ERR2767277
				ERR2767278
				ERR2767279
				ERR2767280
			ERS3098868	ERR2767283	PAIRED
				ERR2767284
goat	PRJEB23196	0h	ERS2227181	ERR2182113	PAIRED
			ERS2227209	ERR2182115
			ERS2227182	ERR2182117
		7h	ERS2227207	ERR2182114
			ERS2227180	ERR2182116
			ERS2227197	ERR2182118	PAIRED
horse	PRJEB24920	0h	ERS2382443	ERR2299330	PAIRED
				ERR2299331
				ERR2299332
				ERR2299333
				ERR2299334
				ERR2299335
				ERR2299336
			ERS2382440	ERR2299344	PAIRED
				ERR2299345
				ERR2299346
				ERR2299347
				ERR2299348
				ERR2299349
				ERR2299350
			ERS2382442	ERR2299358	PAIRED
				ERR2299359
				ERR2299360
				ERR2299361
				ERR2299362
				ERR2299363
				ERR2299364
		7h	ERS2382444	ERR2299337	PAIRED
				ERR2299338
				ERR2299339
				ERR2299340
				ERR2299341
				ERR2299342
				ERR2299343
			ERS2382439	ERR2299351	PAIRED
				ERR2299352
				ERR2299353
				ERR2299354
				ERR2299355
				ERR2299356
				ERR2299357
			ERS2382441	ERR2299365	PAIRED
				ERR2299366
				ERR2299367
				ERR2299368
				ERR2299369
				ERR2299370
				ERR2299371
mouse (Mus musculus)	PRJNA432435	0h	SRS2903865	SRR6660265	SINGLE
			SRS2903866	SRR6660268
			SRS2903867	SRR6660266
			SRS2903868	SRR6660267
		6h	SRS2903863	SRR6660263	SINGLE
			SRS2903864	SRR6660264
mouse (Mus spretus)	PRJNA432435	0h	SRS2904049	SRR6660449	SINGLE
			SRS2904050	SRR6660450
			SRS2904052	SRR6660452
			SRS2904053	SRR6660451
		6h	SRS2904048	SRR6660448	SINGLE
			SRS2904051	SRR6660447
pig	PRJEB23119	0h	ERS2227138	ERR2178415	PAIRED
				ERR2178416
				ERR2178417
				ERR2178418
				ERR2178419
				ERR2178420
				ERR2178421
			ERS2227136	ERR2178429	PAIRED
				ERR2178430
				ERR2178431
				ERR2178432
				ERR2178433
				ERR2178434
				ERR2178435
			ERS2227141	ERR2178443	PAIRED
				ERR2178444
				ERR2178445
				ERR2178446
				ERR2178447
				ERR2178448
				ERR2178449
		7h	ERS2227140	ERR2178422	PAIRED
				ERR2178423
				ERR2178424
				ERR2178425
				ERR2178426
				ERR2178427
				ERR2178428
			ERS2227139	ERR2178436	PAIRED
				ERR2178437
				ERR2178438
				ERR2178439
				ERR2178440
				ERR2178441
				ERR2178442
			ERS2227137	ERR2178450	PAIRED
				ERR2178451
				ERR2178452
				ERR2178453
				ERR2178454
				ERR2178455
				ERR2178456
rat	PRJEB22553	0h	ERS2693195	ERR2767239	PAIRED
				ERR2767240
			ERS2693197	ERR2767243	PAIRED
				ERR2767244
			ERS2693199	ERR2767247	PAIRED
				ERR2767248
		7h	ERS2693196	ERR2767241	PAIRED
				ERR2767242
			ERS2693198	ERR2767245	PAIRED
				ERR2767246
			ERS2693200	ERR2767249	PAIRED
				ERR2767250
sheep	PRJEB19199	0h	ERS2107181	ERR2074810	PAIRED
				ERR2074811
				ERR2074812
				ERR2074813
				ERR2074814
				ERR2074815
				ERR2074816
			ERS2107109	ERR2074844	PAIRED
				ERR2074845
				ERR2074846
				ERR2074847
				ERR2074848
				ERR2074849
				ERR2074850
			ERS2107469	ERR2074878	PAIRED
				ERR2074879
				ERR2074880
				ERR2074881
				ERR2074882
				ERR2074883
				ERR2074884
			ERS2107085	ERR2074908	PAIRED
				ERR2074909
				ERR2074910
				ERR2074911
				ERR2074912
				ERR2074913
				ERR2074914
			ERS2107265	ERR2074947	PAIRED
				ERR2074948
				ERR2074949
				ERR2074950
				ERR2074951
				ERR2074952
				ERR2074953
			ERS2107212	ERR2074977	PAIRED
				ERR2074978
				ERR2074979
				ERR2074980
				ERR2074981
				ERR2074982
				ERR2074983
		2h	ERS2107389	ERR2074821	PAIRED
				ERR2074822
				ERR2074823
				ERR2074824
			ERS2107386	ERR2074855	PAIRED
				ERR2074856
				ERR2074857
				ERR2074858
			ERS2107399	ERR2074889	PAIRED
				ERR2074890
				ERR2074891
				ERR2074892
			ERS2107482	ERR2074919	PAIRED
				ERR2074920
				ERR2074921
				ERR2074922
			ERS2107501	ERR2074958	PAIRED
				ERR2074959
				ERR2074960
				ERR2074961
			ERS2107465	ERR2074988	PAIRED
				ERR2074989
				ERR2074990
				ERR2074991
		4h	ERS2107503	ERR2074825	PAIRED
				ERR2074826
				ERR2074827
				ERR2074828
			ERS2107484	ERR2074859	PAIRED
				ERR2074860
				ERR2074861
				ERR2074862
			ERS2107505	ERR2074893	PAIRED
				ERR2074894
				ERR2074895
				ERR2074896
			ERS2107384	ERR2074923	PAIRED
				ERR2074924
				ERR2074925
				ERR2074926
			ERS2107461	ERR2074962	PAIRED
				ERR2074963
				ERR2074964
				ERR2074965
			ERS2107390	ERR2074992	PAIRED
				ERR2074993
				ERR2074994
				ERR2074995
		7h	ERS2107383	ERR2074829	PAIRED
				ERR2074830
				ERR2074831
				ERR2074832
				ERR2074833
				ERR2074834
				ERR2074835
			ERS2107413	ERR2074863	PAIRED
				ERR2074864
				ERR2074865
				ERR2074866
				ERR2074867
				ERR2074868
				ERR2074869
			ERS2107385	ERR2074897	PAIRED
				ERR2074898
				ERR2074899
				ERR2074900
				ERR2074901
				ERR2074902
				ERR2074903
			ERS2107479	ERR2074927	PAIRED
				ERR2074928
				ERR2074929
				ERR2074930
			ERS2107495	ERR2074966	PAIRED
				ERR2074967
				ERR2074968
				ERR2074969
				ERR2074970
				ERR2074971
				ERR2074972
			ERS2107486	ERR2074996	PAIRED
				ERR2074997
				ERR2074998
				ERR2074999
				ERR2075000
				ERR2075001
				ERR2075002
		24h	ERS2107392	ERR2074817	PAIRED
				ERR2074818
				ERR2074819
				ERR2074820
			ERS2107499	ERR2074851	PAIRED
				ERR2074852
				ERR2074853
				ERR2074854
			ERS2107409	ERR2074885	PAIRED
				ERR2074886
				ERR2074887
				ERR2074888
			ERS2107393	ERR2074915	PAIRED
				ERR2074916
				ERR2074917
				ERR2074918
			ERS2107488	ERR2074954	PAIRED
				ERR2074955
				ERR2074956
				ERR2074957
			ERS2107462	ERR2074984	PAIRED
				ERR2074985
				ERR2074986
				ERR2074987
water buffalo	PRJEB25226	0h	ERS2495812	ERR2353017	PAIRED
				ERR2353018
				ERR2353019
				ERR2353020
				ERR2353021
			ERS2495961	ERR2353077	PAIRED
				ERR2353078
				ERR2353079
				ERR2353080
				ERR2353081
				ERR2353082
				ERR2353083
				ERR2353084
				ERR2353085
				ERR2353086
			ERS2495871	ERR2353877	PAIRED
				ERR2353878
				ERR2353879
				ERR2353880
				ERR2353881
			ERS2495796	ERR2353946	PAIRED
				ERR2353947
				ERR2353948
				ERR2353949
				ERR2353950
				ERR2353951
				ERR2353952
				ERR2353953
				ERR2353954
				ERR2353955
				ERR2353956
				ERR2353957
				ERR2353958
				ERR2353959
				ERR2353960
				ERR2353961
				ERR2353962
				ERR2353963
				ERR2353964
				ERR2353965
				ERR2353966
				ERR2353967
				ERR2353968
		7h	ERS2495798	ERR2353022	PAIRED
				ERR2353023
				ERR2353024
				ERR2353025
				ERR2353026
			ERS2495797	ERR2353100	PAIRED
				ERR2353101
				ERR2353102
				ERR2353103
				ERR2353104
				ERR2353105
				ERR2353106
				ERR2353107
				ERR2353108
				ERR2353109
			ERS2495799	ERR2353882	PAIRED
				ERR2353883
				ERR2353884
				ERR2353885
				ERR2353886
			ERS2495801	ERR2353969	PAIRED
