# Supplementary material for: Species-Specificity of Transcriptional Regulation and the Response to Lipopolysaccharide in Mammalian Macrophages
Source: Front Cell Dev Biol. 2020 Jul 21;8:661. doi: 10.3389/fcell.2020.00661 (PMC7386301; doi:10.3389/fcell.2020.00661)
Supplement: Supplementary file 4 [file Table_2.XLSX]

## Sheet: Supplementary Table S2
Supplementary Table 2. Source of reference transcriptomes.
Common name	Scientific name	Genome version	URL (Ensembl cDNA)	URL (NCBI mRNA)	No. of Ensembl protein-coding transcripts	No. of Ensembl protein-coding genes	No. of NCBI protein-coding transcripts (excl. those identical to an existing Ensembl transcript)	No. of NCBI protein-coding genes represented by the set of NCBI transcripts (i.e., excl. those identical to an existing Ensembl transcript)	No. of gene models unique to NCBI	Total no. of unique protein-coding transcripts	Total no. of unique protein-coding genes
cow	Bos taurus	ARS-UCD1.2	ftp://ftp.ensembl.org/pub/release-98/fasta/bos_taurus/cdna/Bos_taurus.ARS-UCD1.2.cdna.all.fa.gz	ftp://ftp.ncbi.nlm.nih.gov/genomes/all/GCF/002/263/795/GCF_002263795.1_ARS-UCD1.2/GCF_002263795.1_ARS-UCD1.2_rna.fna.gz	37519	21755	54438	18116	3759	91957	25514
goat	Capra hircus	ARS1	ftp://ftp.ensembl.org/pub/release-98/fasta/capra_hircus/cdna/Capra_hircus.ARS1.cdna.all.fa.gz	ftp://ftp.ncbi.nlm.nih.gov/genomes/all/GCF/001/704/415/GCF_001704415.1_ARS1/GCF_001704415.1_ARS1_rna.fna.gz	33896	21333	32719	15701	5104	66615	26437
horse	Equus caballus	EquCab3.0	ftp://ftp.ensembl.org/pub/release-98/fasta/equus_caballus/cdna/Equus_caballus.EquCab3.0.cdna.all.fa.gz	ftp://ftp.ncbi.nlm.nih.gov/genomes/all/GCF/002/863/925/GCF_002863925.1_EquCab3.0/GCF_002863925.1_EquCab3.0_rna.fna.gz	44891	20883	45756	16023	4822	90647	25705
mouse (house mouse)	Mus musculus	GRCm38.p6	ftp://ftp.ensembl.org/pub/release-98/fasta/mus_musculus/cdna/Mus_musculus.GRCm38.cdna.all.fa.gz	ftp://ftp.ncbi.nlm.nih.gov/genomes/all/GCF/000/001/635/GCF_000001635.26_GRCm38.p6/GCF_000001635.26_GRCm38.p6_rna.fna.gz	103675	21956	50953	16497	1080	154628	23036
mouse (Algerian mouse)	Mus spretus	SPRET_EiJ_v1	ftp://ftp.ensembl.org/pub/release-98/fasta/mus_spretus/cdna/Mus_spretus.SPRET_EiJ_v1.cdna.all.fa.gz	n/a	79244	19819	n/a	n/a	n/a	79244	19819
pig	Sus scrofa	Sscrofa11.1	ftp://ftp.ensembl.org/pub/release-98/fasta/sus_scrofa/cdna/Sus_scrofa.Sscrofa11.1.cdna.all.fa.gz	ftp://ftp.ncbi.nlm.nih.gov/genomes/all/GCF/000/003/025/GCF_000003025.6_Sscrofa11.1/GCF_000003025.6_Sscrofa11.1_rna.fna.gz	49834	21275	58181	18803	5970	108015	27245
rat	Rattus norvegicus	Rnor_6.0	ftp://ftp.ensembl.org/pub/release-98/fasta/rattus_norvegicus/cdna/Rattus_norvegicus.Rnor_6.0.cdna.all.fa.gz	ftp://ftp.ncbi.nlm.nih.gov/genomes/all/GCF/000/001/895/GCF_000001895.5_Rnor_6.0/GCF_000001895.5_Rnor_6.0_rna.fna.gz	30029	22125	41045	17170	3381	71074	25506
sheep	Ovis aries	Oar_v3.1	ftp://ftp.ensembl.org/pub/release-98/fasta/ovis_aries/cdna/Ovis_aries.Oar_v3.1.cdna.all.fa.gz	ftp://ftp.ncbi.nlm.nih.gov/genomes/all/GCF/000/298/735/GCF_000298735.1_Oar_v3.1/GCF_000298735.1_Oar_v3.1_rna.fna.gz	22823	20881	38757	16942	6285	61580	27166
water buffalo	Bubalus bubalis	UOA_WB_1	n/a	ftp://ftp.ncbi.nlm.nih.gov/genomes/all/GCF/003/121/395/GCF_003121395.1_UOA_WB_1/GCF_003121395.1_UOA_WB_1_rna.fna.gz	n/a	n/a	58069	20670	20670	58069	20670
