# Supplementary material for: Species-Specificity of Transcriptional Regulation and the Response to Lipopolysaccharide in Mammalian Macrophages
Source: Front Cell Dev Biol. 2020 Jul 21;8:661. doi: 10.3389/fcell.2020.00661 (PMC7386301; doi:10.3389/fcell.2020.00661)
Supplement: Supplementary file 5 [file Table_3.xlsx]

## Sheet: Supplementary Table S3
Supplementary Table S3. BMDM expression level estimates before and after stimulation.
Notes:
1. Gene-level expression estimates are only included in this table for genes annotated in 3 or more of the 9 species analysed.
2. Gene IDs are given as Ensembl IDs where available, else an NCBI gene ID. The latter are numerical IDs (gene records accessible at https://www.ncbi.nlm.nih.gov/gene/X, where X is the numerical ID), and are elsewhere prefixed 'LOC'.
3. As this table aggregates metadata from multiple genome annotations, the same gene may have subtly different descriptions (e.g. AAMP may be "angio-associated migratory protein", "angio-associated, migratory cell protein", "angio associated migratory cell protein") or be referred to by synonyms (e.g. AAAS is both "aladin WD repeat nucleoporin" and "achalasia, adrenocortical insufficiency, alacri…
4. For an at-a-glance interpretation of the effect of BMDM stimulation, gene expression levels are ranked if the expression level post-stimulation is >= 10 TPM. For genes with >= 8 ranks (that is, genes also annotated in 8 or more species), the sum of ranks approximates how upregulated this gene is when the BMDMs are stimulated. Genes with lower sum-of-ranks are more highly, and consistently, upr…
5. For a meaningful cross-species comparison of expression levels, we need a one-to-one relationship between gene names across species. Where this one-to-one relationship cannot be established, the column labelled "candidate IDs for genes with unavailable data" may help support manual annotation. If this column contains multiple IDs, this is a possible indication of tandem gene duplication. For i…
Gene name	No. of gene descriptions	Description (may differ between species)	No. of species in which gene is annotated	Gene ID (sheep)	Gene ID (buffalo)	Gene ID (cow)	Gene ID (goat)	Gene ID (horse)	Gene ID (mouse - M. musculus)	Gene ID (mouse - M. spretus)	Gene ID (pig)	Gene ID (rat)	Genes renamed for the purpose of meaningful cross-species comparison, listed as "species (original gene name)" (note that if the original gene name has the form "gene name/gene ID" then there are multiple gene IDs assigned that gene name in this species)	Species in which data for this gene is unavailable (i.e. where the gene is either unannotated or there is ambiguity about which copy number variant is the 'true' gene)	Candidate IDs for genes with unavailable data (given if there is ambiguity about which copy number variant is the 'true' gene)	Expression level, as transcripts per million (TPM)																		log2 fold change of TPM+1									Rank (note that ranks are only assigned if expression post-stimulation is >= 10 TPM)
																sheep		buffalo		cow		goat		horse		mouse (M. musculus)		mouse (M. spretus)		pig		rat		sheep	buffalo	cow	goat	horse	mouse (M. musculus)	mouse (M. spretus)	pig	rat	sheep	buffalo	cow	goat	horse	mouse (M. musculus)	mouse (M. spretus)
																0h	7h	0h	7h	0h	7h	0h	7h	0h	7h	0h	6h	0h	6h	0h	7h	0h	7h
A2M	1	alpha-2-macroglobulin	8	ENSOARG00000000950	102402539	ENSBTAG00000018137	NA	ENSECAG00000012558	ENSMUSG00000030111	MGP_SPRETEiJ_G0029850	ENSSSCG00000000660	ENSRNOG00000045772	buffalo (LOC102402539)	goat	NA	1.835	1.5615	88.2665	62.593	80.9455	38.2475	NA	NA	0	0	0	0.035	0	0	95.256	81.799	0.095	0.057	-0.146	-0.489	-1.062	NA	0	0.05	0	-0.217	-0.051	NA	3081	5037	NA	NA	NA	NA
A3GALT2	2	alpha 1,3-galactosyltransferase 2 (goat, buffalo, horse, rat, sheep, pig, cow) | alpha 1,3-galactosyltransferase 2 (isoglobotriaosylceramide synthase) (mouse - M. musculus, mouse - M. spretus)	9	101103704	102402563	617693	ENSCHIG00000015424	ENSECAG00000035454	ENSMUSG00000028794	MGP_SPRETEiJ_G0027483	ENSSSCG00000032224	ENSRNOG00000005935	NA	NA	NA	0.296	0.579	0.188	0.2345	0	0	0.979	1.804	0.03	0.042	0.053	0	0.006	0.0435	0.073	0.195	125.885	230.196	0.285	0.055	0	0.503	0.017	-0.075	0.053	0.155	0.866	NA	NA	NA	NA	NA	NA	NA
A4GALT	2	alpha 1,4-galactosyltransferase (cow, mouse - M. musculus, goat, rat, mouse - M. spretus, sheep) | alpha 1,4-galactosyltransferase (P blood group) (buffalo, horse, pig)	9	ENSOARG00000019031	102404141	ENSBTAG00000026497	ENSCHIG00000023291	ENSECAG00000019753	ENSMUSG00000047878	MGP_SPRETEiJ_G0020993	ENSSSCG00000026962	ENSRNOG00000009736	NA	NA	NA	0.066	0.2815	29.3	41.7445	1.1495	8.3785	4.333	6.782	0.012	0.044	0.0945	0.1405	1.0865	0.47	24.136	42.873	0	0	0.266	0.496	2.125	0.545	0.045	0.059	-0.505	0.804	0	NA	688	NA	NA	NA	NA	NA
AAAS	2	aladin WD repeat nucleoporin (cow, buffalo, goat, horse, rat, pig) | achalasia, adrenocortical insufficiency, alacrimia (mouse - M. musculus, sheep, mouse - M. spretus)	9	ENSOARG00000016526	102403059	ENSBTAG00000020179	ENSCHIG00000019501	ENSECAG00000012966	ENSMUSG00000036678	MGP_SPRETEiJ_G0021241	ENSSSCG00000000268	ENSRNOG00000013445	NA	NA	NA	17.2895	10.402	20.0775	9.635	20.808	8.5335	24.583	22.946	1.863	1.206	21.341	5.0745	15.469	3.723	16.784	11.255	18.755	14.437	-0.682	-0.987	-1.194	-0.095	-0.376	-1.879	-1.802	-0.537	-0.356	4919	4863	NA	3971	NA	NA	NA
AACS	1	acetoacetyl-CoA synthetase	9	ENSOARG00000017489	102416625	ENSBTAG00000005678	ENSCHIG00000016645	ENSECAG00000015112	ENSMUSG00000029482	MGP_SPRETEiJ_G0028767	ENSSSCG00000009755	ENSRNOG00000000967	NA	NA	NA	28.2065	17.395	14.464	4.216	15.456	6.5085	23.185	20.232	3.547	2.088	20.1845	11.4055	23.596	39.8915	7.499	5.703	6.189	7.436	-0.667	-1.568	-1.132	-0.188	-0.558	-0.772	0.733	-0.342	0.231	4883	NA	NA	4935	NA	4226	736
AADAT	1	aminoadipate aminotransferase	7	NA	102415820	NA	ENSCHIG00000025032	ENSECAG00000013400	ENSMUSG00000057228	MGP_SPRETEiJ_G0032187	ENSSSCG00000009708	ENSRNOG00000011861	NA	cow, sheep	cow (ENSBTAG00000010326, ENSBTAG00000050967)	NA	NA	3.696	1.2275	NA	NA	19.05	17.272	1.266	0.903	0.069	0.8665	0	0	0.016	0.017	0.139	0.079	NA	-1.076	NA	-0.134	-0.252	0.804	0	0.001	-0.078	NA	NA	NA	NA	NA	NA	NA
AAGAB	2	alpha- and gamma-adaptin binding protein (goat, pig, rat, mouse - M. spretus, sheep, mouse - M. musculus) | alpha and gamma adaptin binding protein (horse, buffalo, cow)	9	ENSOARG00000018291	102401683	ENSBTAG00000040368	ENSCHIG00000015028	ENSECAG00000013142	ENSMUSG00000037257	MGP_SPRETEiJ_G0033473	ENSSSCG00000004951	ENSRNOG00000008424	NA	NA	NA	22.1375	18.706	20.7	19.2635	23.5175	17.367	30.188	31.94	13.398	16.17	39.373	15.369	47.133	23.911	37.776	36.031	35.2	21.09	-0.232	-0.099	-0.417	0.079	0.254	-1.302	-0.95	-0.066	-0.713	2972	1522	2781	2014	1044	5131	5263
AAK1	1	AP2 associated kinase 1	9	ENSOARG00000019784	102410532	ENSBTAG00000009343	ENSCHIG00000009871	ENSECAG00000002756	ENSMUSG00000057230	MGP_SPRETEiJ_G0029615	ENSSSCG00000008337	ENSRNOG00000018317	NA	NA	NA	9.058	5.656	9.0755	2.233	18.7405	10.4175	9.207	9.091	3.666	3.196	21.4705	9.0905	22.1455	11.9975	14.587	11.709	18.972	14.317	-0.596	-1.64	-0.79	-0.016	-0.153	-1.155	-0.832	-0.294	-0.383	NA	NA	4259	3071	NA	4949	5077
AAMDC	2	adipogenesis associated Mth938 domain containing (goat, pig, mouse - M. spretus, horse, sheep, buffalo, cow, mouse - M. musculus) | adipogenesis associated, Mth938 domain containing (rat)	9	ENSOARG00000006824	102406150	ENSBTAG00000017298	ENSCHIG00000016553	ENSECAG00000010625	ENSMUSG00000035642	MGP_SPRETEiJ_G0031115	100737883	ENSRNOG00000012584	NA	NA	NA	34.13	22.6425	21.4595	13.329	22.077	14.4935	33.448	28.27	19.407	15.121	19.108	8.8235	12.901	4.424	0	0	6.986	3.043	-0.571	-0.648	-0.575	-0.235	-0.34	-1.033	-1.358	0	-0.982	4591	3797	3400	5327	2835	NA	NA
AAMP	3	angio-associated migratory protein (mouse - M. spretus, mouse - M. musculus) | angio-associated, migratory cell protein (sheep, rat) | angio associated migratory cell protein (cow, horse, pig, goat, buffalo)	9	ENSOARG00000019500	102403384	ENSBTAG00000003927	ENSCHIG00000024008	ENSECAG00000014821	ENSMUSG00000006299	MGP_SPRETEiJ_G0015063	ENSSSCG00000016189	ENSRNOG00000014399	NA	NA	NA	44.5715	45.8665	50.4325	68.2995	65.749	68.9675	68.507	81.059	29.548	22.931	95.878	61.2155	112.12	103.612	62.675	85.379	94.971	94.314	0.04	0.43	0.068	0.24	-0.352	-0.639	-0.113	0.44	-0.01	1531	729	1404	1025	2874	3936	2751
AANAT	2	arylalkylamine N-acetyltransferase (mouse - M. musculus) | aralkylamine N-acetyltransferase (cow, pig, rat, horse, goat)	7	ENSOARG00000007101	NA	ENSBTAG00000050098	ENSCHIG00000021269	ENSECAG00000022577	ENSMUSG00000020804	NA	ENSSSCG00000017176	ENSRNOG00000011182	sheep (AANAT/ENSOARG00000007101)	buffalo, mouse - M. spretus	NA	0	0	NA	NA	1.68	1.504	57.755	45.688	0.024	0.069	0.048	0.3795	NA	NA	0.665	0.728	0.134	0.253	0	NA	-0.098	-0.332	0.062	0.397	NA	0.054	0.144	NA	NA	NA	NA	NA	NA	NA
AAR2	3	AAR2 splicing factor (horse, goat) | AAR2 splicing factor homolog (buffalo, pig, mouse - M. spretus, rat, cow, mouse - M. musculus) | AAR2 splicing factor homolog (S. cerevisiae) (sheep)	9	ENSOARG00000015597	102390061	ENSBTAG00000001645	ENSCHIG00000021208	ENSECAG00000008929	ENSMUSG00000027628	MGP_SPRETEiJ_G0025481	ENSSSCG00000007315	ENSRNOG00000020086	NA	NA	NA	7.495	8.8	8.005	5.649	14.0185	8.898	14.135	12.368	7.154	7.045	15.741	12.398	11.3085	11.204	17.919	16.966	15.203	11.434	0.206	-0.438	-0.602	-0.179	-0.019	-0.321	-0.012	-0.075	-0.382	NA	NA	NA	4840	NA	3128	2340
AARS	1	alanyl-tRNA synthetase	8	ENSOARG00000005286	102396686	ENSBTAG00000019810	ENSCHIG00000015632	ENSECAG00000008561	ENSMUSG00000031960	NA	ENSSSCG00000002723	ENSRNOG00000018404	NA	mouse - M. spretus	NA	88.525	54.5295	33.9585	19.3415	73.1625	27.3085	122.343	102.194	23.751	21.604	55.0415	33.2255	NA	NA	87.804	102.449	82.373	96.614	-0.689	-0.781	-1.389	-0.257	-0.131	-0.711	NA	0.22	0.228	4939	4314	5554	5485	2092	4087	NA
AARS2	1	alanyl-tRNA synthetase 2, mitochondrial	9	ENSOARG00000009761	102392257	ENSBTAG00000013722	ENSCHIG00000018888	ENSECAG00000024012	ENSMUSG00000023938	MGP_SPRETEiJ_G0022555	ENSSSCG00000001706	ENSRNOG00000025808	NA	NA	NA	3.306	2.6745	1.7895	0.994	5.111	3.296	3.503	2.963	1.246	0.953	4.0335	1.7045	3.92	2.7355	11.375	11.628	5.788	3.774	-0.229	-0.484	-0.508	-0.184	-0.202	-0.896	-0.397	0.029	-0.508	NA	NA	NA	NA	NA	NA	NA
AARSD1	2	alanyl-tRNA synthetase domain containing 1 [Source:NCBI gene;Acc:100125882] (assigned to orthologue: ENSBTAG00000015136) (goat) | alanyl-tRNA synthetase domain containing 1 (mouse - M. spretus, rat, sheep, pig, mouse - M. musculus)	6	101107295	NA	NA	ENSCHIG00000006766	NA	ENSMUSG00000075528	MGP_SPRETEiJ_G0018059	110255998	ENSRNOG00000020658	NA	buffalo, cow, horse	cow (ENSBTAG00000015136, ENSBTAG00000049300)	2.6175	2.07	NA	NA	NA	NA	59.856	59.217	NA	NA	22.7	5.5515	18.177	4.3365	6.788	4.829	18.729	11.832	-0.237	NA	NA	-0.015	NA	-1.855	-1.845	-0.418	-0.621	NA	NA	NA	NA	NA	NA	NA
AASDH	1	aminoadipate-semialdehyde dehydrogenase	8	ENSOARG00000003597	102391986	ENSBTAG00000020583	ENSCHIG00000022349	ENSECAG00000009502	ENSMUSG00000055923	NA	ENSSSCG00000027403	ENSRNOG00000002137	NA	mouse - M. spretus	NA	10.816	8.233	15.062	9.9605	12.214	4.2535	6.917	6.139	4.065	1.972	6.734	0.268	NA	NA	19.899	14.652	2.834	2.117	-0.356	-0.551	-1.331	-0.149	-0.769	-2.609	NA	-0.417	-0.299	NA	3371	NA	NA	NA	NA	NA
AASDHPPT	1	aminoadipate-semialdehyde dehydrogenase-phosphopantetheinyl transferase	9	ENSOARG00000002602	102415412	ENSBTAG00000012279	ENSCHIG00000017726	ENSECAG00000013032	ENSMUSG00000025894	MGP_SPRETEiJ_G0032859	ENSSSCG00000014998	ENSRNOG00000005795	NA	NA	NA	78.871	62.0095	60.409	27.2285	70.8115	34.7995	99.55	106.786	24.097	13.513	16.2555	6.9455	7.1285	5.997	32.714	24.892	51.717	43.22	-0.342	-1.121	-1.004	0.1	-0.79	-1.119	-0.216	-0.381	-0.254	3577	5074	4898	1815	3722	NA	NA
AASS	1	aminoadipate-semialdehyde synthase	9	ENSOARG00000018580	102394960	ENSBTAG00000012128	ENSCHIG00000009703	ENSECAG00000021479	ENSMUSG00000029695	MGP_SPRETEiJ_G0029134	ENSSSCG00000016613	ENSRNOG00000039494	NA	NA	NA	0.397	0.847	0.0465	1.874	14.419	10.131	10.433	13	1.446	1.215	0.049	0.507	1.42	1.2215	0.94	0.685	0.031	0.039	0.403	1.457	-0.47	0.292	-0.143	0.523	-0.123	-0.203	0.011	NA	NA	2995	864	NA	NA	NA
AATF	1	apoptosis antagonizing transcription factor	9	ENSOARG00000000176	102416152	ENSBTAG00000021927	ENSCHIG00000010438	ENSECAG00000008531	ENSMUSG00000018697	MGP_SPRETEiJ_G0017739	ENSSSCG00000017693	ENSRNOG00000002778	NA	NA	NA	16.87	13.76	8.2235	5.1065	18.7035	16.2435	24.6	25.979	14.698	6.437	12.648	7.505	13.154	11.2135	9.407	8.197	11.901	7.743	-0.276	-0.595	-0.192	0.076	-1.078	-0.682	-0.213	-0.178	-0.561	3219	NA	2016	2046	NA	NA	3169
ABCA1	2	ATP binding cassette subfamily A member 1 (goat, buffalo, horse, rat, pig, cow) | ATP-binding cassette, sub-family A (ABC1), member 1 (sheep, mouse - M. spretus, mouse - M. musculus)	9	ENSOARG00000007344	102400056	ENSBTAG00000020661	ENSCHIG00000024104	ENSECAG00000008852	ENSMUSG00000015243	MGP_SPRETEiJ_G0026990	ENSSSCG00000005423	ENSRNOG00000018126	NA	NA	NA	125.424	112.648	38.254	36.2245	54.8535	105.56	14.159	17.959	7.828	23.096	25.381	29.304	63.1935	132.118	63.373	149.464	70.979	76.941	-0.154	-0.077	0.932	0.323	1.449	0.2	1.052	1.225	0.115	2513	1453	612	787	274	1897	534
ABCA2	2	ATP-binding cassette, sub-family A (ABC1), member 2 (mouse - M. musculus, mouse - M. spretus, sheep) | ATP binding cassette subfamily A member 2 (cow, pig, horse, rat, buffalo, goat)	9	ENSOARG00000000338	102391115	100299651	ENSCHIG00000024025	ENSECAG00000015652	ENSMUSG00000026944	MGP_SPRETEiJ_G0024191	110258083	ENSRNOG00000014268	NA	NA	NA	1.0455	1.0515	1.6515	0.939	0.78	0.352	3.893	2.362	0.179	0.093	18.4925	2.7445	34.0865	14.2935	7.938	5.938	13.067	3.49	0.004	-0.451	-0.397	-0.541	-0.109	-2.38	-1.198	-0.365	-1.648	NA	NA	NA	NA	NA	NA	5542
ABCA3	2	ATP binding cassette subfamily A member 3 (cow, goat, buffalo, rat, horse, pig) | ATP-binding cassette, sub-family A (ABC1), member 3 (mouse - M. musculus, sheep, mouse - M. spretus)	9	ENSOARG00000018095	102403552	ENSBTAG00000014903	ENSCHIG00000020427	ENSECAG00000013242	ENSMUSG00000024130	MGP_SPRETEiJ_G0022091	ENSSSCG00000008051	ENSRNOG00000050057	NA	NA	NA	4.719	5.0385	2.721	9.009	8.9685	10.929	2.703	2.835	6.513	6.441	24.717	7.493	24.657	24.9465	1.429	3.002	35.966	25.516	0.078	1.428	0.259	0.051	-0.014	-1.598	0.016	0.72	-0.479	NA	290	1107	NA	NA	NA	2222
ABCA5	2	ATP-binding cassette, sub-family A (ABC1), member 5 (mouse - M. musculus, sheep, mouse - M. spretus) | ATP binding cassette subfamily A member 5 (rat, horse, pig, goat, buffalo, cow)	9	ENSOARG00000013972	102389640	ENSBTAG00000002747	ENSCHIG00000020280	ENSECAG00000007880	ENSMUSG00000018800	MGP_SPRETEiJ_G0018205	ENSSSCG00000017255	ENSRNOG00000004378	NA	NA	NA	7.3135	3.7555	6.9605	1.531	19.5965	3.093	9.856	9.892	0.632	0.503	0.9125	0.361	5.892	2.9915	0.738	0.293	0.337	0.222	-0.806	-1.653	-2.331	0.005	-0.119	-0.491	-0.788	-0.427	-0.13	NA	NA	NA	2814	NA	NA	NA
ABCA7	2	ATP-binding cassette, sub-family A (ABC1), member 7 (mouse - M. spretus, sheep, mouse - M. musculus) | ATP binding cassette subfamily A member 7 (cow, pig, rat, horse, buffalo, goat)	9	ENSOARG00000010639	102402109	511762	ENSCHIG00000023165	111774161	ENSMUSG00000035722	MGP_SPRETEiJ_G0016377	ENSSSCG00000023121	ENSRNOG00000012939	NA	NA	NA	0.5175	0.348	1.7535	0.798	2.558	0.973	0.292	0.304	0.679	0.42	11.5075	10.278	9.2305	9.683	0.159	0.114	12.601	22.165	-0.171	-0.615	-0.851	0.013	-0.242	-0.149	0.062	-0.057	0.768	NA	NA	NA	NA	NA	2679	2068
ABCA9	3	ATP-binding cassette, sub-family A (ABC1), member 9 (mouse - M. musculus, mouse - M. spretus) | ATP binding cassette subfamily A member 9 (pig, rat, horse, goat, buffalo, cow) | ATP binding cassette subfamily A member 9 [Source:HGNC Symbol;Acc:HGNC:39] (assigned to orthologue: ENSCHIG00000026906) (sheep)	9	ENSOARG00000014704	102413032	ENSBTAG00000006896	ENSCHIG00000026906	ENSECAG00000022556	ENSMUSG00000041797	MGP_SPRETEiJ_G0018203	ENSSSCG00000017257	ENSRNOG00000059326	NA	NA	NA	0.043	0.044	0.01	0.005	7.622	0.857	0.069	0.024	160.577	71.428	4.0535	1.9225	3.598	0.8865	0.999	0.457	0.038	0.026	0.001	-0.007	-2.215	-0.062	-1.158	-0.79	-1.285	-0.456	-0.017	NA	NA	NA	NA	3909	NA	NA
ABCB1	3	multidrug resistance protein 1 (cow) | ATP-binding cassette, sub-family B (MDR/TAP), member 1 (pig) | ATP binding cassette subfamily B member 1 (goat, horse)	4	NA	NA	281585	102185649	ENSECAG00000017842	NA	NA	396910	NA	NA	buffalo, mouse - M. musculus, mouse - M. spretus, rat, sheep	sheep (101121256, ENSOARG00000002396, ENSOARG00000002447)	NA	NA	NA	NA	14.7305	17.807	1.326	2.2	0.24	0.126	NA	NA	NA	NA	4.487	13.897	NA	NA	NA	NA	0.258	0.46	-0.139	NA	NA	1.441	NA	NA	NA	NA	NA	NA	NA	NA
ABCB10	2	ATP-binding cassette, sub-family B (MDR/TAP), member 10 (mouse - M. musculus, mouse - M. spretus, sheep) | ATP binding cassette subfamily B member 10 (cow, rat, horse, pig, buffalo, goat)	9	ENSOARG00000003073	102412080	ENSBTAG00000017053	ENSCHIG00000024145	ENSECAG00000017883	ENSMUSG00000031974	MGP_SPRETEiJ_G0032818	ENSSSCG00000010188	ENSRNOG00000017993	NA	NA	NA	19.3085	10.2385	5.109	1.79	15.944	5.105	11.214	8.839	5.507	6.697	7.965	3.955	5.9935	3.7075	49.778	36.621	4.657	1.924	-0.854	-1.131	-1.473	-0.312	0.242	-0.855	-0.571	-0.433	-0.952	5265	NA	NA	NA	NA	NA	NA
ABCB1A	2	ATP-binding cassette, sub-family B (MDR/TAP), member 1A (mouse - M. musculus, mouse - M. spretus) | ATP binding cassette subfamily B member 1A (rat)	3	NA	NA	NA	NA	NA	ENSMUSG00000040584	MGP_SPRETEiJ_G0027954	NA	ENSRNOG00000008012	NA	buffalo, cow, goat, horse, pig, sheep	NA	NA	NA	NA	NA	NA	NA	NA	NA	NA	NA	3.181	6.821	0.6405	1.854	NA	NA	45.823	61.075	NA	NA	NA	NA	NA	0.904	0.799	NA	0.407	NA	NA	NA	NA	NA	NA	NA
ABCB4	2	ATP binding cassette subfamily B member 4 (buffalo, goat, horse, rat, pig, cow) | ATP-binding cassette, sub-family B (MDR/TAP), member 4 (mouse - M. musculus, sheep, mouse - M. spretus)	9	ENSOARG00000013832	102391160	ENSBTAG00000005653	ENSCHIG00000011447	100147513	ENSMUSG00000042476	MGP_SPRETEiJ_G0027956	100144586	24891	NA	NA	NA	0.051	0.0385	0.4805	0.462	0.087	0.0245	0.036	0.05	0	0.007	10.3365	2.9665	4.4955	0.7985	0.151	0.2	13.06	11.12	-0.017	-0.018	-0.085	0.019	0.01	-1.515	-1.611	0.06	-0.214	NA	NA	NA	NA	NA	NA	NA
ABCB6	4	ATP-binding cassette, sub-family B (MDR/TAP), member 6 (Langereis blood group) (sheep) | ATP-binding cassette, sub-family B (MDR/TAP), member 6 (mouse - M. spretus, mouse - M. musculus) | ATP binding cassette subfamily B member 6 (Langereis blood group) (pig, horse, goat) | ATP binding cassette subfamily B member 6 (cow, rat)	8	ENSOARG00000019920	NA	ENSBTAG00000020607	ENSCHIG00000015177	ENSECAG00000016378	ENSMUSG00000026198	MGP_SPRETEiJ_G0015092	ENSSSCG00000016210	ENSRNOG00000018697	NA	buffalo	NA	8.9855	4.642	NA	NA	11.9625	3.1905	25.157	18.908	5.309	3.159	24.076	4.6425	11.531	3.0685	3.376	2.333	5.016	2.684	-0.824	NA	-1.629	-0.394	-0.601	-2.152	-1.623	-0.393	-0.708	NA	NA	NA	6206	NA	NA	NA
ABCB7	2	ATP-binding cassette, sub-family B (MDR/TAP), member 7 (mouse - M. spretus, mouse - M. musculus) | ATP binding cassette subfamily B member 7 (pig, rat, horse, sheep, buffalo, cow)	9	ENSOARG00000018170	102406958	ENSBTAG00000011028	ENSCHIG00000005807	ENSECAG00000000643	ENSMUSG00000031333	MGP_SPRETEiJ_G0034479	ENSSSCG00000012424	ENSRNOG00000002790	goat (ABCB7/ENSCHIG00000005807)	NA	NA	23.9675	18.271	25.515	21.4975	27.6145	23.7765	0	0	5.381	4.58	23.702	7.3485	18.685	11.249	50.903	43.06	10.992	6.507	-0.374	-0.237	-0.208	0	-0.194	-1.565	-0.684	-0.236	-0.676	3760	1966	2048	NA	NA	NA	4764
ABCB8	2	ATP binding cassette subfamily B member 8 (buffalo, goat, horse, rat, pig, cow) | ATP-binding cassette, sub-family B (MDR/TAP), member 8 (sheep, mouse - M. spretus, mouse - M. musculus)	9	ENSOARG00000002397	102391538	ENSBTAG00000007759	ENSCHIG00000023427	ENSECAG00000009774	ENSMUSG00000028973	MGP_SPRETEiJ_G0028004	ENSSSCG00000027986	ENSRNOG00000008557	NA	NA	NA	4.942	5.6375	3.4665	2.3845	11.437	7.1765	14.917	10.762	5.665	4.059	33.457	6.6085	31.721	13.413	9.62	8.567	21.222	14.482	0.16	-0.4	-0.605	-0.436	-0.398	-2.179	-1.183	-0.151	-0.521	NA	NA	NA	6347	NA	NA	5527
ABCC1	2	ATP binding cassette subfamily C member 1 (cow, pig, horse, rat, buffalo, goat) | ATP-binding cassette, sub-family C (CFTR/MRP), member 1 (mouse - M. spretus, sheep, mouse - M. musculus)	9	ENSOARG00000009522	102410242	ENSBTAG00000021090	ENSCHIG00000010716	ENSECAG00000006784	ENSMUSG00000023088	MGP_SPRETEiJ_G0021376	ENSSSCG00000007874	ENSRNOG00000022305	NA	NA	NA	4.759	4.6985	5.6655	2.965	11.519	7.7435	14.018	13.838	9.763	8.699	36.8455	31.8045	29.4	54.5345	5.994	21.762	30.927	20.959	-0.015	-0.749	-0.518	-0.017	-0.15	-0.206	0.869	1.702	-0.54	NA	NA	NA	3082	NA	2827	626
ABCC3	2	ATP-binding cassette, sub-family C (CFTR/MRP), member 3 (mouse - M. spretus, sheep, mouse - M. musculus) | ATP binding cassette subfamily C member 3 (horse, rat, pig, goat, buffalo, cow)	9	ENSOARG00000003559	102409447	ENSBTAG00000020070	ENSCHIG00000014984	ENSECAG00000001014	ENSMUSG00000020865	MGP_SPRETEiJ_G0017825	ENSSSCG00000017561	ENSRNOG00000002948	NA	NA	NA	10.2855	7.5025	2.449	0.605	3.3515	0.6275	4.369	2.522	0.708	0.282	44.3645	9.528	1.8	0.9495	5.29	4.976	11.138	9.409	-0.409	-1.104	-1.419	-0.608	-0.414	-2.107	-0.522	-0.074	-0.222	NA	NA	NA	NA	NA	5633	NA
ABCC4	2	ATP binding cassette subfamily C member 4 (pig, horse, rat, goat) | ATP-binding cassette, sub-family C (CFTR/MRP), member 4 (mouse - M. spretus, mouse - M. musculus)	6	NA	NA	NA	102170612	ENSECAG00000017168	ENSMUSG00000032849	MGP_SPRETEiJ_G0020491	100152536	ENSRNOG00000010064	NA	buffalo, cow, sheep	NA	NA	NA	NA	NA	NA	NA	4.833	15.888	0.446	0.21	8.076	10.487	7.5945	17.0565	6.291	5.079	7.031	3.771	NA	NA	NA	1.534	-0.257	0.34	1.071	-0.262	-0.751	NA	NA	NA	NA	NA	NA	NA
ABCC5	2	ATP binding cassette subfamily C member 5 (cow, pig, horse, rat, goat, buffalo) | ATP-binding cassette, sub-family C (CFTR/MRP), member 5 (mouse - M. musculus, mouse - M. spretus, sheep)	9	ENSOARG00000020631	102397513	ENSBTAG00000017666	ENSCHIG00000024341	ENSECAG00000007961	ENSMUSG00000022822	MGP_SPRETEiJ_G0021472	ENSSSCG00000011782	ENSRNOG00000029178	NA	NA	NA	8.1425	2.112	9.999	2.216	7.8295	1.0995	9.622	10.452	12.351	6.738	35.497	49.2435	131.184	190.582	48.195	22.871	122.556	68.175	-1.555	-1.774	-2.072	0.109	-0.787	0.461	0.535	-1.043	-0.837	NA	NA	NA	1738	NA	1400	930
ABCD1	2	ATP binding cassette subfamily D member 1 (horse, rat, pig, goat, buffalo, cow) | ATP-binding cassette, sub-family D (ALD), member 1 (mouse - M. spretus, sheep, mouse - M. musculus)	9	ENSOARG00000007049	102414148	ENSBTAG00000020551	ENSCHIG00000020085	ENSECAG00000022935	ENSMUSG00000031378	MGP_SPRETEiJ_G0034312	ENSSSCG00000012779	ENSRNOG00000056524	NA	NA	NA	3.906	1.5275	1.795	0.8185	4.502	1.149	3.461	2.451	3.703	2.909	44.8455	8.732	36.106	12.211	9.248	10.174	17.981	6.101	-0.957	-0.62	-1.356	-0.37	-0.267	-2.236	-1.49	0.125	-1.418	NA	NA	NA	NA	NA	NA	5732
ABCD3	2	ATP-binding cassette, sub-family D (ALD), member 3 (mouse - M. musculus, sheep, mouse - M. spretus) | ATP binding cassette subfamily D member 3 (rat, horse, pig, goat, buffalo, cow)	9	ENSOARG00000017266	102415239	ENSBTAG00000009698	ENSCHIG00000023422	ENSECAG00000023731	ENSMUSG00000028127	MGP_SPRETEiJ_G0026540	ENSSSCG00000028620	ENSRNOG00000011929	NA	NA	NA	34.8905	31.902	24	11.6365	43.668	10.2865	24.469	22.955	14.009	13.363	26.77	14.991	56.979	30.156	25.054	15.231	11.306	7.837	-0.125	-0.984	-1.985	-0.088	-0.063	-0.796	-0.896	-0.683	-0.478	2349	4856	5837	3887	1828	4278	5193
ABCD4	2	ATP-binding cassette, sub-family D (ALD), member 4 (mouse - M. musculus, mouse - M. spretus, sheep) | ATP binding cassette subfamily D member 4 (cow, pig, rat, horse, goat, buffalo)	9	ENSOARG00000001030	102411700	ENSBTAG00000014633	ENSCHIG00000017269	ENSECAG00000000282	ENSMUSG00000021240	MGP_SPRETEiJ_G0018792	ENSSSCG00000038231	ENSRNOG00000011964	NA	NA	NA	21.0275	8.982	5.9805	8.5805	16.148	11.0605	12.269	11.213	12.686	3.902	11.296	2.6375	18.362	7.2635	24.409	41.05	6.303	3.69	-1.142	0.457	-0.508	-0.12	-1.481	-1.757	-1.228	0.727	-0.639	NA	NA	3124	4251	NA	NA	NA
ABCE1	2	ATP-binding cassette, sub-family E (OABP), member 1 (mouse - M. musculus, mouse - M. spretus) | ATP binding cassette subfamily E member 1 (pig, rat, sheep, horse, goat, buffalo, cow)	9	ENSOARG00000009714	102416242	ENSBTAG00000019854	ENSCHIG00000019274	ENSECAG00000023648	ENSMUSG00000058355	MGP_SPRETEiJ_G0032371	ENSSSCG00000009043	ENSRNOG00000018345	NA	NA	NA	82.204	91.356	65.765	37.0525	71.3565	25.8885	91.772	96.123	55.851	23.305	46.5185	27.5165	56.652	57.304	139.145	110.986	48.346	37.35	0.151	-0.811	-1.428	0.066	-1.226	-0.737	0.016	-0.324	-0.364	1131	4414	5596	2139	3927	4136	2223
ABCF1	2	ATP binding cassette subfamily F member 1 (cow, buffalo, goat, horse, rat, pig) | ATP-binding cassette, sub-family F (GCN20), member 1 (sheep, mouse - M. spretus)	9	ENSOARG00000013405	102408723	ENSBTAG00000006927	ENSCHIG00000017577	ENSECAG00000024907	ENSMUSG00000038762	MGP_SPRETEiJ_G0022450	ENSSSCG00000001346	ENSRNOG00000000799	mouse - M. musculus (Abcf1/ENSMUSG00000038762)	NA	NA	34.412	35.8605	30.455	28.4815	40.9295	37.4465	51.316	47.837	19.342	16.679	99.5915	103.963	89.615	68.861	41.623	41.246	56.732	54.38	0.058	-0.093	-0.125	-0.099	-0.202	0.061	-0.375	-0.013	-0.06	1459	1501	1825	4015	2348	2189	3816
ABCF2	2	ATP-binding cassette, sub-family F (GCN20), member 2 (mouse - M. musculus, sheep, mouse - M. spretus) | ATP binding cassette subfamily F member 2 (horse, rat, pig, buffalo, goat, cow)	9	ENSOARG00000003658	102413365	ENSBTAG00000000607	ENSCHIG00000025680	ENSECAG00000011102	ENSMUSG00000028953	MGP_SPRETEiJ_G0028014	100522910	ENSRNOG00000010609	NA	NA	NA	34.015	42.82	29.086	21.815	43.393	26.03	49.368	52.664	19.489	13.753	37.4995	31.082	41.9935	56.147	29.48	24.178	33.819	28.766	0.324	-0.399	-0.716	0.091	-0.474	-0.263	0.411	-0.276	-0.226	744	2640	3982	1906	3236	2963	1117
ABCF3	2	ATP binding cassette subfamily F member 3 (buffalo, goat, pig, horse, rat, cow) | ATP-binding cassette, sub-family F (GCN20), member 3 (sheep, mouse - M. spretus, mouse - M. musculus)	9	ENSOARG00000020612	102401288	ENSBTAG00000006920	ENSCHIG00000018349	ENSECAG00000016827	ENSMUSG00000003234	MGP_SPRETEiJ_G0021476	ENSSSCG00000028856	ENSRNOG00000001710	NA	NA	NA	36.945	29.5865	18.5745	10.2505	25.0865	16.599	38.274	33.385	7.751	4.354	39.304	18.742	44.369	45.199	31.849	29.084	28.955	29.784	-0.311	-0.799	-0.568	-0.192	-0.709	-1.03	0.026	-0.127	0.039	3424	4375	3369	4972	NA	4749	2194
ABCG1	2	ATP-binding cassette, sub-family G (WHITE), member 1 (sheep) | ATP binding cassette subfamily G member 1 (horse, rat, mouse - M. spretus, pig, goat, buffalo, mouse - M. musculus, cow)	9	ENSOARG00000010625	102413213	ENSBTAG00000021272	ENSCHIG00000007254	ENSECAG00000019065	ENSMUSG00000024030	MGP_SPRETEiJ_G0022273	ENSSSCG00000027745	ENSRNOG00000001158	NA	NA	NA	1.8635	6.8375	0.398	0.506	1.1785	1.153	0.327	0.529	4.718	8.918	149.775	131.53	115.688	57.4925	2.964	3.136	162.519	62.322	1.453	0.107	-0.017	0.204	0.795	-0.186	-0.996	0.061	-1.369	NA	NA	NA	NA	NA	2768	5321
ABCG2	5	ATP-binding cassette, subfamily G (WHITE), member 2 (rat) | ATP binding cassette subfamily G member 2 (cow, horse) | ATP-binding cassette, sub-family G (WHITE), member 2 (pig) | ATP-binding cassette, sub-family G (WHITE), member 2 (Junior blood group) (sheep) | ATP binding cassette subfamily G member 2 (Junior blood group) (mouse - M. musculus, mouse - M. spretus, goat, buffalo)	9	ENSOARG00000001914	102403900	ENSBTAG00000017704	ENSCHIG00000026645	ENSECAG00000009773	ENSMUSG00000029802	MGP_SPRETEiJ_G0029448	ENSSSCG00000009215	ENSRNOG00000007041	NA	NA	NA	70.902	34.2055	5.2235	4.21	26.5045	20.293	8.472	6.449	10.364	16.968	14.3815	3.261	26.1745	4.925	3.934	3.998	0.905	0.779	-1.03	-0.256	-0.369	-0.347	0.661	-1.852	-2.197	0.019	-0.099	5456	NA	2614	NA	607	NA	NA
ABHD10	1	abhydrolase domain containing 10	9	ENSOARG00000019221	102400696	ENSBTAG00000004601	ENSCHIG00000015169	ENSECAG00000013617	ENSMUSG00000033157	MGP_SPRETEiJ_G0021684	ENSSSCG00000034450	ENSRNOG00000054334	NA	NA	NA	14.944	10.1355	13.796	4.781	13.123	7.056	24.959	18.826	13.1	7.21	18.186	9.8535	7.9155	8.3755	30.194	30.697	5.106	5.763	-0.518	-1.356	-0.81	-0.389	-0.78	-0.822	0.073	0.023	0.147	4402	NA	NA	6191	NA	4334	NA
ABHD11	1	abhydrolase domain containing 11	9	ENSOARG00000012026	102394543	ENSBTAG00000010339	ENSCHIG00000022708	ENSECAG00000024165	ENSMUSG00000040532	MGP_SPRETEiJ_G0028822	ENSSSCG00000007715	ENSRNOG00000018910	NA	NA	NA	75.986	48.723	17.2625	5.9605	39.231	14.812	37.968	35.452	5.126	2.516	14.017	3.641	28.2875	20.889	58.391	42.34	13.821	10.791	-0.631	-1.392	-1.347	-0.096	-0.801	-1.694	-0.42	-0.455	-0.33	4782	NA	5501	3982	NA	NA	3987
ABHD12	1	abhydrolase domain containing 12	9	ENSOARG00000007550	102406932	ENSBTAG00000001420	ENSCHIG00000021501	ENSECAG00000005769	ENSMUSG00000032046	MGP_SPRETEiJ_G0025349	ENSSSCG00000040449	ENSRNOG00000036934	NA	NA	NA	138.153	72.1365	56.3415	26.4845	121.096	57.371	60.155	43.924	28.925	21.673	284.964	136.113	401.885	209.165	85.281	50.836	30.639	26.251	-0.928	-1.061	-1.065	-0.445	-0.4	-1.06	-0.939	-0.735	-0.215	5365	4994	5046	6366	3022	4799	5243
ABHD13	1	abhydrolase domain containing 13	9	ENSOARG00000017245	102398683	ENSBTAG00000002432	ENSCHIG00000001265	ENSECAG00000019748	ENSMUSG00000040396	MGP_SPRETEiJ_G0031918	ENSSSCG00000009541	ENSRNOG00000014598	NA	NA	NA	47.323	41.2575	44.7965	39.67	41.874	163.979	19.359	23.883	9.948	11.72	16.693	14.003	9.7515	12.2335	18.62	19.592	19.633	18.983	-0.194	-0.171	1.944	0.289	0.216	-0.238	0.3	0.07	-0.046	2745	1735	289	876	1120	2899	1347
ABHD14A	1	abhydrolase domain containing 14A	9	ENSOARG00000006479	102409324	ENSBTAG00000053854	ENSCHIG00000019422	ENSECAG00000021312	ENSMUSG00000042210	MGP_SPRETEiJ_G0033766	ENSSSCG00000030229	ENSRNOG00000011936	NA	NA	NA	20.7445	10.543	10.54	3.5315	22.89	6.458	18.584	14.373	4.105	3.369	6.2355	2.0745	9.6025	4.617	23.262	17.898	2.736	1.758	-0.914	-1.349	-1.68	-0.349	-0.225	-1.235	-0.917	-0.36	-0.438	5347	NA	NA	6017	NA	NA	NA
ABHD14B	2	abhydrolase domain containing 14B (pig, sheep, horse, goat, buffalo, cow) | abhydrolase domain containing 14b (mouse - M. spretus, rat, mouse - M. musculus)	9	ENSOARG00000006536	102409664	ENSBTAG00000037377	ENSCHIG00000022891	ENSECAG00000022421	ENSMUSG00000042073	MGP_SPRETEiJ_G0033767	100621118	ENSRNOG00000012073	NA	NA	NA	20.19	11.43	62.613	31.999	36.394	20.7545	17.112	13.195	3.369	2.429	13.169	2.797	16.8145	4.197	3.734	2.677	11.265	4.962	-0.77	-0.947	-0.781	-0.352	-0.35	-1.9	-1.777	-0.365	-1.041	5108	4782	4221	6035	NA	NA	NA
ABHD15	1	abhydrolase domain containing 15	9	ENSOARG00000007008	102389898	ENSBTAG00000025167	ENSCHIG00000019260	ENSECAG00000008862	ENSMUSG00000000686	MGP_SPRETEiJ_G0017619	ENSSSCG00000017789	ENSRNOG00000015002	NA	NA	NA	1.2145	0.39	3.1315	0.424	0.7835	0.067	0.697	0.221	0.086	0.042	6.3515	0.163	3.341	0.44	15.053	10.265	1.419	0.351	-0.672	-1.537	-0.741	-0.475	-0.06	-2.66	-1.592	-0.511	-0.84	NA	NA	NA	NA	NA	NA	NA
ABHD16A	1	abhydrolase domain containing 16A	9	ENSOARG00000006185	102388911	ENSBTAG00000000578	ENSCHIG00000014665	ENSECAG00000013375	ENSMUSG00000007036	MGP_SPRETEiJ_G0022407	ENSSSCG00000034923	ENSRNOG00000056637	mouse - M. musculus (Abhd16a/ENSMUSG00000007036)	NA	NA	23.434	16.892	28.179	24.8745	31.4855	27.045	27.601	30.392	14.515	23.779	44.159	40.2565	35.4905	54.4265	46.051	35.756	84.373	79.928	-0.45	-0.173	-0.212	0.134	0.675	-0.13	0.603	-0.356	-0.077	4117	1746	2064	1558	597	2622	853
ABHD17A	1	abhydrolase domain containing 17A	9	ENSOARG00000012924	102390829	ENSBTAG00000025277	ENSCHIG00000017282	ENSECAG00000038761	ENSMUSG00000003346	MGP_SPRETEiJ_G0016409	ENSSSCG00000013442	ENSRNOG00000018212	NA	NA	NA	53.6685	47.0655	35.7965	24.8755	37.74	25.556	40.63	33.581	9.173	7.212	54.1985	25.3915	101.168	40.2105	63.823	48.323	31.135	21.138	-0.186	-0.508	-0.545	-0.268	-0.309	-1.065	-1.31	-0.394	-0.538	2699	3165	3280	5565	NA	4805	5645
ABHD17B	1	abhydrolase domain containing 17B	9	ENSOARG00000012786	102394646	ENSBTAG00000006816	ENSCHIG00000013948	ENSECAG00000020790	ENSMUSG00000047368	MGP_SPRETEiJ_G0023736	ENSSSCG00000021802	ENSRNOG00000012514	NA	NA	NA	19.1195	17.6695	26.457	13.353	18.8965	11.706	15.804	19.77	8.533	4.949	23.9275	32.2365	22.062	15.3095	25.83	25.879	18.691	17.547	-0.108	-0.936	-0.647	0.306	-0.68	0.415	-0.5	0.003	-0.086	2243	4757	3694	825	NA	1472	4237
ABHD17C	1	abhydrolase domain containing 17C	8	NA	102399210	ENSBTAG00000032951	ENSCHIG00000027051	ENSECAG00000034056	ENSMUSG00000038459	MGP_SPRETEiJ_G0031050	ENSSSCG00000001782	ENSRNOG00000012683	NA	sheep	NA	NA	NA	0.66	0.12	6.9065	6.12	10.861	12.918	0.759	0.226	34.228	24.302	22.425	38.104	5.383	2.967	4.919	2.193	NA	-0.568	-0.151	0.231	-0.521	-0.477	0.739	-0.686	-0.89	NA	NA	NA	1059	NA	3555	732
ABHD18	1	abhydrolase domain containing 18	7	ENSOARG00000015500	102406852	ENSBTAG00000010630	102175232	ENSECAG00000004120	NA	NA	ENSSSCG00000009074	ENSRNOG00000013692	sheep (ENSOARG00000015500)	mouse - M. musculus, mouse - M. spretus	mouse - M. musculus (269423, ENSMUSG00000037818, ENSMUSG00000115963)	0	0	10.8295	16.648	13.501	48.785	3.189	4.695	3.91	3.4	NA	NA	NA	NA	7.037	6.63	4.36	17.341	0	0.577	1.78	0.443	-0.158	NA	NA	-0.075	1.775	NA	NA	NA	NA	NA	NA	NA
ABHD2	1	abhydrolase domain containing 2	9	ENSOARG00000011286	102400975	ENSBTAG00000019954	ENSCHIG00000022476	ENSECAG00000011528	ENSMUSG00000039202	MGP_SPRETEiJ_G0030979	ENSSSCG00000001835	ENSRNOG00000017120	NA	NA	NA	32.69	20.4905	26.585	17.485	20.34	25.7185	32.183	43.806	24.765	28.543	14.413	7.0725	14.592	10.21	49.185	92.848	30.579	17.573	-0.649	-0.578	0.324	0.433	0.197	-0.933	-0.476	0.903	-0.766	4823	3490	1020	581	1160	NA	4174
ABHD3	1	abhydrolase domain containing 3	9	ENSOARG00000008434	102396367	ENSBTAG00000005709	ENSCHIG00000024480	ENSECAG00000010188	ENSMUSG00000002475	MGP_SPRETEiJ_G0022911	ENSSSCG00000028010	ENSRNOG00000029370	NA	NA	NA	2.34	1.966	15.9885	16.054	56.1695	11.627	5.326	5.388	13.128	8.752	1.643	3.69	0.577	0.453	17.293	14.93	0.526	0.158	-0.171	0.006	-2.179	0.014	-0.535	0.827	-0.118	-0.2	-0.398	NA	1264	5882	NA	NA	NA	NA
ABHD4	1	abhydrolase domain containing 4	9	ENSOARG00000019436	102416211	ENSBTAG00000016658	ENSCHIG00000005601	ENSECAG00000002199	ENSMUSG00000040997	MGP_SPRETEiJ_G0020140	ENSSSCG00000002051	ENSRNOG00000009244	NA	NA	NA	20.0745	12.281	79.535	57.492	38.97	32.4025	16.443	10.403	11.224	8.74	47.8315	11.886	56.151	23.962	7.875	6.856	63.952	49.279	-0.666	-0.461	-0.259	-0.613	-0.328	-1.922	-1.195	-0.176	-0.369	4876	2940	2207	6641	NA	5570	5539
ABHD5	1	abhydrolase domain containing 5	9	ENSOARG00000004222	102403204	ENSBTAG00000008416	ENSCHIG00000021235	ENSECAG00000022063	ENSMUSG00000032540	MGP_SPRETEiJ_G0033990	ENSSSCG00000011297	ENSRNOG00000000221	NA	NA	NA	21.2695	15.051	14.004	12.3995	15.931	8.834	9.714	8.981	10.229	6.158	45.304	25.861	44.1715	39.7485	31.783	22.843	51.893	51.292	-0.472	-0.163	-0.784	-0.102	-0.65	-0.786	-0.149	-0.459	-0.016	4202	1709	NA	NA	NA	4253	2908
ABHD6	1	abhydrolase domain containing 6	9	ENSOARG00000012475	102408216	ENSBTAG00000016615	ENSCHIG00000013660	ENSECAG00000007024	ENSMUSG00000025277	MGP_SPRETEiJ_G0019816	ENSSSCG00000011470	ENSRNOG00000008167	NA	NA	NA	4.2345	2.313	4.6395	0.664	8.7955	2.5405	4.826	3.298	3.612	2.084	1.093	1.4235	2.1745	0.6275	42.408	31.556	16.163	14.891	-0.66	-1.761	-1.468	-0.439	-0.581	0.212	-0.964	-0.415	-0.111	NA	NA	NA	NA	NA	NA	NA
ABI1	2	abl interactor 1 (cow, buffalo, goat, pig, horse) | abl-interactor 1 (rat, mouse - M. spretus, sheep, mouse - M. musculus)	9	ENSOARG00000016059	102391677	ENSBTAG00000005136	ENSCHIG00000015241	ENSECAG00000015467	ENSMUSG00000058835	MGP_SPRETEiJ_G0024140	ENSSSCG00000024127	ENSRNOG00000031325	NA	NA	NA	102.254	83.9365	63.7415	53.691	119.289	135.885	49.306	53.634	99.789	90.582	153.221	294.036	145.485	156.686	118.629	104.255	106.965	117.391	-0.282	-0.243	0.186	0.119	-0.138	0.936	0.106	-0.185	0.133	3253	1990	1208	1672	2118	862	1896
ABI3	3	ABI family, member 3 (rat, sheep) | ABI family member 3 (cow, horse, buffalo, goat) | ABI gene family, member 3 (mouse - M. musculus)	7	ENSOARG00000006211	102410089	ENSBTAG00000000032	ENSCHIG00000025692	ENSECAG00000016070	ENSMUSG00000018381	NA	NA	ENSRNOG00000005575	NA	mouse - M. spretus, pig	NA	34.5275	19.9895	9.617	2.752	7.7115	0.9245	19.752	17.326	7.012	12.933	25.4775	5.897	NA	NA	NA	NA	28.38	8.654	-0.759	-1.501	-2.178	-0.179	0.798	-1.941	NA	NA	-1.606	NA	NA	NA	NA	NA	NA	NA
ABITRAM	1	actin binding transcription modulator	8	ENSOARG00000007093	NA	ENSBTAG00000004996	ENSCHIG00000002191	ENSECAG00000014764	ENSMUSG00000038827	MGP_SPRETEiJ_G0027003	ENSSSCG00000005440	ENSRNOG00000010532	pig (ENSSSCG00000005440)	buffalo	NA	30.078	24.7015	NA	NA	28.992	16.769	45.163	47.97	9.695	7.362	4.905	2.321	11.7485	11.4645	22.513	19.328	6.697	8.161	-0.274	NA	-0.755	0.085	-0.355	-0.83	-0.033	-0.21	0.251	3209	NA	4125	1957	NA	NA	2420
ABL1	2	ABL proto-oncogene 1, non-receptor tyrosine kinase (cow, sheep, horse, pig, buffalo, goat) | c-abl oncogene 1, non-receptor tyrosine kinase (mouse - M. spretus, mouse - M. musculus)	9	ENSOARG00000007419	102401862	ENSBTAG00000017976	ENSCHIG00000021749	ENSECAG00000014981	ENSMUSG00000026842	MGP_SPRETEiJ_G0024333	ENSSSCG00000005706	ENSRNOG00000009371	rat (Abl1/ENSRNOG00000009371)	NA	NA	8.9795	14.5675	5.035	7.263	5.8485	4.8925	29.816	72.381	1.494	1.016	23.5705	11.212	20.7235	14.3205	4.167	3.748	2.934	1.882	0.641	0.453	-0.217	1.252	-0.307	-1.009	-0.504	-0.122	-0.449	452	NA	NA	169	NA	4710	4254
ABL2	2	v-abl Abelson murine leukemia viral oncogene 2 (arg, Abelson-related gene) (mouse - M. spretus, mouse - M. musculus) | ABL proto-oncogene 2, non-receptor tyrosine kinase (cow, goat, buffalo, pig, rat, horse, sheep)	9	ENSOARG00000016598	102401772	ENSBTAG00000015026	ENSCHIG00000012642	ENSECAG00000005708	ENSMUSG00000026596	MGP_SPRETEiJ_G0015544	ENSSSCG00000024674	ENSRNOG00000004305	NA	NA	NA	27.064	22.335	16.5525	8.8125	51.6475	21.137	11.383	26.045	12.157	15.196	12.3075	5.6905	10.329	8.1445	15.702	19.646	16.056	13.285	-0.266	-0.839	-1.25	1.127	0.3	-0.992	-0.309	0.306	-0.256	3157	NA	5366	192	980	NA	NA
ABR	4	ABR activator of RhoGEF and GTPase (rat) | active BCR-related gene (mouse - M. musculus, mouse - M. spretus) | ABR, RhoGEF and GTPase activating protein (cow, buffalo) | active BCR-related (horse, sheep, pig, goat)	9	ENSOARG00000011086	102395711	ENSBTAG00000008424	ENSCHIG00000023804	ENSECAG00000021889	ENSMUSG00000017631	MGP_SPRETEiJ_G0017604	ENSSSCG00000017804	ENSRNOG00000056837	NA	NA	NA	38.076	45.272	34.3665	48.377	74.4635	64.701	43.803	46.711	15.046	12.182	151.76	150.394	149.428	159.154	84.657	143.482	124.567	240.347	0.244	0.481	-0.2	0.091	-0.284	-0.013	0.09	0.754	0.943	900	699	2033	1907	2648	2371	1964
ABRACL	1	ABRA C-terminal like	9	ENSOARG00000001146	102406778	ENSBTAG00000001446	ENSCHIG00000019314	100629285	ENSMUSG00000078453	MGP_SPRETEiJ_G0015945	ENSSSCG00000004145	ENSRNOG00000051450	NA	NA	NA	337.474	274.12	530.275	328.53	333.515	258.869	181.102	139.299	54.756	27.186	99.798	738.778	82.2315	229.761	262.744	191.294	197.84	144.939	-0.299	-0.689	-0.364	-0.376	-0.984	2.876	1.471	-0.456	-0.446	3355	3987	2592	6142	3841	162	365
ABRAXAS2	3	abraxas 2, BRISC complex subunit [Source:HGNC Symbol;Acc:HGNC:28975] (assigned to orthologue: ENSOARG00000010547), abraxas 2, BRISC complex subunit [Source:NCBI gene;Acc:510233] (assigned to orthologue: ENSBTAG00000023840) (goat) | abraxas 2, BRISC complex subunit (buffalo, pig, rat, horse, sheep, cow) | BRISC complex subunit (mouse - M. musculus, mouse - M. spretus)	9	ENSOARG00000010547	102403770	ENSBTAG00000023840	ENSCHIG00000021679	ENSECAG00000023340	ENSMUSG00000030965	MGP_SPRETEiJ_G0031696	ENSSSCG00000010737	ENSRNOG00000017222	NA	NA	NA	34.4455	26.4025	29.969	21.454	37.674	23.6	0.229	0	17.474	13.566	39.851	27.478	42.39	51.5355	32.568	29.574	35.026	28.047	-0.371	-0.464	-0.653	-0.297	-0.343	-0.521	0.276	-0.135	-0.311	3744	2961	3725	NA	2848	3673	1405
ABT1	1	activator of basal transcription 1	9	ENSOARG00000018649	102406961	ENSBTAG00000010784	ENSCHIG00000012988	ENSECAG00000006910	ENSMUSG00000036376	MGP_SPRETEiJ_G0019181	ENSSSCG00000038191	ENSRNOG00000017585	NA	NA	NA	10.0435	11.4435	13.715	11.489	14.3735	14.331	15.135	13.146	11.656	5.256	4.0845	2.181	14.172	13.3455	32.177	30.503	20.675	17.446	0.172	-0.237	-0.004	-0.19	-1.017	-0.677	-0.081	-0.075	-0.233	1057	1967	1537	4955	NA	NA	2620
ABTB1	3	ankyrin repeat and BTB (POZ) domain containing 1 (mouse - M. musculus) | ankyrin repeat and BTB domain containing 1 (goat, buffalo, pig, horse, rat, cow) | ankyrin repeat and BTB (POZ) domain containing 1 (mouse - M. spretus)	8	NA	102414336	ENSBTAG00000018238	ENSCHIG00000015051	ENSECAG00000012607	ENSMUSG00000030083	MGP_SPRETEiJ_G0029645	ENSSSCG00000024827	ENSRNOG00000015762	NA	sheep	NA	NA	NA	19.2975	15.764	35.594	21.5945	20.582	14.731	4.947	4.543	24.6225	11.586	30.5765	4.3465	7.834	4.891	13.198	6.217	NA	-0.276	-0.696	-0.456	-0.101	-1.026	-2.562	-0.585	-0.976	NA	NA	NA	NA	NA	NA	NA
ABTB2	2	ankyrin repeat and BTB domain containing 2 (cow, pig, horse, rat, goat, buffalo) | ankyrin repeat and BTB (POZ) domain containing 2 (mouse - M. musculus, mouse - M. spretus, sheep)	9	ENSOARG00000018454	102410182	ENSBTAG00000005923	ENSCHIG00000009432	ENSECAG00000016829	ENSMUSG00000032724	MGP_SPRETEiJ_G0024927	ENSSSCG00000013303	ENSRNOG00000008510	NA	NA	NA	0.4055	2.8925	0.528	7.719	0.57	23.285	0.325	0.41	2.791	4.438	0.7845	9.3845	0.4505	0.2345	0.431	0.757	3.434	10.248	1.47	2.513	3.951	0.09	0.52	2.541	-0.233	0.296	1.343	NA	NA	72	NA	NA	221	NA
ACAA1	1	acetyl-CoA acyltransferase 1	6	ENSOARG00000000978	102396359	ENSBTAG00000018283	ENSCHIG00000010466	ENSECAG00000008613	NA	NA	ENSSSCG00000011250	NA	NA	mouse - M. musculus, mouse - M. spretus, rat	NA	31.547	21.769	51.4575	27.1485	68.256	27.753	25.754	19.433	11.263	18.021	NA	NA	NA	NA	36.218	39.747	NA	NA	-0.515	-0.898	-1.268	-0.389	0.633	NA	NA	0.131	NA	NA	NA	NA	NA	NA	NA	NA
ACAA2	2	acetyl-CoA acyltransferase 2 (cow, pig, rat, sheep, horse, goat, buffalo) | acetyl-Coenzyme A acyltransferase 2 (mitochondrial 3-oxoacyl-Coenzyme A thiolase) (mouse - M. spretus, mouse - M. musculus)	9	ENSOARG00000004046	102391006	ENSBTAG00000002863	ENSCHIG00000024466	ENSECAG00000019394	ENSMUSG00000036880	MGP_SPRETEiJ_G0023315	ENSSSCG00000004510	ENSRNOG00000013766	NA	NA	NA	51.471	41.3705	47.4155	40.9255	80.351	97.592	73.781	66.677	26.654	16.309	48.644	21.5885	81.2815	26.197	45.335	30.29	21.345	12.006	-0.308	-0.208	0.277	-0.144	-0.676	-1.136	-1.597	-0.566	-0.781	3402	1871	1075	4468	3604	4923	5782
ACACA	2	acetyl-CoA carboxylase alpha (cow, pig, horse, rat, sheep, goat, buffalo) | acetyl-Coenzyme A carboxylase alpha (mouse - M. spretus, mouse - M. musculus)	9	ENSOARG00000000829	102415834	ENSBTAG00000017567	ENSCHIG00000014642	ENSECAG00000010631	ENSMUSG00000020532	MGP_SPRETEiJ_G0017737	ENSSSCG00000017694	ENSRNOG00000034013	NA	NA	NA	5.3855	3.2805	5.237	2.06	7.399	3.149	9.104	8.914	4.789	1.475	14.222	7.0275	29.3255	39.4765	12.353	9.301	11.724	6.139	-0.577	-1.027	-1.017	-0.027	-1.226	-0.923	0.417	-0.374	-0.834	NA	NA	NA	NA	NA	NA	1111
ACAD11	3	acyl-CoA dehydrogenase family member 11 (goat, buffalo, pig, horse, sheep, cow) | acyl-Coenzyme A dehydrogenase family, member 11 (mouse - M. musculus, mouse - M. spretus) | acyl-CoA dehydrogenase family, member 11 (rat)	9	ENSOARG00000008905	102391621	ENSBTAG00000031010	ENSCHIG00000025625	ENSECAG00000010402	ENSMUSG00000090150	MGP_SPRETEiJ_G0033742	ENSSSCG00000011629	ENSRNOG00000010940	NA	NA	NA	11.9055	8.627	9.4625	6.64	14.387	9.165	9.578	9.702	1.817	2.32	9.0245	3.014	12.96	7.539	8.493	6.038	24.383	46.671	-0.423	-0.454	-0.598	0.017	0.237	-1.32	-0.709	-0.432	0.909	NA	NA	3489	2659	NA	NA	NA
ACAD8	3	acyl-CoA dehydrogenase family member 8 (buffalo, goat, pig, horse, cow) | acyl-Coenzyme A dehydrogenase family, member 8 (mouse - M. spretus, mouse - M. musculus) | acyl-CoA dehydrogenase family, member 8 (sheep, rat)	9	ENSOARG00000013647	102397028	ENSBTAG00000012937	ENSCHIG00000011486	ENSECAG00000011007	ENSMUSG00000031969	MGP_SPRETEiJ_G0033046	100627341	ENSRNOG00000048164	NA	NA	NA	22.644	15.5405	9.3085	5.538	49.345	18.619	11.248	10.506	6.333	4.24	32.3965	18.345	26.942	14.0455	24.599	14.274	13.021	8.03	-0.515	-0.657	-1.36	-0.09	-0.485	-0.788	-0.893	-0.745	-0.635	4393	NA	5516	3909	NA	4257	5191
ACAD9	3	acyl-Coenzyme A dehydrogenase family, member 9 (mouse - M. spretus, mouse - M. musculus) | acyl-CoA dehydrogenase family member 9 (cow, pig, horse, goat, buffalo) | acyl-CoA dehydrogenase family, member 9 (rat, sheep)	9	ENSOARG00000002649	102395840	ENSBTAG00000003242	ENSCHIG00000020865	ENSECAG00000005530	ENSMUSG00000027710	MGP_SPRETEiJ_G0025868	ENSSSCG00000023354	ENSRNOG00000014178	NA	NA	NA	17.726	17.2725	10.508	5.7795	8.997	3.7935	20.224	15.232	10.736	10.189	28.1985	31.675	28.639	23.325	32.017	24.655	20.373	13.681	-0.035	-0.763	-1.06	-0.387	-0.069	0.162	-0.285	-0.364	-0.542	1875	NA	NA	6187	1848	1964	3477
ACADL	3	acyl-Coenzyme A dehydrogenase, long-chain (mouse - M. musculus, mouse - M. spretus) | acyl-CoA dehydrogenase long chain (goat, buffalo, pig, horse, cow) | acyl-CoA dehydrogenase, long chain (sheep, rat)	9	ENSOARG00000019178	102409588	ENSBTAG00000010579	ENSCHIG00000012492	ENSECAG00000015014	ENSMUSG00000026003	MGP_SPRETEiJ_G0015035	ENSSSCG00000016156	ENSRNOG00000012966	NA	NA	NA	4.876	3.3835	7.4905	2.5025	0.0945	0.0545	36.402	36.199	4.796	3.424	71.487	95.863	111.036	95.578	40.678	31.347	72.983	59.439	-0.423	-1.277	-0.054	-0.008	-0.39	0.418	-0.214	-0.366	-0.292	NA	NA	NA	2976	NA	1468	3172
ACADM	2	acyl-Coenzyme A dehydrogenase, medium chain (mouse - M. musculus) | acyl-CoA dehydrogenase medium chain (buffalo, pig, rat, horse, cow)	6	NA	102408428	ENSBTAG00000024240	NA	ENSECAG00000021085	ENSMUSG00000062908	NA	ENSSSCG00000003776	ENSRNOG00000009845	NA	goat, mouse - M. spretus, sheep	NA	NA	NA	83.253	89.3205	111.266	101.495	NA	NA	44.418	43.531	81.91	22.3035	NA	NA	268.039	232.479	48.038	27.56	NA	0.1	-0.131	NA	-0.028	-1.831	NA	-0.205	-0.78	NA	NA	NA	NA	NA	NA	NA
ACADS	3	acyl-CoA dehydrogenase short chain (buffalo, rat, horse, cow) | acyl-CoA dehydrogenase, C-2 to C-3 short chain (pig, sheep, goat) | acyl-Coenzyme A dehydrogenase, short chain (mouse - M. spretus, mouse - M. musculus)	9	ENSOARG00000013118	102390388	ENSBTAG00000007484	ENSCHIG00000012727	ENSECAG00000012575	ENSMUSG00000029545	MGP_SPRETEiJ_G0028612	ENSSSCG00000009916	ENSRNOG00000001177	NA	NA	NA	21.9185	12.8845	15.773	9.1815	27.5885	11.816	24.789	15.845	3.888	3.269	33.011	7.166	18.8195	10.611	54.145	38.857	14.007	12.319	-0.723	-0.72	-1.157	-0.614	-0.195	-2.058	-0.771	-0.468	-0.172	5020	4105	5233	6643	NA	NA	4958
ACADSB	3	acyl-CoA dehydrogenase, short/branched chain (goat, pig, sheep, rat) | acyl-Coenzyme A dehydrogenase, short/branched chain (mouse - M. musculus, mouse - M. spretus) | acyl-CoA dehydrogenase short/branched chain (cow, horse, buffalo)	9	ENSOARG00000009197	102397738	ENSBTAG00000018041	ENSCHIG00000024606	100057998	ENSMUSG00000030861	MGP_SPRETEiJ_G0031684	ENSSSCG00000010723	ENSRNOG00000020624	NA	NA	NA	36.6895	24.592	19.468	9.392	41.3775	24.83	34.216	28.106	1.011	0.666	45.7565	38.949	52.1205	57.39	39.975	29.66	16.258	11.134	-0.558	-0.978	-0.714	-0.275	-0.272	-0.227	0.136	-0.418	-0.508	4539	4841	3973	5617	NA	2873	1804
ACADVL	3	acyl-Coenzyme A dehydrogenase, very long chain (mouse - M. spretus, mouse - M. musculus) | acyl-CoA dehydrogenase very long chain (cow, buffalo, horse) | acyl-CoA dehydrogenase, very long chain (goat, pig, rat, sheep)	9	ENSOARG00000010662	102405745	ENSBTAG00000003072	ENSCHIG00000025328	ENSECAG00000024844	ENSMUSG00000018574	MGP_SPRETEiJ_G0017450	ENSSSCG00000017947	ENSRNOG00000018114	NA	NA	NA	63.53	54.4445	42.9955	27.1395	103.079	80.079	33.857	26.236	72.252	64.938	49.962	26.0905	65.8165	40.181	42.4	34.084	27.725	18.789	-0.219	-0.645	-0.36	-0.356	-0.152	-0.912	-0.698	-0.307	-0.538	2888	3781	2577	6056	2168	4530	4791
ACAP1	1	ArfGAP with coiled-coil, ankyrin repeat and PH domains 1	9	ENSOARG00000012323	102412167	508582	ENSCHIG00000017749	ENSECAG00000014119	ENSMUSG00000001588	MGP_SPRETEiJ_G0017437	ENSSSCG00000017943	ENSRNOG00000015674	NA	NA	NA	4.2245	1.6645	11.1615	3.4645	0.8525	0.067	8.28	9.467	0.581	0.49	2.8505	0.0465	1.1595	0.0245	0.769	0.69	61.233	47.728	-0.971	-1.446	-0.796	0.174	-0.086	-1.879	-1.076	-0.066	-0.353	NA	NA	NA	1321	NA	NA	NA
ACAP2	1	ArfGAP with coiled-coil, ankyrin repeat and PH domains 2	9	ENSOARG00000020394	102399192	ENSBTAG00000003378	ENSCHIG00000023035	ENSECAG00000015122	ENSMUSG00000049076	MGP_SPRETEiJ_G0021547	ENSSSCG00000031147	ENSRNOG00000001730	NA	NA	NA	45.504	22.303	58.561	29.1305	118.629	79.428	23.27	31.716	32.832	30.542	45.5185	40.368	34.689	22.0965	152.662	133.06	66.449	67.088	-0.997	-0.983	-0.573	0.431	-0.101	-0.169	-0.628	-0.197	0.014	5424	4853	3391	583	1973	2720	4628
ACAT1	2	acetyl-CoA acetyltransferase 1 (cow, rat, horse, sheep, pig, buffalo, goat) | acetyl-Coenzyme A acetyltransferase 1 (mouse - M. spretus, mouse - M. musculus)	9	ENSOARG00000011112	102398030	ENSBTAG00000012885	ENSCHIG00000021198	ENSECAG00000020128	ENSMUSG00000032047	MGP_SPRETEiJ_G0033358	ENSSSCG00000026153	ENSRNOG00000007862	NA	NA	NA	100.659	78.5835	86.5105	50.542	93.3025	43.965	83.654	88.702	43.057	54.264	46.9375	18.757	36.0415	16.447	83.374	58.415	34.656	21.186	-0.353	-0.764	-1.068	0.084	0.327	-1.279	-1.086	-0.506	-0.684	3629	4272	5053	1962	945	5098	5424
ACAT2	3	acetyl-CoA acetyltransferase 2 [Source:VGNC Symbol;Acc:VGNC:25530] (assigned to orthologue: ENSBTAG00000002827) (goat) | acetyl-Coenzyme A acetyltransferase 2 (mouse - M. musculus) | acetyl-CoA acetyltransferase 2 (buffalo, sheep, rat, horse, pig, cow)	8	ENSOARG00000004539	102405042	ENSBTAG00000002827	ENSCHIG00000017426	ENSECAG00000014678	ENSMUSG00000023832	NA	ENSSSCG00000004049	ENSRNOG00000019189	NA	mouse - M. spretus	NA	65.7725	75.0145	109.029	144.04	81.5775	142.738	39.672	55.901	22.854	29.488	19.4695	13.2115	NA	NA	58.848	78.329	14.108	14.593	0.187	0.399	0.8	0.484	0.354	-0.526	NA	0.407	0.046	1011	753	666	515	902	3681	NA
ACBD3	2	acyl-CoA binding domain containing 3 (cow, goat, buffalo, pig, sheep, rat, horse) | acyl-Coenzyme A binding domain containing 3 (mouse - M. spretus, mouse - M. musculus)	9	ENSOARG00000000040	102413526	ENSBTAG00000013128	ENSCHIG00000010539	ENSECAG00000000084	ENSMUSG00000026499	MGP_SPRETEiJ_G0015780	ENSSSCG00000024180	ENSRNOG00000003185	NA	NA	NA	45.8665	37.615	41.535	29.6575	62.1605	47.9015	44.264	44.4	27.467	23.572	25.3335	37.2305	28.047	30.776	38.761	51.728	38.565	35.867	-0.279	-0.472	-0.369	0.004	-0.212	0.538	0.13	0.407	-0.102	3234	3003	2615	2827	2393	1301	1820
ACBD4	2	acyl-Coenzyme A binding domain containing 4 (mouse - M. musculus, mouse - M. spretus) | acyl-CoA binding domain containing 4 (rat, sheep, horse, pig, buffalo, goat, cow)	9	ENSOARG00000009804	102395320	ENSBTAG00000006054	ENSCHIG00000018717	ENSECAG00000018434	ENSMUSG00000056938	MGP_SPRETEiJ_G0018115	ENSSSCG00000017337	ENSRNOG00000003108	NA	NA	NA	3.6605	1.7215	8.3065	2.7815	7.2155	2.5355	7.742	4.846	3.244	2.495	26.5625	11.059	35.054	34.945	4.23	1.811	9.621	5.752	-0.776	-1.299	-1.216	-0.581	-0.28	-1.193	-0.004	-0.896	-0.654	NA	NA	NA	NA	NA	4997	2304
ACBD5	2	acyl-CoA binding domain containing 5 (goat, buffalo, sheep, rat, horse, pig, cow) | acyl-Coenzyme A binding domain containing 5 (mouse - M. spretus, mouse - M. musculus)	9	ENSOARG00000015972	102390890	ENSBTAG00000017278	ENSCHIG00000023769	ENSECAG00000013408	ENSMUSG00000026781	MGP_SPRETEiJ_G0024141	ENSSSCG00000011064	ENSRNOG00000017642	NA	NA	NA	16.001	17.944	14.8195	11.092	22.295	15.535	17.866	17.137	9.854	6.951	59.027	20.397	44.382	15.9485	17.821	16.527	34.81	33.829	0.156	-0.388	-0.494	-0.057	-0.449	-1.488	-1.421	-0.103	-0.04	1111	2574	3072	3523	NA	5329	5702
ACBD6	2	acyl-Coenzyme A binding domain containing 6 (mouse - M. spretus, mouse - M. musculus) | acyl-CoA binding domain containing 6 (pig, rat, sheep, horse, goat, buffalo, cow)	9	ENSOARG00000018266	102408704	ENSBTAG00000046502	ENSCHIG00000025958	ENSECAG00000013545	ENSMUSG00000033701	MGP_SPRETEiJ_G0015533	ENSSSCG00000015534	ENSRNOG00000003550	NA	NA	NA	29.27	23.101	12.9355	6.625	24.2705	25.1075	19.374	15.888	19.535	12.316	45.2515	25.051	66.5465	41.579	26.506	18.053	11.819	10.559	-0.329	-0.87	0.047	-0.271	-0.625	-0.828	-0.666	-0.53	-0.149	3517	NA	1432	5589	3520	4345	4728
ACBD7	2	acyl-Coenzyme A binding domain containing 7 (mouse - M. musculus, mouse - M. spretus) | acyl-CoA binding domain containing 7 (cow, pig, rat, sheep, horse, goat, buffalo)	9	ENSOARG00000007923	102413410	ENSBTAG00000002858	ENSCHIG00000023426	ENSECAG00000031970	ENSMUSG00000026644	MGP_SPRETEiJ_G0024052	ENSSSCG00000038184	ENSRNOG00000016480	NA	NA	NA	146.38	96.885	51.188	31.7315	44.998	65.6205	3.725	2.788	0	0	0	0	0.376	0	1.695	1.575	2.735	1.954	-0.59	-0.673	0.534	-0.319	0	0	-0.46	-0.066	-0.338	4672	3914	828	NA	NA	NA	NA
ACCS	4	1-aminocyclopropane-1-carboxylate synthase (non-functional) (mouse - M. spretus, mouse - M. musculus) | 1-aminocyclopropane-1-carboxylate synthase homolog (Arabidopsis)(non-functional) (sheep) | 1-aminocyclopropane-1-carboxylate synthase homolog (inactive) (buffalo, goat, horse, pig, cow) | 1-aminocyclopropane-1-carboxylate synthase homolog (rat)	9	ENSOARG00000001518	102389702	ENSBTAG00000008465	ENSCHIG00000026253	ENSECAG00000013484	ENSMUSG00000040272	MGP_SPRETEiJ_G0024901	ENSSSCG00000013282	ENSRNOG00000009199	NA	NA	NA	17.7815	8.5795	7.6285	2.217	6.132	2.7675	12.559	9.276	1.371	1.093	8.719	1.3365	8.897	5.941	5.887	5.03	8.881	4.077	-0.971	-1.423	-0.921	-0.4	-0.18	-2.056	-0.512	-0.192	-0.961	NA	NA	NA	6234	NA	NA	NA
ACD	4	adrenocortical dysplasia homolog (goat, rat) | adrenocortical dysplasia homolog (mouse) (sheep) | ACD, shelterin complex subunit and telomerase recruitment factor (horse, pig, buffalo, cow) | adrenocortical dysplasia (mouse - M. spretus, mouse - M. musculus)	9	ENSOARG00000003098	102403731	ENSBTAG00000018903	ENSCHIG00000025516	ENSECAG00000020293	ENSMUSG00000038000	MGP_SPRETEiJ_G0032608	ENSSSCG00000029590	ENSRNOG00000038973	NA	NA	NA	10.4865	6.8645	5.18	2.471	7.2355	3.415	16.039	13.861	9.096	6.266	22.0565	4.22	26.821	10.7875	13.059	11.471	28.333	15.293	-0.547	-0.832	-0.899	-0.197	-0.475	-2.143	-1.239	-0.173	-0.848	NA	NA	NA	5024	NA	NA	5579
ACE	3	angiotensin I converting enzyme (cow, sheep, rat, goat) | angiotensin-converting enzyme (horse) | angiotensin I converting enzyme (peptidyl-dipeptidase A) 1 (mouse - M. spretus, pig, mouse - M. musculus)	9	ENSOARG00000012958	102392455	ENSBTAG00000024950	ENSCHIG00000012043	ENSECAG00000012910	ENSMUSG00000020681	MGP_SPRETEiJ_G0018148	ENSSSCG00000017296	ENSRNOG00000062101	buffalo (LOC102392455)	NA	NA	0.0585	0.059	1.7125	0.786	0.4015	0.211	0	0	0.045	0.053	0.073	0.157	0	0	432.386	400.905	0.059	0.085	0.001	-0.603	-0.211	0	0.011	0.109	0	-0.109	0.035	NA	NA	NA	NA	NA	NA	NA
ACER2	1	alkaline ceramidase 2	9	ENSOARG00000014252	102414973	ENSBTAG00000010821	ENSCHIG00000023132	ENSECAG00000017054	ENSMUSG00000038007	MGP_SPRETEiJ_G0027101	ENSSSCG00000034213	ENSRNOG00000007637	NA	NA	NA	17.652	12.909	1.88	2.714	2.0965	2.2495	1.621	2.431	0.332	0.189	0.2325	0.4015	7.3005	5.801	0.9	2.755	2.294	1.9	-0.423	0.367	0.07	0.389	-0.164	0.185	-0.287	0.983	-0.184	4004	NA	NA	NA	NA	NA	NA
ACER3	1	alkaline ceramidase 3	9	ENSOARG00000013240	102405742	ENSBTAG00000017218	ENSCHIG00000012398	ENSECAG00000026842	ENSMUSG00000030760	MGP_SPRETEiJ_G0031125	ENSSSCG00000032723	ENSRNOG00000036866	NA	NA	NA	17.3755	16.18	34.903	70.971	41.3405	43.6375	18.245	20.868	46.636	38.05	71.2385	88.6635	76.9135	50.7125	126.438	186.057	20.637	36.24	-0.097	1.003	0.076	0.184	-0.287	0.312	-0.591	0.554	0.783	2185	412	1394	1276	2662	1656	4517
ACIN1	1	apoptotic chromatin condensation inducer 1	9	ENSOARG00000019368	102403177	ENSBTAG00000011571	ENSCHIG00000017602	ENSECAG00000021097	ENSMUSG00000022185	MGP_SPRETEiJ_G0020157	ENSSSCG00000002034	ENSRNOG00000013533	NA	NA	NA	22.757	18.4595	26.217	20.4965	41.6745	39.5715	57.906	52.266	11.901	12.633	79.168	151.839	61.443	62.0605	47.444	35.026	49.638	48.493	-0.288	-0.34	-0.073	-0.145	0.08	0.931	0.014	-0.427	-0.033	3287	2362	1682	4475	1420	868	2232
ACKR3	1	atypical chemokine receptor 3	8	ENSOARG00000000304	102394708	ENSBTAG00000018424	ENSCHIG00000002856	ENSECAG00000000942	ENSMUSG00000044337	NA	ENSSSCG00000016322	ENSRNOG00000019622	NA	mouse - M. spretus	NA	0.6285	3.8435	0.2785	3.753	0.078	1.5265	85.908	127.287	0.012	0.177	0.0175	0	NA	NA	0.454	0.287	2.167	0.814	1.573	1.894	1.229	0.562	0.218	-0.025	NA	-0.176	-0.804	NA	NA	NA	437	NA	NA	NA
ACLY	1	ATP citrate lyase	9	ENSOARG00000017829	102393057	ENSBTAG00000016740	ENSCHIG00000023185	ENSECAG00000009702	ENSMUSG00000020917	MGP_SPRETEiJ_G0018018	ENSSSCG00000017421	ENSRNOG00000016924	NA	NA	NA	22.666	20.113	26.252	14.7515	35.493	22.92	32.378	25.713	27.702	28.574	96.095	61.3035	93.585	94.5015	66.569	62.94	29.977	24.225	-0.165	-0.791	-0.609	-0.321	0.043	-0.64	0.014	-0.08	-0.296	2571	4350	3534	5892	1523	3940	2233
ACO1	1	aconitase 1	9	ENSOARG00000014707	102391214	ENSBTAG00000000555	ENSCHIG00000007667	ENSECAG00000014846	ENSMUSG00000028405	MGP_SPRETEiJ_G0026841	ENSSSCG00000023807	ENSRNOG00000005849	NA	NA	NA	54.3695	55.2505	64.541	53.175	228.804	167.675	64.983	87.377	32.724	32.597	27.52	9.3215	54.696	35.359	29.64	47.887	34.013	15.424	0.023	-0.275	-0.446	0.422	-0.005	-1.466	-0.615	0.674	-1.092	1604	2108	2903	600	1662	5313	4595
ACO2	2	aconitase 2, mitochondrial (sheep, mouse - M. spretus, mouse - M. musculus) | aconitase 2 (cow, buffalo, goat, pig, rat, horse)	9	ENSOARG00000018307	102398316	ENSBTAG00000006429	ENSCHIG00000007877	ENSECAG00000023762	ENSMUSG00000022477	MGP_SPRETEiJ_G0020963	ENSSSCG00000000064	ENSRNOG00000024128	NA	NA	NA	27.2355	19.3535	26.1165	24.9305	57.757	51.431	59.531	50.504	27.634	21.514	169.119	108.581	175.533	105.371	87.684	84.7	157.268	110.963	-0.472	-0.065	-0.164	-0.233	-0.347	-0.635	-0.731	-0.049	-0.499	4203	1423	1915	5312	2865	3925	4862
ACOD1	1	aconitate decarboxylase 1	9	ENSOARG00000016003	102389732	ENSBTAG00000008259	ENSCHIG00000015257	ENSECAG00000009363	ENSMUSG00000022126	MGP_SPRETEiJ_G0020467	ENSSSCG00000009469	ENSRNOG00000009919	NA	NA	NA	4.669	47.3345	24.324	540.952	189.226	3645.7	0.265	0.986	2.094	112.184	64.9765	3244.08	10.1915	4766.77	5.649	328.277	250.729	3845.73	3.092	4.42	4.261	0.651	5.193	5.62	8.735	5.63	3.934	59	34	58	NA	8	21	1
ACOT11	1	acyl-CoA thioesterase 11	9	ENSOARG00000007244	102414742	ENSBTAG00000039686	ENSCHIG00000022927	ENSECAG00000000113	ENSMUSG00000034853	MGP_SPRETEiJ_G0027209	ENSSSCG00000037559	ENSRNOG00000007837	NA	NA	NA	1.1195	0.6305	0.592	0.358	0.0525	0.01	0.346	0.198	1.393	0.508	10.9505	2.475	16.9035	9.584	7.644	3.593	9.362	4.13	-0.378	-0.229	-0.059	-0.168	-0.666	-1.782	-0.758	-0.912	-1.014	NA	NA	NA	NA	NA	NA	4930
ACOT13	1	acyl-CoA thioesterase 13	8	101118059	102414414	ENSBTAG00000016337	NA	ENSECAG00000020263	ENSMUSG00000006717	MGP_SPRETEiJ_G0019219	ENSSSCG00000036411	ENSRNOG00000018415	NA	goat	NA	25.953	25.107	26.2765	11.5655	32.0395	14.473	NA	NA	37.814	27.593	85.487	21.259	51.217	24.512	31.332	19.352	6.561	2.778	-0.046	-1.118	-1.094	NA	-0.441	-1.958	-1.033	-0.668	-1.001	1940	5070	5114	NA	3148	5584	5361
ACOT2	2	acyl-CoA thioesterase 2 [Source:NCBI gene;Acc:511033] (assigned to orthologue: ENSBTAG00000046814) (goat) | acyl-CoA thioesterase 2 (mouse - M. musculus, rat)	4	NA	NA	ENSBTAG00000046814	ENSCHIG00000013624	NA	ENSMUSG00000021226	NA	NA	ENSRNOG00000010134	cow (ACOT2/ENSBTAG00000046814)	buffalo, horse, mouse - M. spretus, pig, sheep	NA	NA	NA	NA	NA	2.0005	0.461	2.872	2.137	NA	NA	12.1895	0.281	NA	NA	NA	NA	8.214	11.039	NA	NA	-1.038	-0.304	NA	-3.364	NA	NA	0.386	NA	NA	NA	NA	NA	NA	NA
ACOT4	2	acyl-CoA thioesterase 4 (cow, mouse - M. musculus, pig, sheep, rat, horse) | acyl-CoA thioesterase 4 [Source:HGNC Symbol;Acc:HGNC:19748] (assigned to orthologue: ENSOARG00000000588), acyl-CoA thioesterase 4 [Source:NCBI gene;Acc:511431] (assigned to orthologue: ENSBTAG00000002843) (goat)	7	ENSOARG00000000588	NA	ENSBTAG00000002843	ENSCHIG00000008334	100050302	ENSMUSG00000052392	NA	ENSSSCG00000002349	ENSRNOG00000046864	NA	buffalo, mouse - M. spretus	NA	2.274	3.7965	NA	NA	3.1755	0.445	2.301	1.707	0.023	0.002	0.581	1.125	NA	NA	13.626	10.583	0.917	1.093	0.551	NA	-1.531	-0.286	-0.03	0.427	NA	-0.337	0.127	NA	NA	NA	NA	NA	NA	NA
ACOT7	1	acyl-CoA thioesterase 7	9	ENSOARG00000012566	102391823	ENSBTAG00000021202	ENSCHIG00000024668	ENSECAG00000023564	ENSMUSG00000028937	MGP_SPRETEiJ_G0027844	ENSSSCG00000003377	ENSRNOG00000010580	NA	NA	NA	48.569	40.028	20.392	14.597	33.036	13.662	26.724	23.188	18.015	14.307	47.0845	66.6915	17.3465	33.3495	12.456	7.331	20.662	19.401	-0.273	-0.456	-1.215	-0.197	-0.313	0.493	0.905	-0.692	-0.087	3205	2917	5311	5025	2758	1361	611
ACOT8	1	acyl-CoA thioesterase 8	9	ENSOARG00000006799	102409800	ENSBTAG00000020371	ENSCHIG00000017449	ENSECAG00000021884	ENSMUSG00000017307	MGP_SPRETEiJ_G0025588	ENSSSCG00000007426	ENSRNOG00000015187	NA	NA	NA	14.6005	12.3065	37.4375	19.621	18.339	6.0395	42.098	37.497	9.486	6.992	18.7055	11.338	26.1865	21.01	16.135	11.757	7.797	11.417	-0.229	-0.898	-1.458	-0.163	-0.392	-0.675	-0.305	-0.426	0.497	2949	4663	NA	4675	NA	4016	3560
ACOT9	1	acyl-CoA thioesterase 9	9	ENSOARG00000016697	102397697	ENSBTAG00000011258	ENSCHIG00000023923	ENSECAG00000019023	ENSMUSG00000025287	MGP_SPRETEiJ_G0034688	ENSSSCG00000012172	ENSRNOG00000003782	NA	NA	NA	104.099	58.103	59.0355	57.441	131.97	105.599	82.573	94.71	23.535	20.343	46.0885	109.112	51.0025	98.361	80.547	59.681	64.44	67.721	-0.83	-0.039	-0.319	0.196	-0.201	1.226	0.934	-0.426	0.071	5228	1365	2412	1212	2347	672	596
ACOX1	3	acyl-Coenzyme A oxidase 1, palmitoyl (mouse - M. musculus, mouse - M. spretus) | acyl-CoA oxidase 1 (cow, buffalo, goat, rat, horse, pig) | acyl-CoA oxidase 1, palmitoyl (sheep)	9	ENSOARG00000008540	102403281	ENSBTAG00000030174	ENSCHIG00000021549	ENSECAG00000022905	ENSMUSG00000020777	MGP_SPRETEiJ_G0018279	ENSSSCG00000017198	ENSRNOG00000008755	NA	NA	NA	111.567	72.8285	76.857	40.9435	147.075	88.5325	34.385	33.98	22.701	41.935	32.5435	15.4415	34.667	26.401	53.219	36.047	50.659	33.223	-0.609	-0.892	-0.726	-0.017	0.857	-1.029	-0.38	-0.549	-0.594	4724	4648	4020	3083	481	4746	3829
ACOX3	2	acyl-Coenzyme A oxidase 3, pristanoyl (mouse - M. spretus, mouse - M. musculus) | acyl-CoA oxidase 3, pristanoyl (cow, buffalo, goat, sheep, rat, horse, pig)	9	ENSOARG00000012922	102416647	ENSBTAG00000004893	ENSCHIG00000015179	ENSECAG00000008588	ENSMUSG00000029098	MGP_SPRETEiJ_G0028145	ENSSSCG00000008724	ENSRNOG00000008474	NA	NA	NA	8.1445	5.658	7.9005	6.3525	8.146	6.78	7.704	6.412	8.002	10.227	57.2705	12.307	104.558	29.825	6.463	4.429	31.996	25.492	-0.458	-0.276	-0.233	-0.232	0.319	-2.131	-1.776	-0.459	-0.317	NA	NA	NA	NA	954	5638	5844
ACP1	2	acid phosphatase 1 (cow, buffalo, rat, horse) | acid phosphatase 1, soluble (mouse - M. musculus, goat, sheep, pig)	8	ENSOARG00000005204	102397114	ENSBTAG00000020498	100861348	ENSECAG00000010079	ENSMUSG00000044573	NA	100737301	ENSRNOG00000005260	NA	mouse - M. spretus	NA	121.001	86.9155	97.077	56.4445	103.118	50.501	119.834	115.906	41.33	40.579	61.8825	72.923	NA	NA	145.556	116.973	85.987	68.025	-0.473	-0.772	-1.016	-0.048	-0.026	0.233	NA	-0.313	-0.334	4207	4288	4936	3423	1723	1820	NA
ACP2	1	acid phosphatase 2, lysosomal	9	ENSOARG00000005614	102389899	ENSBTAG00000021002	ENSCHIG00000017023	ENSECAG00000013128	ENSMUSG00000002103	MGP_SPRETEiJ_G0024867	ENSSSCG00000013242	ENSRNOG00000013594	NA	NA	NA	11.0025	5.0625	13.7415	13.9405	42.2585	35.172	12.33	9.925	67.777	97.388	105.951	132.125	132.614	425.192	51.539	112.573	63.818	92.344	-0.985	0.019	-0.258	-0.287	0.517	0.316	1.673	1.112	0.526	NA	1237	2205	5699	717	1652	303
ACP4	1	acid phosphatase 4	8	ENSOARG00000014152	102407119	788015	ENSCHIG00000022926	100147302	ENSMUSG00000012777	NA	ENSSSCG00000024736	ENSRNOG00000021659	NA	mouse - M. spretus	NA	0	0	1.4845	0.567	2.8215	0.481	0	0	0	0.005	0	0	NA	NA	11.794	9.474	1.22	0.691	0	-0.665	-1.368	0	0.007	0	NA	-0.289	-0.393	NA	NA	NA	NA	NA	NA	NA
ACP5	1	acid phosphatase 5, tartrate resistant	9	ENSOARG00000018673	102404540	ENSBTAG00000004826	ENSCHIG00000014322	ENSECAG00000012113	ENSMUSG00000001348	MGP_SPRETEiJ_G0033022	ENSSSCG00000032282	ENSRNOG00000046261	NA	NA	NA	123.233	67.053	115.129	82.8305	45.791	16.5545	33.704	10.148	27.666	26.245	10.5875	18.8205	50.6045	376.295	105.452	102.248	57.78	70.427	-0.868	-0.47	-1.414	-1.638	-0.073	0.774	2.87	-0.044	0.281	5288	2993	5578	6873	1861	1020	117
ACP6	1	acid phosphatase 6, lysophosphatidic	9	ENSOARG00000020555	102395916	ENSBTAG00000017051	ENSCHIG00000024823	ENSECAG00000022581	ENSMUSG00000028093	MGP_SPRETEiJ_G0026344	ENSSSCG00000006697	ENSRNOG00000017494	NA	NA	NA	28.527	21.8755	6.6585	3.218	10.0525	2.647	12.131	7.995	2.134	1.333	16.1255	4.185	19.317	8.84	21.919	17.812	15.705	11.388	-0.368	-0.861	-1.6	-0.546	-0.426	-1.724	-1.046	-0.285	-0.431	3725	NA	NA	NA	NA	NA	NA
ACP7	2	acid phosphatase 7, tartrate resistant (rat, mouse - M. musculus) | acid phosphatase 7, tartrate resistant (putative) (cow, pig, sheep, horse, buffalo, goat)	8	ENSOARG00000005978	102403509	ENSBTAG00000012590	ENSCHIG00000017750	ENSECAG00000014105	ENSMUSG00000037469	NA	ENSSSCG00000002971	ENSRNOG00000047901	NA	mouse - M. spretus	NA	8.482	4.108	0.268	0.287	0.0495	0.0115	9.539	9.979	0.048	0.044	0	0	NA	NA	0.657	0.331	0	0	-0.892	0.021	-0.053	0.059	-0.006	0	NA	-0.316	0	NA	NA	NA	2196	NA	NA	NA
ACPP	1	acid phosphatase, prostate	9	ENSOARG00000009106	102415893	ENSBTAG00000011634	ENSCHIG00000016695	ENSECAG00000021043	ENSMUSG00000032561	MGP_SPRETEiJ_G0033745	ENSSSCG00000011627	ENSRNOG00000011820	NA	NA	NA	0.514	0.606	0.6735	1.037	4.0085	6.9865	0.349	0.487	1.936	5.245	0.294	2.142	0.511	0.275	32.223	28.238	16.579	12.322	0.085	0.284	0.673	0.141	1.089	1.28	-0.245	-0.184	-0.4	NA	NA	NA	NA	NA	NA	NA
ACSF2	1	acyl-CoA synthetase family member 2	9	ENSOARG00000004315	102394278	ENSBTAG00000021301	ENSCHIG00000026707	ENSECAG00000019245	ENSMUSG00000076435	MGP_SPRETEiJ_G0017831	ENSSSCG00000017566	ENSRNOG00000003330	NA	NA	NA	56.5725	28.7895	20.3425	11.133	116.74	55.8535	24.859	20.105	3.056	2.718	5.7875	6.7915	2.6155	1.8365	103.735	73.556	8.722	2.522	-0.951	-0.815	-1.05	-0.293	-0.126	0.199	-0.35	-0.49	-1.465	5383	4432	5014	5736	NA	NA	NA
ACSF3	1	acyl-CoA synthetase family member 3	9	101109383	102404462	ENSBTAG00000015968	ENSCHIG00000012787	ENSECAG00000015121	ENSMUSG00000015016	MGP_SPRETEiJ_G0032790	ENSSSCG00000023866	ENSRNOG00000015077	NA	NA	NA	0.4355	0.198	12.875	11.996	1.349	1.296	3.511	2.606	4.017	3.677	7.332	2.55	5.389	3.0235	3.767	3.041	14.417	8.729	-0.261	-0.094	-0.033	-0.323	-0.101	-1.231	-0.667	-0.238	-0.664	NA	1506	NA	NA	NA	NA	NA
ACSL1	2	acyl-CoA synthetase long-chain family member 1 (mouse - M. musculus, goat, pig, rat, sheep, mouse - M. spretus) | acyl-CoA synthetase long chain family member 1 (buffalo, horse, cow)	9	ENSOARG00000007614	102414095	ENSBTAG00000004344	ENSCHIG00000022508	ENSECAG00000008679	ENSMUSG00000018796	MGP_SPRETEiJ_G0032146	ENSSSCG00000015784	ENSRNOG00000010633	NA	NA	NA	58.2985	46.6325	110.394	178.35	66.5515	161.798	26.272	14.809	28.111	48.793	47.1375	335.59	42.821	227.405	27.305	55.396	29.348	122.308	-0.316	0.687	1.269	-0.787	0.774	2.806	2.382	0.995	2.023	3453	565	484	6769	534	173	168
ACSL3	2	acyl-CoA synthetase long-chain family member 3 (pig, rat, mouse - M. spretus, goat, mouse - M. musculus) | acyl-CoA synthetase long chain family member 3 (cow, sheep, horse, buffalo)	9	ENSOARG00000020374	102410401	ENSBTAG00000017258	ENSCHIG00000021561	ENSECAG00000010765	ENSMUSG00000032883	MGP_SPRETEiJ_G0015118	ENSSSCG00000016223	ENSRNOG00000014718	NA	NA	NA	54.107	44.7035	42.2	18.8045	38.0345	12.7925	42.708	63.267	1.739	1.231	14.1615	4.0145	14.645	21.2215	49.688	46.527	19.493	5.552	-0.27	-1.125	-1.501	0.556	-0.296	-1.596	0.506	-0.093	-1.645	3186	5079	5652	443	NA	NA	974
ACSL4	2	acyl-CoA synthetase long-chain family member 4 (pig, sheep, rat, mouse - M. spretus, mouse - M. musculus) | acyl-CoA synthetase long chain family member 4 (cow, buffalo, horse)	9	ENSOARG00000017954	102402977	ENSBTAG00000018986	ENSCHIG00000000100	ENSECAG00000016854	ENSMUSG00000031278	MGP_SPRETEiJ_G0034636	ENSSSCG00000012583	ENSRNOG00000019180	goat (ACSL4/ENSCHIG00000000100)	NA	NA	58.4795	130.11	95.399	306.793	105.787	254.957	37.959	74.026	53.901	42.403	49.459	74.5225	44.783	83.2755	209.781	220.559	59.328	88.404	1.14	1.675	1.261	0.945	-0.339	0.582	0.88	0.072	0.568	263	250	488	235	2829	1249	618
ACSL5	2	acyl-CoA synthetase long-chain family member 5 (mouse - M. musculus, goat, mouse - M. spretus, rat, sheep, pig) | acyl-CoA synthetase long chain family member 5 (horse, buffalo, cow)	9	ENSOARG00000011792	102389907	ENSBTAG00000006707	ENSCHIG00000019745	ENSECAG00000022003	ENSMUSG00000024981	MGP_SPRETEiJ_G0024004	ENSSSCG00000031789	ENSRNOG00000016265	NA	NA	NA	140.548	176.484	241.721	676.269	220.084	920.552	47.174	44.886	99.136	124.121	139.507	238.166	46.799	63.8685	114.253	213.402	126.203	107.461	0.326	1.48	2.059	-0.07	0.321	0.767	0.441	0.896	-0.23	738	281	264	3679	950	1025	1074
ACSL6	2	acyl-CoA synthetase long chain family member 6 (horse, buffalo, cow) | acyl-CoA synthetase long-chain family member 6 (pig, rat, sheep, mouse - M. spretus, goat, mouse - M. musculus)	9	ENSOARG00000015735	102400078	ENSBTAG00000019708	ENSCHIG00000007360	ENSECAG00000010126	ENSMUSG00000020333	MGP_SPRETEiJ_G0017198	100522126	ENSRNOG00000026745	NA	NA	NA	1.57	0.617	47.7725	103.196	66.91	214.682	0.415	0.426	0.038	0.06	0.0225	0.016	0.0095	0.0165	0	0	0.064	0.082	-0.668	1.095	1.667	0.011	0.03	-0.009	0.01	0	0.024	NA	372	366	NA	NA	NA	NA
ACSS1	2	acyl-CoA synthetase short-chain family member 1 (mouse - M. musculus, mouse - M. spretus, rat, pig, goat) | acyl-CoA synthetase short chain family member 1 (sheep, horse, buffalo, cow)	9	ENSOARG00000006624	102410513	ENSBTAG00000004281	ENSCHIG00000021744	ENSECAG00000023870	ENSMUSG00000027452	MGP_SPRETEiJ_G0025345	ENSSSCG00000007133	ENSRNOG00000007102	NA	NA	NA	15.928	7.7595	6.055	5.4685	24.0455	13.2545	6.75	7.124	2.107	1.489	8.6955	3.246	1.2165	0.2505	45.749	36.571	1.48	0.753	-0.95	-0.125	-0.813	0.068	-0.32	-1.191	-0.826	-0.315	-0.501	NA	NA	4340	NA	NA	NA	NA
ACSS2	2	acyl-CoA synthetase short-chain family member 2 (pig, mouse - M. spretus, rat, goat, mouse - M. musculus) | acyl-CoA synthetase short chain family member 2 (buffalo, horse, sheep, cow)	9	ENSOARG00000010787	102395152	ENSBTAG00000013303	ENSCHIG00000023954	ENSECAG00000016389	ENSMUSG00000027605	MGP_SPRETEiJ_G0025452	ENSSSCG00000007286	ENSRNOG00000018755	NA	NA	NA	36.794	22.003	24.47	8.615	20.278	5.932	4.141	2.965	5.72	4.163	6.591	4.087	21.7575	24.856	22.813	10.839	2.615	1.408	-0.716	-1.405	-1.618	-0.375	-0.38	-0.577	0.184	-1.008	-0.586	5005	NA	NA	NA	NA	NA	1667
ACSS3	2	acyl-CoA synthetase short-chain family member 3 (goat, rat, mouse - M. spretus, sheep, pig, mouse - M. musculus) | acyl-CoA synthetase short chain family member 3 (cow, buffalo, horse)	9	ENSOARG00000015186	102393364	ENSBTAG00000018694	ENSCHIG00000023281	ENSECAG00000008242	ENSMUSG00000035948	MGP_SPRETEiJ_G0016605	ENSSSCG00000000939	ENSRNOG00000004448	NA	NA	NA	5.981	2.163	18.512	9.302	40.724	13.6235	4.804	4.955	0.236	1.749	0.333	0.5275	2.3525	3.4945	13.897	13.395	0.319	0.276	-1.142	-0.921	-1.513	0.037	1.153	0.196	0.423	-0.049	-0.048	NA	4721	5659	NA	NA	NA	NA
ACTA2	2	actin, alpha 2, smooth muscle, aorta (goat, buffalo, pig, mouse - M. spretus, cow, mouse - M. musculus) | actin alpha 2, smooth muscle (sheep, rat, horse)	9	ENSOARG00000014814	102408421	ENSBTAG00000014614	ENSCHIG00000017779	ENSECAG00000015145	ENSMUSG00000035783	MGP_SPRETEiJ_G0023808	ENSSSCG00000010447	ENSRNOG00000058039	NA	NA	NA	0.5955	0.307	0.3235	0.4695	0.371	0.388	801.927	487.907	76.306	62.794	0.7885	0.502	197.836	181.032	1.056	0.747	0	0.033	-0.288	0.151	0.018	-0.716	-0.277	-0.252	-0.127	-0.235	0.047	NA	NA	NA	6729	2626	NA	2810
ACTB	2	actin beta (buffalo, goat, horse, pig, cow) | actin, beta (sheep, rat, mouse - M. musculus)	8	ENSOARG00000003021	102413719	ENSBTAG00000026199	ENSCHIG00000013316	ENSECAG00000015935	ENSMUSG00000029580	NA	ENSSSCG00000007585	ENSRNOG00000034254	NA	mouse - M. spretus	NA	4137.81	4073.45	4781.66	4270.57	6697.77	4727.6	1785.76	1293.85	3100.67	2656.32	5906.59	13049.2	NA	NA	4750.01	5255.63	4712.91	5037.21	-0.023	-0.163	-0.502	-0.465	-0.223	1.143	NA	0.146	0.096	1825	1710	3098	6418	2429	718	NA
ACTG1	3	actin, gamma, cytoplasmic 1 (mouse - M. musculus) | actin, gamma 1 (rat) | actin gamma 1 (pig, horse, sheep, goat, buffalo, cow)	8	ENSOARG00000018506	102393959	ENSBTAG00000006189	ENSCHIG00000026676	ENSECAG00000018600	ENSMUSG00000062825	NA	ENSSSCG00000028355	ENSRNOG00000036701	NA	mouse - M. spretus	NA	1212.77	1522.84	1394.02	1336.51	2010.16	1375.94	3479.72	2385.13	1243.67	1095.17	1813.97	1620.36	NA	NA	1335.36	1071.72	152.035	184.628	0.328	-0.061	-0.547	-0.545	-0.183	-0.163	NA	-0.317	0.279	734	1412	3286	6564	2271	2703	NA
ACTG2	2	actin, gamma 2, smooth muscle, enteric (rat, mouse - M. spretus, horse, pig, buffalo, goat, mouse - M. musculus) | actin gamma 2, smooth muscle (sheep, cow)	9	ENSOARG00000012108	102396917	ENSBTAG00000015441	ENSCHIG00000009143	ENSECAG00000018853	ENSMUSG00000059430	MGP_SPRETEiJ_G0029564	ENSSSCG00000008294	ENSRNOG00000029401	NA	NA	NA	4.6585	6.2975	1.403	1.881	1.04	0.664	74.166	55.272	0.523	0.533	0	0.269	0.6085	0.923	0.131	0.14	0	0.033	0.367	0.262	-0.294	-0.418	0.009	0.344	0.258	0.011	0.047	NA	NA	NA	6306	NA	NA	NA
ACTL6A	2	actin-like 6A (mouse - M. spretus, rat, sheep, mouse - M. musculus) | actin like 6A (cow, buffalo, goat, horse, pig)	9	ENSOARG00000020696	102398995	ENSBTAG00000002460	ENSCHIG00000017016	ENSECAG00000013622	ENSMUSG00000027671	MGP_SPRETEiJ_G0025854	ENSSSCG00000011762	ENSRNOG00000011553	NA	NA	NA	25.5485	19.47	21.253	12.5225	21.386	11.606	28.938	28.093	5.275	4.983	47.161	28.7765	27.554	23.1465	41.044	38.571	40.487	27.199	-0.375	-0.719	-0.828	-0.041	-0.069	-0.694	-0.242	-0.087	-0.557	3764	4102	4385	3346	NA	4051	3292
ACTN1	2	actinin, alpha 1 (mouse - M. musculus, sheep, rat, mouse - M. spretus) | actinin alpha 1 (cow, goat, buffalo, pig, horse)	9	ENSOARG00000021179	102402259	ENSBTAG00000018255	ENSCHIG00000015756	ENSECAG00000019476	ENSMUSG00000015143	MGP_SPRETEiJ_G0018739	ENSSSCG00000036702	ENSRNOG00000056756	NA	NA	NA	16.8105	19.622	13.8265	19.806	23.7835	69.907	268.003	220.866	99.583	114.996	137.061	92.9105	168.381	128.566	167.063	171.82	69.227	95.201	0.211	0.489	1.517	-0.278	0.206	-0.556	-0.387	0.04	0.454	958	696	402	5639	1144	3754	3857
ACTN4	2	actinin, alpha 4 (sheep) | actinin alpha 4 (goat, horse, rat, mouse - M. spretus, pig, cow, mouse - M. musculus, buffalo)	9	ENSOARG00000005791	102409224	ENSBTAG00000011215	ENSCHIG00000011102	ENSECAG00000021777	ENSMUSG00000054808	MGP_SPRETEiJ_G0030564	ENSSSCG00000002965	ENSRNOG00000020433	NA	NA	NA	79.105	45.379	53.24	42.016	64.2975	39.0635	208.288	141.41	13.522	12.693	252.237	115.9	276.451	111.439	51.741	45.161	171.138	237.561	-0.788	-0.334	-0.705	-0.555	-0.085	-1.115	-1.303	-0.192	0.471	5150	2328	3934	6578	1911	4888	5638
ACTR10	4	ARP10 actin-related protein 10 (mouse - M. musculus, mouse - M. spretus) | actin-related protein 10 homolog (goat) | actin related protein 10 homolog (pig, horse, buffalo) | actin related protein 10 (cow, sheep, rat)	9	ENSOARG00000021108	102391034	ENSBTAG00000014392	ENSCHIG00000025582	ENSECAG00000018903	ENSMUSG00000021076	MGP_SPRETEiJ_G0018667	ENSSSCG00000022299	ENSRNOG00000007504	NA	NA	NA	88.337	78.7545	88.3925	69.686	99.541	76.1625	61.244	62.62	22.665	15.469	169.376	182.599	26.356	28.8265	121.973	126.851	64.767	53.184	-0.164	-0.339	-0.382	0.032	-0.523	0.108	0.125	0.056	-0.279	2566	2359	2658	2501	3346	2091	1833
ACTR1A	4	ARP1 actin related protein 1 homolog A (buffalo, pig, horse, cow) | actin related protein 1A (sheep, goat) | ARP1 actin-related protein 1A, centractin alpha (mouse - M. musculus, mouse - M. spretus) | ARP1 actin-related protein 1 homolog A, centractin alpha (rat)	9	ENSOARG00000001115	102404466	ENSBTAG00000021067	ENSCHIG00000014540	ENSECAG00000024503	ENSMUSG00000025228	MGP_SPRETEiJ_G0023957	ENSSSCG00000010585	ENSRNOG00000019725	NA	NA	NA	106.43	94.266	98.262	73.1845	114.645	83.492	129.252	124.902	34.941	32.249	128.936	86.6165	87.068	94.167	75.24	62.244	87.88	94.577	-0.173	-0.42	-0.453	-0.049	-0.112	-0.569	0.112	-0.27	0.105	2619	2750	2934	3437	2017	3782	1873
ACTR1B	5	ARP1 actin related protein 1 homolog B (buffalo, pig, horse, cow) | ARP1 actin-related protein 1 homolog B, centractin beta (goat) | actin related protein 1B (rat) | ARP1 actin-related protein 1B, centractin beta (mouse - M. spretus, mouse - M. musculus) | ARP1 actin-related protein 1 homolog B, centractin beta (yeast) (sheep)	9	ENSOARG00000013660	102407876	ENSBTAG00000048041	ENSCHIG00000021858	ENSECAG00000002758	ENSMUSG00000037351	MGP_SPRETEiJ_G0014847	ENSSSCG00000008194	ENSRNOG00000016789	NA	NA	NA	12.488	13.045	27.2925	17.886	37.068	14.7995	31.027	25.09	7.403	10.466	63.938	37.394	97.5405	105.186	20.008	13.599	20.958	15.447	0.058	-0.583	-1.269	-0.296	0.448	-0.758	0.108	-0.525	-0.417	1460	3520	5411	5759	785	4189	1888
ACTR2	4	actin related protein 2 (cow, goat) | ARP2 actin-related protein 2 (mouse - M. spretus, mouse - M. musculus) | ARP2 actin-related protein 2 homolog (yeast) (sheep, rat) | ARP2 actin related protein 2 homolog (pig, horse, buffalo)	9	ENSOARG00000019990	102402767	ENSBTAG00000009761	ENSCHIG00000014272	ENSECAG00000009219	ENSMUSG00000020152	MGP_SPRETEiJ_G0016957	ENSSSCG00000008358	ENSRNOG00000004959	NA	NA	NA	455.791	364.882	440.402	354.734	743.469	389.252	414.093	373.662	85.046	99.172	406.285	746.7	232.415	337.851	588.721	604.788	444.954	485.082	-0.32	-0.311	-0.932	-0.148	0.219	0.876	0.538	0.039	0.124	3474	2233	4713	4512	1116	911	922
ACTR3	3	actin related protein 3 (cow, rat, horse, sheep) | ARP3 actin-related protein 3 (mouse - M. musculus, mouse - M. spretus) | ARP3 actin related protein 3 homolog (pig, goat, buffalo)	9	ENSOARG00000011780	102414960	ENSBTAG00000003401	ENSCHIG00000015777	ENSECAG00000020867	ENSMUSG00000026341	MGP_SPRETEiJ_G0015338	ENSSSCG00000015710	ENSRNOG00000003206	NA	NA	NA	731.062	849.561	1056.24	1081.15	1245.57	1062.14	0.471	0.623	466.349	619.778	708.386	1292.47	561.509	642.272	2048.27	1736.44	635.467	856.561	0.216	0.034	-0.23	0.142	0.41	0.867	0.194	-0.238	0.43	953	1217	2123	NA	826	922	1631
ACTR3B	3	ARP3 actin-related protein 3 homolog B (yeast) (sheep, rat) | ARP3 actin-related protein 3B (mouse - M. musculus, mouse - M. spretus) | ARP3 actin related protein 3 homolog B (pig, horse, goat, buffalo, cow)	9	101105653	102397913	616404	102182759	100065073	ENSMUSG00000056367	MGP_SPRETEiJ_G0028028	102159531	ENSRNOG00000031855	NA	NA	NA	0.077	0.1085	0.9835	0.345	1.147	0.155	5.024	3.149	0.221	0.189	0.4005	0	9.712	9.4005	0.464	0.281	2.405	1.328	0.042	-0.56	-0.894	-0.538	-0.038	-0.486	-0.043	-0.193	-0.549	NA	NA	NA	NA	NA	NA	2466
ACTR6	4	ARP6 actin-related protein 6 (mouse - M. spretus, mouse - M. musculus) | ARP6 actin-related protein 6 homolog (yeast) (sheep) | ARP6 actin-related protein 6 homolog (goat, rat) | ARP6 actin related protein 6 homolog (cow, buffalo, horse, pig)	9	ENSOARG00000013563	102389064	ENSBTAG00000013842	ENSCHIG00000026128	ENSECAG00000017041	ENSMUSG00000019948	MGP_SPRETEiJ_G0016538	ENSSSCG00000025682	ENSRNOG00000007875	NA	NA	NA	15.807	16.3095	18.4625	11.349	17.899	7.2655	49.65	53.179	5.615	5.239	22.1305	9.3935	9.6295	5.126	34.414	25.884	16.755	17.22	0.043	-0.656	-1.193	0.097	-0.084	-1.154	-0.795	-0.398	0.037	1521	3841	NA	1851	NA	4946	NA
ACTR8	4	ARP8 actin-related protein 8 (mouse - M. musculus, mouse - M. spretus) | ARP8 actin-related protein 8 homolog (goat, rat) | actin related protein 8 (sheep, cow) | ARP8 actin related protein 8 homolog (pig, horse, buffalo)	9	ENSOARG00000015777	102404732	ENSBTAG00000011180	ENSCHIG00000015327	ENSECAG00000013264	ENSMUSG00000015971	MGP_SPRETEiJ_G0019931	ENSSSCG00000011458	ENSRNOG00000015280	NA	NA	NA	12.3725	9.608	8.1215	5.7255	9.1975	7.846	12.71	13.968	7.285	6.15	21.242	20.074	13.339	9.7565	21.295	19.262	19.737	17.531	-0.334	-0.44	-0.205	0.127	-0.213	-0.078	-0.415	-0.138	-0.162	3540	NA	NA	1615	NA	2502	3971
ACVR1	3	activin A receptor, type 1 (mouse - M. musculus, mouse - M. spretus) | activin A receptor type 1 (buffalo, goat, pig, rat, horse, cow) | activin A receptor, type I (sheep)	9	ENSOARG00000007733	102393535	ENSBTAG00000011909	ENSCHIG00000022652	ENSECAG00000018902	ENSMUSG00000026836	MGP_SPRETEiJ_G0024493	ENSSSCG00000015874	ENSRNOG00000005033	NA	NA	NA	7.268	6.9595	6.5195	4.1985	8.825	6.434	36.886	35.186	6.153	2.846	10.0765	15.716	8.516	14.005	14.112	16.464	6.131	4.535	-0.055	-0.533	-0.402	-0.066	-0.895	0.594	0.657	0.209	-0.366	NA	NA	NA	3626	NA	1230	799
ACVR1B	3	activin A receptor, type IB (sheep) | activin A receptor type 1B (buffalo, goat, horse, rat, pig, cow) | activin A receptor, type 1B (mouse - M. spretus, mouse - M. musculus)	9	ENSOARG00000017232	102393815	ENSBTAG00000013555	ENSCHIG00000018417	ENSECAG00000011686	ENSMUSG00000000532	MGP_SPRETEiJ_G0021198	ENSSSCG00000000233	ENSRNOG00000006934	NA	NA	NA	12.869	16.4585	8.3835	7.884	15.329	31.9115	6.215	6.9	3.135	3.896	12.2575	17.8395	11.762	43.9505	7.61	9.561	10.497	39.171	0.332	-0.079	1.011	0.131	0.244	0.507	1.816	0.295	1.805	723	NA	574	NA	NA	1344	268
ACVR2A	3	activin A receptor, type IIA (sheep) | activin A receptor type 2A (buffalo, goat, pig, horse, rat, cow) | activin receptor IIA (mouse - M. spretus, mouse - M. musculus)	9	ENSOARG00000009841	102408304	ENSBTAG00000018114	ENSCHIG00000013353	ENSECAG00000000138	ENSMUSG00000052155	MGP_SPRETEiJ_G0024462	ENSSSCG00000015669	ENSRNOG00000005334	NA	NA	NA	3.2845	3.065	6.166	5.003	7.3695	5.992	9.589	6.61	5.226	2.477	4.3785	6.705	3.972	4.1645	7.874	9.513	52.2	62.522	-0.076	-0.255	-0.259	-0.477	-0.84	0.519	0.055	0.245	0.256	NA	NA	NA	NA	NA	NA	NA
ACVRL1	3	activin A receptor type II-like 1 (sheep) | activin A receptor like type 1 (goat, buffalo, pig, horse, rat, cow) | activin A receptor, type II-like 1 (mouse - M. spretus, mouse - M. musculus)	9	ENSOARG00000017242	102394361	ENSBTAG00000013843	ENSCHIG00000027035	ENSECAG00000009133	ENSMUSG00000000530	MGP_SPRETEiJ_G0021197	ENSSSCG00000000232	ENSRNOG00000028713	NA	NA	NA	0.4285	0.6155	0.181	0.276	0.215	0.7595	0.255	0.303	4.305	5.442	19.1995	20.5455	11.057	16.2625	81.201	97.219	2.608	3.742	0.177	0.112	0.534	0.054	0.28	0.093	0.518	0.257	0.394	NA	NA	NA	NA	NA	2123	951
ACY1	1	aminoacylase 1	9	101113801	102408788	ENSBTAG00000032304	102173979	100060631	ENSMUSG00000023262	MGP_SPRETEiJ_G0033765	396930	ENSRNOG00000011189	NA	NA	NA	50.664	32.9085	23.8735	13.1325	16.6675	7.677	0	0	3.2	2.26	1.1975	0.6925	16.9325	7.5045	0	1.41	17.706	10.314	-0.608	-0.816	-1.026	0	-0.366	-0.377	-1.076	1.269	-0.725	4719	4440	NA	NA	NA	NA	NA
ACYP1	2	acylphosphatase 1, erythrocyte (common) type (sheep, mouse - M. musculus) | acylphosphatase 1 (cow, buffalo, goat, rat, horse, pig)	8	101109618	102392070	ENSBTAG00000013992	ENSCHIG00000021853	100051419	ENSMUSG00000008822	NA	ENSSSCG00000002379	ENSRNOG00000006744	NA	mouse - M. spretus	NA	5.6765	3.845	19.4865	8.636	35.735	21.589	64.357	58.43	8.209	3.58	19.783	1.8315	NA	NA	35.411	26.331	15.572	12.142	-0.463	-1.088	-0.702	-0.137	-1.008	-2.876	NA	-0.414	-0.335	NA	NA	NA	NA	NA	NA	NA
ACYP2	2	acylphosphatase 2, muscle type (mouse - M. spretus, sheep, mouse - M. musculus) | acylphosphatase 2 (horse, rat, pig, buffalo, goat, cow)	9	105608759	102403280	ENSBTAG00000006852	102185092	ENSECAG00000012531	ENSMUSG00000060923	MGP_SPRETEiJ_G0017008	100516794	ENSRNOG00000042419	NA	NA	NA	12.6725	9.345	24.5595	15.8115	3.7775	2.329	23.202	20.34	11.901	10.513	1.3915	2.5065	1.7275	0.5565	17.119	13.386	4.693	4.724	-0.402	-0.604	-0.521	-0.182	-0.164	0.552	-0.809	-0.333	0.008	3898	3608	NA	4872	2207	NA	NA
ADA	1	adenosine deaminase	9	ENSOARG00000004166	102389343	ENSBTAG00000005280	ENSCHIG00000027058	ENSECAG00000008358	ENSMUSG00000017697	MGP_SPRETEiJ_G0025544	ENSSSCG00000021255	ENSRNOG00000010265	NA	NA	NA	17.455	10.7475	4.129	1.9675	8.276	4.468	4.271	2.662	24.92	38.077	2.9595	0.78	10.3105	5.887	12.905	9.894	45.194	162.667	-0.652	-0.789	-0.762	-0.525	0.592	-1.153	-0.716	-0.352	1.825	4832	NA	NA	NA	644	NA	NA
ADA2	1	adenosine deaminase 2	6	ENSOARG00000013367	102402418	ENSBTAG00000017313	ENSCHIG00000016807	100055385	NA	NA	ENSSSCG00000035218	NA	NA	mouse - M. musculus, mouse - M. spretus, rat	NA	3.6735	2.774	7.5815	3.493	3.52	0.986	0.038	0.16	0	0	NA	NA	NA	NA	32.479	28.423	NA	NA	-0.308	-0.934	-1.186	0.16	0	NA	NA	-0.186	NA	NA	NA	NA	NA	NA	NA	NA
ADAL	2	adenosine deaminase-like (mouse - M. musculus, rat, sheep, mouse - M. spretus) | adenosine deaminase like (cow, goat, buffalo, pig, horse)	9	ENSOARG00000009801	102402234	ENSBTAG00000014476	ENSCHIG00000004934	ENSECAG00000014340	ENSMUSG00000027259	MGP_SPRETEiJ_G0025099	ENSSSCG00000004710	ENSRNOG00000012166	NA	NA	NA	7.502	5.2335	15.43	4.9365	11.9445	2.201	11.814	10.62	4.028	2.395	9.113	4.0745	12.9115	11.0495	14.116	8.935	7.023	3.697	-0.448	-1.469	-2.016	-0.141	-0.567	-0.995	-0.207	-0.605	-0.772	NA	NA	NA	4444	NA	NA	3148
ADAM10	2	a disintegrin and metallopeptidase domain 10 (mouse - M. spretus, mouse - M. musculus) | ADAM metallopeptidase domain 10 (cow, rat, sheep, horse, pig, buffalo, goat)	9	ENSOARG00000020851	102390753	ENSBTAG00000005481	ENSCHIG00000007232	ENSECAG00000007963	ENSMUSG00000054693	MGP_SPRETEiJ_G0033545	ENSSSCG00000004595	ENSRNOG00000054257	NA	NA	NA	49.6635	31.8525	49.492	32.5425	71.801	54.5605	38.08	48.652	51.912	44.021	80.9475	34.1085	75.663	43.529	97.309	96.004	58.162	29.532	-0.625	-0.59	-0.39	0.345	-0.233	-1.223	-0.784	-0.019	-0.954	4763	3559	2689	736	2473	5036	4987
ADAM12	2	a disintegrin and metallopeptidase domain 12 (meltrin alpha) (mouse - M. spretus, mouse - M. musculus) | ADAM metallopeptidase domain 12 (cow, rat, sheep, horse, pig, buffalo, goat)	9	ENSOARG00000012241	102408315	ENSBTAG00000012444	ENSCHIG00000011552	ENSECAG00000012744	ENSMUSG00000054555	MGP_SPRETEiJ_G0031706	ENSSSCG00000010746	ENSRNOG00000018384	NA	NA	NA	3.7515	2.956	0.0485	0.0805	0.2565	0.111	25.228	31.403	0.079	0.081	0.2925	0.1405	0.127	0.129	0.141	0.102	0.046	0.054	-0.264	0.043	-0.178	0.305	0.003	-0.18	0.003	-0.05	0.011	NA	NA	NA	827	NA	NA	NA
ADAM15	2	a disintegrin and metallopeptidase domain 15 (metargidin) (mouse - M. musculus, mouse - M. spretus) | ADAM metallopeptidase domain 15 (cow, pig, rat, sheep, horse, goat, buffalo)	9	ENSOARG00000003543	102403577	ENSBTAG00000010663	ENSCHIG00000006033	ENSECAG00000008411	ENSMUSG00000028041	MGP_SPRETEiJ_G0026146	ENSSSCG00000006533	ENSRNOG00000020590	NA	NA	NA	14.7745	11.6015	9.559	7.1435	16.3255	8.6535	10.118	7.32	5.848	4.921	276.902	65.7095	186.546	55.4215	8.05	7.98	117.474	56.392	-0.324	-0.375	-0.844	-0.418	-0.21	-2.059	-1.733	-0.011	-1.046	3491	NA	NA	NA	NA	5613	5833
ADAM17	2	ADAM metallopeptidase domain 17 (cow, pig, rat, sheep, horse, buffalo, goat) | a disintegrin and metallopeptidase domain 17 (mouse - M. musculus, mouse - M. spretus)	9	ENSOARG00000015165	102393245	ENSBTAG00000001141	ENSCHIG00000013595	ENSECAG00000005760	ENSMUSG00000052593	MGP_SPRETEiJ_G0018483	ENSSSCG00000008641	ENSRNOG00000060694	NA	NA	NA	33.4195	35.957	36.6375	42.39	50.4015	64.8845	56.828	68.7	14.095	19.274	144.167	198.988	131.485	202.263	29.998	52.122	85.017	111.834	0.103	0.205	0.358	0.269	0.426	0.462	0.618	0.777	0.392	1300	949	985	925	811	1398	840
ADAM19	2	ADAM metallopeptidase domain 19 (pig, rat, sheep, horse, goat, buffalo, cow) | a disintegrin and metallopeptidase domain 19 (meltrin beta) (mouse - M. spretus, mouse - M. musculus)	9	ENSOARG00000012373	102395395	ENSBTAG00000003836	ENSCHIG00000005265	ENSECAG00000017922	ENSMUSG00000011256	MGP_SPRETEiJ_G0017079	ENSSSCG00000017052	ENSRNOG00000042980	NA	NA	NA	19.123	6.9905	1.5075	0.6485	1.6675	10.2995	60.731	31.773	0.63	15.26	0.9515	0.057	4.758	0.787	10.134	27.282	12.612	2.209	-1.332	-0.605	2.083	-0.913	3.318	-0.885	-1.688	1.345	-2.085	NA	NA	259	6818	60	NA	NA
ADAM28	2	a disintegrin and metallopeptidase domain 28 (mouse - M. musculus, mouse - M. spretus) | ADAM metallopeptidase domain 28 (cow, pig, rat, horse, sheep, buffalo, goat)	9	ENSOARG00000010026	102394412	ENSBTAG00000037929	ENSCHIG00000024308	ENSECAG00000014577	ENSMUSG00000014725	MGP_SPRETEiJ_G0020348	ENSSSCG00000009644	ENSRNOG00000014518	NA	NA	NA	379.44	245.784	40.4905	21.8775	4.019	2.1505	67.516	64.133	1.757	1.731	0.0345	0.0495	0	0.028	257.886	209.077	0	0	-0.624	-0.859	-0.672	-0.073	-0.014	0.021	0.04	-0.301	0	4758	4565	NA	3718	NA	NA	NA
ADAM8	2	a disintegrin and metallopeptidase domain 8 (mouse - M. musculus, mouse - M. spretus) | ADAM metallopeptidase domain 8 (goat, buffalo, horse, rat, pig, cow)	8	NA	102393549	ENSBTAG00000023832	ENSCHIG00000019230	111772543	ENSMUSG00000025473	MGP_SPRETEiJ_G0031735	ENSSSCG00000010772	ENSRNOG00000017897	NA	sheep	NA	NA	NA	85.7475	95.923	145.963	87.3605	6.91	6.219	7.851	8.204	405.464	109.059	78.228	7.351	33.177	46.901	33.603	19.71	NA	0.16	-0.734	-0.132	0.056	-1.885	-3.246	0.487	-0.741	NA	1017	4042	NA	NA	5558	NA
ADAM9	2	ADAM metallopeptidase domain 9 (cow, goat, buffalo, pig, rat, sheep, horse) | a disintegrin and metallopeptidase domain 9 (meltrin gamma) (mouse - M. spretus, mouse - M. musculus)	9	ENSOARG00000001816	102409281	ENSBTAG00000017455	ENSCHIG00000019633	ENSECAG00000006442	ENSMUSG00000031555	MGP_SPRETEiJ_G0032037	ENSSSCG00000015808	ENSRNOG00000017231	NA	NA	NA	99.786	94.1105	101.905	99.048	138.427	137.235	240.091	216.475	237.044	231.114	82.971	124.632	55.297	56.917	92.506	100.383	62.235	28.043	-0.084	-0.041	-0.012	-0.149	-0.036	0.581	0.041	0.117	-1.123	2123	1372	1556	4527	1760	1250	2139
ADAMDEC1	2	ADAM-like, decysin 1 (cow, mouse - M. musculus, rat, sheep, mouse - M. spretus) | ADAM like decysin 1 (horse, pig, buffalo, goat)	9	ENSOARG00000010002	102393663	ENSBTAG00000001125	ENSCHIG00000015701	ENSECAG00000019922	ENSMUSG00000022057	MGP_SPRETEiJ_G0020347	ENSSSCG00000009645	ENSRNOG00000030724	NA	NA	NA	5.043	2.58	1.462	1.0835	1.3055	0.6855	215.466	136.444	0.074	0.093	0	0	0.0655	0	0.176	0.122	0.018	0.015	-0.755	-0.241	-0.452	-0.655	0.025	0	-0.092	-0.068	-0.004	NA	NA	NA	6692	NA	NA	NA
ADAMTS1	3	a disintegrin-like and metallopeptidase (reprolysin type) with thrombospondin type 1 motif, 1 (mouse - M. spretus, mouse - M. musculus) | ADAM metallopeptidase with thrombospondin type 1 motif 1 (goat, buffalo, horse, pig, cow) | ADAM metallopeptidase with thrombospondin type 1 motif, 1 (sheep, rat)	9	ENSOARG00000014898	102400730	ENSBTAG00000000706	ENSCHIG00000006622	ENSECAG00000016339	ENSMUSG00000022893	MGP_SPRETEiJ_G0021800	ENSSSCG00000012026	ENSRNOG00000001607	NA	NA	NA	0.161	0.166	0.0125	0.033	0.0675	0.0355	10.202	17.927	5.332	6.008	2.1505	0.1285	0.5405	0.5875	3.859	3.514	0.162	0.056	0.006	0.029	-0.044	0.757	0.146	-1.481	0.043	-0.106	-0.138	NA	NA	NA	311	NA	NA	NA
ADAMTS2	3	a disintegrin-like and metallopeptidase (reprolysin type) with thrombospondin type 1 motif, 2 (mouse - M. spretus, mouse - M. musculus) | ADAM metallopeptidase with thrombospondin type 1 motif, 2 (rat) | ADAM metallopeptidase with thrombospondin type 1 motif 2 (goat, buffalo, horse, sheep, pig, cow)	9	ENSOARG00000003830	102394919	ENSBTAG00000014665	ENSCHIG00000027055	ENSECAG00000016328	ENSMUSG00000036545	MGP_SPRETEiJ_G0017137	ENSSSCG00000024043	ENSRNOG00000061484	NA	NA	NA	36.6095	29.6595	44.9575	27.7525	26.623	16.208	37.827	32.638	0.065	0.052	0.0835	0.0975	0.19	0.04	0.408	0.239	0.632	0.376	-0.295	-0.677	-0.683	-0.207	-0.018	0.019	-0.194	-0.184	-0.246	3329	3935	3845	5102	NA	NA	NA
ADAMTS4	3	ADAM metallopeptidase with thrombospondin type 1 motif, 4 (rat, sheep) | ADAM metallopeptidase with thrombospondin type 1 motif 4 (horse, pig, buffalo, goat, cow) | a disintegrin-like and metallopeptidase (reprolysin type) with thrombospondin type 1 motif, 4 (mouse - M. musculus, mouse - M. spretus)	9	ENSOARG00000009686	102398638	ENSBTAG00000013210	ENSCHIG00000026815	ENSECAG00000024172	ENSMUSG00000006403	MGP_SPRETEiJ_G0015665	ENSSSCG00000006359	ENSRNOG00000003538	NA	NA	NA	0.569	2.176	0.0285	0.3305	0.505	0.48	7.068	19.21	0.029	0.268	0.02	2.1195	0.051	3.0335	0.094	0.072	0.562	2.332	1.017	0.371	-0.024	1.325	0.301	1.613	1.94	-0.029	1.093	NA	NA	NA	154	NA	NA	NA
ADAMTS5	3	a disintegrin-like and metallopeptidase (reprolysin type) with thrombospondin type 1 motif, 5 (aggrecanase-2) (mouse - M. musculus, mouse - M. spretus) | ADAM metallopeptidase with thrombospondin type 1 motif, 5 (sheep, rat) | ADAM metallopeptidase with thrombospondin type 1 motif 5 (buffalo, goat, horse, pig, cow)	9	ENSOARG00000014877	102401065	ENSBTAG00000000648	ENSCHIG00000018986	ENSECAG00000006500	ENSMUSG00000022894	MGP_SPRETEiJ_G0021801	ENSSSCG00000012027	ENSRNOG00000057794	NA	NA	NA	0.997	0.7575	0.007	1.0195	0.551	0.7325	6.125	42.77	0.046	0.087	0.0105	0	0.0055	0.056	0.326	0.261	0.021	0.04	-0.184	1.004	0.16	2.619	0.055	-0.015	0.071	-0.073	0.027	NA	NA	NA	41	NA	NA	NA
ADAMTS9	4	ADAM metallopeptidase with thrombospondin type 1 motif, 9 [Source:RGD Symbol;Acc:1306889] (assigned to orthologue: ENSRNOG00000023257) (mouse - M. spretus) | ADAM metallopeptidase with thrombospondin type 1 motif, 9 (rat, sheep) | a disintegrin-like and metallopeptidase (reprolysin type) with thrombospondin type 1 motif, 9 (mouse - M. musculus) | ADAM metallopeptidase with thrombospondin type 1 m…	9	ENSOARG00000010962	102414736	ENSBTAG00000003165	ENSCHIG00000017918	ENSECAG00000019880	ENSMUSG00000030022	MGP_SPRETEiJ_G0029692	ENSSSCG00000011496	ENSRNOG00000023257	NA	NA	NA	0.005	0.0205	0.0835	0.0725	0.254	0.2175	1.54	17.57	0.056	0.042	0.1265	0.115	0.142	0.132	0.298	0.199	0.119	0.221	0.022	-0.015	-0.043	2.87	-0.019	-0.015	-0.013	-0.114	0.126	NA	NA	NA	33	NA	NA	NA
ADAMTSL4	2	ADAMTS-like 4 (mouse - M. musculus, sheep, rat, mouse - M. spretus) | ADAMTS like 4 (buffalo, goat, pig, horse, cow)	9	ENSOARG00000020825	102403018	ENSBTAG00000003604	ENSCHIG00000024595	ENSECAG00000019154	ENSMUSG00000015850	MGP_SPRETEiJ_G0026294	ENSSSCG00000006651	ENSRNOG00000049385	NA	NA	NA	6.132	9.3945	3.463	2.9395	7.832	10.6975	7.625	5.541	1.171	1.349	0.8945	0	8.3775	3.2095	2.828	4.325	8.653	3.981	0.543	-0.18	0.405	-0.399	0.114	-0.922	-1.156	0.476	-0.955	510	NA	935	NA	NA	NA	NA
ADAMTSL5	2	ADAMTS like 5 (pig, horse, goat, buffalo, cow) | ADAMTS-like 5 (mouse - M. musculus, rat, mouse - M. spretus, sheep)	9	ENSOARG00000012165	102414858	ENSBTAG00000046263	102177979	ENSECAG00000009642	ENSMUSG00000043822	MGP_SPRETEiJ_G0016398	ENSSSCG00000013433	ENSRNOG00000033787	NA	NA	NA	0.559	0.2995	0.481	0.4065	9.665	4.607	2.417	1.27	0.262	0.242	22.15	1.1395	41.314	18.13	0.188	0.307	66.101	37.623	-0.263	-0.074	-0.928	-0.59	-0.023	-3.436	-1.145	0.138	-0.797	NA	NA	NA	NA	NA	NA	5498
ADAP1	1	ArfGAP with dual PH domains 1	9	ENSOARG00000005826	102398155	ENSBTAG00000015952	ENSCHIG00000007586	ENSECAG00000017134	ENSMUSG00000056413	MGP_SPRETEiJ_G0028932	ENSSSCG00000007547	ENSRNOG00000054033	NA	NA	NA	20.9615	12.2635	22.662	12.396	36.1065	14.115	9.802	6.801	3.578	1.8	79.1625	55.465	99.305	61.335	10.41	4.526	42.93	26.735	-0.728	-0.821	-1.296	-0.47	-0.709	-0.506	-0.686	-1.046	-0.663	5032	4458	5441	NA	NA	3630	4767
ADAP2	1	ArfGAP with dual PH domains 2	9	ENSOARG00000011933	102392867	ENSBTAG00000003334	ENSCHIG00000011945	ENSECAG00000015333	ENSMUSG00000020709	MGP_SPRETEiJ_G0017677	ENSSSCG00000017738	ENSRNOG00000037148	NA	NA	NA	101.763	27.127	129.786	21.2715	207.409	32.962	5.5	2.603	19.097	4.478	52.2995	147.536	16.791	13.971	98.996	100.234	8.303	7.83	-1.869	-2.554	-2.617	-0.851	-1.875	1.479	-0.249	0.018	-0.075	5728	5436	5921	NA	NA	533	3334
ADAR	2	adenosine deaminase, RNA-specific (sheep, rat, mouse - M. spretus, mouse - M. musculus) | adenosine deaminase, RNA specific (goat, buffalo, horse, pig, cow)	9	ENSOARG00000002952	102413801	ENSBTAG00000007519	ENSCHIG00000017156	ENSECAG00000000974	ENSMUSG00000027951	MGP_SPRETEiJ_G0026158	ENSSSCG00000006543	ENSRNOG00000020744	NA	NA	NA	12.397	14.0765	24.124	109.277	46.776	160.679	21.806	25.898	17.701	55.692	62.0255	158.785	19.966	84.0465	21.305	66.497	25.058	72.208	0.17	2.134	1.759	0.238	1.6	1.342	2.02	1.597	1.49	1064	170	345	1034	236	594	226
ADAT2	2	adenosine deaminase, tRNA specific 2 (cow, horse, pig, goat, buffalo) | adenosine deaminase, tRNA-specific 2 (rat, mouse - M. spretus, sheep, mouse - M. musculus)	9	ENSOARG00000001536	102412573	ENSBTAG00000026519	ENSCHIG00000006501	ENSECAG00000008321	ENSMUSG00000019808	MGP_SPRETEiJ_G0015935	ENSSSCG00000039598	ENSRNOG00000046983	NA	NA	NA	5.2255	5.5175	6.3365	4.1335	10.258	5.2085	8.952	6.883	8.887	4.83	7.225	5.847	6.3725	2.701	13.9	8.959	17.517	12.235	0.066	-0.515	-0.859	-0.336	-0.762	-0.265	-0.994	-0.581	-0.484	NA	NA	NA	NA	NA	NA	NA
ADCK1	1	aarF domain containing kinase 1	9	ENSOARG00000002711	102398879	ENSBTAG00000012106	ENSCHIG00000026516	ENSECAG00000019547	ENSMUSG00000021044	MGP_SPRETEiJ_G0018843	ENSSSCG00000002408	ENSRNOG00000012685	NA	NA	NA	3.3075	0.977	2.795	0.9255	8.131	3.6335	3.128	2.337	1.867	1.212	10.9525	11.5675	10.5055	10.1345	2.236	1.105	5.883	4.615	-1.124	-0.979	-0.979	-0.307	-0.374	0.072	-0.047	-0.62	-0.294	NA	NA	NA	NA	NA	2165	2480
ADCK2	1	aarF domain containing kinase 2	9	ENSOARG00000013379	102399868	ENSBTAG00000020484	ENSCHIG00000025299	ENSECAG00000023917	ENSMUSG00000046947	MGP_SPRETEiJ_G0029247	ENSSSCG00000016496	ENSRNOG00000010005	NA	NA	NA	0.877	0.581	2.5595	1.888	3.2205	1.864	3.246	3.049	95.702	75.998	9.8595	6.6555	11.2875	8.2265	2.952	2.43	6.118	5.411	-0.248	-0.302	-0.559	-0.069	-0.329	-0.504	-0.413	-0.204	-0.151	NA	NA	NA	NA	2801	NA	NA
ADCK5	1	aarF domain containing kinase 5	9	ENSOARG00000013738	102415589	ENSBTAG00000011064	ENSCHIG00000000936	ENSECAG00000018817	ENSMUSG00000022550	MGP_SPRETEiJ_G0020838	ENSSSCG00000005907	ENSRNOG00000030334	NA	NA	NA	6.812	5.5415	5.1335	1.705	10.208	5.1255	14.102	11.011	3.549	2.529	10.0965	4.0935	16.864	12.5715	5.199	3.679	14.404	9.457	-0.256	-1.181	-0.872	-0.33	-0.366	-1.123	-0.396	-0.406	-0.559	NA	NA	NA	5937	NA	NA	3892
ADCY3	1	adenylate cyclase 3	9	ENSOARG00000018077	102407976	ENSBTAG00000018705	ENSCHIG00000025812	ENSECAG00000008344	ENSMUSG00000020654	MGP_SPRETEiJ_G0018424	ENSSSCG00000008578	ENSRNOG00000003999	NA	NA	NA	1.14	0.7835	0.457	0.239	2.4655	1.0005	11.153	9.829	0.323	0.194	5.1055	2.1835	1.547	0.902	1.026	0.697	3.097	2.022	-0.263	-0.234	-0.793	-0.166	-0.148	-0.939	-0.421	-0.256	-0.439	NA	NA	NA	4711	NA	NA	NA
ADCY4	1	adenylate cyclase 4	9	ENSOARG00000019102	102408103	ENSBTAG00000018419	ENSCHIG00000020735	ENSECAG00000013004	ENSMUSG00000022220	MGP_SPRETEiJ_G0020208	ENSSSCG00000001988	ENSRNOG00000020401	NA	NA	NA	0.1835	0.1805	8.502	3.044	0.4265	0.943	0.266	0.353	0.059	0.059	0.1355	0	0.0775	0.102	2.113	3.74	15.847	11.016	-0.004	-1.232	0.446	0.096	0	-0.183	0.032	0.607	-0.488	NA	NA	NA	NA	NA	NA	NA
ADCY7	1	adenylate cyclase 7	9	ENSOARG00000017199	102410456	ENSBTAG00000006208	ENSCHIG00000025184	ENSECAG00000007149	ENSMUSG00000031659	MGP_SPRETEiJ_G0032474	ENSSSCG00000039408	ENSRNOG00000014776	NA	NA	NA	27.683	19.9355	8.122	10.992	28.282	16.437	17.915	9.714	14.48	7.08	78.413	14.9875	55.798	20.254	27.938	30.334	90.406	71.466	-0.454	0.395	-0.748	-0.82	-0.938	-2.312	-1.418	0.115	-0.335	4131	756	4099	6777	NA	5678	5700
ADCYAP1R1	4	adenylate cyclase activating polypeptide 1 receptor type 1 (rat) | adenylate cyclase activating polypeptide 1 receptor 1 (mouse - M. musculus, mouse - M. spretus) | adenylate cyclase activating polypeptide 1 (pituitary) receptor type I (sheep) | ADCYAP receptor type I (cow, goat, buffalo, horse, pig)	9	ENSOARG00000007533	102396095	ENSBTAG00000020247	ENSCHIG00000006461	ENSECAG00000007388	ENSMUSG00000029778	MGP_SPRETEiJ_G0029418	ENSSSCG00000016672	ENSRNOG00000012098	NA	NA	NA	0.2305	9.543	0.0725	0.0195	7.1265	2.045	0.08	0.152	0.021	0.004	0.0025	0.018	0.0095	0	0.243	0.112	0.155	0.132	3.099	-0.073	-1.416	0.093	-0.024	0.022	-0.014	-0.161	-0.029	58	NA	NA	NA	NA	NA	NA
ADD1	2	adducin 1 (cow, goat, buffalo, horse, rat, pig) | adducin 1 (alpha) (mouse - M. musculus, sheep, mouse - M. spretus)	9	ENSOARG00000014772	102391850	ENSBTAG00000021128	ENSCHIG00000023797	ENSECAG00000013136	ENSMUSG00000029106	MGP_SPRETEiJ_G0028131	ENSSSCG00000008692	ENSRNOG00000013039	NA	NA	NA	26.4725	18.49	20.7565	8.716	38.5095	16.169	42.014	37.844	16.196	16.028	90.1485	62.865	91.7365	41.824	26.738	16.698	63.378	31.616	-0.495	-1.163	-1.202	-0.147	-0.014	-0.513	-1.115	-0.648	-0.981	4296	NA	5292	4505	1692	3654	5459
ADD3	2	adducin 3 (gamma) (mouse - M. musculus, mouse - M. spretus, sheep) | adducin 3 (goat, buffalo, pig, rat, horse, cow)	9	ENSOARG00000009304	102409550	ENSBTAG00000003265	ENSCHIG00000020008	ENSECAG00000013629	ENSMUSG00000025026	MGP_SPRETEiJ_G0023990	ENSSSCG00000010621	ENSRNOG00000012820	NA	NA	NA	7.036	5.178	17.053	15.5285	39.083	39.9	19.432	11.038	12.996	12.627	18.5475	1.8015	25.55	8.0565	2.8	4.227	29.045	6.626	-0.379	-0.127	0.029	-0.763	-0.039	-2.803	-1.552	0.46	-1.978	NA	1596	1466	6761	1767	NA	NA
ADGB	1	androglobin	8	ENSOARG00000002272	102414054	ENSBTAG00000016844	ENSCHIG00000025488	ENSECAG00000019757	ENSMUSG00000050994	NA	100155164	ENSRNOG00000042741	NA	mouse - M. spretus	NA	0.0635	0.065	0.3565	0.3885	1.5995	1.4515	0.032	0.035	0.121	0.114	0.715	0.787	NA	NA	1.045	0.947	11.3	10.37	0.002	0.034	-0.085	0.004	-0.009	0.059	NA	-0.071	-0.113	NA	NA	NA	NA	NA	NA	NA
ADGRA2	1	adhesion G protein-coupled receptor A2	9	ENSOARG00000000851	102412224	ENSBTAG00000008814	ENSCHIG00000017052	ENSECAG00000000011	ENSMUSG00000031486	MGP_SPRETEiJ_G0032062	ENSSSCG00000015825	ENSRNOG00000012991	NA	NA	NA	0.2005	0.134	0.0935	0.046	0.257	0.1775	12.969	9.816	0.018	0.017	0.274	0	0.265	0.153	0.16	0.115	5.44	3.299	-0.082	-0.064	-0.094	-0.369	-0.001	-0.349	-0.134	-0.057	-0.583	NA	NA	NA	6116	NA	NA	NA
ADGRA3	2	adhesion G protein-coupled receptor A3 [Source:VGNC Symbol;Acc:VGNC:25657] (assigned to orthologue: ENSBTAG00000004653), adhesion G protein-coupled receptor A3 [Source:HGNC Symbol;Acc:HGNC:13839] (assigned to orthologue: ENSCHIG00000019880) (sheep) | adhesion G protein-coupled receptor A3 (buffalo, cow, mouse - M. musculus, goat, pig, rat, horse, mouse - M. spretus)	9	ENSOARG00000005305	102400569	ENSBTAG00000004653	ENSCHIG00000019880	ENSECAG00000014865	ENSMUSG00000029090	MGP_SPRETEiJ_G0028207	ENSSSCG00000008753	ENSRNOG00000004279	NA	NA	NA	30.0655	18.959	0.191	0.082	0.5275	0.087	32.414	23.02	1.525	0.658	0.939	0.9915	0.6105	1.119	0.407	0.255	1.229	0.462	-0.638	-0.138	-0.491	-0.476	-0.607	0.039	0.396	-0.165	-0.608	4803	NA	NA	6448	NA	NA	NA
ADGRE1	1	adhesion G protein-coupled receptor E1	9	101107096	102405722	ENSBTAG00000007901	ENSCHIG00000021647	ENSECAG00000017237	ENSMUSG00000004730	MGP_SPRETEiJ_G0022725	100521889	ENSRNOG00000046254	NA	NA	NA	371.526	623.957	20.69	32.288	6.267	27.2585	0.52	2.536	46.578	76.161	889.852	1161.28	509.807	1599.79	2.332	1.844	467.079	441.419	0.746	0.618	1.959	1.218	0.698	0.384	1.648	-0.228	-0.081	399	614	284	NA	583	1526	314
ADGRE3	1	adhesion G protein-coupled receptor E3	6	ENSOARG00000005126	102402847	ENSBTAG00000002937	ENSCHIG00000027221	ENSECAG00000011315	NA	NA	ENSSSCG00000013787	NA	NA	mouse - M. musculus, mouse - M. spretus, rat	NA	0.158	0.1855	19.457	14.6295	7.2575	4.8325	0.021	0.015	0.21	0.144	NA	NA	NA	NA	8.827	5.6	NA	NA	0.034	-0.388	-0.502	-0.009	-0.081	NA	NA	-0.574	NA	NA	NA	NA	NA	NA	NA	NA
ADGRE4	1	adhesion G protein-coupled receptor E4	4	NA	102405161	NA	NA	NA	ENSMUSG00000032915	MGP_SPRETEiJ_G0022662	NA	ENSRNOG00000050325	buffalo (LOC102405161)	cow, goat, horse, pig, sheep	NA	NA	NA	0.3515	0.1485	NA	NA	NA	NA	NA	NA	2.0645	2.3135	10.7895	39.0195	NA	NA	0.427	0.458	NA	-0.235	NA	NA	NA	0.113	1.763	NA	0.031	NA	NA	NA	NA	NA	NA	NA
ADGRE5	1	adhesion G protein-coupled receptor E5	9	ENSOARG00000005944	102394184	ENSBTAG00000021818	ENSCHIG00000010425	ENSECAG00000010815	ENSMUSG00000002885	MGP_SPRETEiJ_G0032397	ENSSSCG00000013775	ENSRNOG00000004489	NA	NA	NA	101.355	138.081	114.044	145.233	110.114	159.409	44.613	60.571	56.591	73.468	121.694	25.753	168.268	36.819	46.32	51.512	175.71	205.602	0.442	0.346	0.53	0.433	0.371	-2.197	-2.162	0.15	0.225	586	820	833	582	872	5651	5902
ADGRF1	1	adhesion G protein-coupled receptor F1	9	ENSOARG00000011545	102399104	ENSBTAG00000021609	ENSCHIG00000024674	ENSECAG00000011113	ENSMUSG00000041293	MGP_SPRETEiJ_G0022539	ENSSSCG00000001726	301266	NA	NA	NA	1.9235	2.105	35.9535	20.914	1.1975	0.612	0.529	0.834	0.525	0.566	0.052	0.1455	0.0185	0	0.049	0.048	0.107	0.103	0.087	-0.754	-0.447	0.262	0.038	0.123	-0.026	-0.001	-0.005	NA	4242	NA	NA	NA	NA	NA
ADGRF5	1	adhesion G protein-coupled receptor F5	9	ENSOARG00000011380	102399434	ENSBTAG00000004347	ENSCHIG00000008724	ENSECAG00000011109	ENSMUSG00000056492	MGP_SPRETEiJ_G0022540	ENSSSCG00000001725	ENSRNOG00000011154	NA	NA	NA	18.726	13.8645	32.083	11.011	37.146	23.743	1.129	1.103	0.035	0.04	0.0355	0.1995	0.072	0	0.128	0.114	0.156	0.142	-0.408	-1.462	-0.625	-0.018	0.007	0.212	-0.1	-0.018	-0.018	3928	5333	3591	NA	NA	NA	NA
ADGRG6	1	adhesion G protein-coupled receptor G6	9	ENSOARG00000001397	102413077	ENSBTAG00000020707	ENSCHIG00000022578	ENSECAG00000015063	ENSMUSG00000039116	MGP_SPRETEiJ_G0015938	ENSSSCG00000004139	ENSRNOG00000011411	NA	NA	NA	0.1945	0.3925	20.1655	7.1105	0.996	2.944	0.213	0.714	0.069	0.386	4.581	19.2915	0.3395	7.3885	17.854	55.244	11.194	61.159	0.221	-1.384	0.983	0.499	0.375	1.862	2.647	1.577	2.35	NA	NA	NA	NA	NA	381	NA
ADGRL2	1	adhesion G protein-coupled receptor L2	9	ENSOARG00000013620	102402540	ENSBTAG00000012305	ENSCHIG00000018750	ENSECAG00000024824	ENSMUSG00000028184	MGP_SPRETEiJ_G0026686	ENSSSCG00000003761	ENSRNOG00000032660	NA	NA	NA	2.14	11.529	0.0465	0.072	0.164	0.1015	7.691	17.233	0.133	0.131	25.896	13.5545	19.784	3.8185	36.33	20.861	0.284	0.283	1.996	0.035	-0.08	1.069	-0.003	-0.886	-2.109	-0.772	-0.001	117	NA	NA	200	NA	4463	NA
ADH5	1	alcohol dehydrogenase 5 (class III), chi polypeptide	8	ENSOARG00000015738	NA	ENSBTAG00000016007	ENSCHIG00000025518	ENSECAG00000038523	ENSMUSG00000028138	MGP_SPRETEiJ_G0026637	ENSSSCG00000009185	ENSRNOG00000046357	NA	buffalo	NA	129.74	40.206	NA	NA	61.114	27.2	103.706	67.869	2.192	1.275	159.38	57.75	121.026	79.3985	104.914	77.018	35.261	21.052	-1.666	NA	-1.139	-0.604	-0.489	-1.449	-0.602	-0.441	-0.718	5706	NA	5194	6630	NA	5298	4548
ADHFE1	2	alcohol dehydrogenase, iron containing, 1 (mouse - M. musculus, rat, sheep, mouse - M. spretus) | alcohol dehydrogenase, iron containing 1 (cow, horse, pig, buffalo, goat)	9	ENSOARG00000017527	102404229	ENSBTAG00000004476	102171531	ENSECAG00000000795	ENSMUSG00000025911	MGP_SPRETEiJ_G0014740	100521620	ENSRNOG00000007069	NA	NA	NA	0.415	0.3615	1.134	0.1365	0.6135	0.081	0.199	0.19	0.313	0.236	1.3125	11.757	0.093	0.18	0	0	0.969	0.307	-0.056	-0.909	-0.578	-0.011	-0.087	2.464	0.11	0	-0.591	NA	NA	NA	NA	NA	231	NA
ADI1	1	acireductone dioxygenase 1	9	ENSOARG00000005369	102406448	ENSBTAG00000005403	ENSCHIG00000016728	100072837	ENSMUSG00000020629	MGP_SPRETEiJ_G0018503	ENSSSCG00000029161	ENSRNOG00000008950	NA	NA	NA	173.952	109.508	31.461	18.4295	45.428	17.1815	69.691	59.516	0	0	32.516	3.44	67.963	22.4415	103.438	82.394	15.711	6.819	-0.663	-0.74	-1.353	-0.224	0	-2.916	-1.557	-0.325	-1.096	4864	4192	5507	5243	NA	NA	5771
ADIG	1	adipogenin	9	ENSOARG00000019100	102391510	ENSBTAG00000031188	ENSCHIG00000025156	ENSECAG00000019945	ENSMUSG00000044405	MGP_SPRETEiJ_G0025511	ENSSSCG00000007346	ENSRNOG00000058375	NA	NA	NA	4.2785	3.5125	0	0.0185	9.365	7.3295	0.495	0.593	0.508	0.328	0	0	0	0	0.47	0.271	69.491	37.01	-0.226	0.026	-0.315	0.092	-0.183	0	0	-0.21	-0.891	NA	NA	NA	NA	NA	NA	NA
ADIPOR1	1	adiponectin receptor 1	9	ENSOARG00000018166	102400105	ENSBTAG00000009727	ENSCHIG00000021298	ENSECAG00000009624	ENSMUSG00000026457	MGP_SPRETEiJ_G0015429	404695	ENSRNOG00000004143	NA	NA	NA	73.445	56.4225	32.0455	26.4845	62.349	49.527	36.251	35.517	59.081	95.859	160.492	53.0365	166.938	100.994	14.579	14.876	136.086	123.833	-0.375	-0.266	-0.326	-0.029	0.689	-1.579	-0.719	0.027	-0.135	3765	2074	2435	3221	587	5398	4840
ADIPOR2	1	adiponectin receptor 2	9	ENSOARG00000012807	102414398	ENSBTAG00000009050	ENSCHIG00000015477	ENSECAG00000016136	ENSMUSG00000030168	MGP_SPRETEiJ_G0029824	ENSSSCG00000000757	ENSRNOG00000007990	NA	NA	NA	18.6835	21.775	15.8085	11.5205	20.187	17.085	15.96	14.999	8.292	6.276	48.4515	24.4765	53.4955	40.853	21.569	20.805	61.858	58.814	0.21	-0.425	-0.228	-0.084	-0.353	-0.957	-0.381	-0.05	-0.072	959	2766	2115	3844	NA	4618	3832
ADK	1	adenosine kinase	9	ENSOARG00000008618	102398679	ENSBTAG00000011072	ENSCHIG00000000113	ENSECAG00000008160	ENSMUSG00000039197	MGP_SPRETEiJ_G0019882	ENSSSCG00000010315	ENSRNOG00000012325	NA	NA	NA	137.403	97.445	432.224	316.431	111.412	51.4535	131.756	98.765	20.296	49.271	37.8735	14.376	31.5105	21.0245	47.839	27.217	21.16	13.456	-0.491	-0.449	-1.1	-0.412	1.239	-1.338	-0.562	-0.791	-0.616	4279	2882	5126	6280	332	5166	4412
ADM	1	adrenomedullin	8	ENSOARG00000011444	102402851	ENSBTAG00000021048	ENSCHIG00000022711	ENSECAG00000024531	ENSMUSG00000030790	NA	ENSSSCG00000013408	ENSRNOG00000027030	NA	mouse - M. spretus	NA	3.7015	1.294	30.4125	158.308	8.4595	103.168	9.915	11.033	0.181	0.29	0	0.1785	NA	NA	0.778	8.542	0.488	31.695	-1.035	2.342	3.461	0.141	0.127	0.237	NA	2.424	4.458	NA	NA	NA	NA	NA	NA	NA
ADNP	3	activity-dependent neuroprotective protein (mouse - M. spretus, mouse - M. musculus) | activity dependent neuroprotector homeobox (cow, goat, buffalo, horse, pig) | activity-dependent neuroprotector homeobox (rat, sheep)	9	ENSOARG00000013868	102394710	ENSBTAG00000000340	ENSCHIG00000026866	ENSECAG00000009307	ENSMUSG00000051149	MGP_SPRETEiJ_G0025636	ENSSSCG00000007473	ENSRNOG00000010975	NA	NA	NA	8.92	5.721	9.898	4.455	12.892	5.974	28.538	27.28	2.956	1.573	12.301	8.4595	16.633	10.409	16.584	12.124	21.915	15.917	-0.562	-0.998	-0.994	-0.063	-0.621	-0.492	-0.628	-0.422	-0.438	NA	NA	NA	3589	NA	NA	4629
ADNP2	1	ADNP homeobox 2	9	ENSOARG00000004037	102407760	ENSBTAG00000005916	ENSCHIG00000010631	ENSECAG00000008310	ENSMUSG00000053950	MGP_SPRETEiJ_G0023347	ENSSSCG00000038632	ENSRNOG00000053370	NA	NA	NA	6.8305	6.239	6.591	5.6015	12.2855	10.4955	7.19	7.235	2.579	2.432	7.679	5.3755	6.358	6.3355	11.093	9.766	6.94	4.669	-0.113	-0.201	-0.209	0.008	-0.061	-0.445	-0.004	-0.168	-0.486	NA	NA	2053	NA	NA	NA	NA
ADO	2	2-aminoethanethiol (cysteamine) dioxygenase (sheep, mouse - M. spretus) | 2-aminoethanethiol dioxygenase (cow, pig, rat, horse, goat, buffalo)	8	ENSOARG00000004481	102393751	ENSBTAG00000045717	ENSCHIG00000026433	ENSECAG00000010803	NA	MGP_SPRETEiJ_G0016222	ENSSSCG00000031360	309732	NA	mouse - M. musculus	mouse - M. musculus (211488, ENSMUSG00000057134, ENSMUSG00000116486)	25.5475	20.6565	0	0.004	47.2365	5.9755	13.32	9.747	6.621	4.328	NA	NA	24.1925	17.7325	33.993	31.089	33.567	18.661	-0.294	0.006	-2.79	-0.414	-0.516	NA	-0.427	-0.125	-0.814	3324	NA	NA	6291	NA	NA	4009
ADORA2A	1	adenosine A2a receptor	9	ENSOARG00000014207	102408025	ENSBTAG00000016944	ENSCHIG00000020924	ENSECAG00000034739	ENSMUSG00000020178	MGP_SPRETEiJ_G0016251	ENSSSCG00000010054	ENSRNOG00000001302	NA	NA	NA	0.696	0.6125	0.5675	19.72	0.614	9.076	0.02	0.019	0.376	5.578	0.358	39.0605	0.1005	28.9885	1.823	20.454	8.79	103.236	-0.073	3.724	2.642	-0.001	2.257	4.883	4.768	2.926	3.412	NA	58	173	NA	NA	32	27
ADORA2B	2	adenosine A2B receptor (rat) | adenosine A2b receptor (pig, mouse - M. spretus, horse, sheep, goat, mouse - M. musculus, cow, buffalo)	9	ENSOARG00000017486	102406905	ENSBTAG00000007581	ENSCHIG00000016712	ENSECAG00000008441	ENSMUSG00000018500	MGP_SPRETEiJ_G0017323	ENSSSCG00000035051	ENSRNOG00000002922	NA	NA	NA	6.5165	2.9495	3.0365	2.7015	54.7735	40.9605	6.644	5.208	12.928	4.471	3.301	52.909	2.1805	14.6595	4.858	8.737	0.48	0.908	-0.928	-0.125	-0.411	-0.3	-1.348	3.648	2.3	0.733	0.366	NA	NA	2759	NA	NA	92	180
ADORA3	1	adenosine A3 receptor	6	ENSOARG00000019630	NA	780806	ENSCHIG00000008671	NA	ENSMUSG00000000562	NA	ENSSSCG00000006788	ENSRNOG00000050743	NA	buffalo, horse, mouse - M. spretus	NA	389.687	50.942	NA	NA	10.474	0.775	2.689	0.8	NA	NA	0.834	3.466	NA	NA	13.786	20.414	0.338	0.379	-2.911	NA	-2.692	-1.035	NA	1.284	NA	0.534	0.044	NA	NA	NA	NA	NA	NA	NA
ADPGK	2	ADP-dependent glucokinase (mouse - M. spretus, rat, sheep, mouse - M. musculus) | ADP dependent glucokinase (horse, pig, goat, buffalo, cow)	9	ENSOARG00000018976	102410724	ENSBTAG00000001578	ENSCHIG00000022489	ENSECAG00000020480	ENSMUSG00000025236	MGP_SPRETEiJ_G0033440	ENSSSCG00000001925	ENSRNOG00000026178	NA	NA	NA	96.4835	74.581	24.302	23.5695	25.8465	37.314	62.126	59.893	26.547	46.463	15.9985	5.0045	14.536	17.915	49.689	46.504	18.877	20.291	-0.367	-0.042	0.513	-0.052	0.785	-1.501	0.284	-0.094	0.099	3720	1375	846	3463	524	NA	1382
ADPRH	1	ADP-ribosylarginine hydrolase	9	ENSOARG00000019768	102404516	ENSBTAG00000009391	ENSCHIG00000024177	ENSECAG00000023958	ENSMUSG00000002844	MGP_SPRETEiJ_G0021642	ENSSSCG00000011896	ENSRNOG00000027260	NA	NA	NA	27.6295	26.9585	12.3705	19.84	35.461	39.1545	2.577	2.971	2.18	1.533	63.919	80.7675	66.864	111.888	13.24	11.175	33.331	30.104	-0.034	0.64	0.139	0.151	-0.328	0.333	0.734	-0.226	-0.142	1873	599	1298	NA	NA	1625	735
ADPRHL2	1	ADP-ribosylhydrolase like 2	9	ENSOARG00000019631	102415888	ENSBTAG00000021715	ENSCHIG00000011636	ENSECAG00000013445	ENSMUSG00000042558	MGP_SPRETEiJ_G0027454	ENSSSCG00000003634	ENSRNOG00000010849	NA	NA	NA	15.1515	14.71	13.4705	8.0855	14.335	5.3535	18.993	14.745	11.131	5.583	22.1685	8.955	26.969	24.05	15.125	13.439	30.608	20.266	-0.04	-0.671	-1.271	-0.345	-0.882	-1.219	-0.159	-0.159	-0.572	1908	NA	NA	6004	NA	NA	2944
ADPRM	2	ADP-ribose/CDP-alcohol diphosphatase, manganese-dependent (rat) | ADP-ribose/CDP-alcohol diphosphatase, manganese dependent (goat, pig, horse, mouse - M. spretus, sheep, buffalo, cow, mouse - M. musculus)	9	ENSOARG00000014730	102391966	ENSBTAG00000046919	ENSCHIG00000021768	ENSECAG00000025154	ENSMUSG00000020910	MGP_SPRETEiJ_G0017356	ENSSSCG00000018009	ENSRNOG00000003397	NA	NA	NA	5.9775	7.3235	10.403	4.822	23.22	7.5715	9.86	10.758	2.83	1.764	22.1905	52.0585	32.2285	33.322	24.189	16.581	47.947	156.513	0.254	-0.97	-1.499	0.115	-0.471	1.194	0.047	-0.519	1.686	NA	NA	NA	1700	NA	686	2118
ADRB2	3	adrenergic receptor, beta 2 (mouse - M. musculus, mouse - M. spretus) | adrenoceptor beta 2 (cow, rat, horse, pig, goat, buffalo) | adrenoceptor beta 2, surface (sheep)	9	ENSOARG00000014352	102394435	ENSBTAG00000002144	102179381	ENSECAG00000004810	ENSMUSG00000045730	MGP_SPRETEiJ_G0023244	ENSSSCG00000038598	ENSRNOG00000019217	NA	NA	NA	4.8805	5.9515	7.3445	0.675	12.271	3.673	8.786	5.206	0.088	0.053	9.3245	0.9495	18.5165	19.133	3.691	2.344	8.663	9.476	0.241	-2.317	-1.506	-0.657	-0.047	-2.405	0.045	-0.488	0.117	NA	NA	NA	NA	NA	NA	2124
ADRM1	2	adhesion regulating molecule 1 (goat, buffalo, pig, sheep, rat, cow, mouse - M. musculus) | adhesion regulating molecule 1 [Source:RGD Symbol;Acc:69248] (assigned to orthologue: ENSRNOG00000055984) (mouse - M. spretus)	8	ENSOARG00000014094	102412438	ENSBTAG00000003058	ENSCHIG00000015510	NA	ENSMUSG00000039041	MGP_SPRETEiJ_G0025699	ENSSSCG00000038718	ENSRNOG00000055984	NA	horse	NA	36.293	41.5125	37.705	31.361	63.1835	47.334	58.188	47.326	NA	NA	48.258	40.252	60.682	80.1435	34.705	36.778	78.034	71.909	0.189	-0.258	-0.409	-0.293	NA	-0.256	0.396	0.081	-0.116	1003	2046	2753	5737	NA	2940	1141
ADSL	1	adenylosuccinate lyase	9	ENSOARG00000017303	102390488	ENSBTAG00000000077	ENSCHIG00000016369	100070427	ENSMUSG00000022407	MGP_SPRETEiJ_G0020942	ENSSSCG00000000077	ENSRNOG00000018655	NA	NA	NA	51.289	31.576	75.6545	38.2645	74.9365	33.479	35.985	29.925	29.926	19.673	43.8225	20.2795	31.482	23.6525	35.774	24.297	27.568	19.552	-0.683	-0.965	-1.139	-0.258	-0.581	-1.075	-0.398	-0.54	-0.475	4923	4814	5195	5497	3449	4823	3905
ADSS	2	adenylosuccinate synthetase, non muscle (mouse - M. musculus, mouse - M. spretus) | adenylosuccinate synthase (cow, pig, rat, sheep, horse, buffalo, goat)	9	ENSOARG00000005565	102389375	ENSBTAG00000013885	ENSCHIG00000019431	ENSECAG00000010744	ENSMUSG00000015961	MGP_SPRETEiJ_G0015757	ENSSSCG00000010874	ENSRNOG00000004481	NA	NA	NA	66.7905	127.873	52.533	26.1155	58.3715	25.184	55.426	35.891	34.368	12.117	76.2015	16.651	100.837	23.387	52.006	40.524	131.351	113.775	0.927	-0.981	-1.181	-0.613	-1.431	-2.129	-2.062	-0.352	-0.206	316	4848	5262	6642	3950	5637	5893
ADSSL1	2	adenylosuccinate synthetase like 1 (mouse - M. musculus, mouse - M. spretus) | adenylosuccinate synthase like 1 (rat, horse, sheep, pig, buffalo, goat, cow)	9	ENSOARG00000007702	102399040	ENSBTAG00000017616	ENSCHIG00000018279	ENSECAG00000017366	ENSMUSG00000011148	MGP_SPRETEiJ_G0019002	ENSSSCG00000037334	ENSRNOG00000046763	NA	NA	NA	3.893	2.185	5.541	2.411	2.3345	0.848	7.985	4.302	0.131	0.098	91.119	12.843	14.53	1.9745	0.328	0.204	0.487	0.228	-0.619	-0.939	-0.852	-0.761	-0.043	-2.734	-2.384	-0.141	-0.276	NA	NA	NA	NA	NA	5739	NA
ADTRP	2	androgen-dependent TFPI-regulating protein (rat, sheep) | androgen dependent TFPI regulating protein (mouse - M. musculus, cow, horse, mouse - M. spretus, pig, goat, buffalo)	9	ENSOARG00000014611	102406581	ENSBTAG00000019533	ENSCHIG00000025660	ENSECAG00000008190	ENSMUSG00000058022	MGP_SPRETEiJ_G0019341	ENSSSCG00000001048	ENSRNOG00000014481	NA	NA	NA	0.952	2.175	5.4945	4.431	30.7955	22.596	0.279	0.164	0.218	0.475	0.0435	1.153	0.1015	0	0.484	0.439	0.043	0	0.702	-0.258	-0.43	-0.136	0.276	1.045	-0.139	-0.044	-0.061	NA	NA	2830	NA	NA	NA	NA
AEBP1	1	AE binding protein 1	9	ENSOARG00000016204	102398647	ENSBTAG00000012237	ENSCHIG00000019312	ENSECAG00000019884	ENSMUSG00000020473	MGP_SPRETEiJ_G0016902	ENSSSCG00000016754	ENSRNOG00000013720	NA	NA	NA	0.182	0.1735	0.201	0.8035	0.389	0.157	135.62	86.415	0.033	0.041	0.0325	0.1535	0.0175	0.0865	3.131	2.746	2.189	1.034	-0.01	0.587	-0.264	-0.644	0.011	0.16	0.095	-0.141	-0.649	NA	NA	NA	6681	NA	NA	NA
AEBP2	1	AE binding protein 2	9	ENSOARG00000020470	102410074	ENSBTAG00000010818	ENSCHIG00000025547	ENSECAG00000012977	ENSMUSG00000030232	MGP_SPRETEiJ_G0030072	ENSSSCG00000000587	ENSRNOG00000008929	NA	NA	NA	21.435	54.9785	22.6965	19.963	32.3305	42.636	17.703	21.659	9.763	9.047	33.3065	96.933	48.209	98.9695	16.671	15.965	54.92	78.047	1.319	-0.177	0.389	0.277	-0.099	1.513	1.023	-0.059	0.499	223	1761	952	904	1965	511	548
AEN	1	apoptosis enhancing nuclease	8	ENSOARG00000010957	102404711	ENSBTAG00000017632	ENSCHIG00000001561	ENSECAG00000037942	ENSMUSG00000030609	NA	ENSSSCG00000005102	ENSRNOG00000018421	NA	mouse - M. spretus	NA	8.915	7.333	11.8025	8.694	7.9505	4.872	20.475	16.431	9.629	3.083	16.016	19.744	NA	NA	20.552	21.703	28.689	28.984	-0.251	-0.401	-0.608	-0.301	-1.38	0.286	NA	0.075	0.014	NA	NA	NA	NA	NA	NA	NA
AES	1	amino-terminal enhancer of split	6	101119474	102391492	505375	102179756	111774437	NA	NA	110259367	NA	NA	mouse - M. musculus, mouse - M. spretus, rat	NA	7.0345	4.2665	3.7925	1.772	0.84	0.2145	43.112	35.901	3.929	3.627	NA	NA	NA	NA	15.415	27.709	NA	NA	-0.609	-0.79	-0.599	-0.258	-0.091	NA	NA	0.806	NA	NA	NA	NA	NA	NA	NA	NA
AFAP1	1	actin filament associated protein 1	9	ENSOARG00000011947	102390672	ENSBTAG00000012464	ENSCHIG00000006390	ENSECAG00000013779	ENSMUSG00000029094	MGP_SPRETEiJ_G0028149	ENSSSCG00000023907	ENSRNOG00000060665	NA	NA	NA	0.737	0.897	0.9935	0.268	3.5185	2.5455	22.477	20.965	0.162	0.109	0.944	0.5	0.168	0.181	4.14	2.929	18.368	44.821	0.127	-0.653	-0.35	-0.096	-0.067	-0.374	0.016	-0.388	1.242	NA	NA	NA	3983	NA	NA	NA
AFDN	1	afadin, adherens junction formation factor	9	ENSOARG00000004988	102408009	ENSBTAG00000005557	ENSCHIG00000022083	ENSECAG00000014680	ENSMUSG00000068036	MGP_SPRETEiJ_G0021984	ENSSSCG00000004018	ENSRNOG00000023753	NA	NA	NA	3.558	6.4335	3.584	3.4385	14.4055	9.1275	9.048	8.803	0.504	0.162	23.235	13.645	78.104	20.99	2.032	1.589	4.209	1.833	0.706	-0.047	-0.605	-0.036	-0.372	-0.727	-1.847	-0.228	-0.879	NA	NA	3515	NA	NA	4121	5856
AFF1	2	AF4/FMR2 family, member 1 (rat, sheep, mouse - M. spretus, mouse - M. musculus) | AF4/FMR2 family member 1 (cow, goat, buffalo, horse, pig)	9	ENSOARG00000004522	102399437	ENSBTAG00000018488	ENSCHIG00000008450	ENSECAG00000003619	ENSMUSG00000029313	MGP_SPRETEiJ_G0028466	ENSSSCG00000023593	ENSRNOG00000002232	NA	NA	NA	3.3175	3.58	3.6615	3.366	8.646	22.99	10.912	9.004	10.989	6.74	21.8095	55.966	37.456	29.052	8.831	8.267	21.761	29.36	0.085	-0.094	1.314	-0.252	-0.631	1.32	-0.356	-0.085	0.416	NA	NA	468	5457	NA	608	3746
AFF4	2	AF4/FMR2 family member 4 (cow, buffalo, goat, horse, pig) | AF4/FMR2 family, member 4 (sheep, rat, mouse - M. spretus, mouse - M. musculus)	9	ENSOARG00000013406	102394419	ENSBTAG00000009482	ENSCHIG00000015153	ENSECAG00000011969	ENSMUSG00000049470	MGP_SPRETEiJ_G0017175	ENSSSCG00000014291	ENSRNOG00000006965	NA	NA	NA	38.153	32.434	26.8865	29.5365	48.225	69.1705	31.55	32.439	10.835	12.918	36.857	38.685	41.8085	27.8645	36.134	33.869	26.65	26.909	-0.228	0.131	0.511	0.039	0.234	0.068	-0.569	-0.091	0.013	2944	1059	848	2405	1080	2171	4447
AFG3L1	2	AFG3(ATPase family gene 3)-like 1 (S. cerevisiae) (rat) | AFG3-like AAA ATPase 1 (mouse - M. spretus, mouse - M. musculus)	3	NA	NA	NA	NA	NA	ENSMUSG00000031967	MGP_SPRETEiJ_G0032810	NA	ENSRNOG00000026994	NA	buffalo, cow, goat, horse, pig, sheep	NA	NA	NA	NA	NA	NA	NA	NA	NA	NA	NA	43.923	16.253	28.065	22.589	NA	NA	30.939	19.46	NA	NA	NA	NA	NA	-1.381	-0.301	NA	-0.643	NA	NA	NA	NA	NA	NA	NA
AFG3L2	2	AFG3 like matrix AAA peptidase subunit 2 (pig, horse, rat, buffalo, goat, cow) | AFG3-like AAA ATPase 2 (mouse - M. musculus, mouse - M. spretus, sheep)	9	ENSOARG00000001770	102396202	ENSBTAG00000011250	ENSCHIG00000016707	ENSECAG00000005869	ENSMUSG00000024527	MGP_SPRETEiJ_G0023280	100623478	ENSRNOG00000017965	NA	NA	NA	56.8385	41.379	33.1405	17.6005	39.029	17.6055	38.787	36.254	21.724	11.148	31.512	17.7275	27.462	17.5925	26.241	22.269	30.441	25.348	-0.449	-0.876	-1.105	-0.095	-0.903	-0.796	-0.614	-0.227	-0.255	4113	4601	5139	3972	3799	4279	4590
AFTPH	1	aftiphilin	9	ENSOARG00000020010	102411615	ENSBTAG00000009299	ENSCHIG00000009404	ENSECAG00000012175	ENSMUSG00000049659	MGP_SPRETEiJ_G0016962	ENSSSCG00000008363	ENSRNOG00000005411	NA	NA	NA	42.096	27.7005	26.103	25.17	43.3845	22.649	16.162	13.015	15.414	39.047	56.5905	357.529	54.2825	93.355	52.387	50.006	41.866	39.348	-0.586	-0.051	-0.908	-0.292	1.287	2.638	0.771	-0.066	-0.087	4655	1396	4639	5729	320	198	705
AGA	1	aspartylglucosaminidase	9	ENSOARG00000006863	102401940	ENSBTAG00000017085	ENSCHIG00000005958	ENSECAG00000000085	ENSMUSG00000031521	MGP_SPRETEiJ_G0032166	ENSSSCG00000015772	ENSRNOG00000000108	NA	NA	NA	27.343	21.8825	28.4585	18.1495	47.3525	26.1665	24.918	20.672	32.254	26.309	37.2945	18.8165	41.025	18.004	34.754	29.234	82.014	49.5	-0.309	-0.621	-0.832	-0.258	-0.284	-0.95	-1.145	-0.242	-0.717	3406	3686	4407	5498	2649	4606	5499
AGAP1	1	ArfGAP with GTPase domain, ankyrin repeat and PH domain 1	9	ENSOARG00000019132	102392889	ENSBTAG00000016504	ENSCHIG00000015729	ENSECAG00000014269	ENSMUSG00000055013	MGP_SPRETEiJ_G0015208	ENSSSCG00000016317	ENSRNOG00000019476	NA	NA	NA	3.784	0.954	1.7725	0.46	5.878	1.5305	6.089	5.369	1.501	0.88	23.0895	3.2855	10.6225	2.5955	16.388	9.541	34.93	7.177	-1.292	-0.925	-1.443	-0.155	-0.412	-2.491	-1.693	-0.722	-2.136	NA	NA	NA	NA	NA	NA	NA
AGAP3	1	ArfGAP with GTPase domain, ankyrin repeat and PH domain 3	9	ENSOARG00000003209	102415445	ENSBTAG00000008468	ENSCHIG00000013334	ENSECAG00000020859	ENSMUSG00000023353	MGP_SPRETEiJ_G0028010	ENSSSCG00000025610	ENSRNOG00000012764	NA	NA	NA	19.6695	13.713	20.549	8.2045	13.948	6.0565	26.814	14.881	30.885	14.261	69.845	14.399	60.974	29.7675	32.872	30.566	56.231	27.801	-0.49	-1.227	-1.083	-0.809	-1.063	-2.202	-1.01	-0.102	-0.991	4276	NA	NA	6772	3880	5653	5339
AGBL5	2	ATP/GTP binding protein-like 5 (mouse - M. musculus, sheep, rat, mouse - M. spretus) | ATP/GTP binding protein like 5 (horse, pig, goat, buffalo, cow)	9	ENSOARG00000019066	102391803	ENSBTAG00000013403	ENSCHIG00000012376	ENSECAG00000007490	ENSMUSG00000029165	MGP_SPRETEiJ_G0028061	ENSSSCG00000008558	ENSRNOG00000008612	NA	NA	NA	1.898	1.2645	1.9995	0.771	15.649	12.009	3.116	2.503	4.481	5.636	3.2005	0.584	2.492	0.677	15.957	13.398	2.227	2.645	-0.356	-0.76	-0.356	-0.233	0.276	-1.407	-1.058	-0.236	0.176	NA	NA	2554	NA	NA	NA	NA
AGFG1	1	ArfGAP with FG repeats 1	9	ENSOARG00000020567	102393328	ENSBTAG00000021323	ENSCHIG00000025615	ENSECAG00000015186	ENSMUSG00000026159	MGP_SPRETEiJ_G0015137	ENSSSCG00000016248	ENSRNOG00000015619	NA	NA	NA	160.874	119.496	140.262	68.122	145.813	95.9335	54.547	78.667	26.168	22.832	31.3435	85.287	32.3055	57.914	122.966	115.639	68.757	76.742	-0.426	-1.031	-0.599	0.52	-0.189	1.416	0.823	-0.088	0.156	4017	4938	3493	476	2301	569	664
AGFG2	1	ArfGAP with FG repeats 2	9	ENSOARG00000016812	102404559	ENSBTAG00000000713	ENSCHIG00000013363	ENSECAG00000016244	ENSMUSG00000029722	MGP_SPRETEiJ_G0028893	ENSSSCG00000007664	ENSRNOG00000001404	NA	NA	NA	11.55	3.388	7.091	0.9605	7.858	0.6065	10.41	6.832	6.604	3.093	18.884	3.0585	27.7695	12.412	18.44	14.2	5.097	2.5	-1.516	-2.045	-2.463	-0.543	-0.894	-2.293	-1.101	-0.355	-0.801	NA	NA	NA	NA	NA	NA	5439
AGGF1	3	angiogenic factor with G-patch and FHA domains 1 [Source:VGNC Symbol;Acc:VGNC:25727] (assigned to orthologue: ENSBTAG00000034823) (goat) | angiogenic factor with G-patch and FHA domains 1 (horse, pig, buffalo, cow) | angiogenic factor with G patch and FHA domains 1 (rat, mouse - M. spretus, sheep, mouse - M. musculus)	9	ENSOARG00000016987	102398017	ENSBTAG00000034823	ENSCHIG00000012662	ENSECAG00000016031	ENSMUSG00000021681	MGP_SPRETEiJ_G0019678	100520064	ENSRNOG00000029304	NA	NA	NA	25.178	21.3895	26.577	20.131	36.0705	20.547	24.812	27.578	16.209	11.367	27.6265	24.2525	49.148	30.4645	24.793	19.652	14.756	12.112	-0.226	-0.384	-0.783	0.147	-0.477	-0.181	-0.672	-0.321	-0.265	2930	2557	4227	1472	3245	2751	4740
AGK	1	acylglycerol kinase	9	ENSOARG00000013726	102390699	ENSBTAG00000019265	ENSCHIG00000023107	ENSECAG00000014211	ENSMUSG00000029916	MGP_SPRETEiJ_G0029253	ENSSSCG00000016492	ENSRNOG00000011509	NA	NA	NA	9.115	7.147	11.8365	7.077	16.064	8.72	18.009	17.363	10.404	12.687	14.523	3.976	12.695	7.489	23.048	23.371	14.859	12.997	-0.312	-0.668	-0.812	-0.05	0.263	-1.641	-0.69	0.019	-0.18	NA	NA	NA	3451	1036	NA	NA
AGL	2	amylo-alpha-1, 6-glucosidase, 4-alpha-glucanotransferase (goat, buffalo, pig, rat, horse, sheep, cow) | amylo-1,6-glucosidase, 4-alpha-glucanotransferase (mouse - M. musculus, mouse - M. spretus)	9	ENSOARG00000017762	102396028	ENSBTAG00000006491	ENSCHIG00000024129	ENSECAG00000010571	ENSMUSG00000033400	MGP_SPRETEiJ_G0026523	ENSSSCG00000006872	ENSRNOG00000016214	NA	NA	NA	10.4255	8.23	12.8525	8.359	13.9575	6.2225	4.658	4.17	8.38	5.293	25.7325	5.2035	32.926	12.185	22.608	11.607	16.777	10.062	-0.308	-0.566	-1.05	-0.13	-0.576	-2.107	-1.363	-0.905	-0.684	NA	NA	NA	NA	NA	NA	5666
AGMAT	2	agmatinase (goat, buffalo, pig, sheep, rat, horse, cow) | agmatine ureohydrolase (agmatinase) (mouse - M. spretus, mouse - M. musculus)	9	ENSOARG00000009382	102411139	ENSBTAG00000002478	ENSCHIG00000026472	ENSECAG00000008308	ENSMUSG00000040706	MGP_SPRETEiJ_G0027731	ENSSSCG00000003463	ENSRNOG00000012315	NA	NA	NA	0.0825	0.098	8.849	30.997	13.5535	80.0595	1.03	0.994	0.036	0.028	0	0.117	0	0	0.092	0.17	0.248	0.165	0.021	1.7	2.478	-0.026	-0.011	0.16	0	0.1	-0.099	NA	240	200	NA	NA	NA	NA
AGMO	1	alkylglycerol monooxygenase	9	ENSOARG00000008198	102409220	ENSBTAG00000034154	ENSCHIG00000014570	ENSECAG00000009353	ENSMUSG00000050103	MGP_SPRETEiJ_G0018554	ENSSSCG00000015356	ENSRNOG00000023116	NA	NA	NA	0.0595	0.049	57.3255	50.736	0.219	0.0905	0.532	0.764	0.037	0.019	2.9265	1.56	3.273	2.209	1.151	1.146	0	0	-0.014	-0.173	-0.161	0.203	-0.025	-0.617	-0.413	-0.003	0	NA	1747	NA	NA	NA	NA	NA
AGO1	3	argonaute RISC component 1 (sheep) | argonaute RISC catalytic subunit 1 (mouse - M. musculus, mouse - M. spretus) | argonaute 1, RISC catalytic component (cow, rat, horse, pig, goat)	8	ENSOARG00000019591	NA	ENSBTAG00000012253	ENSCHIG00000011848	ENSECAG00000024353	ENSMUSG00000041530	MGP_SPRETEiJ_G0027457	ENSSSCG00000003630	ENSRNOG00000055915	NA	buffalo	NA	13.6685	8.331	NA	NA	19.2795	5.074	13.484	11.211	3.846	2.76	17.207	9.672	21.2875	18.9975	18.939	14.2	5.649	2.863	-0.653	NA	-1.739	-0.246	-0.366	-0.771	-0.156	-0.392	-0.783	NA	NA	NA	NA	NA	NA	NA
AGO2	3	argonaute 2, RISC catalytic component (goat, buffalo, horse, pig) | argonaute RISC catalytic component 2 (cow, rat, sheep) | argonaute RISC catalytic subunit 2 (mouse - M. spretus, mouse - M. musculus)	9	ENSOARG00000003763	102415922	ENSBTAG00000001579	ENSCHIG00000010156	ENSECAG00000006078	ENSMUSG00000036698	MGP_SPRETEiJ_G0020759	ENSSSCG00000005935	ENSRNOG00000008533	NA	NA	NA	32.517	48.0125	29.003	47.433	44.351	90.9025	16.618	22.874	12.306	16.057	24.0835	15.0795	19.0245	14.9705	12.855	15.226	17.645	15.187	0.548	0.691	1.019	0.438	0.358	-0.642	-0.326	0.228	-0.204	508	563	572	575	895	3944	3642
AGO3	3	argonaute 3, RISC catalytic component (goat, buffalo, horse, rat, pig) | argonaute RISC catalytic subunit 3 (mouse - M. spretus, mouse - M. musculus) | argonaute RISC catalytic component 3 (sheep, cow)	9	ENSOARG00000019609	102389322	ENSBTAG00000018324	ENSCHIG00000011536	100069387	ENSMUSG00000028842	MGP_SPRETEiJ_G0027456	100499509	ENSRNOG00000034269	NA	NA	NA	3.677	5.44	5.1605	3.5535	12.031	8.2025	4.321	5.88	0	0	8.2995	9.639	5.6005	5.9365	2.083	1.711	1.79	2.088	0.461	-0.436	-0.502	0.371	0	0.194	0.072	-0.186	0.146	NA	NA	NA	NA	NA	1907	NA
AGO4	3	argonaute RISC catalytic subunit 4 (mouse - M. spretus, mouse - M. musculus) | argonaute RISC component 4 (sheep, goat) | argonaute 4, RISC catalytic component (horse, rat, pig, cow)	8	ENSOARG00000019568	NA	ENSBTAG00000015220	ENSCHIG00000026564	ENSECAG00000023972	ENSMUSG00000042500	MGP_SPRETEiJ_G0027458	ENSSSCG00000042910	ENSRNOG00000025596	NA	buffalo	NA	28.68	12.381	NA	NA	55.1525	13.3575	4.736	4.819	9.372	6.134	7.2815	2	7.8135	2.5365	41.911	28.85	2.699	1.039	-1.149	NA	-1.968	0.021	-0.54	-1.465	-1.317	-0.524	-0.859	5554	NA	5832	NA	NA	NA	NA
AGPAT1	2	1-acylglycerol-3-phosphate O-acyltransferase 1 (lysophosphatidic acid acyltransferase, alpha) (mouse - M. spretus) | 1-acylglycerol-3-phosphate O-acyltransferase 1 (pig, sheep, rat, horse, goat, buffalo, cow)	9	ENSOARG00000000536	102398595	ENSBTAG00000004442	ENSCHIG00000018117	ENSECAG00000014481	ENSMUSG00000034254	MGP_SPRETEiJ_G0022372	ENSSSCG00000001435	ENSRNOG00000000437	mouse - M. musculus (Agpat1/ENSMUSG00000034254)	NA	NA	4.937	4.6085	8.556	6.816	24.3105	15.995	23.527	21.319	2.525	1.897	52.0315	25.2325	81.991	74.3125	3.79	3.448	44.458	36.704	-0.082	-0.29	-0.575	-0.136	-0.283	-1.015	-0.14	-0.107	-0.27	NA	NA	3401	4392	NA	4721	2873
AGPAT2	2	1-acylglycerol-3-phosphate O-acyltransferase 2 (cow, pig, sheep, rat, horse, buffalo, goat) | 1-acylglycerol-3-phosphate O-acyltransferase 2 (lysophosphatidic acid acyltransferase, beta) (mouse - M. musculus)	8	ENSOARG00000003764	102394165	ENSBTAG00000025161	ENSCHIG00000014858	ENSECAG00000010932	ENSMUSG00000026922	NA	ENSSSCG00000040845	ENSRNOG00000019466	NA	mouse - M. spretus	NA	71.398	58.473	43.554	19.0815	3.4825	1.727	42.207	33.866	46.591	113.389	40.42	21.9225	NA	NA	37.509	17.335	28.718	16.769	-0.284	-1.15	-0.717	-0.309	1.265	-0.854	NA	-1.071	-0.742	3261	5107	NA	5839	329	4399	NA
AGPAT3	1	1-acylglycerol-3-phosphate O-acyltransferase 3	9	ENSOARG00000011502	102389230	ENSBTAG00000020456	ENSCHIG00000018991	ENSECAG00000022861	ENSMUSG00000001211	MGP_SPRETEiJ_G0016320	ENSSSCG00000038081	ENSRNOG00000001205	NA	NA	NA	60.612	39.195	47.407	30.1145	61.0905	22.241	39.707	35.469	3.931	3.61	36.011	29.27	3.6445	13.395	23.513	30.762	7.776	6.586	-0.616	-0.638	-1.418	-0.159	-0.097	-0.29	1.632	0.374	-0.21	4743	3762	5585	4642	NA	3047	316
AGPAT4	2	1-acylglycerol-3-phosphate O-acyltransferase 4 (lysophosphatidic acid acyltransferase, delta) (mouse - M. spretus, mouse - M. musculus) | 1-acylglycerol-3-phosphate O-acyltransferase 4 (cow, pig, rat, horse, sheep, buffalo, goat)	9	ENSOARG00000004773	102413504	ENSBTAG00000007668	ENSCHIG00000016729	ENSECAG00000001189	ENSMUSG00000023827	MGP_SPRETEiJ_G0021966	ENSSSCG00000004033	ENSRNOG00000017731	NA	NA	NA	0.028	0.017	1.1765	1.252	0.7355	8.001	5.965	5.509	5.211	6.85	23.517	13.622	39.234	49.9735	15.413	16.769	39.306	44.95	-0.016	0.049	2.375	-0.098	0.338	-0.746	0.341	0.115	0.189	NA	NA	NA	NA	NA	4159	1267
AGPAT5	2	1-acylglycerol-3-phosphate O-acyltransferase 5 (lysophosphatidic acid acyltransferase, epsilon) (mouse - M. musculus, mouse - M. spretus) | 1-acylglycerol-3-phosphate O-acyltransferase 5 (cow, goat, buffalo, rat, horse, sheep, pig)	9	ENSOARG00000006265	102411131	ENSBTAG00000004922	ENSCHIG00000011614	ENSECAG00000016106	ENSMUSG00000031467	MGP_SPRETEiJ_G0031975	ENSSSCG00000015755	ENSRNOG00000028623	NA	NA	NA	30.677	23.2975	27.46	8.344	49.8555	13.7805	33.788	35.68	21.832	11.263	51.426	32.4175	27.561	49.1615	57.433	56.475	26.809	18.428	-0.383	-1.607	-1.783	0.076	-0.897	-0.65	0.813	-0.024	-0.517	3808	NA	5782	2047	3795	3968	671
AGPS	1	alkylglycerone phosphate synthase	9	ENSOARG00000017403	102389207	ENSBTAG00000009897	ENSCHIG00000015256	ENSECAG00000008695	ENSMUSG00000042410	MGP_SPRETEiJ_G0024603	ENSSSCG00000023983	ENSRNOG00000001547	NA	NA	NA	84.3655	62.0305	78.751	39.659	134.428	50.7505	39.024	35.397	20.098	14.729	48.0475	47.331	40.21	22.6065	154.733	208.345	46.384	28.558	-0.438	-0.972	-1.388	-0.137	-0.424	-0.021	-0.804	0.427	-0.681	4066	4827	5553	4404	3107	2387	5029
AGRN	1	agrin	9	ENSOARG00000007039	102402519	ENSBTAG00000013191	ENSCHIG00000006763	ENSECAG00000030432	ENSMUSG00000041936	MGP_SPRETEiJ_G0027916	ENSSSCG00000022204	ENSRNOG00000020205	NA	NA	NA	0.635	1.101	0.373	1.194	0.3405	2.329	3.175	4.209	0.775	2.246	5.82	15.5925	4.9975	36.5905	0.36	1.181	3.72	19.9	0.362	0.676	1.312	0.319	0.871	1.283	2.648	0.681	2.147	NA	NA	NA	NA	NA	634	136
AGTPBP1	1	ATP/GTP binding protein 1	9	ENSOARG00000008849	102405329	ENSBTAG00000001257	ENSCHIG00000014953	ENSECAG00000019812	ENSMUSG00000021557	MGP_SPRETEiJ_G0019483	ENSSSCG00000010957	ENSRNOG00000018651	NA	NA	NA	4.1185	3.009	5.4915	1.8945	3.298	0.9225	4.111	3.595	5.019	3.086	25.48	20.4115	14.3595	18.7105	4.565	3.375	14.7	9.453	-0.352	-1.165	-1.161	-0.154	-0.559	-0.307	0.36	-0.347	-0.587	NA	NA	NA	NA	NA	3090	1223
AGTRAP	3	angiotensin II receptor-associated protein (rat, sheep) | angiotensin II receptor associated protein (goat, buffalo, horse, pig, cow) | angiotensin II, type I receptor-associated protein (mouse - M. spretus)	9	ENSOARG00000000056	102394347	ENSBTAG00000009384	ENSCHIG00000017244	100051052	ENSMUSG00000029007	MGP_SPRETEiJ_G0027785	100524812	ENSRNOG00000008619	mouse - M. musculus (Agtrap/ENSMUSG00000029007)	NA	NA	62.708	44.297	47.555	75.094	116.936	143.677	24.526	18.354	1.405	3.753	28.696	78.2835	58.5755	192.742	26.38	64.917	23.582	36.054	-0.492	0.648	0.295	-0.399	0.983	1.417	1.701	1.268	0.592	4288	591	1049	6223	NA	565	294
AHCTF1	2	AT hook containing transcription factor 1 (mouse - M. spretus, rat, sheep, mouse - M. musculus) | AT-hook containing transcription factor 1 (cow, goat, buffalo, pig, horse)	9	ENSOARG00000003217	102397113	ENSBTAG00000013949	ENSCHIG00000023392	ENSECAG00000011125	ENSMUSG00000026491	MGP_SPRETEiJ_G0015770	ENSSSCG00000010863	ENSRNOG00000023541	NA	NA	NA	22.0025	18.2245	19.159	8.634	33.5265	14.161	22.1	26.577	10.723	4.034	15.3705	16.4455	13.553	11.5365	61.607	49.409	22.961	18.847	-0.259	-1.065	-1.187	0.256	-1.22	0.092	-0.215	-0.313	-0.272	3109	NA	5275	976	NA	2127	3178
AHCY	4	S-adenosylhomocysteine hydrolase (mouse - M. musculus) | adenosylhomocysteinase [Source:VGNC Symbol;Acc:VGNC:25750] (assigned to orthologue: ENSBTAG00000018101), adenosylhomocysteinase [Source:HGNC Symbol;Acc:HGNC:343] (assigned to orthologue: ENSCHIG00000026741) (sheep) | S-adenosylhomocysteine hydrolase [Source:MGI Symbol;Acc:MGI:87968] (assigned to orthologue: ENSMUSG00000027597), adenosylhomo…	9	ENSOARG00000009354	102390596	ENSBTAG00000018101	ENSCHIG00000026741	ENSECAG00000020551	ENSMUSG00000027597	MGP_SPRETEiJ_G0025444	ENSSSCG00000007278	ENSRNOG00000017777	NA	NA	NA	608.79	385.277	165.581	99.0145	351.245	191.353	100.873	41.367	9.833	6.134	25.5795	15.232	60.389	57.0315	67.589	44.466	73.986	41.419	-0.659	-0.736	-0.873	-1.266	-0.603	-0.711	-0.081	-0.593	-0.822	4850	4170	4534	6856	NA	4088	2621
AHCYL1	3	adenosylhomocysteinase-like 1 (rat, sheep) | S-adenosylhomocysteine hydrolase-like 1 (mouse - M. spretus, mouse - M. musculus) | adenosylhomocysteinase like 1 (horse, pig, buffalo, goat, cow)	9	ENSOARG00000019369	102394489	ENSBTAG00000018893	ENSCHIG00000023186	ENSECAG00000012080	ENSMUSG00000027893	MGP_SPRETEiJ_G0026458	ENSSSCG00000006816	ENSRNOG00000018569	NA	NA	NA	44.5015	36.1545	48.9885	27.6515	43.6155	24.766	59.825	56.545	9.067	9.057	62.883	41.3665	94.3245	57.4295	53.791	50.558	118.632	60.872	-0.292	-0.803	-0.792	-0.08	-0.001	-0.593	-0.706	-0.088	-0.951	3312	4392	4268	3803	1647	3838	4813
AHCYL2	3	adenosylhomocysteinase-like 2 (sheep, rat) | S-adenosylhomocysteine hydrolase-like 2 (mouse - M. spretus, mouse - M. musculus) | adenosylhomocysteinase like 2 (cow, buffalo, goat, horse, pig)	9	ENSOARG00000004375	102401217	ENSBTAG00000001754	ENSCHIG00000019042	ENSECAG00000014138	ENSMUSG00000029772	MGP_SPRETEiJ_G0029179	ENSSSCG00000016568	ENSRNOG00000039300	NA	NA	NA	52.668	41.619	6.1455	2.6085	12.612	4.658	17.377	12.316	5.49	6.856	45.36	38.4445	44.863	23.2005	4.827	2.728	5.895	4.398	-0.333	-0.986	-1.267	-0.465	0.276	-0.233	-0.922	-0.644	-0.353	3536	NA	NA	6419	NA	2888	5225
AHI1	1	Abelson helper integration site 1	8	ENSOARG00000014967	102400335	ENSBTAG00000017958	ENSCHIG00000025335	ENSECAG00000019646	ENSMUSG00000019986	NA	ENSSSCG00000004166	ENSRNOG00000013969	NA	mouse - M. spretus	NA	6.9615	4.553	45.1605	36.1855	9.845	6.735	9.669	11.86	2.523	1.042	2.837	2.2545	NA	NA	8.424	6.63	9.543	13.731	-0.52	-0.312	-0.488	0.269	-0.787	-0.238	NA	-0.305	0.483	NA	2240	NA	926	NA	NA	NA
AHNAK	2	AHNAK nucleoprotein (desmoyokin) (mouse - M. musculus, mouse - M. spretus) | AHNAK nucleoprotein (cow, goat, buffalo, pig, rat, sheep, horse)	9	ENSOARG00000014988	102397333	ENSBTAG00000013468	ENSCHIG00000015249	ENSECAG00000034383	ENSMUSG00000069833	MGP_SPRETEiJ_G0023585	106504153	ENSRNOG00000057569	NA	NA	NA	351.508	233.767	272.555	159.822	748.482	322.45	235.854	179.181	149.787	127.818	339.404	107.861	339.231	90.741	342.872	175.065	237.964	218.352	-0.586	-0.766	-1.212	-0.395	-0.227	-1.645	-1.891	-0.966	-0.124	4656	4278	5305	6208	2443	5435	5865
AHNAK2	1	AHNAK nucleoprotein 2	8	ENSOARG00000008140	102389481	ENSBTAG00000048906	102188806	100146176	ENSMUSG00000072812	NA	100522557	314478	NA	mouse - M. spretus	NA	16.498	6.061	0.425	0.1215	0.1125	0.023	0	0	0.595	0.235	45.023	17.4815	NA	NA	2.383	1.112	23.551	6.593	-1.309	-0.346	-0.121	0	-0.369	-1.316	NA	-0.68	-1.693	NA	NA	NA	NA	NA	5147	NA
AHR	3	aryl hydrocarbon receptor [Source:NCBI gene;Acc:280714] (assigned to orthologue: ENSBTAG00000007746) (goat) | aryl-hydrocarbon receptor (mouse - M. spretus, mouse - M. musculus) | aryl hydrocarbon receptor (cow, buffalo, rat, sheep, horse, pig)	9	ENSOARG00000009234	102395650	ENSBTAG00000007746	ENSCHIG00000019440	100066186	ENSMUSG00000019256	MGP_SPRETEiJ_G0018542	ENSSSCG00000030484	ENSRNOG00000004342	NA	NA	NA	14.9135	39.1745	19.1065	14.268	15.458	29.488	13.079	33.763	25.877	7.194	1.5855	1.773	1.4585	1.198	58.459	35.562	3.998	5.832	1.336	-0.397	0.889	1.304	-1.714	0.101	-0.162	-0.702	0.451	220	2630	630	158	NA	NA	NA
AHRR	1	aryl-hydrocarbon receptor repressor	9	101109301	102390844	ENSBTAG00000052375	102183639	ENSECAG00000017812	ENSMUSG00000021575	MGP_SPRETEiJ_G0019602	100624847	ENSRNOG00000014721	NA	NA	NA	0.8035	2.5815	1.9435	2.645	2.2895	2.1645	0	0	11.596	11.235	4.177	1.079	4.621	9.2695	2.993	2.628	9.8	4.636	0.99	0.308	-0.056	0	-0.042	-1.316	0.869	-0.138	-0.938	NA	NA	NA	NA	1774	NA	627
AHSA1	4	activator of HSP90 ATPase activity 1 (cow, buffalo, horse, pig) | AHA1, activator of heat shock protein ATPase 1 (mouse - M. musculus, mouse - M. spretus) | AHA1, activator of heat shock 90kDa protein ATPase homolog 1 (yeast) (sheep) | activator of Hsp90 ATPase activity 1 (rat, goat)	9	ENSOARG00000002567	102396958	ENSBTAG00000020477	ENSCHIG00000026112	ENSECAG00000011763	ENSMUSG00000021037	MGP_SPRETEiJ_G0018836	ENSSSCG00000002406	ENSRNOG00000048981	NA	NA	NA	80.8565	57.972	55.458	37.304	79.573	50.416	103.408	102.848	30.03	19.062	235.34	248.126	60.729	65.5395	66.272	62.261	92.942	68.81	-0.473	-0.56	-0.648	-0.008	-0.629	0.076	0.108	-0.089	-0.428	4208	3418	3701	2977	3526	2156	1889
AHSA2	4	AHA1, activator of heat shock 90kDa protein ATPase homolog 2 (yeast) (sheep, goat) | AHA1, activator of heat shock protein ATPase 2 (rat, mouse - M. spretus, mouse - M. musculus) | activator of HSP90 ATPase homolog 2 (pig, cow) | activator of HSP90 ATPase homolog 2, pseudogene (horse)	8	101119030	NA	ENSBTAG00000006025	102170793	100064970	ENSMUSG00000020288	MGP_SPRETEiJ_G0016981	110260004	ENSRNOG00000052142	NA	buffalo	NA	8.784	6.149	NA	NA	17.2095	14.0825	35.045	36.858	14.137	9.789	22.468	38.27	31.224	52.7585	29.122	44.093	22.671	42.437	-0.453	NA	-0.272	0.071	-0.489	0.743	0.738	0.582	0.876	NA	NA	2248	2091	3276	1061	733
AHSA2P	1	activator of HSP90 ATPase homolog 2, pseudogene	3	NA	102409005	NA	ENSCHIG00000022308	NA	NA	NA	ENSSSCG00000008383	NA	goat (ENSCHIG00000022308), pig (ENSSSCG00000008383)	cow, horse, mouse - M. musculus, mouse - M. spretus, rat, sheep	NA	NA	NA	15.9785	14.43	NA	NA	0.615	0	NA	NA	NA	NA	NA	NA	41.403	60.733	NA	NA	NA	-0.138	NA	-0.692	NA	NA	NA	0.542	NA	NA	NA	NA	NA	NA	NA	NA
AIDA	1	axin interactor, dorsalization associated	9	ENSOARG00000013880	102396065	ENSBTAG00000007593	ENSCHIG00000007226	ENSECAG00000011087	ENSMUSG00000042901	MGP_SPRETEiJ_G0015809	ENSSSCG00000010835	ENSRNOG00000058805	NA	NA	NA	83.9505	83.351	94.242	144.505	69.1325	216.439	156.616	176.235	15.062	56.417	77.284	416.454	51.406	257.354	89.802	119.328	46.401	131.884	-0.01	0.611	1.632	0.169	1.838	2.415	2.302	0.406	1.487	1762	618	373	1348	190	240	178
AIF1	1	allograft inflammatory factor 1	9	ENSOARG00000007932	102393629	ENSBTAG00000020554	ENSCHIG00000023929	ENSECAG00000013747	ENSMUSG00000024397	MGP_SPRETEiJ_G0022416	ENSSSCG00000032341	ENSRNOG00000000853	mouse - M. musculus (Aif1/ENSMUSG00000024397)	NA	NA	584.724	515.5	474.214	322.838	257.801	277.733	81.873	89.687	126.683	94.804	188.203	342.634	35.45	99.856	582.151	682.457	324.437	452.496	-0.181	-0.553	0.107	0.13	-0.414	0.861	1.468	0.229	0.479	2664	3384	1342	1590	3074	925	366
AIFM1	4	apoptosis-inducing factor, mitochondrion-associated 1 (mouse - M. spretus, mouse - M. musculus) | apoptosis-inducing factor, mitochondrion-associated, 1 (sheep) | apoptosis inducing factor, mitochondria associated 1 (rat, goat) | apoptosis inducing factor mitochondria associated 1 (horse, pig, buffalo, cow)	9	ENSOARG00000015422	102389029	ENSBTAG00000006838	ENSCHIG00000000065	ENSECAG00000001360	ENSMUSG00000036932	MGP_SPRETEiJ_G0034201	ENSSSCG00000012657	ENSRNOG00000006067	NA	NA	NA	18.314	11.633	9.109	5.0365	22.0485	10.813	31.716	28.314	7.151	4.905	19.61	6.728	26.2025	11.5115	31.129	46.602	34.863	26.398	-0.612	-0.744	-0.964	-0.158	-0.465	-1.415	-1.12	0.567	-0.388	4737	NA	4817	4631	NA	NA	5466
AIFM2	3	apoptosis-inducing factor, mitochondrion-associated, 2 (sheep) | apoptosis inducing factor, mitochondria associated 2 (horse, rat, pig, goat, buffalo, cow) | apoptosis-inducing factor, mitochondrion-associated 2 (mouse - M. spretus, mouse - M. musculus)	9	ENSOARG00000005841	102406895	ENSBTAG00000001165	ENSCHIG00000000099	ENSECAG00000004338	ENSMUSG00000020085	MGP_SPRETEiJ_G0016185	ENSSSCG00000010258	ENSRNOG00000059445	NA	NA	NA	22.692	12.0035	12.573	5.1185	13.7285	3.731	48.276	36.057	2.959	1.988	15.341	5.738	28.249	33.2885	27.967	25.054	4.11	2.623	-0.866	-1.149	-1.638	-0.411	-0.406	-1.278	0.229	-0.153	-0.496	5285	NA	NA	6273	NA	NA	1523
AIG1	2	androgen-induced 1 (sheep, rat, mouse - M. spretus, mouse - M. musculus) | androgen induced 1 (cow, horse, pig, goat, buffalo)	9	ENSOARG00000001530	102389295	ENSBTAG00000003496	ENSCHIG00000012210	ENSECAG00000008340	ENSMUSG00000019806	MGP_SPRETEiJ_G0015936	ENSSSCG00000004136	ENSRNOG00000010753	NA	NA	NA	0.8925	0.7615	0.919	0.305	9.5905	5.045	16.9	14.747	8.198	9.351	21.822	15.9705	89.2455	29.803	35.612	26.469	18.97	16.453	-0.103	-0.556	-0.809	-0.185	0.17	-0.427	-1.551	-0.415	-0.194	NA	NA	NA	4910	1215	3425	5767
AIM1	1	absent in melanoma 1	3	101109711	NA	NA	102180395	NA	NA	NA	NA	309866	NA	buffalo, cow, horse, mouse - M. musculus, mouse - M. spretus, pig	NA	13.7435	45.4855	NA	NA	NA	NA	10.61	4.317	NA	NA	NA	NA	NA	NA	NA	NA	8.636	11.39	1.657	NA	NA	-1.127	NA	NA	NA	NA	0.363	NA	NA	NA	NA	NA	NA	NA
AIM2	1	absent in melanoma 2	4	NA	NA	104971426	NA	ENSECAG00000014480	ENSMUSG00000037860	NA	NA	ENSRNOG00000003480	NA	buffalo, goat, mouse - M. spretus, pig, sheep	NA	NA	NA	NA	NA	3.909	5.3375	NA	NA	8.17	95.55	49.249	192.313	NA	NA	NA	NA	15.941	143.592	NA	NA	0.368	NA	3.396	1.944	NA	NA	3.093	NA	NA	NA	NA	NA	NA	NA
AIMP1	2	aminoacyl tRNA synthetase complex-interacting multifunctional protein 1 (mouse - M. musculus, sheep, rat, mouse - M. spretus) | aminoacyl tRNA synthetase complex interacting multifunctional protein 1 (horse, pig, goat, buffalo, cow)	9	101121350	102395290	ENSBTAG00000004230	102189197	ENSECAG00000006138	ENSMUSG00000028029	MGP_SPRETEiJ_G0026597	ENSSSCG00000024168	ENSRNOG00000011384	NA	NA	NA	70.986	56.026	69.9265	67.5125	58.014	52.86	94.427	94.628	33.68	19.937	83.892	65.5	86.0025	70.9095	119.794	106.175	56.659	43.299	-0.336	-0.05	-0.132	0.003	-0.728	-0.352	-0.275	-0.173	-0.38	3550	1394	1846	2839	3665	3214	3439
AIMP2	2	aminoacyl tRNA synthetase complex interacting multifunctional protein 2 (cow, horse, pig, buffalo, goat) | aminoacyl tRNA synthetase complex-interacting multifunctional protein 2 (mouse - M. musculus, rat, sheep, mouse - M. spretus)	9	ENSOARG00000001572	102394391	ENSBTAG00000007367	ENSCHIG00000014822	ENSECAG00000000053	ENSMUSG00000029610	MGP_SPRETEiJ_G0028992	ENSSSCG00000024245	ENSRNOG00000001044	NA	NA	NA	18.5535	17.3625	19.6355	12.105	28.159	9.92	41.965	37.628	13.026	8.072	14.1455	3.9	17.5785	22.713	20.999	14.881	41.488	47.289	-0.091	-0.655	-1.417	-0.154	-0.629	-1.628	0.352	-0.47	0.185	2159	3835	5581	4595	NA	NA	1242
AIP	2	aryl-hydrocarbon receptor-interacting protein (rat) | aryl hydrocarbon receptor interacting protein (cow, buffalo, goat, pig, sheep, horse)	7	ENSOARG00000012489	102389612	ENSBTAG00000010478	ENSCHIG00000025314	ENSECAG00000017167	NA	NA	ENSSSCG00000012904	ENSRNOG00000022289	NA	mouse - M. musculus, mouse - M. spretus	mouse - M. musculus (11632, ENSMUSG00000024847, ENSMUSG00000097319)	39.0695	26.0285	33.7175	22.946	59.296	56.5785	28.495	25.891	12.497	12.518	NA	NA	NA	NA	32.045	25.479	42.683	47.515	-0.568	-0.536	-0.067	-0.133	0.002	NA	NA	-0.32	0.151	NA	NA	NA	NA	NA	NA	NA
AIPL1	3	aryl hydrocarbon receptor-interacting protein-like 1 (rat, mouse - M. spretus, mouse - M. musculus) | aryl hydrocarbon receptor interacting protein-like 1 (sheep) | aryl hydrocarbon receptor interacting protein like 1 (cow, pig, horse, buffalo, goat)	9	ENSOARG00000002219	102401099	ENSBTAG00000008318	ENSCHIG00000012203	ENSECAG00000007435	ENSMUSG00000040554	MGP_SPRETEiJ_G0017498	ENSSSCG00000022026	ENSRNOG00000007889	NA	NA	NA	46.434	73.665	0.0365	0.005	0.061	0	5.284	5.007	0.099	0.072	0.7875	0.1145	0.0695	0	1.405	1.073	0.339	0.555	0.655	-0.045	-0.085	-0.065	-0.036	-0.682	-0.097	-0.214	0.216	446	NA	NA	NA	NA	NA	NA
AJUBA	1	ajuba LIM protein	9	ENSOARG00000019387	102407922	ENSBTAG00000012724	ENSCHIG00000025926	ENSECAG00000009971	ENSMUSG00000022178	MGP_SPRETEiJ_G0020150	ENSSSCG00000029201	ENSRNOG00000012791	NA	NA	NA	3.087	2.4055	0.218	0.0355	1.0195	0.933	21.041	10.292	0.286	0.217	0.434	0.224	0.203	0.2065	1.264	0.741	2.4	1.724	-0.263	-0.234	-0.063	-0.965	-0.08	-0.228	0.004	-0.379	-0.32	NA	NA	NA	6830	NA	NA	NA
AK1	1	adenylate kinase 1	9	ENSOARG00000011321	102400185	ENSBTAG00000006305	ENSCHIG00000011217	100070413	ENSMUSG00000026817	MGP_SPRETEiJ_G0024359	ENSSSCG00000005627	24183	NA	NA	NA	1.5245	1.4445	3.1945	2.173	4.7345	1.4895	59.129	42.222	0.686	0.313	5.4775	0.4525	9.1355	1.255	0.542	0.291	7.442	3.076	-0.046	-0.403	-1.204	-0.476	-0.361	-2.157	-2.168	-0.256	-1.05	NA	NA	NA	6449	NA	NA	NA
AK2	1	adenylate kinase 2	9	ENSOARG00000020868	102390627	ENSBTAG00000017605	ENSCHIG00000023918	ENSECAG00000023800	ENSMUSG00000028792	MGP_SPRETEiJ_G0027487	100620859	ENSRNOG00000000122	NA	NA	NA	67.556	77.0155	64.6015	61.2825	86.354	79.185	102.225	101.13	27.931	20.993	62.026	51.4775	92.1225	75.109	23.153	26.811	82.336	105.839	0.186	-0.075	-0.124	-0.015	-0.396	-0.264	-0.291	0.203	0.358	1013	1442	1822	3060	3013	2967	3503
AK3	1	adenylate kinase 3	9	ENSOARG00000013449	102410886	ENSBTAG00000017147	ENSCHIG00000024602	ENSECAG00000011235	ENSMUSG00000024782	MGP_SPRETEiJ_G0023770	ENSSSCG00000023595	ENSRNOG00000052506	NA	NA	NA	40.2065	24.422	112.999	79.409	112.793	61.739	52.642	70.147	44.197	50.957	37.833	17.706	45.7945	40.428	38.802	35.776	71.27	42.529	-0.697	-0.504	-0.859	0.407	0.201	-1.054	-0.176	-0.114	-0.731	4961	3143	4497	625	1153	4792	3025
AK4	1	adenylate kinase 4	9	ENSOARG00000010184	102404311	ENSBTAG00000030674	ENSCHIG00000007647	ENSECAG00000018332	ENSMUSG00000028527	MGP_SPRETEiJ_G0027173	ENSSSCG00000040337	ENSRNOG00000045738	NA	NA	NA	14.172	5.1045	39.6605	40.4525	12.63	55.74	11.081	12.382	1.867	3.023	3.6675	9.393	11.13	55.895	9.201	13.395	38.057	157.897	-1.313	0.028	2.058	0.148	0.489	1.155	2.23	0.497	2.024	NA	1223	265	1465	NA	712	195
AK6	2	adenylate kinase 6 (buffalo, cow, mouse - M. musculus, goat, sheep, rat, horse, pig) | adenylate kinase 6 [Source:RGD Symbol;Acc:7387335] (assigned to orthologue: ENSRNOG00000039848) (mouse - M. spretus)	9	ENSOARG00000005659	102410165	ENSBTAG00000046192	ENSCHIG00000017952	ENSECAG00000015185	ENSMUSG00000078941	MGP_SPRETEiJ_G0019724	ENSSSCG00000037053	ENSRNOG00000039848	NA	NA	NA	23.2595	22.8305	45.4155	29.4065	30.64	22.1995	47.569	54.635	15.992	13.034	32.0985	69.5485	23.2995	30.104	82.234	69.849	123.97	103.833	-0.026	-0.61	-0.448	0.196	-0.276	1.092	0.356	-0.232	-0.253	1841	3632	2915	1213	2623	746	1231
AK7	1	adenylate kinase 7	9	ENSOARG00000016325	102392306	ENSBTAG00000016854	ENSCHIG00000017668	ENSECAG00000010535	ENSMUSG00000041323	MGP_SPRETEiJ_G0018942	ENSSSCG00000002504	ENSRNOG00000055714	NA	NA	NA	4.622	3.819	0.2955	0.05	26.9895	29.9415	1.086	1.167	0.2	0.132	0.2125	0.234	0	0.203	0.671	0.812	0.058	0.291	-0.222	-0.303	0.145	0.055	-0.084	0.025	0.267	0.117	0.287	NA	NA	1286	NA	NA	NA	NA
AK8	1	adenylate kinase 8	9	ENSOARG00000005769	102399147	ENSBTAG00000004092	ENSCHIG00000026374	ENSECAG00000006330	ENSMUSG00000026807	MGP_SPRETEiJ_G0024275	ENSSSCG00000039188	ENSRNOG00000012761	NA	NA	NA	4.513	2.52	11.8015	9.868	3.985	1.8665	4.491	3.086	0.027	0.019	1.3515	0.098	6.532	2.556	1.027	0.676	0.041	0.03	-0.647	-0.236	-0.798	-0.426	-0.011	-1.099	-1.083	-0.274	-0.015	NA	1962	NA	NA	NA	NA	NA
AKAP1	2	A-kinase anchoring protein 1 (buffalo, goat, pig, rat, horse, cow) | A kinase (PRKA) anchor protein 1 (mouse - M. spretus, sheep)	9	ENSOARG00000007626	102404741	ENSBTAG00000025320	ENSCHIG00000024545	ENSECAG00000009841	ENSMUSG00000018428	MGP_SPRETEiJ_G0017796	ENSSSCG00000034994	ENSRNOG00000002373	mouse - M. musculus (Akap1/ENSMUSG00000018428)	NA	NA	11.8905	6.679	2.8935	1.388	7.4995	2.997	15.498	10.526	5.056	3.196	9.565	2.13	5.445	4.769	5.649	4.982	20.805	7.919	-0.747	-0.705	-1.088	-0.517	-0.529	-1.755	-0.16	-0.153	-1.29	NA	NA	NA	6522	NA	NA	NA
AKAP10	2	A kinase (PRKA) anchor protein 10 (sheep, mouse - M. spretus, mouse - M. musculus) | A-kinase anchoring protein 10 (cow, rat, horse, pig, goat, buffalo)	9	ENSOARG00000017604	102408755	ENSBTAG00000003439	ENSCHIG00000015337	ENSECAG00000008584	ENSMUSG00000047804	MGP_SPRETEiJ_G0017321	ENSSSCG00000024030	ENSRNOG00000002899	NA	NA	NA	24.0315	19.7355	24.7665	17.28	37.9615	29.7605	18.863	17.18	11.587	10.481	37.039	25.787	40.6955	29.459	16.286	12.944	20.544	15.231	-0.272	-0.495	-0.341	-0.128	-0.133	-0.506	-0.453	-0.31	-0.409	3199	3105	2492	4320	2104	3631	4098
AKAP11	2	A kinase (PRKA) anchor protein 11 (mouse - M. spretus, sheep, mouse - M. musculus) | A-kinase anchoring protein 11 (cow, rat, horse, pig, goat, buffalo)	9	ENSOARG00000007363	102393580	ENSBTAG00000014752	ENSCHIG00000013636	ENSECAG00000021005	ENSMUSG00000022016	MGP_SPRETEiJ_G0020429	ENSSSCG00000009430	ENSRNOG00000009987	NA	NA	NA	32.763	23.2875	32.7405	12.035	47.2375	20.8925	22.595	25.11	5.233	2.257	13.5605	6.569	12.743	6.336	21.161	13.871	12.566	6.295	-0.475	-1.372	-1.14	0.146	-0.936	-0.944	-0.906	-0.576	-0.895	4217	5295	5197	1478	NA	NA	NA
AKAP13	2	A kinase (PRKA) anchor protein 13 (mouse - M. musculus, mouse - M. spretus) | A-kinase anchoring protein 13 (pig, horse, rat, sheep, buffalo, goat, cow)	9	ENSOARG00000010666	102408897	ENSBTAG00000037383	ENSCHIG00000014430	ENSECAG00000009706	ENSMUSG00000066406	MGP_SPRETEiJ_G0030967	397631	ENSRNOG00000010964	NA	NA	NA	4.2325	2.6235	8.821	9.555	28.3865	45.807	12.821	12.56	6.685	11.047	29.124	42.606	28.1585	50.1785	23.526	22.541	25.156	35.024	-0.53	0.104	0.672	-0.028	0.649	0.534	0.812	-0.059	0.462	NA	1102	734	3205	615	1306	673
AKAP17A	2	A kinase (PRKA) anchor protein 17A (sheep) | A-kinase anchoring protein 17A (cow, goat, buffalo, horse, rat, pig)	7	101114495	102402502	ENSBTAG00000054242	ENSCHIG00000000435	ENSECAG00000022295	NA	NA	ENSSSCG00000032986	ENSRNOG00000028211	NA	mouse - M. musculus, mouse - M. spretus	NA	8.327	6.8735	5.9785	3.3935	8.1565	6.2335	5.121	4.581	3.263	3.131	NA	NA	NA	NA	20.222	17.749	26.087	30.903	-0.244	-0.668	-0.34	-0.133	-0.045	NA	NA	-0.179	0.236	NA	NA	NA	NA	NA	NA	NA
AKAP2	2	A kinase (PRKA) anchor protein 2 (mouse - M. musculus) | A-kinase anchoring protein 2 (pig, rat, goat, cow)	5	NA	NA	ENSBTAG00000014471	102186765	NA	11641	NA	100153149	ENSRNOG00000011504	NA	buffalo, horse, mouse - M. spretus, sheep	NA	NA	NA	NA	NA	1.9735	29.316	15.003	12.13	NA	NA	3.655	1.6865	NA	NA	0.019	0	6.371	12.67	NA	NA	3.35	-0.285	NA	-0.793	NA	-0.027	0.891	NA	NA	NA	NA	NA	NA	NA
AKAP5	2	A-kinase anchoring protein 5 (buffalo, goat, pig, sheep, rat, horse, cow) | A kinase (PRKA) anchor protein 5 (mouse - M. spretus, mouse - M. musculus)	9	ENSOARG00000000991	102392815	ENSBTAG00000009642	ENSCHIG00000011249	ENSECAG00000003230	ENSMUSG00000021057	MGP_SPRETEiJ_G0018709	ENSSSCG00000002268	ENSRNOG00000006410	NA	NA	NA	0.6275	1.8905	2.1825	0.864	2.988	2.3	1.153	0.801	0.452	0.755	0.059	0.0085	0.186	0.063	28.411	27.127	0.149	0.25	0.829	-0.772	-0.273	-0.258	0.273	-0.07	-0.158	-0.064	0.122	NA	NA	NA	NA	NA	NA	NA
AKAP7	2	A-kinase anchoring protein 7 (buffalo, goat, pig, horse, rat, cow) | A kinase (PRKA) anchor protein 7 (mouse - M. spretus, sheep, mouse - M. musculus)	9	ENSOARG00000013910	102394400	ENSBTAG00000000240	ENSCHIG00000020750	ENSECAG00000022011	ENSMUSG00000039166	MGP_SPRETEiJ_G0016002	ENSSSCG00000036790	ENSRNOG00000013202	NA	NA	NA	1.0515	0.8805	3.567	13.565	8.4255	23.146	1.178	0.932	6.59	7.841	11.358	5.603	17.0045	4.6605	13.12	30.908	13.067	36.786	-0.126	1.673	1.357	-0.173	0.22	-0.904	-1.669	1.176	1.426	NA	251	449	NA	NA	NA	NA
AKAP8	2	A kinase (PRKA) anchor protein 8 (mouse - M. spretus, sheep, mouse - M. musculus) | A-kinase anchoring protein 8 (pig, rat, horse, goat, buffalo, cow)	9	ENSOARG00000003568	102389498	ENSBTAG00000001807	ENSCHIG00000008591	ENSECAG00000015084	ENSMUSG00000024045	MGP_SPRETEiJ_G0022294	ENSSSCG00000013837	ENSRNOG00000006559	NA	NA	NA	28.507	17.2845	16.0935	13.2835	20.58	12.177	17.236	17.419	12.333	6.688	77.6875	38.324	18.5475	13.815	27.307	21.929	34.508	26.413	-0.69	-0.259	-0.712	0.014	-0.794	-1.001	-0.4	-0.304	-0.373	4942	2050	3964	2700	NA	4700	3913
AKAP8L	2	A-kinase anchoring protein 8 like (cow, buffalo, goat, pig, rat, horse) | A kinase (PRKA) anchor protein 8-like (mouse - M. spretus, sheep, mouse - M. musculus)	9	ENSOARG00000003411	102416496	ENSBTAG00000010439	ENSCHIG00000005712	ENSECAG00000023532	ENSMUSG00000002625	MGP_SPRETEiJ_G0022295	ENSSSCG00000013838	ENSRNOG00000006355	NA	NA	NA	12.0695	9.1665	12.0835	7.8405	22.6105	23.0405	16.313	13.09	11.251	9.646	24.211	8.34	9.3375	5.0125	25.393	22.099	22.467	11.345	-0.362	-0.566	0.026	-0.297	-0.203	-1.433	-0.782	-0.192	-0.927	3679	NA	1468	5767	2355	NA	NA
AKAP9	3	A kinase (PRKA) anchor protein 9 (sheep) | A-kinase anchoring protein 9 (buffalo, goat, horse, rat, pig, cow) | A kinase (PRKA) anchor protein (yotiao) 9 (mouse - M. musculus, mouse - M. spretus)	9	ENSOARG00000017010	102413473	ENSBTAG00000007442	ENSCHIG00000015192	ENSECAG00000020181	ENSMUSG00000040407	MGP_SPRETEiJ_G0027934	ENSSSCG00000015310	ENSRNOG00000026319	NA	NA	NA	8.0605	6.954	8.642	4.179	16.347	8.4705	10.295	10.454	10.056	4.982	13.6915	9.585	21.8205	19.2925	22.651	14.552	13.507	7.673	-0.188	-0.897	-0.873	0.02	-0.886	-0.473	-0.169	-0.605	-0.742	NA	NA	NA	2628	NA	3538	2994
AKIP1	2	A-kinase interacting protein 1 (goat, buffalo, pig, horse, rat, cow) | A kinase (PRKA) interacting protein 1 (mouse - M. musculus, mouse - M. spretus, sheep)	9	ENSOARG00000014158	102397852	ENSBTAG00000001922	ENSCHIG00000014273	ENSECAG00000007949	ENSMUSG00000031023	MGP_SPRETEiJ_G0031425	ENSSSCG00000033335	ENSRNOG00000013744	NA	NA	NA	27.2995	23.74	18.3205	10.2675	29.936	13.74	49.891	45.639	21.208	14.316	65.92	9.4995	47.59	14.652	25.831	16.557	19.723	12.166	-0.194	-0.778	-1.07	-0.126	-0.536	-2.672	-1.634	-0.612	-0.654	2746	4305	5060	4305	3366	5736	5793
AKIRIN1	1	akirin 1	9	ENSOARG00000019981	102391195	ENSBTAG00000004715	ENSCHIG00000016168	ENSECAG00000012589	ENSMUSG00000023075	MGP_SPRETEiJ_G0027419	ENSSSCG00000003652	ENSRNOG00000026610	horse (ENSECAG00000012589)	NA	NA	40.521	42.963	42.3685	53.4745	36.7055	43.1315	29.558	30.798	22.599	32.382	69.7665	110.671	45.872	64.049	42.319	43.505	36.373	50.405	0.082	0.329	0.227	0.057	0.5	0.658	0.473	0.039	0.46	1368	833	1150	2220	735	1151	1021
AKIRIN2	1	akirin 2	9	ENSOARG00000012967	102392199	ENSBTAG00000003764	ENSCHIG00000020845	ENSECAG00000010789	ENSMUSG00000028291	MGP_SPRETEiJ_G0026827	ENSSSCG00000004307	ENSRNOG00000008288	NA	NA	NA	140.679	136.012	133.976	138.956	47.5945	84.846	64.522	101.417	14.535	14.507	37.723	29.631	44.148	30.853	37.333	35.827	42.657	37.359	-0.048	0.052	0.821	0.644	-0.003	-0.338	-0.503	-0.058	-0.187	1955	1179	656	369	1655	3173	4248
AKNA	1	AT-hook transcription factor	9	ENSOARG00000006030	102414013	ENSBTAG00000017306	ENSCHIG00000026296	ENSECAG00000013443	ENSMUSG00000039158	MGP_SPRETEiJ_G0027056	ENSSSCG00000023894	ENSRNOG00000008005	NA	NA	NA	4.6555	4.0455	2.735	3.241	6.347	4.813	4.302	2.884	1.916	1.227	13.997	26.0785	15.831	72.248	5.662	4.429	25.942	41.807	-0.165	0.183	-0.338	-0.449	-0.389	0.852	2.122	-0.295	0.668	NA	NA	NA	NA	NA	933	207
AKR1A1	2	aldo-keto reductase family 1, member A1 (aldehyde reductase) (sheep, mouse - M. spretus, mouse - M. musculus) | aldo-keto reductase family 1 member A1 (cow, buffalo, goat, pig, horse, rat)	9	ENSOARG00000001793	102399958	ENSBTAG00000000497	ENSCHIG00000005900	100052360	ENSMUSG00000028692	MGP_SPRETEiJ_G0027309	ENSSSCG00000029256	ENSRNOG00000016727	NA	NA	NA	191.688	132.305	229.464	134.773	263.33	219.602	75.954	72.539	104.023	84.94	1600.75	1588.2	934.193	739.337	149.165	165.176	780.196	603.387	-0.532	-0.763	-0.261	-0.065	-0.289	-0.011	-0.337	0.146	-0.37	4452	4270	2214	3616	2667	2362	3676
AKR1B1	3	aldo-keto reductase family 1 member B (pig, horse, rat, buffalo, goat) | aldo-keto reductase family 1, member B1 (aldose reductase) [Source:NCBI gene;Acc:317748] (assigned to orthologue: ENSBTAG00000009902), aldo-keto reductase family 1 member B [Source:NCBI gene;Acc:102187190] (assigned to orthologue: ENSCHIG00000012061) (sheep) | aldo-keto reductase family 1, member B1 (aldose reductase) (cow)	7	ENSOARG00000007414	102392991	ENSBTAG00000009902	ENSCHIG00000012061	ENSECAG00000014271	NA	NA	ENSSSCG00000040608	ENSRNOG00000009513	NA	mouse - M. musculus, mouse - M. spretus	NA	133.907	82.6605	94.3205	74.958	135.881	225.84	101.282	65.481	32.137	28.53	NA	NA	NA	NA	178.885	174.788	123.46	82.528	-0.689	-0.328	0.729	-0.622	-0.166	NA	NA	-0.033	-0.575	NA	NA	NA	NA	NA	NA	NA
AKR1B10	2	aldo-keto reductase family 1, member B10 (aldose reductase) (mouse - M. musculus) | aldo-keto reductase family 1 member B10 (rat, sheep, buffalo, cow)	5	ENSOARG00000007638	102402798	ENSBTAG00000001582	NA	NA	ENSMUSG00000061758	NA	NA	ENSRNOG00000009734	NA	goat, horse, mouse - M. spretus, pig	NA	0.265	0.13	0.1145	0.238	0	0	NA	NA	NA	NA	49.227	24.9635	NA	NA	NA	NA	16.233	24.091	-0.163	0.152	0	NA	NA	-0.952	NA	NA	0.542	NA	NA	NA	NA	NA	NA	NA
AKR1C13	1	aldo-keto reductase family 1, member C13	3	NA	NA	NA	NA	NA	ENSMUSG00000021213	MGP_SPRETEiJ_G0019054	NA	ENSRNOG00000050040	rat (Akr1c13/ENSRNOG00000050040)	buffalo, cow, goat, horse, pig, sheep	NA	NA	NA	NA	NA	NA	NA	NA	NA	NA	NA	51.147	37.0355	55.0535	31.2685	NA	NA	0	0	NA	NA	NA	NA	NA	-0.455	-0.797	NA	0	NA	NA	NA	NA	NA	NA	NA
AKR1C4	2	aldo-keto reductase family 1, member C4 (chlordecone reductase; 3-alpha hydroxysteroid dehydrogenase, type I; dihydrodiol dehydrogenase 4) [Source:NCBI gene;Acc:282138] (assigned to orthologue: ENSBTAG00000022564) (goat, sheep) | aldo-keto reductase family 1, member C4 (chlordecone reductase; 3-alpha hydroxysteroid dehydrogenase, type I; dihydrodiol dehydrogenase 4) (cow)	3	ENSOARG00000011087	NA	ENSBTAG00000022564	ENSCHIG00000012227	NA	NA	NA	NA	NA	NA	buffalo, horse, mouse - M. musculus, mouse - M. spretus, pig, rat	NA	29.843	14.1565	NA	NA	14.5035	8.952	0.155	0	NA	NA	NA	NA	NA	NA	NA	NA	NA	NA	-1.025	NA	-0.64	-0.208	NA	NA	NA	NA	NA	NA	NA	NA	NA	NA	NA	NA
AKR1D1	2	aldo-keto reductase family 1, member D1 (mouse - M. spretus, rat, sheep, mouse - M. musculus) | aldo-keto reductase family 1 member D1 (goat, buffalo, horse, pig, cow)	9	ENSOARG00000010045	102400967	ENSBTAG00000001658	ENSCHIG00000025030	ENSECAG00000011289	ENSMUSG00000038641	MGP_SPRETEiJ_G0029225	ENSSSCG00000016519	ENSRNOG00000013004	NA	NA	NA	1.1695	1.204	0	0	0	0	0	0	0.008	0.007	0.1245	0.48	0	0	0.912	0.957	10.045	9.777	0.023	0	0	0	-0.001	0.396	0	0.034	-0.035	NA	NA	NA	NA	NA	NA	NA
AKR1E2	2	aldo-keto reductase family 1, member E2 (sheep, rat) | aldo-keto reductase family 1 member E2 (cow, horse, pig, goat, buffalo)	7	ENSOARG00000012747	102393589	ENSBTAG00000038260	ENSCHIG00000003143	ENSECAG00000003554	NA	NA	ENSSSCG00000036941	ENSRNOG00000017165	NA	mouse - M. musculus, mouse - M. spretus	NA	10.3575	9.4	3.4175	1.907	0.0865	0.072	4.688	4.301	2.08	2.036	NA	NA	NA	NA	1.592	1.027	7.051	2.468	-0.127	-0.604	-0.019	-0.102	-0.021	NA	NA	-0.355	-1.215	NA	NA	NA	NA	NA	NA	NA
AKR7A2	2	aldo-keto reductase family 7, member A2 (rat) | aldo-keto reductase family 7 member A2 (cow, horse, pig)	4	NA	NA	ENSBTAG00000012289	NA	100071914	NA	NA	ENSSSCG00000003491	ENSRNOG00000017780	NA	buffalo, goat, mouse - M. musculus, mouse - M. spretus, sheep	NA	NA	NA	NA	NA	69.514	25.1365	NA	NA	18.924	13.445	NA	NA	NA	NA	51.794	47.763	23.065	10.302	NA	NA	-1.432	NA	-0.464	NA	NA	-0.115	-1.09	NA	NA	NA	NA	NA	NA	NA
AKT1	3	thymoma viral proto-oncogene 1 (mouse - M. musculus, mouse - M. spretus) | v-akt murine thymoma viral oncogene homolog 1 (sheep) | AKT serine/threonine kinase 1 (pig, rat, horse, goat, buffalo, cow)	9	100294652	102397969	ENSBTAG00000017636	ENSCHIG00000023255	ENSECAG00000008264	ENSMUSG00000001729	MGP_SPRETEiJ_G0019005	100126861	ENSRNOG00000028629	NA	NA	NA	114.478	76.7825	66.895	42.909	84.5975	48.015	163.909	127.387	23.773	20.184	224.97	100.561	280.813	195.28	75.295	47.087	134.659	89.362	-0.57	-0.629	-0.804	-0.361	-0.226	-1.154	-0.522	-0.666	-0.586	4589	3722	4311	6088	2439	4947	4311
AKT1S1	2	AKT1 substrate 1 (pig, rat, horse, sheep, buffalo, goat, cow) | AKT1 substrate 1 (proline-rich) (mouse - M. musculus)	8	ENSOARG00000013656	102395301	ENSBTAG00000005763	ENSCHIG00000026415	ENSECAG00000023285	ENSMUSG00000011096	NA	ENSSSCG00000003194	ENSRNOG00000020289	NA	mouse - M. spretus	NA	3.9335	5.2115	1.604	1.3495	5.2175	2.961	15.859	13.655	0.913	0.546	61.8325	48.8865	NA	NA	5.687	5.21	23.202	17.703	0.332	-0.148	-0.65	-0.202	-0.307	-0.333	NA	-0.107	-0.372	NA	NA	NA	5064	NA	3160	NA
AKT2	3	v-akt murine thymoma viral oncogene homolog 2 (sheep) | AKT serine/threonine kinase 2 (goat, buffalo, rat, horse, pig, cow) | thymoma viral proto-oncogene 2 (mouse - M. musculus, mouse - M. spretus)	9	ENSOARG00000006526	102398761	ENSBTAG00000001400	ENSCHIG00000015049	ENSECAG00000008005	ENSMUSG00000004056	MGP_SPRETEiJ_G0030517	ENSSSCG00000002989	ENSRNOG00000018677	NA	NA	NA	25.0515	19.1215	23.2	11.807	28.33	15.883	25.139	20.853	4.812	3.676	74.478	108.055	94.5955	71.9235	31.448	28.456	52.673	46.579	-0.373	-0.918	-0.797	-0.258	-0.314	0.531	-0.391	-0.14	-0.174	3756	4715	4289	5499	NA	1311	3872
AKT3	3	v-akt murine thymoma viral oncogene homolog 3 (sheep) | thymoma viral proto-oncogene 3 (mouse - M. spretus, mouse - M. musculus) | AKT serine/threonine kinase 3 (cow, pig, rat, horse, buffalo, goat)	9	ENSOARG00000006076	102391021	ENSBTAG00000017788	ENSCHIG00000025145	ENSECAG00000019722	ENSMUSG00000019699	MGP_SPRETEiJ_G0015754	ENSSSCG00000010872	ENSRNOG00000021497	NA	NA	NA	16.0935	8.1065	25.6145	14.14	47.324	19.558	34.791	55.522	6.735	8.375	17.9705	135.755	16.0965	36.989	13.929	15.097	49.454	30.864	-0.908	-0.814	-1.233	0.659	0.277	2.85	1.152	0.109	-0.663	NA	4428	5338	361	NA	166	483
AKTIP	2	AKT interacting protein (cow, rat, sheep, horse, pig, goat, buffalo) | thymoma viral proto-oncogene 1 interacting protein (mouse - M. spretus, mouse - M. musculus)	9	ENSOARG00000017853	102414885	ENSBTAG00000016250	ENSCHIG00000011100	ENSECAG00000020381	ENSMUSG00000031667	MGP_SPRETEiJ_G0032486	ENSSSCG00000026181	ENSRNOG00000011956	NA	NA	NA	18.922	18.212	28.739	16.313	21.733	14.518	17.386	14.325	10.019	7.235	43.665	14.519	20.364	13.2705	22.094	14.987	25.136	19.602	-0.052	-0.781	-0.551	-0.263	-0.42	-1.525	-0.582	-0.531	-0.343	1979	4315	3305	5532	NA	5357	4489
ALAD	2	aminolevulinate dehydratase (pig, rat, horse, sheep, goat, buffalo, cow) | aminolevulinate, delta-, dehydratase (mouse - M. spretus, mouse - M. musculus)	9	ENSOARG00000006271	102392979	ENSBTAG00000000251	ENSCHIG00000020247	ENSECAG00000015427	ENSMUSG00000028393	MGP_SPRETEiJ_G0027047	ENSSSCG00000032787	ENSRNOG00000015206	NA	NA	NA	3.5645	3.1185	3.9115	1.6795	5.122	1.311	7.392	5.391	31.843	20.188	12.815	2.236	15.7245	5.1155	14.85	10.057	11.858	3.901	-0.148	-0.874	-1.405	-0.393	-0.632	-2.094	-1.451	-0.52	-1.392	NA	NA	NA	NA	3535	NA	NA
ALAS1	3	aminolevulinate, delta-, synthase 1 pseudogene (pig) | 5'-aminolevulinate synthase 1 (goat, buffalo, horse, rat, sheep, cow) | aminolevulinic acid synthase 1 (mouse - M. spretus, mouse - M. musculus)	9	ENSOARG00000006209	102413826	ENSBTAG00000004118	ENSCHIG00000003148	ENSECAG00000014533	ENSMUSG00000032786	MGP_SPRETEiJ_G0033762	ENSSSCG00000011437	ENSRNOG00000056596	NA	NA	NA	136.598	90.9855	98.194	486.414	105.03	287.547	60.495	114.047	39.879	63.273	88.7005	119.535	65.446	77.29	43.747	68.253	80.3	123.553	-0.581	2.297	1.444	0.904	0.653	0.426	0.237	0.63	0.615	4635	154	422	245	613	1451	1507
ALB	1	albumin	9	ENSOARG00000013782	102394611	ENSBTAG00000017121	ENSCHIG00000018952	ENSECAG00000010305	ENSMUSG00000029368	MGP_SPRETEiJ_G0028384	ENSSSCG00000008948	ENSRNOG00000002911	NA	NA	NA	1.8425	1.729	0.5605	0.27	0.1415	0.195	1.403	1.445	0.556	0.473	18.296	93.5765	0	0	1.903	1.569	0	0	-0.059	-0.297	0.066	0.025	-0.079	2.293	0	-0.176	0	NA	NA	NA	NA	NA	269	NA
ALCAM	1	activated leukocyte cell adhesion molecule	9	ENSOARG00000018737	102416422	ENSBTAG00000000088	ENSCHIG00000024020	ENSECAG00000018670	ENSMUSG00000022636	MGP_SPRETEiJ_G0021704	ENSSSCG00000011946	ENSRNOG00000001989	NA	NA	NA	53.6795	117.69	66.1315	585.982	102.389	759.96	53.643	140.167	90.121	321.731	236.493	292.218	118.368	115.942	167.314	112.345	396.379	315.13	1.118	3.128	2.88	1.369	1.824	0.304	-0.03	-0.57	-0.33	267	86	145	148	192	1677	2413
ALDH16A1	2	aldehyde dehydrogenase 16 family, member A1 (mouse - M. musculus, rat, sheep, mouse - M. spretus) | aldehyde dehydrogenase 16 family member A1 (goat, buffalo, pig, horse, cow)	9	ENSOARG00000013087	102403130	ENSBTAG00000000330	ENSCHIG00000022106	ENSECAG00000023437	ENSMUSG00000007833	MGP_SPRETEiJ_G0030798	ENSSSCG00000003168	ENSRNOG00000020623	NA	NA	NA	13.0135	6.4055	14.579	6.895	21.867	8.928	12.152	7.545	9.908	8.618	66.7795	25.389	109.609	51.6255	6.668	4.367	85.805	60.528	-0.92	-0.981	-1.204	-0.622	-0.182	-1.361	-1.072	-0.515	-0.497	NA	NA	NA	NA	NA	5189	5404
ALDH18A1	2	aldehyde dehydrogenase 18 family, member A1 (mouse - M. musculus, mouse - M. spretus, sheep) | aldehyde dehydrogenase 18 family member A1 (buffalo, goat, horse, pig, cow)	9	ENSOARG00000006313	102389381	ENSBTAG00000011832	ENSCHIG00000009229	ENSECAG00000016847	ENSMUSG00000025007	MGP_SPRETEiJ_G0023861	ENSSSCG00000010495	ENSRNOG00000015267	rat (Aldh18a1/ENSRNOG00000015267)	NA	NA	9.388	6.8635	8.498	3.922	16.9685	4.413	46.21	33.389	10.404	4.749	12.06	4.401	8.347	4.1515	10.637	7.54	8.957	6.821	-0.402	-0.948	-1.731	-0.457	-0.988	-1.274	-0.86	-0.446	-0.348	NA	NA	NA	6387	NA	NA	NA
ALDH1A1	3	aldehyde dehydrogenase 1 family member A1 (horse, pig, buffalo, goat, cow) | aldehyde dehydrogenase 1 family, member A1 (sheep, rat) | aldehyde dehydrogenase family 1, subfamily A1 (mouse - M. musculus)	8	ENSOARG00000012705	102397240	ENSBTAG00000008103	ENSCHIG00000017958	ENSECAG00000019343	ENSMUSG00000053279	NA	ENSSSCG00000028996	ENSRNOG00000017619	NA	mouse - M. spretus	NA	94.96	66.459	186.773	223.884	68.044	438.445	0.867	0.963	2.106	1.959	0.606	2.9705	NA	NA	2.446	2.119	0	0	-0.508	0.26	2.67	0.072	-0.07	1.306	NA	-0.144	0	4355	893	165	NA	NA	NA	NA
ALDH1A3	3	aldehyde dehydrogenase family 1, subfamily A3 (mouse - M. spretus, mouse - M. musculus) | aldehyde dehydrogenase 1 family, member A3 (rat, sheep) | aldehyde dehydrogenase 1 family member A3 (goat, buffalo, horse, pig, cow)	9	ENSOARG00000009599	102394840	ENSBTAG00000009125	ENSCHIG00000020729	ENSECAG00000008871	ENSMUSG00000015134	MGP_SPRETEiJ_G0030945	ENSSSCG00000004822	ENSRNOG00000052070	NA	NA	NA	1.8095	1.652	0.0225	0.041	3.4025	0.7515	29.234	14.99	0.059	0.081	0.1	0	0	0	0.6	0.495	0.063	0.053	-0.083	0.026	-1.33	-0.919	0.03	-0.138	0	-0.098	-0.014	NA	NA	NA	6822	NA	NA	NA
ALDH1B1	2	aldehyde dehydrogenase 1 family, member B1 (mouse - M. musculus, mouse - M. spretus, rat) | aldehyde dehydrogenase 1 family member B1 (pig, horse, buffalo, goat, cow)	8	NA	102408222	ENSBTAG00000020385	102184718	100055111	ENSMUSG00000035561	MGP_SPRETEiJ_G0026938	ENSSSCG00000005361	ENSRNOG00000011497	NA	sheep	NA	NA	NA	0.022	0.014	0.1345	0.0705	0	0	0	0.014	9.0425	79.1405	10.495	45.9485	10.153	7.874	0	0	NA	-0.011	-0.084	0	0.02	2.996	2.03	-0.33	0	NA	NA	NA	NA	NA	148	221
ALDH1L1	2	aldehyde dehydrogenase 1 family member L1 (pig, horse, buffalo, goat, cow) | aldehyde dehydrogenase 1 family, member L1 (mouse - M. musculus, rat, mouse - M. spretus, sheep)	9	ENSOARG00000006377	102408419	ENSBTAG00000014470	ENSCHIG00000007932	ENSECAG00000021048	ENSMUSG00000030088	MGP_SPRETEiJ_G0029671	ENSSSCG00000030626	ENSRNOG00000047023	NA	NA	NA	0.0955	0.072	0.0245	0.003	0.019	0.008	0.127	0.119	6.893	6.537	16.3365	29.724	6.15	9.3905	0.646	0.489	0.679	1.056	-0.031	-0.031	-0.016	-0.01	-0.067	0.826	0.539	-0.145	0.292	NA	NA	NA	NA	NA	955	920
ALDH1L2	2	aldehyde dehydrogenase 1 family, member L2 (mouse - M. musculus, mouse - M. spretus, rat, sheep) | aldehyde dehydrogenase 1 family member L2 (cow, goat, buffalo, pig, horse)	9	ENSOARG00000017047	102416005	ENSBTAG00000006326	ENSCHIG00000019598	ENSECAG00000023888	ENSMUSG00000020256	MGP_SPRETEiJ_G0016489	ENSSSCG00000000839	ENSRNOG00000008586	NA	NA	NA	0.4525	0.309	0.4115	0.203	0.949	0.7795	31.194	29.707	3.545	2.418	0.3005	0	0.8825	0.686	50.34	63.093	1.314	0.701	-0.15	-0.231	-0.131	-0.068	-0.411	-0.379	-0.159	0.32	-0.444	NA	NA	NA	3649	NA	NA	NA
ALDH2	4	aldehyde dehydrogenase 2, mitochondrial (mouse - M. musculus, mouse - M. spretus) | aldehyde dehydrogenase 2 family (mitochondrial) (rat, horse, pig) | aldehyde dehydrogenase 2 family member [Source:NCBI gene;Acc:508629] (assigned to orthologue: ENSBTAG00000008743) (goat, sheep) | aldehyde dehydrogenase 2 family member (cow, buffalo)	9	ENSOARG00000010650	102400085	ENSBTAG00000008743	ENSCHIG00000023248	ENSECAG00000017673	ENSMUSG00000029455	MGP_SPRETEiJ_G0028686	ENSSSCG00000009889	ENSRNOG00000001344	NA	NA	NA	61.7745	33.456	61.088	36.3585	76.1955	41.89	51.346	48.145	11.318	12.028	535.621	227.762	292.071	175.772	180.588	139.86	129.271	90.778	-0.865	-0.733	-0.848	-0.091	0.081	-1.23	-0.729	-0.366	-0.505	5284	4159	4463	3920	1418	5045	4858
ALDH3A2	3	aldehyde dehydrogenase 3 family member A2 (cow, pig, horse, goat, buffalo) | aldehyde dehydrogenase 3 family, member A2 (rat, sheep) | aldehyde dehydrogenase family 3, subfamily A2 (mouse - M. spretus, mouse - M. musculus)	9	101118798	102400160	ENSBTAG00000039161	102189519	ENSECAG00000011403	ENSMUSG00000010025	MGP_SPRETEiJ_G0017308	ENSSSCG00000018041	ENSRNOG00000002342	NA	NA	NA	26.2165	21.017	62.497	32.453	65.396	21.361	3.73	2.532	41.907	19.723	48.5545	20.8605	47.991	30.5415	39.268	27.981	36.944	29.88	-0.306	-0.925	-1.57	-0.421	-1.05	-1.181	-0.635	-0.475	-0.297	3393	4731	5692	NA	3875	4976	4655
ALDH3B1	2	aldehyde dehydrogenase 3 family, member B1 (mouse - M. musculus, mouse - M. spretus, rat) | aldehyde dehydrogenase 3 family member B1 (cow, horse, pig, goat, buffalo)	8	NA	102396234	ENSBTAG00000013093	ENSCHIG00000026059	ENSECAG00000007907	ENSMUSG00000024885	MGP_SPRETEiJ_G0023392	100739347	ENSRNOG00000017512	NA	sheep	NA	NA	NA	4.0405	2.114	13.2	5.7995	18.104	11.997	19.774	14.114	73.2245	24.851	79.692	35.634	5.039	6.904	30.11	18.839	NA	-0.695	-1.062	-0.556	-0.459	-1.522	-1.139	0.388	-0.649	NA	NA	NA	6581	3201	5353	5495
ALDH4A1	2	aldehyde dehydrogenase 4 family member A1 (pig, horse, buffalo, goat, cow) | aldehyde dehydrogenase 4 family, member A1 (mouse - M. musculus, sheep, rat, mouse - M. spretus)	9	ENSOARG00000010442	102410218	ENSBTAG00000030335	ENSCHIG00000016155	ENSECAG00000011852	ENSMUSG00000028737	MGP_SPRETEiJ_G0027696	ENSSSCG00000024752	ENSRNOG00000061876	NA	NA	NA	20.167	15.328	22.5585	25.9875	38.202	30.2145	15.61	13.574	4.07	3.802	8.81	1.685	11.931	5.2005	30.587	23.252	25.697	49.832	-0.374	0.196	-0.329	-0.189	-0.078	-1.869	-1.06	-0.381	0.929	3761	966	2448	4945	NA	NA	NA
ALDH5A1	3	aldehyde dehydrogenase 5 family, member A1 (rat) | aldehyde dehydrogenase 5 family member A1 (buffalo, goat, pig, horse, sheep, cow) | aldhehyde dehydrogenase family 5, subfamily A1 (mouse - M. musculus, mouse - M. spretus)	9	ENSOARG00000006546	102388949	ENSBTAG00000021902	ENSCHIG00000020541	ENSECAG00000020590	ENSMUSG00000035936	MGP_SPRETEiJ_G0019222	ENSSSCG00000001090	ENSRNOG00000023538	NA	NA	NA	25.4515	20.8135	1.279	1.2395	13.3455	5.3225	9.844	7.858	2.365	1.068	0.3675	0.0265	0.0385	0.041	1.359	1.126	0.611	0.595	-0.278	-0.025	-1.182	-0.292	-0.702	-0.414	0.003	-0.15	-0.014	3227	NA	NA	NA	NA	NA	NA
ALDH6A1	3	aldehyde dehydrogenase family 6, subfamily A1 (mouse - M. musculus, mouse - M. spretus) | aldehyde dehydrogenase 6 family, member A1 (sheep, rat) | aldehyde dehydrogenase 6 family member A1 (pig, horse, goat, buffalo, cow)	9	ENSOARG00000000940	102410038	ENSBTAG00000018469	ENSCHIG00000011927	ENSECAG00000009453	ENSMUSG00000021238	MGP_SPRETEiJ_G0018789	ENSSSCG00000002357	ENSRNOG00000011419	NA	NA	NA	14.0715	9.5205	3.789	2.6175	12.1385	7.4965	13.122	14.1	1.554	1.198	8.566	5.64	10.047	6.3315	9.674	6.946	8.787	4.163	-0.519	-0.405	-0.629	0.097	-0.217	-0.527	-0.591	-0.426	-0.923	4406	NA	NA	1852	NA	NA	NA
ALDH7A1	3	aldehyde dehydrogenase 7 family member A1 (cow, pig, horse, buffalo, goat) | aldehyde dehydrogenase 7 family, member A1 (sheep, rat) | aldehyde dehydrogenase family 7, member A1 (mouse - M. musculus, mouse - M. spretus)	9	ENSOARG00000018344	102391870	ENSBTAG00000009646	ENSCHIG00000008246	ENSECAG00000010547	ENSMUSG00000053644	MGP_SPRETEiJ_G0023198	ENSSSCG00000014247	ENSRNOG00000014645	NA	NA	NA	55.93	32.7345	16.848	9.418	37.933	17.0925	74.22	70.856	4.887	3.494	19.7835	12.862	19.243	6.447	115.374	85.981	50.496	28.304	-0.755	-0.777	-1.106	-0.066	-0.39	-0.584	-1.443	-0.42	-0.813	5076	4302	5140	3627	NA	3813	NA
ALDH8A1	2	aldehyde dehydrogenase 8 family member A1 (buffalo, goat, pig, horse, cow) | aldehyde dehydrogenase 8 family, member A1 (mouse - M. musculus, rat, mouse - M. spretus, sheep)	9	ENSOARG00000014749	102403677	ENSBTAG00000007975	ENSCHIG00000023305	ENSECAG00000021674	ENSMUSG00000037542	MGP_SPRETEiJ_G0015972	ENSSSCG00000028115	ENSRNOG00000014907	NA	NA	NA	0.0615	0.112	34.8035	46.4425	0.168	0.142	0.027	0.026	0.019	0.005	0.2595	0.647	0.1395	0.036	0.233	0.156	0.83	0.573	0.067	0.406	-0.032	-0.001	-0.02	0.387	-0.137	-0.093	-0.218	NA	750	NA	NA	NA	NA	NA
ALDH9A1	3	aldehyde dehydrogenase 9 family, member A1 (sheep, rat) | aldehyde dehydrogenase 9 family member A1 (cow, pig, horse, goat, buffalo) | aldehyde dehydrogenase 9, subfamily A1 (mouse - M. spretus, mouse - M. musculus)	9	101109411	102402462	ENSBTAG00000017852	ENSCHIG00000021660	ENSECAG00000012770	ENSMUSG00000026687	MGP_SPRETEiJ_G0015630	100153809	ENSRNOG00000004027	NA	NA	NA	0.243	0.187	18.9145	18.523	42.347	18.957	15.868	13.416	85.812	74.066	93.397	19.1695	29.518	6.6285	0.726	3.726	34.736	21.767	-0.067	-0.029	-1.119	-0.227	-0.21	-2.227	-2	1.453	-0.65	NA	1339	5165	5263	2385	5659	NA
ALDOA	2	aldolase, fructose-bisphosphate A (cow, goat, buffalo, rat, horse, pig) | aldolase A, fructose-bisphosphate (sheep, mouse - M. spretus)	8	ENSOARG00000004143	102400602	ENSBTAG00000012927	102187016	ENSECAG00000003121	NA	MGP_SPRETEiJ_G0031580	110260081	ENSRNOG00000052802	NA	mouse - M. musculus	mouse - M. musculus (ENSMUSG00000030695, ENSMUSG00000114515)	453.84	372.503	488.595	406.889	751.571	638.201	0	0	471.152	454.036	NA	NA	1804.18	938.931	676.663	578.334	1742.77	2135.11	-0.284	-0.263	-0.236	0	-0.053	NA	-0.942	-0.226	0.293	3262	2060	2139	NA	1800	NA	5251
ALDOB	2	aldolase, fructose-bisphosphate B (buffalo, goat, horse, rat, pig, cow) | aldolase B, fructose-bisphosphate (mouse - M. musculus, mouse - M. spretus, sheep)	9	ENSOARG00000007511	102402317	ENSBTAG00000015358	ENSCHIG00000003090	ENSECAG00000015932	ENSMUSG00000028307	MGP_SPRETEiJ_G0026976	ENSSSCG00000038300	ENSRNOG00000006807	NA	NA	NA	0.231	0.15	0.147	0.029	1.149	0.674	0.052	0.039	11.291	12.193	0.757	4.538	0	0	0.443	0.291	0.09	0.029	-0.098	-0.157	-0.36	-0.018	0.102	1.656	0	-0.161	-0.083	NA	NA	NA	NA	1367	NA	NA
ALDOC	2	aldolase, fructose-bisphosphate C (buffalo, goat, pig, horse, rat, cow) | aldolase C, fructose-bisphosphate (mouse - M. musculus, sheep, mouse - M. spretus)	9	ENSOARG00000000484	102402072	ENSBTAG00000013099	ENSCHIG00000009042	ENSECAG00000013037	ENSMUSG00000017390	MGP_SPRETEiJ_G0017644	ENSSSCG00000017759	ENSRNOG00000011452	NA	NA	NA	10.539	5.4365	16.9735	9.1945	75.5915	40.5625	1.4	1.124	3.732	2.992	38.3205	12.5505	40.011	23.0265	1.481	0.759	0.732	3.198	-0.842	-0.818	-0.882	-0.176	-0.245	-1.537	-0.771	-0.496	1.277	NA	4446	4565	NA	NA	5361	4959
ALG1	2	asparagine-linked glycosylation 1 (beta-1,4-mannosyltransferase) (mouse - M. spretus, mouse - M. musculus) | ALG1, chitobiosyldiphosphodolichol beta-mannosyltransferase (buffalo, goat, sheep, rat, horse, cow)	8	101104800	102393158	ENSBTAG00000002189	ENSCHIG00000012024	100147524	ENSMUSG00000039427	MGP_SPRETEiJ_G0021319	NA	ENSRNOG00000002883	NA	pig	NA	0.0135	0.001	7.2005	4.0205	14.1095	6.6655	13.398	9.986	0	0	32.7835	11.701	30.215	31	NA	NA	10.85	8.833	-0.018	-0.708	-0.979	-0.39	0	-1.411	0.036	NA	-0.269	NA	NA	NA	6193	NA	5245	2154
ALG10	1	ALG10, alpha-1,2-glucosyltransferase	5	ENSOARG00000019292	NA	ENSBTAG00000030632	ENSCHIG00000023413	NA	NA	NA	100525643	ENSRNOG00000014511	NA	buffalo, horse, mouse - M. musculus, mouse - M. spretus	NA	21.144	16.8115	NA	NA	36.127	15.1545	31.211	28.712	NA	NA	NA	NA	NA	NA	12.67	10.266	19.186	10.928	-0.314	NA	-1.201	-0.117	NA	NA	NA	-0.279	-0.759	NA	NA	NA	NA	NA	NA	NA
ALG11	3	asparagine-linked glycosylation 11 (alpha-1,2-mannosyltransferase) (mouse - M. musculus, mouse - M. spretus) | ALG11 alpha-1,2-mannosyltransferase (cow, horse) | ALG11, alpha-1,2-mannosyltransferase (buffalo, goat, pig, rat, sheep)	9	ENSOARG00000009109	102389261	ENSBTAG00000010337	ENSCHIG00000024968	ENSECAG00000018321	ENSMUSG00000063362	MGP_SPRETEiJ_G0032004	ENSSSCG00000009381	ENSRNOG00000012841	NA	NA	NA	9.602	10.857	8.5245	6.498	11.6865	7.7455	16.739	17.026	4.399	4.642	9.1695	10.4375	11.1265	16.2025	14.589	12.375	20.653	16.889	0.161	-0.345	-0.537	0.023	0.064	0.17	0.504	-0.221	-0.275	1094	NA	NA	2596	NA	1949	980
ALG12	3	ALG12, alpha-1,6-mannosyltransferase (pig, rat, sheep, goat, buffalo, cow) | ALG12 alpha-1,6-mannosyltransferase (horse) | asparagine-linked glycosylation 12 (alpha-1,6-mannosyltransferase) (mouse - M. musculus, mouse - M. spretus)	9	ENSOARG00000019629	102403805	ENSBTAG00000046173	ENSCHIG00000018512	ENSECAG00000024102	ENSMUSG00000035845	MGP_SPRETEiJ_G0021040	ENSSSCG00000000980	ENSRNOG00000004591	NA	NA	NA	19.5135	14.4085	11.2035	7.3555	10.2725	5.7595	15.037	11.691	5.475	3.646	12.535	3.6995	7.317	6.114	8.28	7.036	9.927	8.54	-0.413	-0.546	-0.738	-0.338	-0.479	-1.526	-0.225	-0.208	-0.196	3955	NA	NA	5975	NA	NA	NA
ALG13	4	ALG13, UDP-N-acetylglucosaminyltransferase subunit (horse, rat, sheep, pig) | ALG13 UDP-N-acetylglucosaminyltransferase subunit (goat) | asparagine-linked glycosylation 13 (mouse - M. musculus, mouse - M. spretus) | putative bifunctional UDP-N-acetylglucosamine transferase and deubiquitinase ALG13 (cow)	9	ENSOARG00000017633	102394468	515282	ENSCHIG00000016670	ENSECAG00000022134	ENSMUSG00000041718	MGP_SPRETEiJ_G0034644	100523348	300284	buffalo (LOC102394468)	NA	NA	1.938	1.654	0.4995	0.297	0.1115	0.0865	0.204	0.242	0.771	0.436	8.602	11.151	22.362	20.229	0.162	0.197	9.519	14.085	-0.147	-0.209	-0.033	0.045	-0.303	0.34	-0.138	0.043	0.52	NA	NA	NA	NA	NA	1611	2864
ALG14	2	asparagine-linked glycosylation 14 (mouse - M. spretus, mouse - M. musculus) | ALG14, UDP-N-acetylglucosaminyltransferase subunit (cow, goat, buffalo, horse, rat, sheep, pig)	9	ENSOARG00000017495	102391730	ENSBTAG00000004422	ENSCHIG00000011527	ENSECAG00000020146	ENSMUSG00000039887	MGP_SPRETEiJ_G0026535	ENSSSCG00000006885	ENSRNOG00000011528	NA	NA	NA	24.0235	20.5655	40.0805	25.4715	36.872	17.24	34.662	32.546	12.119	9.996	19.4445	11.165	42.9255	17.155	17.646	13.282	17.344	16.549	-0.215	-0.634	-1.054	-0.088	-0.255	-0.749	-1.275	-0.385	-0.064	2868	3743	5019	3888	2561	4164	5618
ALG2	3	ALG2 alpha-1,3/1,6-mannosyltransferase (goat) | asparagine-linked glycosylation 2 (alpha-1,3-mannosyltransferase) (mouse - M. spretus, mouse - M. musculus) | ALG2, alpha-1,3/1,6-mannosyltransferase (rat, sheep, horse, pig, buffalo, cow)	9	ENSOARG00000010960	102397326	ENSBTAG00000002454	ENSCHIG00000014578	ENSECAG00000011920	ENSMUSG00000039740	MGP_SPRETEiJ_G0026960	ENSSSCG00000005383	ENSRNOG00000006369	NA	NA	NA	9.4065	10.587	13.736	8.397	18.3025	14.0395	8.766	10.22	10.588	11.698	13.8155	4.359	16.8915	15.765	24.989	26.34	12.881	10.461	0.155	-0.649	-0.36	0.2	0.132	-1.467	-0.094	0.073	-0.276	1114	NA	2578	1196	1299	NA	2677
ALG3	3	ALG3 alpha-1,3- mannosyltransferase (cow, horse, goat) | asparagine-linked glycosylation 3 (alpha-1,3-mannosyltransferase) (mouse - M. musculus, mouse - M. spretus) | ALG3, alpha-1,3- mannosyltransferase (buffalo, pig, sheep, rat)	9	ENSOARG00000020606	102402457	ENSBTAG00000005652	ENSCHIG00000015770	ENSECAG00000024917	ENSMUSG00000033809	MGP_SPRETEiJ_G0021478	ENSSSCG00000021319	ENSRNOG00000001712	NA	NA	NA	6.334	5.7915	4.813	3.5595	8.2435	3.989	13.43	14.775	4.35	2.567	15.0805	5.878	17.9475	15.317	24.199	28.937	21.955	14.252	-0.111	-0.35	-0.89	0.129	-0.585	-1.225	-0.216	0.249	-0.59	NA	NA	NA	1596	NA	NA	3182
ALG5	2	asparagine-linked glycosylation 5 (dolichyl-phosphate beta-glucosyltransferase) (mouse - M. spretus, mouse - M. musculus) | ALG5, dolichyl-phosphate beta-glucosyltransferase (cow, goat, buffalo, sheep, rat, horse, pig)	9	ENSOARG00000010275	102410823	ENSBTAG00000011850	ENSCHIG00000015926	ENSECAG00000024592	ENSMUSG00000036632	MGP_SPRETEiJ_G0025928	ENSSSCG00000009360	ENSRNOG00000058694	NA	NA	NA	62.1835	54.605	35.546	14.474	35.962	13.853	44.46	46.059	34.519	26.644	35.9455	22.1725	40.082	32.419	80.068	60.207	33.284	22.052	-0.184	-1.24	-1.315	0.05	-0.362	-0.673	-0.298	-0.405	-0.573	2688	5208	5466	2297	2911	4013	3532
ALG6	2	asparagine-linked glycosylation 6 (alpha-1,3,-glucosyltransferase) (mouse - M. spretus) | ALG6, alpha-1,3-glucosyltransferase (cow, rat, horse, sheep, pig, buffalo, goat)	8	ENSOARG00000009650	102415071	ENSBTAG00000030706	ENSCHIG00000019050	ENSECAG00000024941	NA	MGP_SPRETEiJ_G0027163	ENSSSCG00000003815	ENSRNOG00000009045	NA	mouse - M. musculus	mouse - M. musculus (320438, ENSMUSG00000073792, ENSMUSG00000116382)	15.931	11.562	31.201	16.982	28.6035	12.6775	12.492	12.224	9.806	10.167	NA	NA	9.2655	5.3655	15.857	11.705	8.759	4.303	-0.431	-0.841	-1.114	-0.029	0.047	NA	-0.689	-0.408	-0.88	4037	4515	5154	3222	1512	NA	NA
ALG8	3	asparagine-linked glycosylation 8 (alpha-1,3-glucosyltransferase) (mouse - M. musculus, mouse - M. spretus) | ALG8, alpha-1,3-glucosyltransferase (horse, rat, pig, goat, buffalo) | ALG8 alpha-1,3-glucosyltransferase (cow, sheep)	9	ENSOARG00000006601	102408295	ENSBTAG00000018192	ENSCHIG00000015388	ENSECAG00000022682	ENSMUSG00000035704	MGP_SPRETEiJ_G0031110	ENSSSCG00000014887	ENSRNOG00000012292	NA	NA	NA	9.735	6.495	14.179	6.7895	24.715	9.9785	10.857	9.313	6.073	3.669	20.842	8.963	14.422	9.251	28.618	30.232	11.515	6.784	-0.518	-0.962	-1.228	-0.201	-0.599	-1.132	-0.589	0.077	-0.685	NA	NA	5333	5053	NA	NA	4508
ALG9	2	asparagine-linked glycosylation 9 (alpha 1,2 mannosyltransferase) (mouse - M. spretus, mouse - M. musculus) | ALG9, alpha-1,2-mannosyltransferase (goat, buffalo, rat, sheep, horse, pig, cow)	9	101109477	102408785	504346	102170340	100070423	ENSMUSG00000032059	MGP_SPRETEiJ_G0033337	100519965	ENSRNOG00000010877	NA	NA	NA	7.3485	5.428	17.5695	7.933	13.7155	5.3835	12.944	12.664	0.336	0	18.986	16.916	16.826	22.2875	5.625	5.465	13.772	8.953	-0.377	-1.056	-1.205	-0.029	-0.418	-0.158	0.386	-0.035	-0.57	NA	NA	NA	3223	NA	2695	1159
ALKBH1	2	alkB, alkylation repair homolog 1 (E. coli) (sheep) | alkB homolog 1, histone H2A dioxygenase (pig, horse, rat, mouse - M. spretus, goat, buffalo, mouse - M. musculus, cow)	9	ENSOARG00000002621	102397925	ENSBTAG00000008133	ENSCHIG00000017896	ENSECAG00000022027	ENSMUSG00000079036	MGP_SPRETEiJ_G0018839	ENSSSCG00000025906	ENSRNOG00000012264	NA	NA	NA	9.4655	9.361	14.737	7.186	17.4015	10.6425	9.364	8.986	3.221	2.139	7.728	3.209	14.1745	10.4525	9.709	9.042	15.34	17.705	-0.014	-0.943	-0.66	-0.054	-0.427	-1.052	-0.406	-0.093	0.195	1782	NA	3752	NA	NA	NA	3935
ALKBH3	2	alkB homolog 3, alpha-ketoglutarate-dependent dioxygenase (mouse - M. musculus, rat, mouse - M. spretus) | alkB homolog 3, alpha-ketoglutaratedependent dioxygenase (cow, buffalo, goat, sheep, horse, pig)	9	ENSOARG00000001123	102390815	ENSBTAG00000009518	ENSCHIG00000017579	ENSECAG00000010673	ENSMUSG00000040174	MGP_SPRETEiJ_G0024905	100624169	ENSRNOG00000021678	NA	NA	NA	37.9225	27.3445	29.5595	20.424	37.8985	22.423	12.789	13.991	4.764	4.967	43.462	39.358	32.3345	37.7125	12.504	9.129	52.289	50.204	-0.458	-0.512	-0.732	0.121	0.05	-0.14	0.216	-0.415	-0.058	4146	3178	4040	1653	NA	2653	1563
ALKBH4	2	alkB, alkylation repair homolog 4 (E. coli) (sheep) | alkB homolog 4, lysine demethylase (rat, horse, mouse - M. spretus, pig, goat, mouse - M. musculus, cow, buffalo)	9	ENSOARG00000014366	102412920	ENSBTAG00000003617	ENSCHIG00000020179	ENSECAG00000033173	ENSMUSG00000039754	MGP_SPRETEiJ_G0028855	ENSSSCG00000029300	ENSRNOG00000001428	NA	NA	NA	5.8015	5.46	9.7385	5.6505	17.7005	11.758	9.369	8.626	6.24	5.288	6.3865	3.9295	6.1595	8.351	6.003	5.752	8.439	9.513	-0.074	-0.691	-0.552	-0.107	-0.203	-0.583	0.385	-0.053	0.155	NA	NA	3311	NA	NA	NA	NA
ALKBH5	1	alkB homolog 5, RNA demethylase	9	ENSOARG00000000695	102414850	ENSBTAG00000025046	ENSCHIG00000027248	ENSECAG00000018358	ENSMUSG00000042650	MGP_SPRETEiJ_G0017293	ENSSSCG00000035120	ENSRNOG00000028341	NA	NA	NA	30.488	20.112	21.642	9.8415	33.2065	19.1885	30.085	26.326	10.435	5.519	37.845	26.992	54.1095	62.8795	30.949	27.433	17.829	31.561	-0.577	-1.062	-0.761	-0.186	-0.811	-0.473	0.213	-0.168	0.79	4619	4995	4142	4920	NA	3539	1570
ALKBH6	2	alkB homolog 6 (rat, mouse - M. spretus, horse, pig, goat, buffalo, mouse - M. musculus, cow) | alkB, alkylation repair homolog 6 (E. coli) (sheep)	9	ENSOARG00000005191	102404159	ENSBTAG00000019678	ENSCHIG00000015494	100060277	ENSMUSG00000042831	MGP_SPRETEiJ_G0030608	ENSSSCG00000002910	ENSRNOG00000047943	NA	NA	NA	6.8685	5.775	9.315	5.3065	8.1625	3.9615	6.715	6.158	3.319	3.2	32.5385	12.767	36.246	34.245	25.817	23.779	1.31	1.157	-0.216	-0.71	-0.885	-0.108	-0.04	-1.285	-0.08	-0.114	-0.099	NA	NA	NA	NA	NA	5106	2615
ALKBH7	2	alkB homolog 7 (rat, horse, mouse - M. spretus, pig, goat, mouse - M. musculus, cow, buffalo) | alkB, alkylation repair homolog 7 (E. coli) (sheep)	9	ENSOARG00000006195	102414271	ENSBTAG00000025540	ENSCHIG00000024761	ENSECAG00000023627	ENSMUSG00000002661	MGP_SPRETEiJ_G0022708	ENSSSCG00000024254	ENSRNOG00000047089	NA	NA	NA	29.541	18.8405	22.985	9.3885	26.237	9.723	14.046	9.46	5.267	3.664	16.9855	12.78	32.684	23.5605	37.944	32.316	15.389	8.101	-0.622	-1.207	-1.345	-0.524	-0.426	-0.384	-0.456	-0.225	-0.849	4756	5175	5498	6531	NA	3304	4105
ALKBH8	1	alkB homolog 8, tRNA methyltransferase	9	ENSOARG00000010464	102389868	ENSBTAG00000010642	ENSCHIG00000008649	ENSECAG00000019425	ENSMUSG00000025899	MGP_SPRETEiJ_G0032856	ENSSSCG00000024628	ENSRNOG00000024525	NA	NA	NA	5.577	4.928	6.807	4.0355	8.2135	4.8255	6.068	6.076	12.785	11.17	6.1065	3.231	6.58	4.782	13.545	12.555	3.251	2.763	-0.15	-0.633	-0.661	0.002	-0.18	-0.748	-0.391	-0.102	-0.176	NA	NA	NA	NA	2263	NA	NA
ALOX5	1	arachidonate 5-lipoxygenase	9	ENSOARG00000002819	102400249	ENSBTAG00000020319	ENSCHIG00000023024	ENSECAG00000012930	ENSMUSG00000025701	MGP_SPRETEiJ_G0029798	ENSSSCG00000010404	ENSRNOG00000012972	NA	NA	NA	21.5315	5.213	6.474	1.9695	8.801	3.9855	0.637	0.169	3.788	1.476	3.7125	0.7015	20.883	4.4715	4.889	2.291	44.982	11.982	-1.859	-1.332	-0.975	-0.486	-0.951	-1.47	-2	-0.839	-1.825	NA	NA	NA	NA	NA	NA	NA
ALOX5AP	2	arachidonate 5-lipoxygenase activating protein (mouse - M. musculus, cow, buffalo, pig, mouse - M. spretus, rat, horse, goat) | arachidonate 5-lipoxygenase-activating protein (sheep)	9	ENSOARG00000011856	102388988	ENSBTAG00000013201	ENSCHIG00000020532	ENSECAG00000012371	ENSMUSG00000060063	MGP_SPRETEiJ_G0029049	ENSSSCG00000009330	ENSRNOG00000000907	NA	NA	NA	38.9405	13.7805	19.173	15.7065	25.729	9.2495	22.87	12.397	36.869	21.849	641.878	213.238	307.158	72.3815	26.581	13.211	33.023	10.762	-1.434	-0.272	-1.383	-0.833	-0.729	-1.585	-2.07	-0.957	-1.532	5662	2096	5546	6783	3667	5401	5895
ALPK1	2	alpha-kinase 1 (mouse - M. musculus, rat, mouse - M. spretus, sheep) | alpha kinase 1 (pig, horse, goat, buffalo, cow)	9	ENSOARG00000002625	102401991	ENSBTAG00000034875	ENSCHIG00000020323	ENSECAG00000007247	ENSMUSG00000028028	MGP_SPRETEiJ_G0026570	ENSSSCG00000031348	ENSRNOG00000022636	NA	NA	NA	4.9955	2.9465	2.7005	5.2745	9.512	16.3955	1.286	1.165	0.05	0.455	9.759	30.566	19.412	61.613	18.664	18.457	3.447	5.847	-0.603	0.762	0.727	-0.078	0.471	1.553	1.617	-0.015	0.623	NA	NA	705	NA	NA	494	321
ALS2	3	alsin Rho guanine nucleotide exchange factor (mouse - M. spretus, rat, mouse - M. musculus) | ALS2, alsin Rho guanine nucleotide exchange factor (cow, pig, horse, buffalo, goat) | amyotrophic lateral sclerosis 2 (juvenile) (sheep)	9	ENSOARG00000017445	102395114	ENSBTAG00000007395	ENSCHIG00000023750	ENSECAG00000009855	ENSMUSG00000026024	MGP_SPRETEiJ_G0014983	ENSSSCG00000016109	ENSRNOG00000023280	NA	NA	NA	8.5275	4.7855	7.629	6.765	7.9085	4.807	9.78	8.958	6.099	3.951	11.611	7.236	12.741	13.4905	20.899	16.645	13.909	8.614	-0.72	-0.152	-0.617	-0.114	-0.52	-0.615	0.077	-0.312	-0.633	NA	NA	NA	NA	NA	NA	2006
ALX1	1	ALX homeobox 1	9	ENSOARG00000015379	102409040	ENSBTAG00000014977	ENSCHIG00000025423	ENSECAG00000008597	ENSMUSG00000036602	MGP_SPRETEiJ_G0016598	ENSSSCG00000036744	ENSRNOG00000004390	NA	NA	NA	0.031	0.0115	0.285	0.04	0.1055	0.0215	19.975	19.722	0.07	0.148	0.0165	0.046	0.02	0	0.149	0.09	0.079	0.104	-0.028	-0.305	-0.114	-0.018	0.102	0.041	-0.029	-0.076	0.033	NA	NA	NA	3098	NA	NA	NA
ALYREF	1	Aly/REF export factor	9	ENSOARG00000017932	102412833	ENSBTAG00000008498	ENSCHIG00000017396	ENSECAG00000018754	ENSMUSG00000025134	MGP_SPRETEiJ_G0018373	ENSSSCG00000032655	ENSRNOG00000036687	NA	NA	NA	62.9315	49.669	52.1775	40.041	65.152	40.1945	94.077	82.968	31.565	24.244	142.055	74.2615	74.07	51.6875	79.399	63.686	99.316	88.447	-0.335	-0.374	-0.683	-0.179	-0.367	-0.927	-0.511	-0.314	-0.165	3543	2521	3846	4841	2925	4555	4272
AMACR	1	alpha-methylacyl-CoA racemase	9	ENSOARG00000011869	102411908	ENSBTAG00000021813	ENSCHIG00000011727	100054088	ENSMUSG00000022244	MGP_SPRETEiJ_G0020567	100512020	ENSRNOG00000018662	NA	NA	NA	13.8	13.446	22.0755	10.7825	13.951	3.332	32.85	33.749	10.602	20.691	4.411	2.332	4.5945	2.0695	0.009	0	7.188	4.162	-0.035	-0.97	-1.787	0.038	0.903	-0.7	-0.866	-0.013	-0.666	1876	4823	NA	2418	462	NA	NA
AMBN	2	ameloblastin (mouse - M. musculus, cow, buffalo, rat, horse, mouse - M. spretus, pig, goat) | ameloblastin (enamel matrix protein) (sheep)	9	ENSOARG00000011393	102398963	ENSBTAG00000004793	ENSCHIG00000026008	ENSECAG00000021532	ENSMUSG00000029288	MGP_SPRETEiJ_G0028369	ENSSSCG00000008937	ENSRNOG00000003718	NA	NA	NA	0.3105	0.399	1.4215	0.543	0.459	0.069	0.03	0.032	0.012	0.019	0	0	0	0	221.56	311.783	0	0	0.094	-0.65	-0.449	0.003	0.01	0	0	0.491	0	NA	NA	NA	NA	NA	NA	NA
AMBP	2	alpha 1 microglobulin/bikunin precursor (mouse - M. musculus, mouse - M. spretus) | alpha-1-microglobulin/bikunin precursor (pig, horse, rat, sheep, buffalo, goat, cow)	9	ENSOARG00000006134	102389669	280996	ENSCHIG00000027014	ENSECAG00000008365	ENSMUSG00000028356	MGP_SPRETEiJ_G0027052	ENSSSCG00000005485	ENSRNOG00000006889	NA	NA	NA	0.0165	0.015	0.0495	0.0165	0	0	0	0	0.009	0	2.748	14.622	0.1905	0	0.31	0.164	0.901	1.039	-0.002	-0.046	0	0	-0.013	2.059	-0.252	-0.17	0.101	NA	NA	NA	NA	NA	325	NA
AMBRA1	2	autophagy and beclin 1 regulator 1 (rat, sheep, horse, pig, goat, buffalo, cow) | autophagy/beclin 1 regulator 1 (mouse - M. musculus, mouse - M. spretus)	9	ENSOARG00000003608	102409652	ENSBTAG00000004282	ENSCHIG00000016854	ENSECAG00000023789	ENSMUSG00000040506	MGP_SPRETEiJ_G0024879	ENSSSCG00000013262	ENSRNOG00000017422	NA	NA	NA	5.033	4.56	5.5155	4.628	9.481	11.0225	7.679	9.083	2.868	2.899	14.027	10.873	14.0325	10.628	8.65	8.962	9.707	8.2	-0.118	-0.211	0.198	0.216	0.012	-0.34	-0.37	0.046	-0.219	NA	NA	1196	1118	NA	3176	3794
AMD1	2	adenosylmethionine decarboxylase 1 (pig, rat, horse, sheep, buffalo, cow) | S-adenosylmethionine decarboxylase 1 (mouse - M. musculus)	8	101110851	102392273	ENSBTAG00000003342	ENSCHIG00000020077	ENSECAG00000011198	ENSMUSG00000075232	NA	ENSSSCG00000004392	ENSRNOG00000000585	goat (ENSCHIG00000020077)	mouse - M. spretus	NA	35.7405	38.566	57.4775	74.8555	96.3165	61.233	88.398	95.209	37.196	16.032	39.8465	24.2775	NA	NA	137.688	124.43	54.808	38.492	0.107	0.375	-0.645	0.106	-1.165	-0.692	NA	-0.145	-0.499	1281	778	3686	1763	3911	4047	NA
AMDHD2	1	amidohydrolase domain containing 2	9	101116953	102409285	ENSBTAG00000001022	102184684	ENSECAG00000012571	ENSMUSG00000036820	MGP_SPRETEiJ_G0022084	100518775	ENSRNOG00000006460	NA	NA	NA	103.842	64.954	102.35	57.899	168.415	99.632	3.5	1.936	13.477	9.215	131.74	50.6085	137.936	68.9265	27.68	17.038	81.058	45.433	-0.669	-0.811	-0.751	-0.616	-0.503	-1.363	-0.991	-0.669	-0.821	4890	4415	4111	NA	3299	5192	5314
AMFR	2	autocrine motility factor receptor (goat, pig, horse, rat, mouse - M. spretus, cow, mouse - M. musculus, buffalo) | autocrine motility factor receptor, E3 ubiquitin protein ligase (sheep)	9	ENSOARG00000018465	102395936	ENSBTAG00000003798	ENSCHIG00000014320	ENSECAG00000015773	ENSMUSG00000031751	MGP_SPRETEiJ_G0032506	ENSSSCG00000002822	ENSRNOG00000055446	NA	NA	NA	98.335	89.3435	78.062	94.177	82.7065	65.122	63.446	60.042	26.825	28.867	106.532	79.1615	103.901	111.115	63.098	59.424	110.108	91.637	-0.137	0.268	-0.34	-0.078	0.102	-0.424	0.096	-0.085	-0.262	2414	884	2487	3777	1368	3412	1928
AMHR2	3	anti-Mullerian hormone type 2 receptor (mouse - M. musculus, mouse - M. spretus) | anti-Mullerian hormone receptor type 2 (buffalo, goat, horse, rat, pig, cow) | anti-Mullerian hormone receptor, type II (sheep)	9	ENSOARG00000016492	102393220	ENSBTAG00000018524	ENSCHIG00000007964	ENSECAG00000020247	ENSMUSG00000023047	MGP_SPRETEiJ_G0021244	ENSSSCG00000000271	ENSRNOG00000014850	NA	NA	NA	0.164	0.1525	14.18	18.805	2.1845	2.224	0.744	0.613	0.163	0.157	0	0	0.322	0.234	1.54	1.67	0.246	0.129	-0.014	0.384	0.018	-0.113	-0.007	0	-0.099	0.072	-0.142	NA	769	NA	NA	NA	NA	NA
AMIGO3	2	adhesion molecule with Ig like domain 3 (buffalo, mouse - M. musculus, cow, mouse - M. spretus, rat, horse, pig, goat) | adhesion molecule with Ig-like domain 3 (sheep)	9	ENSOARG00000013040	102406443	ENSBTAG00000045547	ENSCHIG00000007879	ENSECAG00000004865	ENSMUSG00000032593	MGP_SPRETEiJ_G0033820	ENSSSCG00000011389	316003	NA	NA	NA	0.9475	0.914	4.4365	3.582	10.3095	9.4535	2.281	1.891	1.722	1.437	1.3835	1.189	2.346	2.3915	18.093	19.651	2.438	2.416	-0.025	-0.247	-0.114	-0.183	-0.16	-0.123	0.019	0.113	-0.009	NA	NA	1790	NA	NA	NA	NA
AMMECR1	1	Alport syndrome, mental retardation, midface hypoplasia and elliptocytosis chromosomal region gene 1	9	ENSOARG00000017872	102406223	ENSBTAG00000022288	102182574	ENSECAG00000010802	ENSMUSG00000042225	MGP_SPRETEiJ_G0034638	ENSSSCG00000037591	ENSRNOG00000022166	NA	NA	NA	15.2345	18.414	5.7285	6.8325	9.934	12.249	7.345	6.475	9.135	15.12	3.5895	2.525	3.3265	2.8885	19.912	18.781	5.741	5.391	0.258	0.219	0.277	-0.159	0.67	-0.381	-0.154	-0.08	-0.077	867	NA	1076	NA	602	NA	NA
AMMECR1L	3	AMMECR1-like (sheep) | AMME chromosomal region gene 1-like (mouse - M. musculus, mouse - M. spretus) | AMMECR1 like (pig, horse, rat, buffalo, goat, cow)	9	ENSOARG00000015985	102413493	ENSBTAG00000008089	ENSCHIG00000011778	ENSECAG00000023095	ENSMUSG00000041915	MGP_SPRETEiJ_G0022976	ENSSSCG00000028633	ENSRNOG00000016250	NA	NA	NA	27.954	26.9345	25.7315	16.076	24.0895	19.315	22.144	22.933	10.536	10.519	18.148	16.2505	15.6565	18.018	22.544	16.607	27.926	34.959	-0.052	-0.647	-0.305	0.048	-0.002	-0.151	0.191	-0.419	0.314	1980	3794	2356	2319	1651	2682	1641
AMN1	3	antagonist of mitotic exit network 1 homolog (S. cerevisiae) (sheep) | antagonist of mitotic exit network 1 homolog (cow, rat, horse, pig, goat, buffalo) | antagonist of mitotic exit network 1 (mouse - M. spretus)	9	ENSOARG00000019402	102403767	ENSBTAG00000014156	ENSCHIG00000016666	ENSECAG00000007078	ENSMUSG00000068250	MGP_SPRETEiJ_G0030133	ENSSSCG00000034407	ENSRNOG00000036917	mouse - M. musculus (Amn1/ENSMUSG00000068250)	NA	NA	7.0235	7.9085	7.849	4.858	4.8375	3.4325	14.886	16.723	4.137	3.049	7.49	11.627	6.6275	8.4425	46.263	37.773	13.223	14.622	0.151	-0.595	-0.397	0.158	-0.343	0.573	0.308	-0.286	0.135	NA	NA	NA	1408	NA	1258	NA
AMOTL1	2	angiomotin like 1 (goat, buffalo, pig, sheep, horse, cow) | angiomotin-like 1 (mouse - M. spretus, rat, mouse - M. musculus)	9	ENSOARG00000009411	102411197	ENSBTAG00000018945	ENSCHIG00000007539	ENSECAG00000012681	ENSMUSG00000013076	MGP_SPRETEiJ_G0032903	ENSSSCG00000014960	ENSRNOG00000008990	NA	NA	NA	3.491	2.787	0.9845	0.585	1.027	0.252	18.261	15.433	2.343	0.885	0.734	0.1845	0.015	0.049	0.351	0.203	3.71	1.827	-0.246	-0.324	-0.695	-0.229	-0.827	-0.55	0.048	-0.167	-0.736	NA	NA	NA	5279	NA	NA	NA
AMOTL2	2	angiomotin-like 2 (mouse - M. spretus, mouse - M. musculus) | angiomotin like 2 (rat, horse, sheep, pig, buffalo, goat, cow)	9	ENSOARG00000008268	102399017	ENSBTAG00000000742	ENSCHIG00000014704	ENSECAG00000009818	ENSMUSG00000032531	MGP_SPRETEiJ_G0033726	ENSSSCG00000011643	ENSRNOG00000008487	NA	NA	NA	3.6915	2.01	0.029	0.1775	1.271	0.3855	35.765	25.15	0.015	0.048	0.2715	1.8415	0.2315	0.034	0.356	0.487	0.273	0.236	-0.64	0.194	-0.713	-0.492	0.046	1.16	-0.252	0.133	-0.043	NA	NA	NA	6476	NA	NA	NA
AMPD2	1	adenosine monophosphate deaminase 2	9	ENSOARG00000019266	102409922	ENSBTAG00000013018	ENSCHIG00000012802	ENSECAG00000025055	ENSMUSG00000027889	MGP_SPRETEiJ_G0026468	ENSSSCG00000031125	ENSRNOG00000019240	NA	NA	NA	13.246	12.925	8.763	8.0115	9.8145	7.997	28.754	29.077	7.971	4.174	20.5295	6.111	27.4495	27.3775	11.696	11.21	24.637	23.854	-0.033	-0.116	-0.265	0.016	-0.794	-1.598	-0.004	-0.056	-0.045	1868	NA	NA	2673	NA	NA	2305
AMPD3	1	adenosine monophosphate deaminase 3	9	ENSOARG00000011248	102403612	ENSBTAG00000015821	ENSCHIG00000013332	ENSECAG00000000816	ENSMUSG00000005686	MGP_SPRETEiJ_G0031440	ENSSSCG00000022492	ENSRNOG00000018262	NA	NA	NA	0.5535	0.4945	20.051	40.155	18.535	48.564	1.422	1.701	0.996	24.283	22.569	20.617	7.7	8.378	36.313	45.241	20.243	37.596	-0.056	0.967	1.343	0.157	3.663	-0.125	0.108	0.309	0.861	NA	429	455	NA	41	2607	NA
AMZ1	1	archaelysin family metallopeptidase 1	9	ENSOARG00000004504	102405056	ENSBTAG00000026194	ENSCHIG00000015074	ENSECAG00000021322	ENSMUSG00000050022	MGP_SPRETEiJ_G0028959	ENSSSCG00000007564	ENSRNOG00000024264	NA	NA	NA	0.037	0.014	0	0.0155	0.7725	1.255	0	0.026	0.045	0.034	21.9715	0.4635	16.446	4.1595	0.159	0.196	29.526	31.858	-0.032	0.022	0.347	0.037	-0.015	-3.972	-1.758	0.045	0.106	NA	NA	NA	NA	NA	NA	NA
AMZ2	1	archaelysin family metallopeptidase 2	9	ENSOARG00000015314	102390665	ENSBTAG00000009345	ENSCHIG00000023891	ENSECAG00000011450	ENSMUSG00000020610	MGP_SPRETEiJ_G0018193	ENSSSCG00000017264	ENSRNOG00000000246	NA	NA	NA	24.084	16.735	73.036	31.574	125.076	56.0865	55.062	48.769	43.892	29.678	24.009	17.4375	31.92	36.0075	71.703	55.056	9.039	19.063	-0.5	-1.185	-1.143	-0.172	-0.549	-0.44	0.169	-0.375	0.999	4320	5149	5204	4763	3395	3456	1713
ANAPC1	1	anaphase promoting complex subunit 1	9	ENSOARG00000014382	102396508	ENSBTAG00000027991	ENSCHIG00000021654	ENSECAG00000007006	ENSMUSG00000014355	MGP_SPRETEiJ_G0025192	ENSSSCG00000008105	ENSRNOG00000016965	horse (ANAPC1/ENSECAG00000007006)	NA	NA	10.5125	6.4895	7.3755	3.88	15.8045	6.8195	20.392	17.697	5.141	2.59	44.7435	24.217	48.8115	31.0085	30.754	24.173	15.306	9.552	-0.62	-0.779	-1.104	-0.194	-0.774	-0.859	-0.638	-0.335	-0.628	NA	NA	NA	4986	NA	4407	4665
ANAPC10	1	anaphase promoting complex subunit 10	9	101111128	102416566	ENSBTAG00000013326	102177553	ENSECAG00000024416	ENSMUSG00000036977	MGP_SPRETEiJ_G0032372	100415930	ENSRNOG00000018296	NA	NA	NA	18.36	15.369	12.0005	7.646	23.683	14.5805	7.052	6.694	16.091	10.036	40.587	51.2015	5.161	6.277	15.687	12.157	17.39	17.396	-0.242	-0.588	-0.664	-0.066	-0.631	0.328	0.24	-0.343	0	3028	NA	3772	NA	3531	1630	NA
ANAPC11	2	anaphase promoting complex subunit 11 [Source:VGNC Symbol;Acc:VGNC:55771] (assigned to orthologue: ENSBTAG00000001937) (sheep, goat) | anaphase promoting complex subunit 11 (mouse - M. musculus, cow, pig, horse, rat, mouse - M. spretus, buffalo)	9	ENSOARG00000017916	102401972	ENSBTAG00000001937	ENSCHIG00000013891	100055053	ENSMUSG00000025135	MGP_SPRETEiJ_G0018374	100620851	ENSRNOG00000036686	NA	NA	NA	72.0565	48.5655	184.825	115.802	59.351	30.268	238.817	186.796	41.658	33.154	144.226	55.3525	121.165	68.5805	44.426	38.85	18.648	15.356	-0.56	-0.67	-0.949	-0.353	-0.321	-1.366	-0.812	-0.189	-0.265	4547	3897	4765	6037	2784	5194	5042
ANAPC13	1	anaphase promoting complex subunit 13	9	ENSOARG00000008228	102397735	ENSBTAG00000014461	ENSCHIG00000020500	ENSECAG00000030928	ENSMUSG00000035048	MGP_SPRETEiJ_G0033725	ENSSSCG00000033057	ENSRNOG00000008459	NA	NA	NA	113.65	88.1985	197.892	131.281	69.88	34.033	28.689	20.926	40.176	20.039	58.439	56.5535	43.808	25.706	104.161	74.859	52.468	43.127	-0.362	-0.588	-1.017	-0.437	-0.969	-0.047	-0.747	-0.471	-0.277	3680	3551	4938	6349	3833	2445	4908
ANAPC15	2	anaphase promoting complex subunit 15 (cow, pig, rat, horse, goat, buffalo) | anaphase prompoting complex C subunit 15 (mouse - M. musculus)	7	NA	102392555	ENSBTAG00000002999	ENSCHIG00000025108	100066106	ENSMUSG00000030649	NA	ENSSSCG00000014806	ENSRNOG00000019936	NA	mouse - M. spretus, sheep	sheep (ENSOARG00000004004, ENSOARG00000016660)	NA	NA	64.555	48.422	45.939	27.8985	105.851	93.569	5.59	6.281	113.708	65.2575	NA	NA	88.487	81.129	128.819	100.724	NA	-0.408	-0.7	-0.176	0.144	-0.792	NA	-0.124	-0.352	NA	NA	NA	NA	NA	NA	NA
ANAPC16	1	anaphase promoting complex subunit 16	9	ENSOARG00000007129	102393627	ENSBTAG00000000162	ENSCHIG00000016314	ENSECAG00000002942	ENSMUSG00000020107	MGP_SPRETEiJ_G0016161	ENSSSCG00000037728	ENSRNOG00000000576	NA	NA	NA	97.5495	76.199	124.104	74.2465	56.752	30.8855	33.53	34.181	74.821	60.299	37.804	31.0515	75.065	40.495	302.639	243.136	33.169	30.985	-0.352	-0.733	-0.857	0.027	-0.307	-0.276	-0.874	-0.315	-0.095	3623	4160	4494	2559	2737	3004	5164
ANAPC2	1	anaphase promoting complex subunit 2	9	ENSOARG00000002388	102392759	ENSBTAG00000046223	ENSCHIG00000004602	ENSECAG00000019216	ENSMUSG00000026965	MGP_SPRETEiJ_G0024180	ENSSSCG00000032828	ENSRNOG00000011295	NA	NA	NA	8.655	6.538	8.8285	5.6065	1.654	0.896	9.334	6.901	2.893	1.655	86.3665	57.131	79.7325	51.9405	11.434	9.031	55.03	32.019	-0.357	-0.573	-0.485	-0.387	-0.552	-0.588	-0.609	-0.31	-0.763	NA	NA	NA	NA	NA	3821	4570
ANAPC4	1	anaphase promoting complex subunit 4	9	ENSOARG00000007172	102415084	ENSBTAG00000000646	ENSCHIG00000023609	ENSECAG00000017692	ENSMUSG00000029176	MGP_SPRETEiJ_G0028216	ENSSSCG00000025902	ENSRNOG00000004130	NA	NA	NA	16.7355	13.8825	16.3755	8.791	28.2135	10.089	20.23	23.002	9.884	6.548	42.4985	52.1155	31.2655	25.931	39.139	31.602	24.687	18.547	-0.253	-0.828	-1.398	0.177	-0.528	0.288	-0.261	-0.3	-0.394	3080	NA	5567	1304	NA	1708	3385
ANAPC5	2	anaphase promoting complex subunit 5 (pig, horse, sheep, buffalo, goat, cow) | anaphase-promoting complex subunit 5 (mouse - M. musculus, mouse - M. spretus, rat)	9	ENSOARG00000014714	102397136	ENSBTAG00000003092	ENSCHIG00000008504	ENSECAG00000023913	ENSMUSG00000029472	MGP_SPRETEiJ_G0028711	ENSSSCG00000009814	ENSRNOG00000001316	NA	NA	NA	13.359	8.812	11.2985	4.8875	15.311	6.2285	14.406	11.793	2.795	1.405	187.46	92.4455	127.82	62.792	23.261	16.589	153.445	110.694	-0.549	-1.063	-1.174	-0.268	-0.658	-1.012	-1.014	-0.464	-0.468	NA	NA	NA	5566	NA	4712	5342
ANAPC7	1	anaphase promoting complex subunit 7	9	ENSOARG00000016608	102415730	ENSBTAG00000016675	ENSCHIG00000020134	ENSECAG00000022848	ENSMUSG00000029466	MGP_SPRETEiJ_G0028705	ENSSSCG00000030222	ENSRNOG00000001283	NA	NA	NA	38.0845	32.2905	39.06	22.332	43.174	20.5855	48.337	47.194	20.635	12.583	17.4305	10.818	17.074	16.812	62.084	56.045	25.258	20.676	-0.231	-0.78	-1.033	-0.034	-0.672	-0.641	-0.021	-0.145	-0.277	2965	4310	4970	3280	3594	3941	2376
ANGEL2	2	angel homolog 2 (horse, rat, mouse - M. spretus, pig, goat, buffalo, mouse - M. musculus, cow) | angel homolog 2 (Drosophila) (sheep)	9	ENSOARG00000009633	102398352	ENSBTAG00000003702	ENSCHIG00000015562	ENSECAG00000010723	ENSMUSG00000026634	MGP_SPRETEiJ_G0015840	ENSSSCG00000015588	ENSRNOG00000003795	NA	NA	NA	16.6745	14.852	24.292	16.2735	25.4245	16.451	19.409	19.737	7.122	6.185	27.4615	10.227	24.5275	15	26.104	19.043	17.046	15.935	-0.157	-0.55	-0.599	0.023	-0.177	-1.342	-0.674	-0.435	-0.092	2528	3367	3494	2597	NA	5172	4746
ANGPT1	1	angiopoietin 1	9	ENSOARG00000015100	102401672	ENSBTAG00000014051	ENSCHIG00000015819	ENSECAG00000016669	ENSMUSG00000022309	MGP_SPRETEiJ_G0020663	ENSSSCG00000006035	ENSRNOG00000005854	NA	NA	NA	5.69	6.3275	0.131	0.078	0.8045	0.35	19.268	20.617	0.243	0.284	0.1745	7.9075	0	0.1215	0.682	0.456	1.384	4.517	0.131	-0.069	-0.419	0.093	0.047	2.923	0.165	-0.208	1.21	NA	NA	NA	1885	NA	NA	NA
ANGPTL2	2	angiopoietin-like 2 (rat, mouse - M. spretus, sheep, mouse - M. musculus) | angiopoietin like 2 (cow, goat, buffalo, pig, horse)	9	ENSOARG00000012521	102411249	ENSBTAG00000011810	ENSCHIG00000023162	ENSECAG00000016234	ENSMUSG00000004105	MGP_SPRETEiJ_G0024376	ENSSSCG00000005608	ENSRNOG00000016678	NA	NA	NA	0.151	0.095	0.053	0.015	0.414	0.2535	34.307	25.81	0.024	0.039	39.7675	0.366	8.078	1.7995	0.119	0.175	0.365	0.343	-0.072	-0.053	-0.174	-0.397	0.021	-4.899	-1.697	0.07	-0.023	NA	NA	NA	6215	NA	NA	NA
ANGPTL4	2	angiopoietin-like 4 (rat, mouse - M. spretus, sheep) | angiopoietin like 4 (cow, pig, horse, goat, buffalo)	9	ENSOARG00000003792	102398854	ENSBTAG00000002473	ENSCHIG00000023643	ENSECAG00000018927	ENSMUSG00000002289	MGP_SPRETEiJ_G0022328	ENSSSCG00000013599	ENSRNOG00000007545	mouse - M. musculus (Angptl4/ENSMUSG00000002289)	NA	NA	8.997	15.246	4.154	1.884	1.5075	1.092	38.089	63.445	24.093	27.75	2.666	0.193	5.057	0.103	1.359	0.997	0.124	2.356	0.701	-0.838	-0.261	0.721	0.196	-1.62	-2.457	-0.24	1.578	418	NA	NA	326	1163	NA	NA
ANK2	3	ankyrin 2, brain (mouse - M. musculus) | ankyrin 2, neuronal (sheep, rat) | ankyrin 2 (horse, pig, buffalo, goat, cow)	8	ENSOARG00000000537	102396781	539238	ENSCHIG00000018205	ENSECAG00000024436	ENSMUSG00000032826	NA	100512728	ENSRNOG00000011076	NA	mouse - M. spretus	NA	0.967	1.014	0.101	0.902	0.105	1.3025	2.404	9.329	0.093	0.106	2.94	0.4785	NA	NA	0.188	0.175	0.053	0.023	0.034	0.789	1.059	1.601	0.017	-1.414	NA	-0.016	-0.042	NA	NA	NA	103	NA	NA	NA
ANKFY1	1	ankyrin repeat and FYVE domain containing 1	9	ENSOARG00000018887	102396166	ENSBTAG00000021091	ENSCHIG00000026097	ENSECAG00000021771	ENSMUSG00000020790	MGP_SPRETEiJ_G0017515	ENSSSCG00000017877	ENSRNOG00000016212	NA	NA	NA	22.0195	18.6105	15.7425	20.9255	24.357	32.0135	24.421	24.493	11.432	21.799	51.4035	72.809	46.131	68.552	76.129	85.388	25.847	44.724	-0.231	0.389	0.381	0.004	0.875	0.494	0.561	0.164	0.768	2966	762	962	2828	474	1359	899
ANKH	1	ANKH inorganic pyrophosphate transport regulator	7	ENSOARG00000013109	102394239	ENSBTAG00000013391	ENSCHIG00000019071	ENSECAG00000006338	NA	NA	ENSSSCG00000016784	ENSRNOG00000010960	NA	mouse - M. musculus, mouse - M. spretus	NA	37.8895	17.043	13.7675	4.85	28.616	7.3345	138.758	73.031	26.354	24.496	NA	NA	NA	NA	65.041	24.8	167.956	44.79	-1.108	-1.336	-1.829	-0.917	-0.101	NA	NA	-1.356	-1.884	NA	NA	NA	NA	NA	NA	NA
ANKHD1	1	ankyrin repeat and KH domain containing 1	6	NA	NA	509490	NA	ENSECAG00000015036	ENSMUSG00000024483	MGP_SPRETEiJ_G0023039	ENSSSCG00000014364	100529260	NA	buffalo, goat, sheep	NA	NA	NA	NA	NA	21.391	15.524	NA	NA	9.479	8.732	31.068	29.421	57.7535	45.12	36.005	32.1	0	0	NA	NA	-0.438	NA	-0.107	-0.076	-0.349	-0.161	0	NA	NA	NA	NA	NA	NA	NA
ANKIB1	1	ankyrin repeat and IBR domain containing 1	9	ENSOARG00000017958	102412470	ENSBTAG00000034936	ENSCHIG00000026782	ENSECAG00000010373	ENSMUSG00000040351	MGP_SPRETEiJ_G0027931	ENSSSCG00000015314	ENSRNOG00000005502	NA	NA	NA	16.2725	11.179	13.9665	9.5445	16.64	15.0385	13.03	12.96	6.561	5.853	16.1065	59.819	14.1835	23.25	28.634	26.421	13.891	19.123	-0.504	-0.505	-0.137	-0.007	-0.142	1.83	0.675	-0.112	0.434	4339	3148	1856	2962	NA	388	784
ANKLE2	1	ankyrin repeat and LEM domain containing 2	9	ENSOARG00000010084	102403013	ENSBTAG00000033339	ENSCHIG00000023875	ENSECAG00000024483	ENSMUSG00000029501	MGP_SPRETEiJ_G0028538	ENSSSCG00000026781	ENSRNOG00000060144	NA	NA	NA	15.9175	12.3455	21.901	13.102	32.851	15.9225	17.773	16.461	11.822	8.72	26.519	62.9885	26.3255	15.6595	31.369	34.815	22.778	20.501	-0.342	-0.7	-1	-0.105	-0.4	1.217	-0.714	0.146	-0.145	3578	4029	4889	4079	NA	675	4830
ANKMY2	1	ankyrin repeat and MYND domain containing 2	9	ENSOARG00000008635	102406898	ENSBTAG00000010980	ENSCHIG00000001875	ENSECAG00000014046	ENSMUSG00000036188	MGP_SPRETEiJ_G0018548	ENSSSCG00000015360	ENSRNOG00000005623	NA	NA	NA	17.7465	33.2295	17.767	13.5455	20.585	22.5825	18.833	15.182	13.737	18.772	12.0285	3.4065	14.105	9.0455	45.827	52.855	14.049	8.465	0.869	-0.368	0.128	-0.294	0.424	-1.564	-0.588	0.202	-0.669	339	2492	1310	5741	813	NA	4506
ANKRA2	2	ankyrin repeat family A member 2 (cow, goat, buffalo, pig, rat, horse) | ankyrin repeat, family A (RFXANK-like), 2 (mouse - M. musculus, sheep, mouse - M. spretus)	9	ENSOARG00000004903	102411629	ENSBTAG00000018452	ENSCHIG00000021257	ENSECAG00000021071	ENSMUSG00000021661	MGP_SPRETEiJ_G0019701	ENSSSCG00000014070	294679	NA	NA	NA	13.3195	12.7	19.7435	13.5795	19.3765	17.615	17.108	21.778	8.307	7.507	16.0985	6.0875	19.632	14.1545	29.772	26.331	7.84	5.344	-0.064	-0.509	-0.13	0.331	-0.13	-1.271	-0.445	-0.171	-0.479	2046	3168	1839	765	NA	NA	4079
ANKRD10	1	ankyrin repeat domain 10	9	ENSOARG00000007048	102391383	ENSBTAG00000004041	ENSCHIG00000017814	ENSECAG00000017363	ENSMUSG00000031508	MGP_SPRETEiJ_G0031928	ENSSSCG00000033732	ENSRNOG00000013618	NA	NA	NA	28.0515	8.929	10.539	4.428	27.5245	7.4435	33.789	30.327	25.752	54.997	14.975	1.638	10.047	5.4685	31.671	25.373	18.601	9.224	-1.549	-1.088	-1.756	-0.151	1.066	-2.598	-0.772	-0.309	-0.939	NA	NA	NA	4556	381	NA	NA
ANKRD11	1	ankyrin repeat domain 11	9	ENSOARG00000013924	102416150	ENSBTAG00000016006	ENSCHIG00000014177	ENSECAG00000029519	ENSMUSG00000035569	MGP_SPRETEiJ_G0032792	ENSSSCG00000039541	ENSRNOG00000027906	NA	NA	NA	7.245	5.523	7.526	3.7615	17.5055	8.7685	21.582	23.348	3.454	3.218	33.1475	12.9585	24.109	20.6	10.798	9.072	21.985	19.543	-0.338	-0.84	-0.922	0.109	-0.079	-1.291	-0.217	-0.228	-0.162	NA	NA	NA	1739	NA	5116	3188
ANKRD12	1	ankyrin repeat domain 12	9	ENSOARG00000000971	102390577	ENSBTAG00000002755	102173799	ENSECAG00000013901	ENSMUSG00000034647	MGP_SPRETEiJ_G0022745	ENSSSCG00000003682	ENSRNOG00000012733	NA	NA	NA	26.8545	29.6225	20.2305	20.29	29.0645	42.407	22.835	25.244	11.614	13.356	14.9655	18.561	24.239	28.251	44.349	34.773	12.423	9.844	0.137	0.004	0.53	0.139	0.187	0.293	0.213	-0.342	-0.308	1182	1268	834	1532	1182	1697	1571
ANKRD13A	2	ankyrin repeat domain 13a (mouse - M. spretus, rat, mouse - M. musculus) | ankyrin repeat domain 13A (cow, buffalo, goat, horse, sheep, pig)	9	ENSOARG00000014141	102416193	ENSBTAG00000014376	ENSCHIG00000021906	ENSECAG00000022194	ENSMUSG00000041870	MGP_SPRETEiJ_G0028601	ENSSSCG00000009924	ENSRNOG00000001204	NA	NA	NA	27.174	21.669	16.6635	8.7715	41.8855	37.328	22.86	20.347	9.399	10.207	96.2085	54.0075	156.026	111.484	78.262	67.539	81.494	65.54	-0.314	-0.854	-0.162	-0.161	0.108	-0.821	-0.481	-0.21	-0.31	3439	NA	1907	4659	1353	4331	4188
ANKRD13C	2	ankyrin repeat domain 13c (mouse - M. spretus, mouse - M. musculus) | ankyrin repeat domain 13C (goat, buffalo, rat, horse, sheep, pig, cow)	9	ENSOARG00000011906	102398472	ENSBTAG00000015482	ENSCHIG00000021359	ENSECAG00000016794	ENSMUSG00000039988	MGP_SPRETEiJ_G0026718	ENSSSCG00000003790	ENSRNOG00000011340	NA	NA	NA	24.8145	21.606	16.311	11.0855	19.5915	15.222	23.127	21.542	13.674	7.937	38.4935	67.9945	40.8975	32.253	24.75	20.102	27.513	24.478	-0.191	-0.518	-0.344	-0.098	-0.715	0.805	-0.333	-0.287	-0.162	2733	3205	2509	4003	NA	981	3656
ANKRD16	1	ankyrin repeat domain 16	9	ENSOARG00000007810	102407252	ENSBTAG00000039071	ENSCHIG00000013205	ENSECAG00000020138	ENSMUSG00000047909	MGP_SPRETEiJ_G0024096	ENSSSCG00000028790	ENSRNOG00000028168	NA	NA	NA	10.894	5.7485	6.1825	2.805	14.2675	5.5695	10.215	9.362	2.039	1.28	14.551	9.8845	20.4975	16.703	4.307	3.334	4.523	4.44	-0.818	-0.917	-1.217	-0.114	-0.415	-0.515	-0.28	-0.292	-0.022	NA	NA	NA	4184	NA	3658	3464
ANKRD17	1	ankyrin repeat domain 17	9	ENSOARG00000013568	102394937	ENSBTAG00000004912	ENSCHIG00000018404	ENSECAG00000007125	ENSMUSG00000055204	MGP_SPRETEiJ_G0028382	ENSSSCG00000024592	ENSRNOG00000002940	NA	NA	NA	14.985	12.931	20.3175	15.008	34.664	20.715	24.039	24.221	11.152	10.438	28.9195	74.2265	26.7685	28.681	27.888	25.998	25.782	24.33	-0.198	-0.413	-0.716	0.01	-0.087	1.33	0.096	-0.098	-0.08	2770	2714	3983	2750	1921	599	1929
ANKRD22	1	ankyrin repeat domain 22	9	ENSOARG00000014657	102406710	ENSBTAG00000013368	ENSCHIG00000007037	ENSECAG00000022239	ENSMUSG00000024774	MGP_SPRETEiJ_G0023806	ENSSSCG00000010445	ENSRNOG00000019190	NA	NA	NA	10.6575	10.758	0.7755	3.2905	7.423	58.108	12.742	17.752	1.028	22.83	0	0.0675	0.035	0.254	0.603	1.692	0.109	0.018	0.012	1.273	2.811	0.448	3.555	0.094	0.277	0.748	-0.124	1657	NA	155	563	46	NA	NA
ANKRD27	2	ankyrin repeat domain 27 (cow, pig, rat, horse, buffalo, goat) | ankyrin repeat domain 27 (VPS9 domain) (mouse - M. spretus, sheep, mouse - M. musculus)	9	ENSOARG00000004199	102398582	ENSBTAG00000009305	ENSCHIG00000017376	ENSECAG00000019736	ENSMUSG00000034867	MGP_SPRETEiJ_G0030689	ENSSSCG00000002859	ENSRNOG00000052814	NA	NA	NA	19.193	13.6975	14.934	10.0065	15.3325	11.0355	31.41	22.561	7.915	4.909	12.1165	14.7525	14.0515	17.31	11.145	8.07	9.181	11.306	-0.458	-0.534	-0.44	-0.46	-0.593	0.264	0.283	-0.421	0.273	4147	3286	2869	6394	NA	1759	1386
ANKRD28	1	ankyrin repeat domain 28	9	ENSOARG00000015280	102399734	ENSBTAG00000024815	ENSCHIG00000022112	ENSECAG00000019591	ENSMUSG00000014496	MGP_SPRETEiJ_G0019966	ENSSSCG00000011194	ENSRNOG00000019697	NA	NA	NA	38.989	50.164	34.991	15.068	65.8445	63.2085	31.567	62.692	16.246	17.68	26.059	9.5825	20.767	7.2845	34.168	17.272	23.581	23.767	0.356	-1.163	-0.058	0.968	0.115	-1.354	-1.394	-0.945	0.011	692	5123	1647	229	1338	5182	NA
ANKRD33B	1	ankyrin repeat domain 33B	9	ENSOARG00000013954	102400116	ENSBTAG00000011337	ENSCHIG00000021552	100070835	ENSMUSG00000022237	MGP_SPRETEiJ_G0020604	ENSSSCG00000039609	ENSRNOG00000010888	NA	NA	NA	5.018	2.171	0.3105	1.3535	0.6875	3.853	1.846	1.31	0	0	11.0805	8.2695	0.1905	0.9015	0.717	0.653	8.635	10.05	-0.924	0.845	1.524	-0.301	0	-0.382	0.676	-0.055	0.198	NA	NA	NA	NA	NA	NA	NA
ANKRD34B	1	ankyrin repeat domain 34B	9	ENSOARG00000010364	102415163	ENSBTAG00000007633	ENSCHIG00000009844	ENSECAG00000004587	ENSMUSG00000045034	MGP_SPRETEiJ_G0019654	ENSSSCG00000014124	ENSRNOG00000040166	NA	NA	NA	0.0255	0.019	0.1745	0.13	2.496	1.3495	0.057	0.06	51.752	18.695	0.068	0	0.034	0.0455	0.54	0.365	0.158	0.127	-0.009	-0.056	-0.573	0.004	-1.421	-0.095	0.016	-0.174	-0.039	NA	NA	NA	NA	3949	NA	NA
ANKRD34C	1	ankyrin repeat domain 34C	9	ENSOARG00000017467	102390108	ENSBTAG00000020195	ENSCHIG00000009785	ENSECAG00000005080	ENSMUSG00000047606	MGP_SPRETEiJ_G0033654	ENSSSCG00000032430	ENSRNOG00000013937	NA	NA	NA	0.011	0.0055	0.0045	0	0.0905	0.061	0.011	0.015	0.021	0.042	0.0185	0	0.014	0	0.367	0.311	12.088	9.323	-0.008	-0.006	-0.04	0.006	0.029	-0.026	-0.02	-0.06	-0.342	NA	NA	NA	NA	NA	NA	NA
ANKRD37	1	ankyrin repeat domain 37	9	ENSOARG00000007806	102412898	ENSBTAG00000018453	ENSCHIG00000024114	ENSECAG00000010858	ENSMUSG00000050914	MGP_SPRETEiJ_G0032140	ENSSSCG00000015798	ENSRNOG00000031335	NA	NA	NA	32.791	15.2515	36.7795	18.8865	22.5045	35.168	2.053	1.88	0.666	0.386	5.404	5.697	4.8055	5.069	9.004	10.28	5.756	41.621	-1.056	-0.926	0.622	-0.084	-0.265	0.065	0.064	0.173	2.657	5491	4733	767	NA	NA	NA	NA
ANKRD39	1	ankyrin repeat domain 39	8	ENSOARG00000013735	102406595	ENSBTAG00000035244	ENSCHIG00000022775	ENSECAG00000000103	ENSMUSG00000079610	NA	ENSSSCG00000035533	ENSRNOG00000023995	NA	mouse - M. spretus	NA	13.2735	9.1585	9.5345	3.2205	15.003	6.9595	7.757	5.224	14.342	14.977	9.9125	3.3315	NA	NA	21.939	16.322	6.542	5.539	-0.491	-1.32	-1.008	-0.493	0.059	-1.333	NA	-0.405	-0.206	4280	NA	NA	NA	1479	NA	NA
ANKRD40	1	ankyrin repeat domain 40	9	ENSOARG00000003478	102409130	ENSBTAG00000002267	ENSCHIG00000019765	ENSECAG00000012574	ENSMUSG00000020864	MGP_SPRETEiJ_G0017824	ENSSSCG00000038760	ENSRNOG00000002935	NA	NA	NA	18.0915	15.5	13.784	8.34	31.468	19.424	24.164	20.52	16.678	9.943	56.791	67.7685	57.8175	56.614	46.46	34.436	47.618	42.527	-0.21	-0.663	-0.669	-0.226	-0.692	0.251	-0.03	-0.421	-0.16	2835	NA	3791	5254	3625	1785	2414
ANKRD40CL	1	ANKRD40 C-terminal like	5	ENSOARG00000003280	102411992	ENSBTAG00000025183	ENSCHIG00000002887	NA	NA	NA	ENSSSCG00000017556	NA	NA	horse, mouse - M. musculus, mouse - M. spretus, rat	NA	0.816	1.0825	1.1425	1.101	17.3185	10.711	0.108	0.114	NA	NA	NA	NA	NA	NA	1.233	0.666	NA	NA	0.198	-0.028	-0.645	0.008	NA	NA	NA	-0.423	NA	NA	NA	NA	NA	NA	NA	NA
ANKRD42	1	ankyrin repeat domain 42	9	101106210	102407012	ENSBTAG00000001391	ENSCHIG00000018399	ENSECAG00000018421	ENSMUSG00000041343	MGP_SPRETEiJ_G0031100	ENSSSCG00000014902	ENSRNOG00000009664	NA	NA	NA	3.581	2.75	9.568	6.264	15.9485	13.674	4.988	5.734	2.378	2	0.4435	0.0465	2.146	1.1345	17.126	12.875	5.127	2.305	-0.289	-0.541	-0.208	0.169	-0.171	-0.464	-0.56	-0.386	-0.891	NA	NA	2049	NA	NA	NA	NA
ANKRD44	1	ankyrin repeat domain 44	9	ENSOARG00000015246	102402358	ENSBTAG00000031696	ENSCHIG00000017665	ENSECAG00000008835	ENSMUSG00000052331	MGP_SPRETEiJ_G0014946	ENSSSCG00000016074	ENSRNOG00000021384	NA	NA	NA	25.436	6.133	13.2245	5.6125	40.643	25.53	5.152	4.087	3.764	2.611	19.126	7.796	27.4755	8.465	27.314	19.405	19.408	6.968	-1.89	-1.105	-0.65	-0.274	-0.4	-1.194	-1.589	-0.473	-1.357	NA	NA	3712	NA	NA	NA	NA
ANKRD46	1	ankyrin repeat domain 46	9	ENSOARG00000000903	102405378	ENSBTAG00000001254	ENSCHIG00000020276	ENSECAG00000013340	ENSMUSG00000048307	MGP_SPRETEiJ_G0020634	ENSSSCG00000006065	ENSRNOG00000025504	NA	NA	NA	32.7085	26.735	45.0755	31.2535	45.12	26.2425	16.706	18.513	6.447	4.03	29.8275	10.861	20.6775	16.8845	11.555	11.908	15.86	8.636	-0.281	-0.515	-0.76	0.14	-0.566	-1.378	-0.277	0.04	-0.807	3248	3192	4138	1519	NA	5208	3452
ANKRD49	1	ankyrin repeat domain 49	9	ENSOARG00000002530	102389833	ENSBTAG00000009176	ENSCHIG00000015614	ENSECAG00000024188	ENSMUSG00000031931	MGP_SPRETEiJ_G0032907	ENSSSCG00000014956	ENSRNOG00000009233	NA	NA	NA	17.5215	17.4875	33.619	29.56	14.763	12.0625	13.433	18.605	5.297	5.064	18.0715	12.4005	16.5025	12.8945	29.417	33.114	19.627	20.04	-0.003	-0.18	-0.271	0.442	-0.054	-0.509	-0.333	0.165	0.029	1724	1769	2246	569	NA	3639	3657
ANKRD50	2	ankyrin repeat domain 50 (buffalo, cow, mouse - M. musculus, goat, pig, rat, horse, sheep) | ankyrin repeat domain 50 [Source:RGD Symbol;Acc:1311665] (assigned to orthologue: ENSRNOG00000010534) (mouse - M. spretus)	9	ENSOARG00000016961	102415791	ENSBTAG00000001117	ENSCHIG00000019015	ENSECAG00000013698	ENSMUSG00000044864	MGP_SPRETEiJ_G0025888	ENSSSCG00000022173	ENSRNOG00000010534	NA	NA	NA	4.7045	3.492	6.6295	1.9405	5.527	2.1915	9.12	8.081	1.004	0.338	20.3485	20.978	15.8865	9.1565	20.375	14.03	3.051	3.279	-0.345	-1.376	-1.032	-0.156	-0.583	0.042	-0.733	-0.508	0.079	NA	NA	NA	NA	NA	2230	4871
ANKRD52	1	ankyrin repeat domain 52	9	ENSOARG00000009586	102416311	ENSBTAG00000011762	ENSCHIG00000014518	ENSECAG00000009511	ENSMUSG00000014498	MGP_SPRETEiJ_G0016759	ENSSSCG00000000386	ENSRNOG00000030597	NA	NA	NA	3.756	3.5865	2.819	1.421	5.1535	3.0505	18.318	16.943	1.941	1.472	26.7255	10.511	22.142	19.6	3.158	2.794	20.466	16.778	-0.052	-0.658	-0.603	-0.107	-0.251	-1.268	-0.168	-0.132	-0.272	NA	NA	NA	4104	NA	5087	2988
ANKRD54	1	ankyrin repeat domain 54	9	ENSOARG00000014355	102416391	ENSBTAG00000010789	ENSCHIG00000020723	ENSECAG00000024838	ENSMUSG00000033055	MGP_SPRETEiJ_G0020900	ENSSSCG00000000120	ENSRNOG00000010821	NA	NA	NA	15.2605	9.023	7.385	2.74	14.3945	9.2585	7.858	4.768	6.499	3.518	16.4065	6.0065	12.726	8.4875	12.175	10.567	6.246	4.572	-0.698	-1.165	-0.586	-0.619	-0.731	-1.313	-0.533	-0.188	-0.379	4966	NA	3450	NA	NA	NA	NA
ANKS3	1	ankyrin repeat and sterile alpha motif domain containing 3	9	ENSOARG00000003756	102413775	ENSBTAG00000006593	ENSCHIG00000016977	ENSECAG00000005394	ENSMUSG00000022515	MGP_SPRETEiJ_G0021308	ENSSSCG00000007939	ENSRNOG00000003186	NA	NA	NA	5.3945	4.3205	3.7525	3.407	5.24	5.4265	6.247	6.877	1.677	0.755	12.772	9.411	9.8105	12.846	6.117	5.258	6.924	3.638	-0.265	-0.109	0.042	0.12	-0.609	-0.404	0.357	-0.186	-0.773	NA	NA	NA	NA	NA	3360	1229
ANKZF1	2	ankyrin repeat and zinc finger domain containing 1 (buffalo, mouse - M. musculus, cow, mouse - M. spretus, rat, horse, sheep, pig) | ankyrin repeat and zinc finger peptidyl tRNA hydrolase 1 (goat)	9	ENSOARG00000019955	102397950	ENSBTAG00000020610	ENSCHIG00000022697	ENSECAG00000016473	ENSMUSG00000026199	MGP_SPRETEiJ_G0015094	ENSSSCG00000016212	ENSRNOG00000019052	NA	NA	NA	6.328	4.9615	5.4965	3.177	9.583	6.9685	7.829	7.504	4.732	1.871	9.779	11.586	9.2865	6.606	6.872	5.501	21.072	17.995	-0.298	-0.637	-0.409	-0.054	-0.997	0.224	-0.436	-0.276	-0.217	NA	NA	NA	NA	NA	1838	NA
ANLN	2	anillin, actin binding protein (rat, mouse - M. spretus, sheep, mouse - M. musculus) | anillin actin binding protein (horse, pig, buffalo, goat, cow)	9	ENSOARG00000004361	102414427	ENSBTAG00000009218	ENSCHIG00000017068	ENSECAG00000016382	ENSMUSG00000036777	MGP_SPRETEiJ_G0033028	ENSSSCG00000016658	ENSRNOG00000014343	NA	NA	NA	89.5045	52.3705	91.106	37.8485	98.8545	55.526	143.105	128.466	4.034	1.913	25.2125	1.559	28.216	1.067	64.404	50.555	22.744	11.332	-0.762	-1.245	-0.821	-0.155	-0.789	-3.357	-3.821	-0.343	-0.945	5095	5213	4370	4603	NA	NA	NA
ANO10	1	anoctamin 10	9	ENSOARG00000004094	102401045	ENSBTAG00000008893	ENSCHIG00000012109	ENSECAG00000000632	ENSMUSG00000037949	MGP_SPRETEiJ_G0033989	ENSSSCG00000011296	ENSRNOG00000000219	NA	NA	NA	54.149	48.7555	51.009	40.7775	46.479	27.177	57.945	47.676	4.371	3.015	17.82	8.09	56.1995	28.8005	40.765	34.9	31.204	17.909	-0.148	-0.316	-0.753	-0.276	-0.42	-1.05	-0.941	-0.218	-0.768	2489	2259	4120	5625	NA	NA	5248
ANO6	1	anoctamin 6	9	ENSOARG00000019578	102398878	ENSBTAG00000002902	ENSCHIG00000000850	ENSECAG00000012743	ENSMUSG00000064210	MGP_SPRETEiJ_G0021098	ENSSSCG00000000804	ENSRNOG00000006995	NA	NA	NA	30.0495	41.4545	39.613	50.015	75.6885	56.2915	39.351	52.873	66.671	66.429	38.1365	18.816	62.221	86.31	74.114	84.481	119.576	124.492	0.451	0.329	-0.421	0.417	-0.005	-0.982	0.466	0.187	0.058	583	834	2798	611	1663	4669	1031
ANP32A	2	acidic (leucine-rich) nuclear phosphoprotein 32 family, member A (mouse - M. musculus, sheep, mouse - M. spretus) | acidic nuclear phosphoprotein 32 family member A (horse, pig, buffalo, goat, cow)	8	ENSOARG00000018551	102401797	ENSBTAG00000012365	102172158	100065117	ENSMUSG00000032249	MGP_SPRETEiJ_G0033461	100155298	NA	NA	rat	rat (ENSRNOG00000014846, ENSRNOG00000058484)	53.5855	21.565	57.3435	16.135	44.276	9.456	115.533	88.73	11.684	12.82	244.493	517.326	228.337	182.44	58.799	32.858	NA	NA	-1.274	-1.768	-2.114	-0.377	0.124	1.078	-0.322	-0.821	NA	5619	5404	5873	6149	1316	753	3628
ANP32B	2	acidic nuclear phosphoprotein 32 family member B (horse, rat, pig, goat, buffalo, cow) | acidic (leucine-rich) nuclear phosphoprotein 32 family, member B (mouse - M. musculus, sheep, mouse - M. spretus)	9	ENSOARG00000011154	102403042	ENSBTAG00000021367	102186116	100064179	ENSMUSG00000028333	MGP_SPRETEiJ_G0026950	100152263	ENSRNOG00000009266	NA	NA	NA	30.777	20.572	40.7405	19.3705	99.026	37.3555	353.372	380.682	11.982	4.874	159.115	57.1315	158.308	81.4075	85.28	53.987	306.794	160.398	-0.559	-1.035	-1.383	0.107	-1.144	-1.462	-0.951	-0.65	-0.931	4543	4947	5547	1757	NA	5309	5269
ANP32E	2	acidic nuclear phosphoprotein 32 family member E (goat, buffalo, horse, rat, pig, cow) | acidic (leucine-rich) nuclear phosphoprotein 32 family, member E (mouse - M. spretus, sheep, mouse - M. musculus)	9	ENSOARG00000020772	102390600	ENSBTAG00000016730	ENSCHIG00000002759	ENSECAG00000008718	ENSMUSG00000015749	MGP_SPRETEiJ_G0026304	100153768	ENSRNOG00000021168	NA	NA	NA	66.025	37.412	70.0515	39.527	74.716	44.0575	125.187	132.904	24.257	16.411	84.198	30.759	85.384	32.157	71.282	63.083	131.255	80.627	-0.803	-0.81	-0.749	0.086	-0.537	-1.424	-1.381	-0.174	-0.696	5184	4411	4102	1947	3367	5263	5673
ANPEP	2	alanyl (membrane) aminopeptidase (mouse - M. musculus) | alanyl aminopeptidase, membrane (pig, rat, sheep, horse, goat, buffalo, cow)	8	ENSOARG00000011841	102407424	ENSBTAG00000016881	ENSCHIG00000010000	100050397	ENSMUSG00000039062	NA	ENSSSCG00000001849	ENSRNOG00000014610	NA	mouse - M. spretus	NA	1.5635	2.7525	0.741	1.2075	0.0915	1.6275	5.321	3.797	0.096	0.147	800.703	396.647	NA	NA	10.277	10.364	409.129	311.444	0.55	0.342	1.267	-0.398	0.066	-1.012	NA	0.011	-0.392	NA	NA	NA	NA	NA	4713	NA
ANTKMT	1	adenine nucleotide translocase lysine methyltransferase	6	ENSOARG00000013614	NA	ENSBTAG00000049482	ENSCHIG00000020745	ENSECAG00000011190	NA	NA	ENSSSCG00000008004	287150	horse (ENSECAG00000011190)	buffalo, mouse - M. musculus, mouse - M. spretus	NA	15.344	7.9505	NA	NA	26.4885	8.0375	28.046	20.983	3.183	2.218	NA	NA	NA	NA	15.925	12.442	2.965	2.391	-0.869	NA	-1.605	-0.402	-0.378	NA	NA	-0.332	-0.226	NA	NA	NA	NA	NA	NA	NA
ANTXR1	2	ANTXR cell adhesion molecule 1 (cow, rat, goat, buffalo) | anthrax toxin receptor 1 (mouse - M. spretus, sheep, horse, pig, mouse - M. musculus)	9	ENSOARG00000019828	102393445	ENSBTAG00000007808	ENSCHIG00000023428	ENSECAG00000007023	ENSMUSG00000033420	MGP_SPRETEiJ_G0029619	ENSSSCG00000008340	ENSRNOG00000008678	NA	NA	NA	0.051	0.0365	0.143	0.111	0.4405	0.555	32.327	27.669	0.126	0.129	0.452	0.765	0.2675	0.221	0.724	0.419	0.114	0.14	-0.02	-0.041	0.11	-0.217	0.004	0.282	-0.054	-0.281	0.033	NA	NA	NA	5191	NA	NA	NA
ANTXR2	2	anthrax toxin receptor 2 (cow, mouse - M. musculus, goat, rat, sheep, mouse - M. spretus, horse, pig) | ANTXR cell adhesion molecule 2 (buffalo)	9	ENSOARG00000018889	102408809	ENSBTAG00000014324	ENSCHIG00000012966	ENSECAG00000017827	ENSMUSG00000029338	MGP_SPRETEiJ_G0028434	ENSSSCG00000009256	ENSRNOG00000000081	NA	NA	NA	47.246	71.228	52.914	68.876	56.1975	119.76	67.663	70.307	38.612	38.189	43.335	12.3165	63.72	23.546	68.598	126.225	66.07	117.146	0.582	0.374	1.078	0.055	-0.015	-1.735	-1.399	0.87	0.817	478	779	549	2248	1696	5485	5686
ANXA1	1	annexin A1	9	ENSOARG00000012672	102396920	ENSBTAG00000015978	ENSCHIG00000020923	ENSECAG00000015794	ENSMUSG00000024659	MGP_SPRETEiJ_G0023728	ENSSSCG00000005267	ENSRNOG00000017469	NA	NA	NA	895.716	699.114	1814.57	1348.42	1961.43	3858.25	977.696	972.262	398.925	866.644	1411.48	1818.84	791.903	281.024	1825.91	2299.18	592.945	539.265	-0.357	-0.428	0.976	-0.008	1.117	0.366	-1.491	0.332	-0.137	3651	2778	591	2978	365	1567	5734
ANXA11	1	annexin A11	9	ENSOARG00000009924	102390127	ENSBTAG00000020940	ENSCHIG00000000134	ENSECAG00000019671	ENSMUSG00000021866	MGP_SPRETEiJ_G0019899	ENSSSCG00000010331	ENSRNOG00000010984	NA	NA	NA	93.8935	69.3865	94.9455	71.6615	88.367	40.614	54.475	51.45	25.822	21.634	55.4545	20.212	119.22	66.295	117.703	105.071	208.907	186.111	-0.431	-0.401	-1.103	-0.081	-0.245	-1.412	-0.837	-0.162	-0.166	4038	2649	5138	3814	2518	5248	5086
ANXA2	1	annexin A2	9	ENSOARG00000020821	102393961	ENSBTAG00000009615	ENSCHIG00000006134	ENSECAG00000012670	ENSMUSG00000032231	MGP_SPRETEiJ_G0033533	ENSSSCG00000004578	ENSRNOG00000010362	NA	NA	NA	2523.55	2326.27	2245.91	2153.56	1557.5	1867.33	2857.41	2776.85	1738.88	1596.14	839.964	778.928	1281.84	1145.67	2242.42	1792.76	1875.9	1615.2	-0.117	-0.061	0.262	-0.041	-0.123	-0.109	-0.162	-0.323	-0.216	2303	1413	1103	3347	2052	2569	2956
ANXA3	1	annexin A3	9	ENSOARG00000018710	102398456	ENSBTAG00000010153	ENSCHIG00000011590	ENSECAG00000018419	ENSMUSG00000029484	MGP_SPRETEiJ_G0028429	102166512	ENSRNOG00000002045	NA	NA	NA	100.34	161.188	18.9355	61.9845	6.4215	45.9755	82.361	80.154	1.793	1.488	217.464	130.762	227.406	209.107	0	0.079	2.39	11.236	0.678	1.66	2.662	-0.039	-0.167	-0.729	-0.12	0.11	1.852	434	254	169	3324	NA	4125	2780
ANXA4	1	annexin A4	9	ENSOARG00000019781	102388926	ENSBTAG00000001105	ENSCHIG00000027004	ENSECAG00000012321	ENSMUSG00000029994	MGP_SPRETEiJ_G0029614	ENSSSCG00000008336	ENSRNOG00000018159	NA	NA	NA	535.667	548.226	354.661	314.909	285.738	323.594	297.241	302.421	293.71	310.591	510.55	509.721	1107.27	832.288	244.132	298.243	710.786	574.622	0.033	-0.171	0.179	0.025	0.08	-0.002	-0.411	0.288	-0.306	1566	1736	1221	2579	1421	2346	3949
ANXA5	1	annexin A5	9	ENSOARG00000014830	102411636	ENSBTAG00000021746	ENSCHIG00000021759	ENSECAG00000006429	ENSMUSG00000027712	MGP_SPRETEiJ_G0025871	ENSSSCG00000009097	ENSRNOG00000014453	NA	NA	NA	921.655	894.798	1393.03	1082	1099.33	858.918	1109.13	1020.3	506.547	497.841	1083.76	1290.21	1137.61	473.32	800.2	749.527	1383.64	1170.97	-0.043	-0.364	-0.356	-0.12	-0.025	0.251	-1.263	-0.094	-0.241	1926	2480	2555	4252	1721	1786	5605
ANXA6	1	annexin A6	9	ENSOARG00000008188	102407345	ENSBTAG00000014809	ENSCHIG00000016366	ENSECAG00000022500	ENSMUSG00000018340	MGP_SPRETEiJ_G0017207	ENSSSCG00000017089	ENSRNOG00000010668	NA	NA	NA	4.559	1.8005	11.5195	9.909	10.6415	3.8365	192.24	144.372	15.649	12.501	99.2835	142.716	179.875	201.971	21.804	14.798	259.44	138.174	-0.989	-0.199	-1.267	-0.411	-0.302	0.519	0.166	-0.53	-0.904	NA	1834	NA	6274	2717	1331	1720
ANXA7	2	annexin A7 [Source:HGNC Symbol;Acc:HGNC:545] (assigned to orthologue: ENSOARG00000007635) (goat) | annexin A7 (pig, mouse - M. spretus, rat, sheep, horse, buffalo, cow, mouse - M. musculus)	9	ENSOARG00000007635	102416192	ENSBTAG00000020218	ENSCHIG00000000142	ENSECAG00000013554	ENSMUSG00000021814	MGP_SPRETEiJ_G0019867	ENSSSCG00000010299	ENSRNOG00000007136	NA	NA	NA	260.952	165.454	158.246	101.739	173.107	100.721	103.785	94.196	145.343	149.594	154.304	245.266	131.545	118.084	152.333	130.826	209.075	193.069	-0.654	-0.632	-0.775	-0.138	0.041	0.665	-0.155	-0.218	-0.114	4842	3731	4195	4416	1526	1145	2929
ANXA8L1	2	annexin A8-like 1 [Source:NCBI gene;Acc:281627] (assigned to orthologue: ENSBTAG00000018499) (sheep, goat) | annexin A8-like 1 (cow)	3	ENSOARG00000000912	NA	ENSBTAG00000018499	ENSCHIG00000000097	NA	NA	NA	NA	NA	NA	buffalo, horse, mouse - M. musculus, mouse - M. spretus, pig, rat	NA	65.272	78.4815	NA	NA	0.261	0.168	646.811	516.318	NA	NA	NA	NA	NA	NA	NA	NA	NA	NA	0.262	NA	-0.111	-0.325	NA	NA	NA	NA	NA	NA	NA	NA	NA	NA	NA	NA
ANXA9	1	annexin A9	9	ENSOARG00000020891	102409737	ENSBTAG00000015304	ENSCHIG00000024087	ENSECAG00000014801	ENSMUSG00000015702	MGP_SPRETEiJ_G0026284	ENSSSCG00000006643	ENSRNOG00000021134	NA	NA	NA	0.1375	0.117	0.157	0.0305	2.267	1.085	0.135	0.049	0.162	0.12	15.4635	23.033	10.304	2.663	2.309	1.287	3.833	4.777	-0.026	-0.167	-0.648	-0.114	-0.053	0.546	-1.626	-0.533	0.257	NA	NA	NA	NA	NA	1288	NA
AOAH	2	acyloxyacyl hydrolase (neutrophil) (rat) | acyloxyacyl hydrolase (goat, mouse - M. spretus, horse, sheep, pig, buffalo, cow, mouse - M. musculus)	9	ENSOARG00000003703	102416197	ENSBTAG00000018119	ENSCHIG00000024322	ENSECAG00000009261	ENSMUSG00000021322	MGP_SPRETEiJ_G0019115	ENSSSCG00000016657	ENSRNOG00000054964	NA	NA	NA	54.377	30.0535	32.639	51.6335	16.4105	23.4765	0.41	0.356	5.456	11.64	76.4765	326.221	86.0535	117.85	7.097	126.16	22.985	34.747	-0.835	0.646	0.491	-0.056	0.969	2.078	0.449	3.973	0.576	5238	593	864	NA	428	320	1052
AOPEP	2	aminopeptidase O (mouse - M. musculus, mouse - M. spretus) | aminopeptidase O (putative) (cow, pig, horse, goat)	6	NA	NA	ENSBTAG00000000699	ENSCHIG00000011940	ENSECAG00000015883	ENSMUSG00000021458	MGP_SPRETEiJ_G0019512	ENSSSCG00000010943	NA	NA	buffalo, rat, sheep	NA	NA	NA	NA	NA	98.9735	37.7325	47.341	31.445	5.063	3.686	163.858	65.6885	5.8405	6.6695	5.87	5.992	NA	NA	NA	NA	-1.368	-0.575	-0.372	-1.306	0.165	0.025	NA	NA	NA	NA	NA	NA	NA	NA
AOX1	1	aldehyde oxidase 1	9	ENSOARG00000016052	102397090	ENSBTAG00000009725	ENSCHIG00000013439	ENSECAG00000018147	ENSMUSG00000063558	MGP_SPRETEiJ_G0014964	ENSSSCG00000029606	ENSRNOG00000015354	buffalo (LOC102397090)	NA	NA	0.1945	0.059	76.453	47.5055	4.516	1.103	0.15	0.158	0.18	0.579	0.1705	0.209	4.054	1.4965	2.069	1.601	2.32	2.293	-0.174	-0.675	-1.391	0.01	0.42	0.047	-1.018	-0.239	-0.012	NA	3925	NA	NA	NA	NA	NA
AOX3	1	aldehyde oxidase 3	3	NA	NA	NA	NA	NA	ENSMUSG00000064294	MGP_SPRETEiJ_G0014965	NA	ENSRNOG00000062125	NA	buffalo, cow, goat, horse, pig, sheep	NA	NA	NA	NA	NA	NA	NA	NA	NA	NA	NA	0.0695	0.543	0.1025	0	NA	NA	15.105	11.026	NA	NA	NA	NA	NA	0.529	-0.141	NA	-0.421	NA	NA	NA	NA	NA	NA	NA
AOX4	3	aldehyde oxidase 4 (pig, mouse - M. spretus, rat, horse, mouse - M. musculus) | aldehyde oxidase 1-like [Source:NCBI gene;Acc:518393] (assigned to orthologue: ENSBTAG00000038878) (sheep, goat) | aldehyde oxidase 1-like (cow)	9	ENSOARG00000016231	102390255	ENSBTAG00000038878	ENSCHIG00000013677	ENSECAG00000024701	ENSMUSG00000038242	MGP_SPRETEiJ_G0014966	100623394	ENSRNOG00000014555	buffalo (LOC102390255)	NA	NA	0.002	0.002	75.493	46.325	0.2245	0.042	0	0	0.11	0.122	0.0295	0.147	0.829	0.1145	0	0	0	0	0	-0.693	-0.233	0	0.016	0.156	-0.715	0	0	NA	4001	NA	NA	NA	NA	NA
AP1AR	2	adaptor related protein complex 1 associated regulatory protein (cow, pig, sheep, horse, goat, buffalo) | adaptor-related protein complex 1 associated regulatory protein (mouse - M. musculus, mouse - M. spretus, rat)	9	ENSOARG00000003104	102400916	ENSBTAG00000003941	ENSCHIG00000001992	ENSECAG00000007498	ENSMUSG00000074238	MGP_SPRETEiJ_G0026572	ENSSSCG00000009128	ENSRNOG00000024492	NA	NA	NA	32.7605	32.3385	30.964	26.877	32.959	18.576	34.334	42.48	23.163	15.398	33.941	25.05	23.904	25.5425	41.236	31.978	59.077	41.612	-0.018	-0.197	-0.795	0.299	-0.559	-0.424	0.092	-0.357	-0.496	1804	1827	4281	843	3411	3413	1953
AP1B1	4	adaptor-related protein complex 1, beta 1 subunit (rat, sheep) | adaptor related protein complex 1 beta 1 subunit (horse, pig, goat) | adaptor protein complex AP-1, beta 1 subunit (mouse - M. spretus, mouse - M. musculus) | adaptor related protein complex 1 subunit beta 1 (buffalo, cow)	9	ENSOARG00000004068	102401359	ENSBTAG00000001189	ENSCHIG00000021166	ENSECAG00000019246	ENSMUSG00000009090	MGP_SPRETEiJ_G0016886	ENSSSCG00000009978	ENSRNOG00000008786	NA	NA	NA	58.4115	26.5555	39.575	17.134	76.056	33.019	31.129	20.784	13.732	13.005	102.272	64.1575	46.293	32.0555	52.916	38.567	39.801	30.491	-1.108	-1.162	-1.18	-0.561	-0.073	-0.664	-0.517	-0.446	-0.374	5525	5121	5260	6589	1862	3999	4290
AP1G1	4	adaptor related protein complex 1 subunit gamma 1 (rat, buffalo, cow) | adaptor related protein complex 1 gamma 1 subunit (goat, horse, pig) | adaptor protein complex AP-1, gamma 1 subunit (mouse - M. spretus, mouse - M. musculus) | adaptor-related protein complex 1, gamma 1 subunit (sheep)	9	ENSOARG00000003833	102408973	ENSBTAG00000002769	ENSCHIG00000007110	100054483	ENSMUSG00000031731	MGP_SPRETEiJ_G0032667	ENSSSCG00000002740	171494	NA	NA	NA	27.094	30.2075	37.9585	28.542	51.1195	34.7905	43.256	45.789	5.725	4.744	34.563	40.473	46.3995	48.5445	50.372	40.19	31.742	32.919	0.152	-0.399	-0.542	0.08	-0.227	0.222	0.064	-0.319	0.051	1125	2641	3262	2001	NA	1846	2054
AP1G2	4	adaptor-related protein complex 1, gamma 2 subunit (sheep, rat) | adaptor related protein complex 1 subunit gamma 2 (buffalo, horse, cow) | adaptor related protein complex 1 gamma 2 subunit (pig, goat) | adaptor protein complex AP-1, gamma 2 subunit (mouse - M. spretus, mouse - M. musculus)	9	ENSOARG00000019274	102415936	ENSBTAG00000007099	ENSCHIG00000023577	ENSECAG00000015018	ENSMUSG00000040701	MGP_SPRETEiJ_G0020177	ENSSSCG00000002015	ENSRNOG00000025619	NA	NA	NA	32.012	26.34	14.7935	8.2545	17.7645	11.585	10.834	8.261	5.825	4.969	31.1515	31.816	39.3235	29.7905	12.939	6.291	22.833	14.92	-0.272	-0.771	-0.576	-0.354	-0.193	0.03	-0.389	-0.935	-0.582	3200	NA	3405	NA	NA	2261	3864
AP1M1	3	adaptor-related protein complex AP-1, mu subunit 1 (mouse - M. spretus, mouse - M. musculus) | adaptor related protein complex 1 subunit mu 1 (rat, horse, sheep, buffalo, goat, cow) | adaptor related protein complex 1 mu 1 subunit (pig)	9	ENSOARG00000000090	102401295	ENSBTAG00000013329	ENSCHIG00000015265	ENSECAG00000019502	ENSMUSG00000003033	MGP_SPRETEiJ_G0032335	ENSSSCG00000013856	ENSRNOG00000014454	NA	NA	NA	40.095	28.511	39.189	21.581	60.6085	33.1755	47.405	43.958	22.494	18.459	62.296	43.561	88.412	52.315	59.519	60.918	87.114	68.242	-0.478	-0.832	-0.85	-0.107	-0.272	-0.506	-0.746	0.033	-0.348	4230	4489	4472	4105	2614	3632	4905
AP1S1	4	adaptor protein complex AP-1, sigma 1 (mouse - M. musculus) | adaptor related protein complex 1 subunit sigma 1 (cow, horse, buffalo) | adaptor-related protein complex 1, sigma 1 subunit (rat, sheep) | adaptor related protein complex 1 sigma 1 subunit (pig, goat)	8	ENSOARG00000015233	102391704	ENSBTAG00000014468	ENSCHIG00000011172	ENSECAG00000010983	ENSMUSG00000004849	NA	ENSSSCG00000021145	ENSRNOG00000001415	NA	mouse - M. spretus	NA	250.784	150.868	88.7625	48.974	92.771	33.709	170.315	143.805	77.761	84.734	185.673	180.13	NA	NA	82.912	57.721	167.179	135.8	-0.729	-0.845	-1.434	-0.243	0.122	-0.043	NA	-0.515	-0.298	5036	4530	5599	5383	1319	2435	NA
AP1S2	3	adaptor related protein complex 1 sigma 2 subunit (cow, horse, pig) | adaptor-related protein complex 1, sigma 2 subunit (mouse - M. spretus, rat, sheep, mouse - M. musculus) | adaptor related protein complex 1 subunit sigma 2 (buffalo)	9	ENSOARG00000012817	102394665	ENSBTAG00000020420	ENSCHIG00000018502	ENSECAG00000011249	ENSMUSG00000031367	MGP_SPRETEiJ_G0034724	ENSSSCG00000036074	ENSRNOG00000038686	goat (AP1S2/ENSCHIG00000018502)	NA	NA	73.433	61.25	138.722	100.246	268.192	124.728	1.141	0.993	83.456	53.182	91.3265	39.939	147.836	86.7435	167.347	128.571	74.418	51.543	-0.258	-0.465	-1.098	-0.103	-0.64	-1.173	-0.762	-0.378	-0.521	3101	2967	5121	NA	3544	4964	4940
AP1S3	4	adaptor related protein complex 1 sigma 3 subunit (horse, rat, pig, goat) | adaptor related protein complex 1 subunit sigma 3 (buffalo, cow) | adaptor-related protein complex AP-1, sigma 3 (mouse - M. musculus) | adaptor-related protein complex 1, sigma 3 subunit (sheep)	8	ENSOARG00000020391	102395799	ENSBTAG00000011133	ENSCHIG00000023725	ENSECAG00000013268	ENSMUSG00000054702	NA	ENSSSCG00000040847	ENSRNOG00000049873	NA	mouse - M. spretus	NA	32.2635	22.9475	0.344	0.7795	4.615	4.121	9.875	16.837	23.799	40.711	6.6395	7.1425	NA	NA	12.788	68.151	8.945	11.043	-0.474	0.405	-0.133	0.714	0.75	0.092	NA	2.326	0.276	4213	NA	NA	330	553	NA	NA
AP2A1	3	adaptor related protein complex 2 alpha 1 subunit (pig, horse, goat) | adaptor-related protein complex 2, alpha 1 subunit (mouse - M. musculus, rat, sheep, mouse - M. spretus) | adaptor related protein complex 2 subunit alpha 1 (buffalo, cow)	9	ENSOARG00000013514	102392429	ENSBTAG00000019180	ENSCHIG00000025129	ENSECAG00000007134	ENSMUSG00000060279	MGP_SPRETEiJ_G0030780	ENSSSCG00000003199	ENSRNOG00000026243	NA	NA	NA	23.484	12.251	18.1555	10.088	24.6085	19.847	50.255	38.719	9.642	9.533	86.681	47.6185	63.3845	40.259	42.732	33.917	46.689	35.043	-0.886	-0.789	-0.297	-0.368	-0.015	-0.851	-0.642	-0.325	-0.404	5313	4343	2335	6113	1697	4389	4676
AP2A2	3	adaptor-related protein complex 2, alpha 2 subunit (rat, mouse - M. spretus, sheep, mouse - M. musculus) | adaptor related protein complex 2 subunit alpha 2 (cow, buffalo) | adaptor related protein complex 2 alpha 2 subunit (pig, horse, goat)	9	ENSOARG00000004540	102411545	ENSBTAG00000009915	ENSCHIG00000025368	ENSECAG00000014550	ENSMUSG00000002957	MGP_SPRETEiJ_G0031815	ENSSSCG00000012836	ENSRNOG00000019534	NA	NA	NA	73.118	37.171	38.319	14.621	88.43	31.8055	38.235	31.904	11.198	7.97	57.361	27.327	56.5115	27.1985	56.525	40.155	103.659	84.163	-0.957	-1.332	-1.447	-0.254	-0.443	-1.043	-1.028	-0.483	-0.297	5391	5275	5613	5467	NA	4774	5353
AP2B1	4	adaptor related protein complex 2 subunit beta 1 (buffalo, cow) | adaptor-related protein complex 2, beta 1 subunit (rat, mouse - M. spretus, sheep) | adaptor related protein complex 2 beta 1 subunit (horse, pig) | adaptor related protein complex 2 subunit beta 1 [Source:HGNC Symbol;Acc:HGNC:563] (assigned to orthologue: ENSOARG00000006349), adaptor related protein complex 2 subunit beta 1 [Sourc…	9	ENSOARG00000006349	102395101	ENSBTAG00000020316	ENSCHIG00000019283	ENSECAG00000009033	ENSMUSG00000035152	MGP_SPRETEiJ_G0017715	ENSSSCG00000017712	ENSRNOG00000061543	mouse - M. musculus (Ap2b1/ENSMUSG00000035152)	NA	NA	77.382	61.521	47.9435	36.079	123.485	103.278	65.044	64.075	25.802	22.729	58.1355	64.049	59.8775	73.139	127.148	136.715	115.374	118.108	-0.326	-0.401	-0.256	-0.021	-0.176	0.138	0.284	0.104	0.034	3497	2650	2200	3135	2244	2009	1383
AP2M1	3	adaptor-related protein complex 2, mu 1 subunit (mouse - M. musculus, sheep, mouse - M. spretus) | adaptor related protein complex 2 subunit mu 1 (buffalo, rat, horse, cow) | adaptor related protein complex 2 mu 1 subunit (pig, goat)	9	101122320	102401930	ENSBTAG00000020106	ENSCHIG00000018814	ENSECAG00000000242	ENSMUSG00000022841	MGP_SPRETEiJ_G0021475	ENSSSCG00000024437	ENSRNOG00000001709	NA	NA	NA	411.536	245.419	293.401	167.002	638.298	384.416	377.786	314.596	232.681	183.414	588.976	461.138	398.212	381.349	471.484	329.222	511.124	354.885	-0.743	-0.809	-0.73	-0.263	-0.342	-0.352	-0.062	-0.517	-0.525	5058	4406	4031	5533	2843	3215	2543
AP2S1	3	adaptor-related protein complex 2, sigma 1 subunit (mouse - M. musculus, mouse - M. spretus) | adaptor related protein complex 2 subunit sigma 1 (cow, buffalo, horse, rat, sheep) | adaptor related protein complex 2 sigma 1 subunit (goat, pig)	9	ENSOARG00000010791	102404038	ENSBTAG00000010584	ENSCHIG00000022984	ENSECAG00000016403	ENSMUSG00000008036	MGP_SPRETEiJ_G0030318	ENSSSCG00000003106	ENSRNOG00000015865	NA	NA	NA	447.104	458.102	108.021	64.136	374.156	246.64	237.631	239.984	112.491	116.163	263.373	201.587	278.429	214.191	421.841	333.51	307.2	256.461	0.035	-0.743	-0.599	0.014	0.046	-0.384	-0.377	-0.338	-0.26	1559	4202	3495	2701	1515	3305	3821
AP3B1	3	adaptor related protein complex 3 subunit beta 1 (cow, rat, buffalo) | adaptor-related protein complex 3, beta 1 subunit (mouse - M. musculus, mouse - M. spretus, sheep) | adaptor related protein complex 3 beta 1 subunit (pig, horse, goat)	9	ENSOARG00000017119	102415724	ENSBTAG00000005016	ENSCHIG00000018755	ENSECAG00000022849	ENSMUSG00000021686	MGP_SPRETEiJ_G0019672	ENSSSCG00000014101	ENSRNOG00000010624	NA	NA	NA	56.1605	29.0485	48.506	31.6325	80.6585	39.651	48.358	48.897	30.704	27.608	56.5415	103.578	56.489	36.7925	94.248	80.213	28.644	24.779	-0.928	-0.601	-1.006	0.016	-0.148	0.862	-0.605	-0.23	-0.202	5366	3600	4907	2674	2151	924	4557
AP3D1	3	adaptor related protein complex 3 subunit delta 1 (cow, rat, buffalo, goat) | adaptor related protein complex 3 delta 1 subunit (horse, pig) | adaptor-related protein complex 3, delta 1 subunit (mouse - M. musculus, sheep, mouse - M. spretus)	9	ENSOARG00000014450	102403622	ENSBTAG00000009034	ENSCHIG00000024186	ENSECAG00000014724	ENSMUSG00000020198	MGP_SPRETEiJ_G0016417	ENSSSCG00000040157	ENSRNOG00000018977	NA	NA	NA	62.794	39.185	47.461	28.1365	78.6545	54.9515	59.324	47.302	24.743	25.363	88.369	56.1165	98.3295	75.072	34.187	33.958	77.737	63.2	-0.667	-0.734	-0.51	-0.321	0.034	-0.646	-0.385	-0.009	-0.294	4884	4163	3134	5893	1543	3958	3847
AP3M1	3	adaptor related protein complex 3 mu 1 subunit (goat, pig, horse) | adaptor-related protein complex 3, mu 1 subunit (mouse - M. musculus, sheep, rat, mouse - M. spretus) | adaptor related protein complex 3 subunit mu 1 (cow, buffalo)	9	ENSOARG00000008609	102410466	ENSBTAG00000021883	ENSCHIG00000000213	ENSECAG00000008103	ENSMUSG00000021824	MGP_SPRETEiJ_G0019881	ENSSSCG00000010314	ENSRNOG00000011461	NA	NA	NA	63.586	72.6215	61.7895	48.0375	73.2005	58.2915	58.213	56.401	26.75	22.931	95.8875	102.316	81.0925	94.531	124.591	121.589	43.677	37.779	0.189	-0.357	-0.324	-0.045	-0.214	0.093	0.219	-0.035	-0.204	1004	2446	2426	3387	2398	2124	1555
AP3M2	3	adaptor-related protein complex 3, mu 2 subunit (mouse - M. spretus, sheep, mouse - M. musculus) | adaptor related protein complex 3 mu 2 subunit (horse, pig) | adaptor related protein complex 3 subunit mu 2 (cow, rat, buffalo, goat)	9	ENSOARG00000003077	102407636	ENSBTAG00000001243	ENSCHIG00000000394	ENSECAG00000009120	ENSMUSG00000031539	MGP_SPRETEiJ_G0032020	ENSSSCG00000007033	ENSRNOG00000018650	NA	NA	NA	1.4285	1.2795	0.6595	0.4565	5.3045	1.815	0.333	0.184	0.79	0.378	7.9145	12.8725	7.585	10.802	0.852	0.315	10.026	14.93	-0.091	-0.188	-1.163	-0.171	-0.377	0.638	0.459	-0.494	0.531	NA	NA	NA	NA	NA	1176	1041
AP3S1	3	adaptor related protein complex 3 subunit sigma 1 (buffalo, cow) | adaptor related protein complex 3 sigma 1 subunit (goat, horse, pig) | adaptor-related protein complex 3, sigma 1 subunit (mouse - M. spretus, rat, mouse - M. musculus)	8	NA	102404562	ENSBTAG00000051386	ENSCHIG00000003228	ENSECAG00000010712	ENSMUSG00000024480	MGP_SPRETEiJ_G0023170	100736866	ENSRNOG00000003829	NA	sheep	NA	NA	NA	77.6	59.3145	93.4635	72.42	171.651	174.853	30.653	40.922	188.236	399.36	88.625	116.558	95.011	109.808	208.266	188.88	NA	-0.382	-0.364	0.027	0.405	1.081	0.391	0.207	-0.14	NA	2552	2593	2560	839	752	1147
AP3S2	3	adaptor-related protein complex 3, sigma 2 subunit (mouse - M. musculus, pig, mouse - M. spretus) | adaptor related protein complex 3 sigma 2 subunit (horse) | adaptor related protein complex 3 subunit sigma 2 (rat, goat, cow)	8	NA	102407761	ENSBTAG00000001407	ENSCHIG00000009606	ENSECAG00000024044	ENSMUSG00000063801	MGP_SPRETEiJ_G0030992	ENSSSCG00000030174	ENSRNOG00000043141	buffalo (LOC102407761)	sheep	NA	NA	NA	81.808	52.977	31.4665	21.685	27.615	25.5	16.392	11.892	38.808	34.841	25.694	28.979	92.141	116.856	62.211	58.7	NA	-0.617	-0.517	-0.111	-0.432	-0.151	0.167	0.34	-0.082	NA	3665	3168	4146	3127	2683	1717
AP4B1	4	adaptor related protein complex 4 subunit beta 1 [Source:RGD Symbol;Acc:1310529] (assigned to orthologue: ENSRNOG00000019455) (mouse - M. spretus) | adaptor-related protein complex 4, beta 1 subunit (rat) | adaptor related protein complex 4 beta 1 subunit (pig) | adaptor related protein complex 4 subunit beta 1 (cow, sheep, horse, buffalo, goat)	9	ENSOARG00000019928	102404676	ENSBTAG00000003614	ENSCHIG00000022344	ENSECAG00000022112	ENSMUSG00000032952	MGP_SPRETEiJ_G0026404	ENSSSCG00000006762	ENSRNOG00000019455	mouse - M. musculus (Ap4b1/ENSMUSG00000032952)	NA	NA	5.167	4.563	8.4135	4.3015	9.6325	4.6035	8.857	6.947	2.756	1.892	7.966	7.002	11.137	9.18	15.632	12.539	11.501	11.135	-0.149	-0.828	-0.924	-0.311	-0.377	-0.164	-0.254	-0.297	-0.043	NA	NA	NA	NA	NA	NA	3364
AP4E1	4	adaptor-related protein complex 4, epsilon 1 subunit (sheep, rat) | adaptor related protein complex 4 subunit epsilon 1 (cow, horse, buffalo) | adaptor-related protein complex AP-4, epsilon 1 (mouse - M. musculus, mouse - M. spretus) | adaptor related protein complex 4 epsilon 1 subunit (goat, pig)	9	ENSOARG00000020979	102395954	ENSBTAG00000013616	ENSCHIG00000013640	ENSECAG00000022163	ENSMUSG00000001998	MGP_SPRETEiJ_G0025165	ENSSSCG00000004634	ENSRNOG00000022938	NA	NA	NA	12.159	11.923	10.068	5.6465	18.011	14.076	9.248	10.175	5.209	3.283	10.7005	8.043	9.561	11.9775	14.968	13.02	7.545	9.556	-0.026	-0.736	-0.335	0.125	-0.536	-0.372	0.297	-0.188	0.305	1842	NA	2472	1629	NA	NA	1350
AP4M1	4	adaptor-related protein complex AP-4, mu 1 (mouse - M. spretus, mouse - M. musculus) | adaptor related protein complex 4 subunit mu 1 (buffalo, cow) | adaptor-related protein complex 4, mu 1 subunit (rat, sheep) | adaptor related protein complex 4 mu 1 subunit (pig, horse, goat)	9	ENSOARG00000017722	102411477	ENSBTAG00000002881	ENSCHIG00000017578	ENSECAG00000016103	ENSMUSG00000019518	MGP_SPRETEiJ_G0028909	ENSSSCG00000034288	ENSRNOG00000001353	NA	NA	NA	6.705	3.267	10.797	5.192	10.5145	6.503	6.991	6.645	0.752	0.735	18.178	4.326	21.628	5.9575	16.137	12.12	19.217	16.822	-0.853	-0.93	-0.618	-0.064	-0.014	-1.848	-1.701	-0.385	-0.182	NA	NA	NA	NA	NA	NA	NA
AP4S1	3	adaptor related protein complex 4 subunit sigma 1 (cow, rat, sheep, buffalo) | adaptor related protein complex 4 sigma 1 subunit (horse, pig, goat) | adaptor-related protein complex AP-4, sigma 1 (mouse - M. musculus, mouse - M. spretus)	9	ENSOARG00000005909	102393587	ENSBTAG00000017201	ENSCHIG00000016142	ENSECAG00000021753	ENSMUSG00000020955	MGP_SPRETEiJ_G0018583	ENSSSCG00000001972	ENSRNOG00000005765	NA	NA	NA	32.8385	43.4005	58.691	128.153	34.2825	179.271	29.279	31.665	13.017	15.064	18.7805	14.765	11.092	10.08	25.853	23.746	26.464	19.74	0.392	1.113	2.353	0.109	0.197	-0.327	-0.126	-0.118	-0.405	644	367	212	1740	1161	3145	2803
AP5B1	3	adaptor related protein complex 5 subunit beta 1 (buffalo, horse, rat, cow) | adaptor-related protein complex 5, beta 1 subunit (mouse - M. musculus, mouse - M. spretus, sheep) | adaptor related protein complex 5 beta 1 subunit (goat, pig)	9	ENSOARG00000017827	102396361	ENSBTAG00000046875	ENSCHIG00000022385	ENSECAG00000035192	ENSMUSG00000049562	MGP_SPRETEiJ_G0023473	ENSSSCG00000012978	ENSRNOG00000026114	NA	NA	NA	11.2435	7.4215	7.3045	4.3845	2.971	2.7515	3.828	3.339	1.225	1.081	17.0505	9.6425	27.891	20.697	5.427	5.913	9.213	8.282	-0.54	-0.625	-0.082	-0.154	-0.097	-0.762	-0.413	0.105	-0.138	NA	NA	NA	NA	NA	4203	3958
AP5M1	3	adaptor related protein complex 5 subunit mu 1 (buffalo, rat, cow) | adaptor related protein complex 5 mu 1 subunit (goat, horse, pig) | adaptor-related protein complex 5, mu 1 subunit (sheep, mouse - M. spretus, mouse - M. musculus)	9	ENSOARG00000021103	102413323	ENSBTAG00000013043	ENSCHIG00000017238	ENSECAG00000017818	ENSMUSG00000036291	MGP_SPRETEiJ_G0020063	ENSSSCG00000005065	ENSRNOG00000014148	NA	NA	NA	18.327	16.5195	22.9595	15.355	16.9295	9.8785	18.187	16.671	14.88	15.153	17.275	10.34	10.207	9.145	32.234	34.752	10.274	9.152	-0.142	-0.551	-0.721	-0.119	0.025	-0.688	-0.144	0.105	-0.151	2448	3372	3999	4235	1560	4039	2888
AP5S1	4	adaptor related protein complex 5 sigma 1 subunit (horse, pig) | adaptor-related protein complex 5, sigma 1 subunit (rat, sheep) | adaptor-related protein 5 complex, sigma 1 subunit (mouse - M. spretus, mouse - M. musculus) | adaptor related protein complex 5 subunit sigma 1 (cow, goat, buffalo)	9	ENSOARG00000001075	102408928	ENSBTAG00000008439	ENSCHIG00000012526	ENSECAG00000025082	ENSMUSG00000068264	MGP_SPRETEiJ_G0025245	ENSSSCG00000033297	ENSRNOG00000021249	NA	NA	NA	33.095	24.613	20.435	10.7535	23.7475	7.556	17.455	16.293	2.774	1.324	22.9115	3.937	15.548	7.354	13.463	12.621	9.186	11.583	-0.413	-0.867	-1.532	-0.094	-0.699	-2.276	-0.986	-0.087	0.305	3956	4581	NA	3957	NA	NA	NA
AP5Z1	3	adaptor related protein complex 5 zeta 1 subunit (horse, pig, goat) | adaptor-related protein complex 5, zeta 1 subunit (mouse - M. musculus, sheep, mouse - M. spretus) | adaptor related protein complex 5 subunit zeta 1 (cow, rat, buffalo)	9	ENSOARG00000003582	102409987	ENSBTAG00000012197	ENSCHIG00000016014	100060677	ENSMUSG00000039623	MGP_SPRETEiJ_G0028964	ENSSSCG00000007577	641386	NA	NA	NA	12.8925	9.903	5.847	3.991	8.6795	6.569	7.359	6.407	2.291	1.981	36.0915	16.4775	36.1835	19.125	10.872	10.558	6.695	6.048	-0.35	-0.456	-0.355	-0.174	-0.143	-1.086	-0.886	-0.039	-0.127	3615	NA	NA	NA	NA	4841	5181
APAF1	1	apoptotic peptidase activating factor 1	9	ENSOARG00000013137	102396152	ENSBTAG00000021661	ENSCHIG00000026050	ENSECAG00000024703	ENSMUSG00000019979	MGP_SPRETEiJ_G0016541	ENSSSCG00000000884	ENSRNOG00000008022	NA	NA	NA	9.3505	7.7225	21.8595	22.8085	16.754	16.396	11.178	12.623	7.536	38.291	19.294	62.3025	15.6855	15.228	47.716	29.269	10.356	22.451	-0.247	0.059	-0.029	0.162	2.203	1.641	-0.04	-0.687	1.046	NA	1169	1589	1383	139	453	2449
APBA3	2	amyloid beta (A4) precursor protein-binding, family A, member 3 (mouse - M. spretus, sheep, mouse - M. musculus) | amyloid beta precursor protein binding family A member 3 (cow, buffalo, goat, horse, rat, pig)	9	ENSOARG00000011823	102400156	ENSBTAG00000008395	ENSCHIG00000014574	ENSECAG00000021308	ENSMUSG00000004931	MGP_SPRETEiJ_G0016448	ENSSSCG00000013492	ENSRNOG00000020466	NA	NA	NA	8.0945	7.01	11.232	6.1775	12.7295	11.189	11.204	9.867	2.03	1.67	25.556	25.5765	16.7865	23.1785	5.115	3.868	18.993	15.872	-0.183	-0.769	-0.172	-0.167	-0.182	0.001	0.443	-0.329	-0.245	NA	NA	1946	4724	NA	2335	1065
APBB1	3	amyloid beta precursor protein binding family B member 1 (cow, goat, buffalo, rat, horse, pig) | amyloid beta (A4) precursor protein-binding, family B, member 1 (Fe65) (sheep) | amyloid beta (A4) precursor protein-binding, family B, member 1 (mouse - M. spretus, mouse - M. musculus)	9	ENSOARG00000018427	102399367	ENSBTAG00000015655	ENSCHIG00000011357	ENSECAG00000014015	ENSMUSG00000037032	MGP_SPRETEiJ_G0031342	ENSSSCG00000014628	ENSRNOG00000018020	NA	NA	NA	0.1715	0.085	0.289	0.039	0.1805	0.0565	16.947	9.805	0.159	0.139	0.9175	0.109	4.4285	1.362	0.141	0.134	0.712	0.107	-0.111	-0.311	-0.16	-0.732	-0.025	-0.79	-1.201	-0.009	-0.629	NA	NA	NA	6739	NA	NA	NA
APBB1IP	2	amyloid beta (A4) precursor protein-binding, family B, member 1 interacting protein (mouse - M. spretus, sheep, mouse - M. musculus) | amyloid beta precursor protein binding family B member 1 interacting protein (cow, goat, buffalo, pig, rat, horse)	9	ENSOARG00000016486	102394907	ENSBTAG00000012526	ENSCHIG00000005373	ENSECAG00000022742	ENSMUSG00000026786	MGP_SPRETEiJ_G0024138	ENSSSCG00000030156	ENSRNOG00000017803	NA	NA	NA	38.737	16.6785	15.772	7.0545	29.517	11.5855	25.385	20.444	24.904	17.972	105.139	90.4305	92.618	53.829	14.936	12.65	85.088	62.167	-1.168	-1.058	-1.278	-0.299	-0.449	-0.215	-0.772	-0.223	-0.447	5562	NA	5424	5781	3172	2846	4962
APBB2	2	amyloid beta precursor protein binding family B member 2 (horse, rat, pig, buffalo, goat, cow) | amyloid beta (A4) precursor protein-binding, family B, member 2 (sheep, mouse - M. spretus, mouse - M. musculus)	9	ENSOARG00000013063	102416166	ENSBTAG00000027569	ENSCHIG00000024058	ENSECAG00000020719	ENSMUSG00000029207	MGP_SPRETEiJ_G0028255	ENSSSCG00000022168	ENSRNOG00000025509	NA	NA	NA	5.048	10.104	5.977	6.1245	6.583	4.4505	9.27	13.57	2.168	1.129	32.314	8.8465	26.1255	13.3535	5.909	3.436	9.347	6.887	0.877	0.03	-0.476	0.505	-0.573	-1.758	-0.918	-0.639	-0.392	335	NA	NA	494	NA	NA	5223
APBB3	2	amyloid beta (A4) precursor protein-binding, family B, member 3 (sheep, mouse - M. spretus, mouse - M. musculus) | amyloid beta precursor protein binding family B member 3 (cow, horse, rat, pig, goat, buffalo)	9	ENSOARG00000018153	102396898	ENSBTAG00000001450	ENSCHIG00000019518	ENSECAG00000003436	ENSMUSG00000117679	MGP_SPRETEiJ_G0023041	ENSSSCG00000014366	ENSRNOG00000017849	NA	NA	NA	3.358	3.667	4.318	4.99	5.8825	5.656	8.8	9.604	17.167	15.267	7.4695	2.6035	85.23	147.469	9.426	6.98	16.044	52.544	0.099	0.172	-0.048	0.114	-0.159	-1.233	0.784	-0.386	1.651	NA	NA	NA	1706	2190	NA	691
APC	2	adenomatous polyposis coli (sheep) | APC, WNT signaling pathway regulator (cow, mouse - M. musculus, buffalo, goat, mouse - M. spretus, rat, horse, pig)	9	ENSOARG00000016130	102396874	ENSBTAG00000018852	ENSCHIG00000024660	ENSECAG00000009003	ENSMUSG00000005871	MGP_SPRETEiJ_G0022997	ENSSSCG00000014207	ENSRNOG00000020423	NA	NA	NA	12.3825	10.0825	18.61	10.643	31.115	14.8935	18.589	18.232	8.496	5.425	12.493	7.4655	10.374	9.378	35.431	26.257	11.436	8.173	-0.272	-0.752	-1.015	-0.027	-0.564	-0.673	-0.132	-0.419	-0.439	3201	4235	4932	3196	NA	NA	2840
APCDD1	2	APC down-regulated 1 (cow, buffalo, goat, rat, horse, pig) | adenomatosis polyposis coli down-regulated 1 (sheep, mouse - M. spretus, mouse - M. musculus)	9	ENSOARG00000001340	102414270	ENSBTAG00000005154	ENSCHIG00000000292	ENSECAG00000011774	ENSMUSG00000071847	MGP_SPRETEiJ_G0023251	ENSSSCG00000039797	ENSRNOG00000043304	NA	NA	NA	0.278	0.1815	3.108	0.941	0.408	0.147	1.846	1.256	0.004	0.007	0.164	0.04	9.925	115.599	18.328	23.854	3.794	0.5	-0.113	-1.082	-0.296	-0.335	0.004	-0.163	3.416	0.363	-1.676	NA	NA	NA	NA	NA	NA	74
APEH	2	acylpeptide hydrolase (mouse - M. musculus, mouse - M. spretus) | acylaminoacyl-peptide hydrolase (goat, buffalo, pig, horse, rat, sheep, cow)	9	ENSOARG00000013387	102408064	ENSBTAG00000011583	ENSCHIG00000007324	ENSECAG00000012420	ENSMUSG00000032590	MGP_SPRETEiJ_G0033822	ENSSSCG00000011385	ENSRNOG00000029572	NA	NA	NA	13.414	7.841	15.063	7.173	40.034	16.692	23.248	19.845	9.166	5.176	39.753	20.659	53.4555	46.996	24.28	17.161	36.333	25.23	-0.705	-0.975	-1.214	-0.218	-0.719	-0.912	-0.182	-0.477	-0.509	NA	NA	5309	5197	NA	4531	3049
APEX1	3	apurinic/apyrimidinic endonuclease 1 (mouse - M. spretus, mouse - M. musculus) | apurinic/apyrimidinic endodeoxyribonuclease 1 [Source:VGNC Symbol;Acc:VGNC:26011] (assigned to orthologue: ENSBTAG00000002745) (sheep) | apurinic/apyrimidinic endodeoxyribonuclease 1 (pig, horse, rat, goat, buffalo, cow)	9	ENSOARG00000019740	102414395	ENSBTAG00000002745	ENSCHIG00000007298	ENSECAG00000022325	ENSMUSG00000035960	MGP_SPRETEiJ_G0020101	ENSSSCG00000040060	ENSRNOG00000009663	NA	NA	NA	44.182	35.2595	94.9595	98.287	84.527	54.4505	59.063	61.133	20.301	9.814	56.1225	10.6165	90.8	54.48	108.712	78.397	74.883	18.808	-0.317	0.049	-0.625	0.049	-0.978	-2.298	-0.727	-0.467	-1.938	3459	1188	3592	2307	3839	5674	4853
APEX2	3	apurinic/apyrimidinic endodeoxyribonuclease 2 (cow, horse, rat, pig, buffalo) | APEX nuclease (apurinic/apyrimidinic endonuclease) 2 (sheep) | apurinic/apyrimidinic endonuclease 2 (mouse - M. musculus, mouse - M. spretus)	9	ENSOARG00000005742	102406962	ENSBTAG00000013177	ENSCHIG00000019916	ENSECAG00000026921	ENSMUSG00000025269	MGP_SPRETEiJ_G0034654	ENSSSCG00000012348	ENSRNOG00000000166	goat (APEX2/ENSCHIG00000019916)	NA	NA	20.63	13.1615	7.078	3.7835	8.4555	4.318	2.209	2.041	1.363	0.818	6.8015	3.28	8.842	6.813	5.77	5.772	6.569	5.066	-0.611	-0.756	-0.83	-0.078	-0.378	-0.866	-0.333	0	-0.319	4733	NA	NA	NA	NA	NA	NA
APH1A	3	aph1 homolog A, gamma secretase subunit (mouse - M. spretus, mouse - M. musculus) | aph-1 homolog A, gamma secretase subunit (rat) | aph-1 homolog A, gamma-secretase subunit (cow, goat, buffalo, horse, sheep, pig)	9	ENSOARG00000020782	102392799	ENSBTAG00000021482	ENSCHIG00000015526	ENSECAG00000012998	ENSMUSG00000015750	MGP_SPRETEiJ_G0026302	ENSSSCG00000028297	ENSRNOG00000023816	NA	NA	NA	154.106	93.7195	130.226	98.878	125.268	72.3965	111.915	90.168	91.118	119.048	100.347	60.2785	137.973	111.596	202.884	194.365	136.846	121.41	-0.712	-0.394	-0.783	-0.309	0.382	-0.726	-0.304	-0.062	-0.171	4995	2614	4228	5840	862	4119	3553
APH1B	3	aph-1 homolog B, gamma-secretase subunit (buffalo, goat, pig, sheep, horse, cow) | aph-1 homolog B, gamma secretase subunit (rat) | aph1 homolog B, gamma secretase subunit (mouse - M. spretus, mouse - M. musculus)	9	ENSOARG00000020786	102396272	ENSBTAG00000010641	ENSCHIG00000019602	ENSECAG00000001985	ENSMUSG00000032375	MGP_SPRETEiJ_G0033521	ENSSSCG00000032949	ENSRNOG00000027295	NA	NA	NA	11.747	10.195	85.013	65.938	74.1415	13.404	5.636	8.363	2.064	1.292	4.421	1.6855	5.728	19.684	2.133	0.624	52.809	44.149	-0.187	-0.362	-2.383	0.497	-0.419	-1.013	1.62	-0.948	-0.253	2707	2472	5904	NA	NA	NA	318
API5	1	apoptosis inhibitor 5	9	ENSOARG00000000187	102403708	ENSBTAG00000014474	ENSCHIG00000015343	100050009	ENSMUSG00000027193	MGP_SPRETEiJ_G0024908	ENSSSCG00000013285	ENSRNOG00000009689	NA	NA	NA	48.0185	64.262	48.2885	37.459	82.1705	56.7395	83.675	89.193	5.061	3.537	84.4405	73.808	118.603	133.774	110.528	109.047	74.821	93.632	0.413	-0.358	-0.527	0.091	-0.418	-0.192	0.172	-0.019	0.32	618	2453	3207	1908	NA	2790	1702
APIP	1	APAF1 interacting protein	9	ENSOARG00000018684	102407564	ENSBTAG00000018257	ENSCHIG00000025799	ENSECAG00000006357	ENSMUSG00000010911	MGP_SPRETEiJ_G0024923	ENSSSCG00000013299	ENSRNOG00000007446	mouse - M. musculus (Apip/ENSMUSG00000010911)	NA	NA	41.934	40.698	41.152	27.297	40.0225	34.3315	58.152	70.463	15.103	12.882	28.148	12.209	19.9105	21.307	68.846	73.701	10.562	6.383	-0.042	-0.575	-0.215	0.273	-0.214	-1.142	0.093	0.097	-0.647	1923	3479	2070	911	2399	4930	1947
APLF	1	aprataxin and PNKP like factor	9	ENSOARG00000019897	102408849	ENSBTAG00000018401	ENSCHIG00000015145	ENSECAG00000013246	ENSMUSG00000030051	MGP_SPRETEiJ_G0029626	ENSSSCG00000008346	ENSRNOG00000043059	NA	NA	NA	2.63	2.142	7.536	5.4115	4.2835	2.7795	6.635	6.866	3.461	2.962	7.47	0.6605	4.6415	0.404	18.055	17.488	2.902	1.572	-0.208	-0.413	-0.483	0.043	-0.171	-2.351	-2.007	-0.044	-0.601	NA	NA	NA	NA	NA	NA	NA
APLP2	2	amyloid beta (A4) precursor-like protein 2 (sheep, mouse - M. spretus, mouse - M. musculus) | amyloid beta precursor like protein 2 (buffalo, goat, pig, rat, horse, cow)	9	ENSOARG00000014725	102400769	ENSBTAG00000016168	ENSCHIG00000011105	ENSECAG00000021265	ENSMUSG00000031996	MGP_SPRETEiJ_G0033060	ENSSSCG00000015244	ENSRNOG00000047179	NA	NA	NA	117.23	76.454	204.981	243.128	167.061	175.5	90.566	92.654	19.888	30.388	259.041	111.216	366.81	160.443	124.234	124.668	217	171.454	-0.61	0.245	0.071	0.033	0.588	-1.212	-1.188	0.005	-0.338	4729	908	1403	2489	650	5024	5534
APMAP	1	adipocyte plasma membrane associated protein	9	ENSOARG00000006484	102404011	ENSBTAG00000004278	ENSCHIG00000013115	ENSECAG00000014524	ENSMUSG00000033096	MGP_SPRETEiJ_G0025344	ENSSSCG00000036286	ENSRNOG00000006795	NA	NA	NA	38.6795	24.488	53.5425	30.6755	48.106	21.5375	28.258	25.72	18.131	17.013	24.237	19.8365	29.954	23.6075	57.381	43.93	27.38	20.929	-0.639	-0.784	-1.124	-0.131	-0.087	-0.276	-0.331	-0.378	-0.372	4806	4326	5169	4351	1922	3005	3652
APOA1	3	apolipoprotein A1 [Source:HGNC Symbol;Acc:HGNC:600] (assigned to orthologue: ENSOARG00000002586), apolipoprotein A1 [Source:VGNC Symbol;Acc:VGNC:26022] (assigned to orthologue: ENSBTAG00000002258) (goat) | apolipoprotein A-I (mouse - M. spretus, mouse - M. musculus) | apolipoprotein A1 (cow, sheep, rat, horse, pig, buffalo)	9	ENSOARG00000002586	102405498	ENSBTAG00000002258	ENSCHIG00000021348	ENSECAG00000009752	ENSMUSG00000032083	MGP_SPRETEiJ_G0033294	ENSSSCG00000030921	ENSRNOG00000045679	NA	NA	NA	0.0255	0.024	0.2435	0.194	0	0.014	0.327	0.287	0	0.016	3.8885	23.279	0	0	0.051	0.044	0.482	0.339	-0.002	-0.059	0.02	-0.044	0.023	2.312	0	-0.01	-0.146	NA	NA	NA	NA	NA	259	NA
APOA2	2	apolipoprotein A-II (mouse - M. musculus, mouse - M. spretus, sheep) | apolipoprotein A2 (cow, pig, rat, horse, buffalo, goat)	9	ENSOARG00000009808	102397255	ENSBTAG00000009212	ENSCHIG00000024540	ENSECAG00000010163	ENSMUSG00000005681	MGP_SPRETEiJ_G0015662	ENSSSCG00000006355	ENSRNOG00000003500	NA	NA	NA	4.3315	3.6865	2.852	2.7415	1.392	2.2065	0	0	10.39	8.109	9.442	44.519	0.3345	0.321	5.159	4.705	1.97	2.004	-0.186	-0.042	0.423	0	-0.322	2.124	-0.015	-0.11	0.016	NA	NA	NA	NA	NA	306	NA
APOBEC1	2	apolipoprotein B mRNA editing enzyme catalytic subunit 1 (pig, horse, rat, buffalo, goat, cow) | apolipoprotein B mRNA editing enzyme, catalytic polypeptide 1 (mouse - M. musculus, mouse - M. spretus, sheep)	9	ENSOARG00000002072	102396632	ENSBTAG00000014683	ENSCHIG00000011898	ENSECAG00000017163	ENSMUSG00000040613	MGP_SPRETEiJ_G0029857	ENSSSCG00000000668	ENSRNOG00000015411	NA	NA	NA	0	0	0.01	0.0085	0.2755	0.7545	0	0	0	0	811.366	267.656	129.686	31.8195	0.962	1.047	30.852	4.88	0	-0.002	0.46	0	0	-1.596	-1.993	0.061	-2.437	NA	NA	NA	NA	NA	5407	5888
APOBEC3	2	apolipoprotein B mRNA editing enzyme catalytic subunit 3 (rat) | apolipoprotein B mRNA editing enzyme, catalytic polypeptide 3 (mouse - M. spretus)	3	NA	NA	NA	NA	NA	ENSMUSG00000009585	MGP_SPRETEiJ_G0020927	NA	ENSRNOG00000016852	mouse - M. musculus (Apobec3/ENSMUSG00000009585)	buffalo, cow, goat, horse, pig, sheep	NA	NA	NA	NA	NA	NA	NA	NA	NA	NA	NA	87.4925	275.246	26.5845	31.432	NA	NA	4.25	3.46	NA	NA	NA	NA	NA	1.642	0.234	NA	-0.235	NA	NA	NA	NA	NA	NA	NA
APOBR	1	apolipoprotein B receptor	9	ENSOARG00000003124	102408487	504800	ENSCHIG00000021439	ENSECAG00000016962	ENSMUSG00000042759	MGP_SPRETEiJ_G0031567	102163208	ENSRNOG00000017403	NA	NA	NA	9.77	12.3115	3.596	9.9195	23.686	32.204	7.885	9.795	2.001	1.76	77.438	42.708	68.46	49.9275	0.795	0.923	44.081	69.085	0.306	1.248	0.428	0.281	-0.121	-0.844	-0.448	0.099	0.637	775	322	920	896	NA	4378	4083
APOC1	2	apolipoprotein C1 (horse) | apolipoprotein C-I (mouse - M. musculus, mouse - M. spretus)	3	NA	NA	NA	NA	102147873	ENSMUSG00000040564	MGP_SPRETEiJ_G0030388	NA	NA	NA	buffalo, cow, goat, pig, rat, sheep	rat (ENSRNOG00000018426, ENSRNOG00000051784)	NA	NA	NA	NA	NA	NA	NA	NA	1.465	1.05	4.418	27.882	19.3325	20.2795	NA	NA	NA	NA	NA	NA	NA	NA	-0.266	2.414	0.066	NA	NA	NA	NA	NA	NA	NA	NA	NA
APOC2	2	apolipoprotein C-II (mouse - M. musculus, sheep) | apolipoprotein C2 (cow, pig, horse, rat, goat, buffalo)	8	101112082	102399612	ENSBTAG00000020558	ENSCHIG00000016235	ENSECAG00000014224	ENSMUSG00000002992	NA	100381252	ENSRNOG00000018402	NA	mouse - M. spretus	NA	0.0205	0.04	1.1195	0.194	0.3625	0.3475	0.533	0.452	0.033	0	27.406	49.0795	NA	NA	0	0	0	0	0.027	-0.828	-0.016	-0.078	-0.047	0.818	NA	0	0	NA	NA	NA	NA	NA	962	NA
APOE	1	apolipoprotein E	9	ENSOARG00000009438	102400267	ENSBTAG00000010123	ENSCHIG00000022004	ENSECAG00000008236	ENSMUSG00000002985	MGP_SPRETEiJ_G0030389	ENSSSCG00000003088	ENSRNOG00000018454	NA	NA	NA	19.7385	12.8325	215.927	140.585	23.747	18.2295	120.958	93.76	778.4	774.399	3860.13	3932.18	1446.61	1889.75	186.57	194.76	5043.52	3798.01	-0.584	-0.616	-0.364	-0.364	-0.007	0.027	0.385	0.062	-0.409	4647	3661	2594	6099	1669	2268	1160
APOH	1	apolipoprotein H	9	ENSOARG00000015661	102413527	ENSBTAG00000001915	ENSCHIG00000024490	ENSECAG00000022165	ENSMUSG00000000049	MGP_SPRETEiJ_G0018186	ENSSSCG00000040910	ENSRNOG00000003566	NA	NA	NA	0	0	0.05	0.0065	0.54	0.4185	0	0	0.007	0.019	1.9085	10.724	0	1.02	0.024	1.451	0	0	0	-0.061	-0.119	0	0.017	2.011	1.014	1.259	0	NA	NA	NA	NA	NA	333	NA
APOLD1	1	apolipoprotein L domain containing 1	9	101111443	102406682	ENSBTAG00000002362	ENSCHIG00000008149	ENSECAG00000004066	ENSMUSG00000090698	MGP_SPRETEiJ_G0030033	ENSSSCG00000036787	ENSRNOG00000007830	NA	NA	NA	0.551	2.624	3.0535	4.4035	5.437	18.014	0.386	0.331	0.009	0	0.146	0	0.061	0.16	0.317	0.234	3.018	1.178	1.224	0.415	1.563	-0.058	-0.013	-0.197	0.129	-0.094	-0.883	NA	NA	388	NA	NA	NA	NA
APOO	1	apolipoprotein O	9	ENSOARG00000016887	102396644	ENSBTAG00000010937	ENSCHIG00000012782	ENSECAG00000013441	ENSMUSG00000079508	MGP_SPRETEiJ_G0034404	ENSSSCG00000012174	ENSRNOG00000046918	goat (APOO/ENSCHIG00000012782)	NA	NA	29.3485	22.1205	30.266	16.965	19.3105	8.6385	6.47	6.205	23.269	14.009	17.03	9.7285	18.1555	12.902	30.298	26.473	18.214	10.402	-0.392	-0.799	-1.075	-0.052	-0.693	-0.749	-0.462	-0.188	-0.753	3853	4376	NA	NA	3626	4165	4127
APOOL	2	apolipoprotein O like (cow, buffalo, goat, pig, horse) | apolipoprotein O-like (mouse - M. musculus, rat, sheep, mouse - M. spretus)	9	ENSOARG00000002075	102409984	ENSBTAG00000021790	ENSCHIG00000009190	ENSECAG00000009229	ENSMUSG00000025525	MGP_SPRETEiJ_G0034520	ENSSSCG00000012459	ENSRNOG00000004512	NA	NA	NA	18.5805	10.849	30.7545	16.2635	38.165	19.249	22.345	18.115	22.054	20.475	25.872	71.9825	23.3005	29.7785	37.541	34.897	20.22	25.757	-0.725	-0.879	-0.952	-0.288	-0.102	1.441	0.341	-0.103	0.334	5026	4612	4777	5704	1979	557	1268
APOPT1	2	apoptogenic, mitochondrial 1 (mouse - M. musculus, mouse - M. spretus) | apoptogenic 1, mitochondrial (cow, sheep, horse, pig)	6	101102428	NA	617441	NA	100059753	ENSMUSG00000037787	MGP_SPRETEiJ_G0018988	110258331	NA	NA	buffalo, goat, rat	NA	30.385	23.9875	NA	NA	5.816	2.7165	NA	NA	0.952	1.173	60.0415	15.6875	79.4565	26.978	52.812	48.14	NA	NA	-0.329	NA	-0.875	NA	0.155	-1.871	-1.524	-0.131	NA	NA	NA	NA	NA	NA	NA	NA
APP	2	amyloid beta (A4) precursor protein (mouse - M. spretus, sheep, mouse - M. musculus) | amyloid beta precursor protein (cow, rat, horse, pig, buffalo, goat)	9	ENSOARG00000015056	102416140	ENSBTAG00000017753	ENSCHIG00000026432	ENSECAG00000021011	ENSMUSG00000022892	MGP_SPRETEiJ_G0021797	ENSSSCG00000012022	ENSRNOG00000006997	NA	NA	NA	8.034	10.068	82.392	56.561	73.2265	54.5075	299.294	342.426	40.091	40.459	354.877	412.315	261.31	238.409	87.964	182.621	172.625	160.906	0.293	-0.535	-0.419	0.194	0.013	0.216	-0.132	1.045	-0.101	808	3296	2787	1223	1602	1859	2841
APPBP2	2	amyloid beta precursor protein binding protein 2 (cow, rat, horse, pig, goat, buffalo) | amyloid beta precursor protein (cytoplasmic tail) binding protein 2 (mouse - M. musculus, sheep)	8	ENSOARG00000017155	102408895	ENSBTAG00000004489	ENSCHIG00000027119	ENSECAG00000016822	ENSMUSG00000018481	NA	ENSSSCG00000017678	ENSRNOG00000027654	NA	mouse - M. spretus	NA	54.21	56.4475	51.872	23.921	48.475	33.441	34.814	44.435	22.301	25.761	18.218	24.1425	NA	NA	60.011	54.672	17.225	14.983	0.057	-1.085	-0.523	0.343	0.2	0.388	NA	-0.132	-0.189	1463	5029	3196	741	1155	1520	NA
APPL1	2	adaptor protein, phosphotyrosine interacting with PH domain and leucine zipper 1 (buffalo, goat, rat, horse, pig, cow) | adaptor protein, phosphotyrosine interaction, PH domain and leucine zipper containing 1 (mouse - M. musculus, mouse - M. spretus, sheep)	9	ENSOARG00000014531	102414857	ENSBTAG00000006824	ENSCHIG00000017970	ENSECAG00000017473	ENSMUSG00000040760	MGP_SPRETEiJ_G0019919	ENSSSCG00000032357	ENSRNOG00000013574	NA	NA	NA	38.856	25.7505	38.823	16.6635	55.106	26.7065	44.43	41.082	19.326	10.437	21.557	53.855	13.205	8.861	45.202	24.127	41.329	30.715	-0.575	-1.173	-1.018	-0.11	-0.83	1.282	-0.527	-0.879	-0.416	4610	5130	4939	4136	3751	635	NA
APPL2	2	adaptor protein, phosphotyrosine interacting with PH domain and leucine zipper 2 (cow, pig, horse, rat, goat, buffalo) | adaptor protein, phosphotyrosine interaction, PH domain and leucine zipper containing 2 (sheep, mouse - M. spretus, mouse - M. musculus)	9	ENSOARG00000017227	102389089	ENSBTAG00000030784	ENSCHIG00000010566	ENSECAG00000020564	ENSMUSG00000020263	MGP_SPRETEiJ_G0016491	ENSSSCG00000000841	ENSRNOG00000008174	NA	NA	NA	45.421	11.907	29.534	13.4715	54.4445	16.737	13.878	13.193	7.756	2.053	74.2875	13.292	77.3165	50.629	39.488	30.606	4.337	2.468	-1.847	-1.077	-1.644	-0.068	-1.52	-2.397	-0.601	-0.357	-0.622	5722	5018	5720	3650	NA	5697	4544
APRT	2	adenine phosphoribosyltransferase (cow, goat, buffalo, sheep, horse, pig) | adenine phosphoribosyl transferase (rat, mouse - M. spretus, mouse - M. musculus)	9	ENSOARG00000013556	102409419	ENSBTAG00000000639	ENSCHIG00000018530	ENSECAG00000026808	ENSMUSG00000006589	MGP_SPRETEiJ_G0032785	100622001	ENSRNOG00000014405	NA	NA	NA	75.7495	68.703	170.168	146.71	29.083	30.512	60.945	59.246	95.756	88.567	185.384	50.9315	126.992	103.053	39.444	26.031	627.844	378.559	-0.139	-0.213	0.067	-0.04	-0.111	-1.844	-0.299	-0.581	-0.728	2430	1890	1405	3336	2014	5534	3536
APTX	1	aprataxin	9	ENSOARG00000009598	102391016	ENSBTAG00000013947	ENSCHIG00000012896	ENSECAG00000012674	ENSMUSG00000028411	MGP_SPRETEiJ_G0026846	ENSSSCG00000011001	ENSRNOG00000006582	NA	NA	NA	11.429	11.4345	13.8965	7.5335	12.325	5.962	15.755	16.044	12.667	13.333	19.2425	19.0875	30.3485	39.05	17.147	17.223	10.987	12.849	0.001	-0.804	-0.937	0.025	0.069	-0.011	0.353	0.006	0.208	1701	NA	NA	2580	1448	2363	1237
AQP1	3	aquaporin 1 (Colton blood group) [Source:NCBI gene;Acc:282653] (assigned to orthologue: ENSBTAG00000000745) (goat) | aquaporin 1 (mouse - M. spretus, mouse - M. musculus) | aquaporin 1 (Colton blood group) (cow, pig, horse, rat, sheep, buffalo)	9	ENSOARG00000007775	102393519	ENSBTAG00000000745	ENSCHIG00000026624	100069916	ENSMUSG00000004655	MGP_SPRETEiJ_G0029416	407773	ENSRNOG00000011648	NA	NA	NA	0.2885	0.137	0.487	0.217	0.042	0.0095	32.804	17.451	0.008	0	0.127	0.3965	0.263	0	0	0	0.151	0.069	-0.18	-0.289	-0.046	-0.873	-0.011	0.309	-0.337	0	-0.107	NA	NA	NA	6801	NA	NA	NA
AQP9	1	aquaporin 9	9	ENSOARG00000020858	102408274	ENSBTAG00000013452	ENSCHIG00000018286	ENSECAG00000012789	ENSMUSG00000032204	MGP_SPRETEiJ_G0033547	ENSSSCG00000004597	ENSRNOG00000061883	NA	NA	NA	0.028	0.0635	16.0015	205.673	5.1095	38.405	0.723	0.772	0.53	0.453	4.301	7.914	4.1075	1.0095	62.663	53.97	0.906	0.822	0.049	3.604	2.689	0.04	-0.074	0.75	-1.346	-0.212	-0.065	NA	61	161	NA	NA	NA	NA
AQR	2	aquarius intron-binding spliceosomal factor (cow, rat, sheep, horse, pig, buffalo, goat) | aquarius (mouse - M. musculus, mouse - M. spretus)	9	ENSOARG00000020005	102399337	ENSBTAG00000012712	ENSCHIG00000025362	ENSECAG00000016399	ENSMUSG00000040383	MGP_SPRETEiJ_G0025019	ENSSSCG00000004802	ENSRNOG00000008912	NA	NA	NA	24.1	22.68	30.374	22.6965	43.156	33.889	21.063	21.675	10.822	7.79	38.398	16.4055	42.8415	46.597	41.525	35.644	18.453	14.701	-0.084	-0.405	-0.34	0.039	-0.428	-1.179	0.119	-0.215	-0.309	2124	2678	2488	2406	NA	4973	1850
ARAF	2	A-Raf proto-oncogene, serine/threonine kinase (cow, pig, horse, rat, sheep, buffalo) | Araf proto-oncogene, serine/threonine kinase (mouse - M. spretus, mouse - M. musculus)	9	ENSOARG00000013254	102392863	ENSBTAG00000005039	ENSCHIG00000022672	ENSECAG00000023903	ENSMUSG00000001127	MGP_SPRETEiJ_G0034117	ENSSSCG00000012275	ENSRNOG00000010838	goat (ARAF/ENSCHIG00000022672)	NA	NA	10.7385	8.6805	11.808	11.129	42.3425	110.356	11.949	11.362	7.681	7.607	49.605	22.922	50.0705	39.118	15.009	15.356	53.626	32.344	-0.278	-0.079	1.361	-0.067	-0.012	-1.081	-0.348	0.031	-0.712	NA	1460	445	3637	NA	4836	3713
ARAP1	1	ArfGAP with RhoGAP domain, ankyrin repeat and PH domain 1	9	ENSOARG00000005950	102414599	ENSBTAG00000002051	ENSCHIG00000015180	ENSECAG00000016491	ENSMUSG00000032812	MGP_SPRETEiJ_G0031172	ENSSSCG00000014817	ENSRNOG00000019555	NA	NA	NA	28.0815	27.786	40.2725	40.1655	51.856	55.0005	24.053	21.922	16.93	12.325	303.284	465.558	265.925	379.421	24.954	26.739	75.467	92.509	-0.015	-0.004	0.083	-0.128	-0.428	0.617	0.511	0.096	0.29	1788	1287	1382	4321	3118	1201	967
ARAP2	1	ArfGAP with RhoGAP domain, ankyrin repeat and PH domain 2	9	ENSOARG00000009322	102413127	ENSBTAG00000039922	ENSCHIG00000014093	ENSECAG00000018069	ENSMUSG00000037999	MGP_SPRETEiJ_G0028226	ENSSSCG00000008768	ENSRNOG00000056826	NA	NA	NA	34.0925	38.6465	10.1565	12.947	53.152	58.405	3.494	11.068	4.039	4.67	4.0425	0.892	2.0445	0.5485	4.929	14.594	0.435	0.433	0.176	0.322	0.134	1.425	0.17	-1.414	-0.975	1.395	-0.002	1042	841	1304	137	NA	NA	NA
ARAP3	1	ArfGAP with RhoGAP domain, ankyrin repeat and PH domain 3	9	ENSOARG00000001160	102411515	ENSBTAG00000015938	ENSCHIG00000009541	ENSECAG00000015544	ENSMUSG00000024451	MGP_SPRETEiJ_G0023115	ENSSSCG00000014391	ENSRNOG00000055527	NA	NA	NA	9.365	10.7085	9.6845	7.1005	14.8135	10.0475	8.843	5.942	2.725	1.932	26.6705	1.9455	7.1945	1.754	9.417	6.261	4.228	5.441	0.176	-0.399	-0.517	-0.504	-0.345	-3.232	-1.573	-0.521	0.301	1043	NA	3169	NA	NA	NA	NA
ARCN1	1	archain 1	9	ENSOARG00000010605	102413297	ENSBTAG00000006690	ENSCHIG00000026037	ENSECAG00000019849	ENSMUSG00000032096	MGP_SPRETEiJ_G0033263	ENSSSCG00000030053	ENSRNOG00000061108	NA	NA	NA	113.078	111.051	111.347	104.035	160.83	197.685	181.757	183.547	130.997	131.726	93.151	152.995	81.8675	104.879	214.705	202.831	117.361	118.616	-0.026	-0.097	0.296	0.014	0.008	0.71	0.354	-0.082	0.015	1843	1515	1048	2702	1620	1098	1236
AREG	1	amphiregulin	9	ENSOARG00000015052	102391212	ENSBTAG00000018134	ENSCHIG00000015847	ENSECAG00000022525	ENSMUSG00000029378	MGP_SPRETEiJ_G0028399	ENSSSCG00000008963	ENSRNOG00000002754	NA	NA	NA	0.853	11.096	0.4295	0.0605	3.7935	4.9605	1.391	1.879	0.592	0.795	0	0	0.1435	0	0.364	1.037	0.133	0.306	2.707	-0.431	0.314	0.268	0.173	0	-0.193	0.579	0.205	71	NA	NA	NA	NA	NA	NA
AREL1	1	apoptosis resistant E3 ubiquitin protein ligase 1	8	ENSOARG00000001246	102414315	ENSBTAG00000020379	ENSCHIG00000023661	100051130	ENSMUSG00000042350	NA	ENSSSCG00000002370	ENSRNOG00000004382	NA	mouse - M. spretus	NA	5.1375	5.6525	7.026	6.3275	10.032	8.232	10.831	10.955	3.19	3.008	27.283	116.43	NA	NA	11.683	12.615	20.403	23.394	0.116	-0.131	-0.257	0.015	-0.064	2.054	NA	0.102	0.189	NA	NA	NA	NA	NA	NA	NA
ARF1	2	ADP-ribosylation factor 1 (rat, mouse - M. musculus) | ADP ribosylation factor 1 (cow, pig, sheep, horse, buffalo, goat)	8	ENSOARG00000006511	102410094	ENSBTAG00000007725	ENSCHIG00000010924	ENSECAG00000032327	ENSMUSG00000048076	NA	ENSSSCG00000013992	ENSRNOG00000060229	NA	mouse - M. spretus	NA	453.175	447.36	334.135	299.015	357.274	314.053	373.96	378.858	142.802	163.078	443.986	572.082	NA	NA	491.503	440.23	556.804	566.465	-0.019	-0.16	-0.185	0.019	0.19	0.365	NA	-0.159	0.025	1811	1695	1994	2636	1174	1568	NA
ARF2	1	ADP-ribosylation factor 2	7	NA	102413915	ENSBTAG00000006785	NA	ENSECAG00000009563	ENSMUSG00000062421	MGP_SPRETEiJ_G0018131	100270721	ENSRNOG00000004807	buffalo (LOC102413915)	goat, sheep	NA	NA	NA	43.2915	27.722	57.792	29.697	NA	NA	12.193	15.524	46.924	26.5055	36.2665	30.2785	14.562	12.863	11.854	15.177	NA	-0.625	-0.938	NA	0.325	-0.801	-0.253	-0.167	0.332	NA	NA	NA	NA	NA	NA	NA
ARF3	2	ADP-ribosylation factor 3 (mouse - M. musculus, sheep, rat, mouse - M. spretus) | ADP ribosylation factor 3 (cow, pig, horse, goat, buffalo)	9	100302303	102404407	ENSBTAG00000051755	ENSCHIG00000019252	ENSECAG00000008273	ENSMUSG00000051853	MGP_SPRETEiJ_G0021141	100301570	ENSRNOG00000054775	NA	NA	NA	130.863	121.791	336.33	390.057	146.126	268.652	151.639	136.422	49.748	64.914	127.513	227.3	122.511	102.535	40.743	36.318	106.838	114.6	-0.103	0.213	0.874	-0.152	0.377	0.829	-0.255	-0.162	0.1	2219	938	637	4572	865	952	3366
ARF4	3	ADP ribosylation factor 4 [Source:NCBI gene;Acc:100302304] (assigned to orthologue: ENSOARG00000013565) (goat) | ADP ribosylation factor 4 (buffalo, pig, horse, sheep, cow) | ADP-ribosylation factor 4 (mouse - M. spretus, rat)	8	ENSOARG00000013565	102413023	ENSBTAG00000016069	ENSCHIG00000017997	ENSECAG00000005229	NA	MGP_SPRETEiJ_G0019915	ENSSSCG00000031791	ENSRNOG00000012623	NA	mouse - M. musculus	mouse - M. musculus (11843, ENSMUSG00000021877, ENSMUSG00000115861)	404.308	557.139	532.407	599.321	342.712	509.135	290.441	358.571	141.062	219.318	NA	NA	112.639	122.625	340.64	368.842	178.019	239.479	0.462	0.17	0.57	0.303	0.633	NA	0.122	0.114	0.426	571	999	799	833	620	NA	1841
ARF5	2	ADP-ribosylation factor 5 (mouse - M. musculus, rat, sheep, mouse - M. spretus) | ADP ribosylation factor 5 (buffalo, goat, horse, pig, cow)	9	ENSOARG00000001854	102405226	ENSBTAG00000009366	ENSCHIG00000018906	ENSECAG00000020291	ENSMUSG00000020440	MGP_SPRETEiJ_G0029156	ENSSSCG00000016593	ENSRNOG00000007806	NA	NA	NA	33.2475	21.717	40.3715	20.5975	31.733	10.1065	38.918	27.924	10.644	6.529	188.012	263.021	191.034	222.883	36.832	24.029	168.489	163.07	-0.592	-0.938	-1.559	-0.465	-0.629	0.482	0.221	-0.596	-0.047	4677	4764	5681	6420	NA	1371	1550
ARF6	2	ADP-ribosylation factor 6 (rat, mouse - M. spretus, mouse - M. musculus) | ADP ribosylation factor 6 (buffalo, goat, sheep, horse, pig, cow)	9	ENSOARG00000000838	102411301	ENSBTAG00000045980	ENSCHIG00000008760	ENSECAG00000005219	ENSMUSG00000044147	MGP_SPRETEiJ_G0018651	ENSSSCG00000005012	ENSRNOG00000004791	NA	NA	NA	190.875	159.813	266.01	215.175	312.902	472.755	147.954	140.524	109.148	95.98	203.87	165.588	135.299	97.255	147.138	147.811	230.341	189.521	-0.255	-0.305	0.594	-0.074	-0.184	-0.298	-0.472	0.007	-0.28	3092	2213	785	3728	2279	3063	4164
ARFGAP1	2	ADP-ribosylation factor GTPase activating protein 1 (mouse - M. musculus, rat, sheep, mouse - M. spretus) | ADP ribosylation factor GTPase activating protein 1 (cow, horse, pig, buffalo, goat)	9	ENSOARG00000011406	102414693	ENSBTAG00000004916	ENSCHIG00000027204	ENSECAG00000038435	ENSMUSG00000027575	MGP_SPRETEiJ_G0025718	110257378	ENSRNOG00000043150	NA	NA	NA	14.066	16.839	11.833	7.6385	18.402	14.193	41.009	41.959	14.92	12.464	27.509	31.4135	28.2265	26.954	18.18	19.7	43.3	39.73	0.244	-0.571	-0.353	0.032	-0.242	0.185	-0.064	0.11	-0.121	901	NA	2542	2502	2508	1926	2556
ARFGAP2	2	ADP ribosylation factor GTPase activating protein 2 (horse, pig, buffalo, goat, cow) | ADP-ribosylation factor GTPase activating protein 2 (mouse - M. musculus, rat, mouse - M. spretus, sheep)	9	ENSOARG00000005192	102416144	ENSBTAG00000009574	ENSCHIG00000003758	ENSECAG00000024744	ENSMUSG00000027255	MGP_SPRETEiJ_G0024870	ENSSSCG00000013245	ENSRNOG00000014429	NA	NA	NA	36.0755	35.0945	35.536	32.411	48.3145	43.1585	23.202	22.853	41.481	54.119	50.1435	43.4185	53.4895	60.439	42.044	40.586	44.286	42.438	-0.039	-0.129	-0.159	-0.021	0.376	-0.203	0.173	-0.05	-0.06	1902	1602	1898	3136	867	2821	1697
ARFGAP3	2	ADP ribosylation factor GTPase activating protein 3 (buffalo, goat, pig, horse, cow) | ADP-ribosylation factor GTPase activating protein 3 (mouse - M. musculus, sheep, rat, mouse - M. spretus)	9	ENSOARG00000019057	102403981	ENSBTAG00000001057	ENSCHIG00000022666	ENSECAG00000023901	ENSMUSG00000054277	MGP_SPRETEiJ_G0020994	ENSSSCG00000000037	ENSRNOG00000046472	NA	NA	NA	37.2125	16.5815	49.0615	46.576	35.5225	41.326	56.102	48.444	10.616	8.911	33.8165	29.37	30.4895	24.5805	49.678	49.98	57.276	58.004	-1.12	-0.073	0.213	-0.208	-0.229	-0.197	-0.3	0.009	0.018	5537	1436	1169	5108	NA	2803	3541
ARFGEF1	3	ADP-ribosylation factor guanine nucleotide-exchange factor 1(brefeldin A-inhibited) (mouse - M. musculus, mouse - M. spretus) | ADP-ribosylation factor guanine nucleotide-exchange factor 1 (brefeldin A-inhibited) (sheep) | ADP ribosylation factor guanine nucleotide exchange factor 1 (pig, horse, rat, buffalo, goat, cow)	9	ENSOARG00000001185	102416383	ENSBTAG00000014691	ENSCHIG00000012007	ENSECAG00000016412	ENSMUSG00000067851	MGP_SPRETEiJ_G0014750	ENSSSCG00000006201	ENSRNOG00000005703	NA	NA	NA	14.778	12.164	15.5495	9.417	27.7625	20.551	20.458	21.732	7.477	5.597	31.5715	60.3905	27.857	39.6925	32.185	24.662	18.806	20.135	-0.261	-0.668	-0.416	0.083	-0.362	0.914	0.496	-0.371	0.094	3120	3888	2777	1972	NA	884	990
ARFGEF2	2	ADP-ribosylation factor guanine nucleotide-exchange factor 2 (brefeldin A-inhibited) (sheep, mouse - M. spretus, mouse - M. musculus) | ADP ribosylation factor guanine nucleotide exchange factor 2 (cow, buffalo, goat, rat, horse, pig)	9	ENSOARG00000011349	102407306	ENSBTAG00000007120	ENSCHIG00000023890	ENSECAG00000023909	ENSMUSG00000074582	MGP_SPRETEiJ_G0025617	ENSSSCG00000007460	ENSRNOG00000007485	NA	NA	NA	23.3485	15.7155	13.37	5.9325	25.963	12.6115	14.981	14.071	14.625	9.958	20.443	9.7695	23.634	16.5055	32.433	25.461	20.971	18.958	-0.543	-1.052	-0.986	-0.085	-0.512	-0.994	-0.493	-0.337	-0.139	4489	NA	4864	3855	3316	4687	4216
ARFIP1	2	ADP ribosylation factor interacting protein 1 (cow, goat, buffalo, horse, pig) | ADP-ribosylation factor interacting protein 1 (mouse - M. musculus, rat, sheep, mouse - M. spretus)	9	ENSOARG00000003643	102393240	ENSBTAG00000008438	ENSCHIG00000015084	ENSECAG00000022286	ENSMUSG00000074513	MGP_SPRETEiJ_G0026057	ENSSSCG00000009010	ENSRNOG00000010533	NA	NA	NA	26.4145	23.9085	34.082	16.1275	43.121	24.38	34.985	35.646	18.714	12.84	38.9375	47.9755	31.4405	23.7315	54.984	39.172	47.552	40.915	-0.138	-1.034	-0.798	0.026	-0.51	0.294	-0.391	-0.479	-0.212	2422	4945	4292	2568	3309	1696	3873
ARFIP2	2	ADP-ribosylation factor interacting protein 2 (mouse - M. musculus, rat, mouse - M. spretus, sheep) | ADP ribosylation factor interacting protein 2 (buffalo, goat, pig, horse, cow)	9	ENSOARG00000018201	102401644	ENSBTAG00000003566	ENSCHIG00000015545	ENSECAG00000019888	ENSMUSG00000030881	MGP_SPRETEiJ_G0031345	100518621	ENSRNOG00000018440	NA	NA	NA	17.058	10.565	20.1375	6.7485	15.414	5.126	30.489	21.871	7.438	4.497	39.292	20.6505	33.986	19.681	10.238	9.327	30.588	23.204	-0.643	-1.448	-1.422	-0.461	-0.618	-0.896	-0.758	-0.122	-0.384	4817	NA	NA	6399	NA	4488	4931
ARFRP1	2	ADP ribosylation factor related protein 1 (cow, buffalo, goat, horse, pig) | ADP-ribosylation factor related protein 1 (mouse - M. spretus, rat, sheep, mouse - M. musculus)	9	ENSOARG00000010188	102393407	ENSBTAG00000007497	ENSCHIG00000010007	ENSECAG00000019636	ENSMUSG00000038671	MGP_SPRETEiJ_G0025731	ENSSSCG00000035304	ENSRNOG00000013992	NA	NA	NA	41.991	31.826	57.5705	29.138	41.765	18.3915	81.418	67.818	25.68	28.244	21.813	22.077	29.9055	35.762	43.928	44.059	48.089	49.348	-0.389	-0.959	-1.141	-0.26	0.132	0.017	0.25	0.004	0.037	3833	4804	5201	5519	1300	2297	1466
ARG1	2	arginase 1 (cow, buffalo, goat, rat, sheep, horse, pig) | arginase, liver (mouse - M. spretus, mouse - M. musculus)	9	ENSOARG00000013943	102411372	ENSBTAG00000012403	ENSCHIG00000022069	ENSECAG00000023485	ENSMUSG00000019987	MGP_SPRETEiJ_G0016001	ENSSSCG00000004195	ENSRNOG00000013304	NA	NA	NA	0.2235	0.1985	0.3415	0.238	1.7885	1.2495	0	0.035	0.069	0.11	5.762	2.183	0.174	0.1165	48.946	243.199	67.011	994.416	-0.03	-0.116	-0.31	0.05	0.054	-1.087	-0.072	2.29	3.871	NA	NA	NA	NA	NA	NA	NA
ARG2	2	arginase 2 (cow, buffalo, goat, sheep, rat, horse, pig) | arginase type II (mouse - M. spretus, mouse - M. musculus)	9	ENSOARG00000021170	102406467	ENSBTAG00000001945	ENSCHIG00000017233	ENSECAG00000016534	ENSMUSG00000021125	MGP_SPRETEiJ_G0018732	ENSSSCG00000002294	ENSRNOG00000053811	NA	NA	NA	18.441	153.748	24.0065	166.668	52.6785	370.801	6.649	20.548	44.034	25.569	0.8735	19.4085	2.5125	29.013	11.508	7.819	3.381	2.127	2.993	2.745	2.792	1.494	-0.761	3.445	3.095	-0.504	-0.486	61	112	156	123	3706	105	97
ARGLU1	1	arginine and glutamate rich 1	9	ENSOARG00000005479	102406764	ENSBTAG00000015124	ENSCHIG00000011692	ENSECAG00000018194	ENSMUSG00000040459	MGP_SPRETEiJ_G0031915	ENSSSCG00000009536	ENSRNOG00000024142	NA	NA	NA	78.106	57.822	73.2015	47.1865	63.561	40.1105	70.499	78.091	23.668	19.288	31.7	52.889	24.5425	28.069	68.708	59.641	175.134	154.706	-0.427	-0.623	-0.651	0.146	-0.282	0.721	0.187	-0.201	-0.178	4019	3692	3717	1479	2644	1080	1655
ARHGAP1	2	Rho GTPase activating protein 1 (buffalo, mouse - M. musculus, cow, pig, horse, rat, sheep, goat) | Rho GTPase activating protein 1 [Source:MGI Symbol;Acc:MGI:2445003] (assigned to orthologue: ENSMUSG00000027247), Rho GTPase activating protein 1 [Source:RGD Symbol;Acc:1306068] (assigned to orthologue: ENSRNOG00000016610) (mouse - M. spretus)	9	ENSOARG00000003906	102413714	ENSBTAG00000016501	ENSCHIG00000022137	ENSECAG00000009844	ENSMUSG00000027247	MGP_SPRETEiJ_G0024876	ENSSSCG00000013256	ENSRNOG00000016610	NA	NA	NA	8.49	4.302	10.3545	5.9085	29.4525	13.911	19.361	20.027	8.874	5.06	74.3165	38.7535	76.64	56.6655	23.279	24.148	88.775	48.277	-0.84	-0.717	-1.03	0.046	-0.704	-0.922	-0.429	0.051	-0.865	NA	NA	4959	2336	NA	4545	4014
ARHGAP10	1	Rho GTPase activating protein 10	9	ENSOARG00000007284	102396821	ENSBTAG00000002531	ENSCHIG00000002829	ENSECAG00000016629	ENSMUSG00000037148	MGP_SPRETEiJ_G0032358	ENSSSCG00000009029	ENSRNOG00000013152	NA	NA	NA	101.194	83.8045	54.482	53.7705	58.0435	72.488	19.203	19.219	15.65	15.352	48.5015	31.7115	44.393	19.812	58.95	53.217	37.912	45.699	-0.269	-0.019	0.316	0.001	-0.026	-0.598	-1.125	-0.145	0.263	3182	1316	1028	2870	1724	3852	5474
ARHGAP11A	1	Rho GTPase activating protein 11A	9	ENSOARG00000019982	102405681	ENSBTAG00000020100	102170321	ENSECAG00000019780	ENSMUSG00000041219	MGP_SPRETEiJ_G0025016	ENSSSCG00000004806	ENSRNOG00000008115	NA	NA	NA	22.56	20.7125	22.98	14.2195	28.571	23.635	35.312	34.353	3.731	3.791	21.4295	10.7565	22.3055	11.0685	17.614	15.169	42.129	19.75	-0.118	-0.656	-0.263	-0.039	0.018	-0.932	-0.949	-0.203	-1.056	2308	3842	2225	3325	NA	4563	5261
ARHGAP12	1	Rho GTPase activating protein 12	9	ENSOARG00000013756	102405890	ENSBTAG00000012677	ENSCHIG00000024718	ENSECAG00000014289	ENSMUSG00000041225	MGP_SPRETEiJ_G0022890	ENSSSCG00000011026	ENSRNOG00000017791	NA	NA	NA	26.48	12.542	17.5715	9.036	31.5175	15.168	12.605	13.743	12.996	8.222	21.8575	27.087	14.521	14.8905	45.541	52.343	11.842	12.326	-1.021	-0.888	-1.008	0.116	-0.602	0.297	0.034	0.197	0.053	5447	4643	4913	1695	NA	1691	2164
ARHGAP15	1	Rho GTPase activating protein 15	9	101123443	102416280	ENSBTAG00000032289	ENSCHIG00000014079	ENSECAG00000012312	ENSMUSG00000049744	MGP_SPRETEiJ_G0024459	ENSSSCG00000015671	ENSRNOG00000031168	NA	NA	NA	27.5285	5.849	17.586	4.577	37.013	21.98	2.672	3.65	7.289	15.813	31.1795	36.938	14.6395	2.216	19.651	44.947	5.638	1.296	-2.058	-1.737	-0.726	0.341	1.02	0.238	-2.282	1.154	-1.532	NA	NA	4021	NA	401	1809	NA
ARHGAP17	1	Rho GTPase activating protein 17	9	ENSOARG00000018306	102403730	ENSBTAG00000020043	ENSCHIG00000021692	ENSECAG00000017234	ENSMUSG00000030766	MGP_SPRETEiJ_G0031541	ENSSSCG00000031488	ENSRNOG00000013836	NA	NA	NA	8.4595	8.3185	2.9365	2.6815	6.042	10.184	19.518	25.853	7.748	5.446	61.741	104.337	69.7295	148.735	9.041	10.191	49.239	60.081	-0.022	-0.097	0.667	0.388	-0.441	0.748	1.082	0.156	0.282	NA	NA	738	652	NA	1055	520
ARHGAP18	1	Rho GTPase activating protein 18	9	ENSOARG00000013732	102409124	ENSBTAG00000015381	ENSCHIG00000027143	ENSECAG00000024764	ENSMUSG00000039031	MGP_SPRETEiJ_G0016009	ENSSSCG00000004205	ENSRNOG00000011245	NA	NA	NA	112.885	38.5605	44.328	4.335	59.101	3.6985	31.521	10	78.897	31.896	65.5565	4.7225	30.0165	1.3505	174.137	91.846	71.747	30.467	-1.525	-3.087	-3.677	-1.564	-1.28	-3.54	-3.722	-0.916	-1.209	5688	NA	NA	6872	3934	NA	NA
ARHGAP21	1	Rho GTPase activating protein 21	9	ENSOARG00000003154	102401478	ENSBTAG00000021857	ENSCHIG00000018776	ENSECAG00000011309	ENSMUSG00000036591	MGP_SPRETEiJ_G0024132	ENSSSCG00000011074	ENSRNOG00000008659	NA	NA	NA	9.477	5.411	5.7465	2.0955	16.1105	7.658	12.7	11.037	18.95	36.302	21.5695	12.46	25.156	18.968	21.776	21.637	12.476	13.481	-0.709	-1.124	-0.983	-0.187	0.903	-0.746	-0.389	-0.009	0.104	NA	NA	NA	4928	463	4160	3865
ARHGAP22	1	Rho GTPase activating protein 22	9	ENSOARG00000001560	102394824	ENSBTAG00000007878	ENSCHIG00000016720	ENSECAG00000023303	ENSMUSG00000063506	MGP_SPRETEiJ_G0019987	ENSSSCG00000010381	ENSRNOG00000024728	NA	NA	NA	21.8615	12.4	5.6875	1.564	9.5745	2.204	12.679	13.61	0.649	1.638	90.84	17.106	48.913	28.9835	41.544	33.675	66.313	53.232	-0.771	-1.383	-1.723	0.095	0.678	-2.343	-0.735	-0.295	-0.312	5111	NA	NA	1870	NA	5689	4878
ARHGAP24	1	Rho GTPase activating protein 24	9	ENSOARG00000003828	102397732	ENSBTAG00000003959	ENSCHIG00000022792	ENSECAG00000012825	ENSMUSG00000057315	MGP_SPRETEiJ_G0028461	ENSSSCG00000009229	ENSRNOG00000056944	NA	NA	NA	0.6495	0.713	8.3485	4.0185	19.2685	5.69	3.185	2.53	4.922	3.007	13.028	2.7465	14.2235	4.9925	20.096	14.823	57.5	18.979	0.054	-0.897	-1.599	-0.246	-0.564	-1.905	-1.345	-0.415	-1.55	NA	NA	NA	NA	NA	NA	NA
ARHGAP25	1	Rho GTPase activating protein 25	9	ENSOARG00000019876	102392115	ENSBTAG00000023976	ENSCHIG00000025694	ENSECAG00000009153	ENSMUSG00000030047	MGP_SPRETEiJ_G0029624	ENSSSCG00000008344	ENSRNOG00000009347	NA	NA	NA	74.5895	32.766	33.856	12.349	92.6645	21.7945	19.864	8.776	74.387	62.699	58.321	24.298	67.1175	26.3185	133.43	130.046	66.236	45.082	-1.163	-1.385	-2.039	-1.094	-0.243	-1.23	-1.318	-0.037	-0.545	5558	5298	5855	NA	2511	5046	5647
ARHGAP26	1	Rho GTPase activating protein 26	9	ENSOARG00000001949	102397084	ENSBTAG00000027151	102168722	ENSECAG00000012336	71302	MGP_SPRETEiJ_G0023123	ENSSSCG00000014399	ENSRNOG00000013920	NA	NA	NA	4.8885	3.9135	12.917	8.433	16.1185	4.9725	1.842	1.74	2.807	3.188	5.842	14.6505	4.5155	11.709	7.999	7.32	21.776	18.626	-0.261	-0.561	-1.519	-0.053	0.138	1.194	1.204	-0.113	-0.215	NA	NA	NA	NA	NA	687	462
ARHGAP27	1	Rho GTPase activating protein 27	9	101119739	102398716	ENSBTAG00000000571	ENSCHIG00000021847	ENSECAG00000005990	ENSMUSG00000034255	MGP_SPRETEiJ_G0018122	ENSSSCG00000017328	ENSRNOG00000028569	NA	NA	NA	7.6435	3.748	6.201	9.763	9.6015	4.9645	0.863	0.883	7.893	4.954	13.7395	6.527	17.9505	12.3615	7.01	10.689	36.953	35.865	-0.864	0.58	-0.83	0.015	-0.579	-0.97	-0.504	0.545	-0.042	NA	637	NA	NA	NA	NA	4255
ARHGAP28	1	Rho GTPase activating protein 28	9	ENSOARG00000000085	102400580	ENSBTAG00000019036	ENSCHIG00000022452	ENSECAG00000013547	ENSMUSG00000024043	MGP_SPRETEiJ_G0022755	ENSSSCG00000021612	ENSRNOG00000017065	NA	NA	NA	0.4725	1.4085	10.932	26.284	3.8105	8.592	20.706	24.42	0.016	0.016	0.5945	1.798	0.0405	0.16	0.329	0.31	1.292	2.387	0.71	1.193	0.996	0.228	0	0.811	0.157	-0.021	0.563	NA	338	NA	1069	NA	NA	NA
ARHGAP29	1	Rho GTPase activating protein 29	9	ENSOARG00000017193	102414230	ENSBTAG00000004190	ENSCHIG00000011428	ENSECAG00000009393	ENSMUSG00000039831	MGP_SPRETEiJ_G0026541	ENSSSCG00000006889	ENSRNOG00000012563	NA	NA	NA	13.2295	19.237	0.1365	0.0995	0.325	0.8445	11.797	9.139	0.062	0.141	1.657	1.241	0.258	0.121	0.233	0.174	0.85	1.367	0.508	-0.048	0.477	-0.336	0.104	-0.246	-0.166	-0.071	0.356	540	NA	NA	5966	NA	NA	NA
ARHGAP30	1	Rho GTPase activating protein 30	9	ENSOARG00000009399	102407813	ENSBTAG00000017875	ENSCHIG00000011200	ENSECAG00000011890	ENSMUSG00000048865	MGP_SPRETEiJ_G0015675	ENSSSCG00000006372	ENSRNOG00000004192	NA	NA	NA	86.8925	64.0045	61.7995	36.531	87.173	42.0555	16.017	15.32	30.142	15.018	99.504	105.979	84.59	66.14	110.112	114.269	97.084	103.786	-0.435	-0.743	-1.034	-0.06	-0.959	0.09	-0.35	0.053	0.095	4053	4203	4974	3558	3829	2131	3719
ARHGAP31	1	Rho GTPase activating protein 31	9	ENSOARG00000019707	102407113	ENSBTAG00000000210	ENSCHIG00000026776	ENSECAG00000007228	ENSMUSG00000022799	MGP_SPRETEiJ_G0021647	ENSSSCG00000026224	ENSRNOG00000003088	NA	NA	NA	27.043	28.625	15.1	10.7295	19.3825	29.838	20.19	18.23	39.785	40.554	18.7545	14.833	19.7765	11.014	16.837	23.936	13.703	18.612	0.079	-0.457	0.597	-0.14	0.027	-0.319	-0.79	0.483	0.416	1376	2921	783	4433	1557	3125	4999
ARHGAP35	1	Rho GTPase activating protein 35	9	ENSOARG00000010829	102403710	ENSBTAG00000015543	ENSCHIG00000024478	ENSECAG00000017712	ENSMUSG00000058230	MGP_SPRETEiJ_G0030315	ENSSSCG00000003107	ENSRNOG00000015852	NA	NA	NA	6.364	6.0155	2.7225	1.0515	5.626	29.661	32.113	24.564	5.018	3.61	4.792	2.8475	4.054	22.8375	18.276	18.839	3.054	4.234	-0.07	-0.86	2.21	-0.373	-0.385	-0.59	2.238	0.042	0.369	NA	NA	239	6134	NA	NA	192
ARHGAP39	1	Rho GTPase activating protein 39	9	ENSOARG00000012694	102406840	ENSBTAG00000007186	ENSCHIG00000006436	ENSECAG00000024412	ENSMUSG00000033697	MGP_SPRETEiJ_G0020851	ENSSSCG00000005894	ENSRNOG00000016566	NA	NA	NA	1.5125	0.985	0.797	0.335	1.313	0.413	2.469	2.095	2.903	1.518	11.4215	5.06	15.8205	9.5265	1.168	0.491	5.29	3.839	-0.34	-0.429	-0.711	-0.165	-0.632	-1.035	-0.676	-0.54	-0.378	NA	NA	NA	NA	NA	NA	4749
ARHGAP4	1	Rho GTPase activating protein 4	9	ENSOARG00000001509	102409317	ENSBTAG00000047531	ENSCHIG00000000137	ENSECAG00000023201	ENSMUSG00000031389	MGP_SPRETEiJ_G0034319	ENSSSCG00000012790	ENSRNOG00000058545	NA	NA	NA	19.802	9.402	21.9275	6.392	49.003	8.9695	3.192	1.588	1.706	0.635	31.159	14.7915	43.867	20.706	39.168	20.822	35.911	23.432	-1	-1.633	-2.326	-0.696	-0.727	-1.026	-1.048	-0.88	-0.595	5427	NA	NA	NA	NA	4742	5387
ARHGAP42	1	Rho GTPase activating protein 42	9	ENSOARG00000007560	102401611	ENSBTAG00000004423	ENSCHIG00000024088	ENSECAG00000005829	ENSMUSG00000050730	MGP_SPRETEiJ_G0032890	ENSSSCG00000014976	ENSRNOG00000026821	NA	NA	NA	0.033	0.0035	0.039	0.073	0.0605	0.0365	11.869	12.936	0.545	2.338	0.0595	0.2725	0.2035	0.585	1.215	1.203	0.847	1.329	-0.042	0.046	-0.033	0.115	1.111	0.264	0.397	-0.008	0.335	NA	NA	NA	1701	NA	NA	NA
ARHGAP45	1	Rho GTPase activating protein 45	9	ENSOARG00000010834	102402420	ENSBTAG00000020772	ENSCHIG00000015532	ENSECAG00000010977	ENSMUSG00000035697	MGP_SPRETEiJ_G0016378	ENSSSCG00000027565	ENSRNOG00000013220	NA	NA	NA	19.9775	9.7775	37.9005	11.503	60.318	8.3185	13.709	8.803	12.029	4.273	107.999	15.5755	95.422	27.854	70.158	41.735	92.333	61.444	-0.961	-1.638	-2.718	-0.585	-1.305	-2.717	-1.741	-0.736	-0.58	5394	5380	NA	NA	NA	5737	5837
ARHGAP5	1	Rho GTPase activating protein 5	9	ENSOARG00000006439	102410486	ENSBTAG00000027024	ENSCHIG00000010874	ENSECAG00000017271	ENSMUSG00000035133	MGP_SPRETEiJ_G0018589	ENSSSCG00000001966	ENSRNOG00000004696	NA	NA	NA	14.956	12.75	18.773	8.1015	21.2205	15.2965	24.212	23.669	12.521	8.756	24.0095	9.087	7.731	2.9885	39.227	34.433	5.389	5.533	-0.215	-1.119	-0.447	-0.031	-0.471	-1.31	-1.13	-0.183	0.032	2869	NA	2911	3245	NA	5138	NA
ARHGAP6	1	Rho GTPase activating protein 6	9	ENSOARG00000010821	102403263	ENSBTAG00000002626	ENSCHIG00000022831	ENSECAG00000013633	ENSMUSG00000031355	MGP_SPRETEiJ_G0034751	ENSSSCG00000012112	ENSRNOG00000003956	goat (ARHGAP6/ENSCHIG00000022831)	NA	NA	4.087	1.4245	14.9965	4.412	17.4735	5.1345	1.348	0.808	5.044	4.833	8.238	5.544	13.7895	7.607	18.709	15.779	21.566	3.248	-1.069	-1.564	-1.59	-0.377	-0.051	-0.497	-0.781	-0.232	-2.409	NA	NA	NA	NA	NA	NA	NA
ARHGAP9	1	Rho GTPase activating protein 9	9	ENSOARG00000006591	102406155	ENSBTAG00000018403	ENSCHIG00000013388	ENSECAG00000011864	ENSMUSG00000040345	MGP_SPRETEiJ_G0016718	ENSSSCG00000000437	ENSRNOG00000006946	NA	NA	NA	12.98	23.0975	7.964	3.0795	13.3505	2.793	3.206	2.516	10.951	4.076	76.9705	12.7515	160.729	28.3995	12.663	8.521	104.682	73.962	0.786	-1.136	-1.92	-0.259	-1.235	-2.503	-2.46	-0.521	-0.495	382	NA	NA	NA	NA	5713	5932
ARHGDIA	2	Rho GDP dissociation inhibitor (GDI) alpha (mouse - M. spretus, sheep, mouse - M. musculus) | Rho GDP dissociation inhibitor alpha (goat, buffalo, rat, horse, pig, cow)	9	ENSOARG00000017985	102401114	ENSBTAG00000030209	ENSCHIG00000021653	ENSECAG00000020501	ENSMUSG00000025132	MGP_SPRETEiJ_G0018372	ENSSSCG00000034058	ENSRNOG00000036688	NA	NA	NA	622.801	419.976	534.162	324.486	645.229	314.262	497.051	376.866	239.426	182.734	705.639	539.587	879.162	646.327	287.942	215.31	1190.9	1167.68	-0.567	-0.717	-1.035	-0.398	-0.388	-0.386	-0.443	-0.418	-0.028	4576	4094	4979	6218	2986	3315	4072
ARHGDIB	3	Rho, GDP dissociation inhibitor (GDI) beta (mouse - M. musculus, mouse - M. spretus) | Rho GDP dissociation inhibitor beta (rat, horse, pig, goat, buffalo, cow) | Rho GDP dissociation inhibitor (GDI) beta (sheep)	9	ENSOARG00000020698	102415171	ENSBTAG00000006039	ENSCHIG00000011740	ENSECAG00000013788	ENSMUSG00000030220	MGP_SPRETEiJ_G0030055	ENSSSCG00000033337	ENSRNOG00000005809	NA	NA	NA	146.929	91.641	311.748	134.006	368.536	153.192	52.233	31.255	134.833	89.427	853.737	484.156	626.757	237.768	214.513	199.666	547.731	507.238	-0.675	-1.212	-1.261	-0.723	-0.587	-0.817	-1.395	-0.103	-0.111	4903	5181	5385	6735	3461	4317	5684
ARHGEF1	2	Rho guanine nucleotide exchange factor 1 (pig, horse, rat, buffalo, goat, cow) | Rho guanine nucleotide exchange factor (GEF) 1 (mouse - M. spretus, sheep, mouse - M. musculus)	9	ENSOARG00000008352	102401949	ENSBTAG00000018912	ENSCHIG00000022244	ENSECAG00000035888	ENSMUSG00000040940	MGP_SPRETEiJ_G0030448	ENSSSCG00000003040	ENSRNOG00000020130	NA	NA	NA	23.4555	16.0795	16.8965	11.9495	24.207	32.254	24.136	18.372	6.939	7.442	113.686	72.903	152.91	67.9505	17.539	12.6	96.035	56.534	-0.518	-0.467	0.4	-0.376	0.089	-0.634	-1.158	-0.447	-0.754	4403	2977	941	6143	NA	3922	5507
ARHGEF10L	2	Rho guanine nucleotide exchange factor (GEF) 10-like (mouse - M. spretus, sheep, mouse - M. musculus) | Rho guanine nucleotide exchange factor 10 like (cow, pig, rat, horse, buffalo)	8	ENSOARG00000010812	102404475	ENSBTAG00000000684	NA	ENSECAG00000005015	ENSMUSG00000040964	MGP_SPRETEiJ_G0027701	ENSSSCG00000003486	ENSRNOG00000050636	NA	goat	NA	8.559	3.238	2.664	2.8595	6.0255	0.5715	NA	NA	1.711	2.294	43.2445	7.53	18.645	36.404	60.206	81.262	6.594	15.29	-1.173	0.075	-2.16	NA	0.281	-2.375	0.929	0.427	1.101	NA	NA	NA	NA	NA	NA	598
ARHGEF11	2	Rho guanine nucleotide exchange factor (GEF) 11 (mouse - M. spretus, sheep, mouse - M. musculus) | Rho guanine nucleotide exchange factor 11 (cow, rat, horse, pig, buffalo, goat)	9	ENSOARG00000006679	102399419	ENSBTAG00000012361	ENSCHIG00000025394	ENSECAG00000022117	ENSMUSG00000041977	MGP_SPRETEiJ_G0026078	ENSSSCG00000006461	ENSRNOG00000015026	NA	NA	NA	7.2315	3.4275	7.0535	7.709	21.0465	8.8915	6.369	6.422	3.667	5.169	16.308	6.9675	22.102	14.769	16.949	22.144	25.067	20.396	-0.895	0.113	-1.156	0.01	0.403	-1.119	-0.551	0.367	-0.285	NA	NA	NA	NA	NA	NA	4390
ARHGEF12	2	Rho guanine nucleotide exchange factor 12 (cow, goat, buffalo, rat, horse, pig) | Rho guanine nucleotide exchange factor (GEF) 12 (mouse - M. musculus, sheep, mouse - M. spretus)	9	ENSOARG00000017361	102397446	ENSBTAG00000021343	ENSCHIG00000026831	ENSECAG00000022702	ENSMUSG00000059495	MGP_SPRETEiJ_G0033226	ENSSSCG00000015129	ENSRNOG00000008924	NA	NA	NA	11.418	6.836	8.8665	3.9645	12.331	5.2615	17.777	16.034	17.606	22.832	6.406	4.5805	5.5565	9.309	12.752	12.817	18.961	20.239	-0.664	-0.991	-1.09	-0.141	0.357	-0.408	0.653	0.007	0.09	NA	NA	NA	4445	896	NA	802
ARHGEF2	3	Rho/Rac guanine nucleotide exchange factor 2 (cow, rat, horse, pig, goat, buffalo) | rho/rac guanine nucleotide exchange factor (GEF) 2 (mouse - M. spretus, mouse - M. musculus) | Rho/Rac guanine nucleotide exchange factor (GEF) 2 (sheep)	9	ENSOARG00000005093	102394642	ENSBTAG00000000113	ENSCHIG00000018812	ENSECAG00000013759	ENSMUSG00000028059	MGP_SPRETEiJ_G0026118	ENSSSCG00000006502	ENSRNOG00000020027	NA	NA	NA	37.979	50.6185	38.898	56.906	63.2435	87.3135	57.252	58.811	34.039	46.842	103.678	135.467	119.088	99.96	66.222	82.638	69.35	76.835	0.405	0.537	0.459	0.038	0.449	0.383	-0.25	0.315	0.146	629	659	891	2419	782	1528	3342
ARHGEF3	2	Rho guanine nucleotide exchange factor 3 (cow, buffalo, goat, horse, rat, pig) | Rho guanine nucleotide exchange factor (GEF) 3 (sheep, mouse - M. spretus, mouse - M. musculus)	9	ENSOARG00000014802	102410905	ENSBTAG00000014091	ENSCHIG00000015055	ENSECAG00000015058	ENSMUSG00000021895	MGP_SPRETEiJ_G0019923	ENSSSCG00000030359	ENSRNOG00000014363	NA	NA	NA	10.6635	8.4575	10.3625	11.965	7.911	16.288	1.182	0.88	4.476	49.324	8.9665	44.3435	13.632	11.4005	1.474	4.694	22.785	35.667	-0.302	0.19	0.956	-0.215	3.2	2.186	-0.239	1.203	0.624	NA	976	605	NA	67	286	3279
ARHGEF39	2	Rho guanine nucleotide exchange factor 39 (cow, buffalo, goat, horse, rat, sheep, pig) | Rho guanine nucleotide exchange factor (GEF) 39 (mouse - M. spretus, mouse - M. musculus)	9	ENSOARG00000011918	102391910	ENSBTAG00000011416	ENSCHIG00000025444	ENSECAG00000009073	ENSMUSG00000051517	MGP_SPRETEiJ_G0026901	ENSSSCG00000005314	ENSRNOG00000021433	NA	NA	NA	12.0575	9.488	26.7955	12.6375	23.825	14.2155	21.166	21.952	1.058	0.554	14.8045	0.723	3.9015	0.7155	557.94	514.19	4.063	2.072	-0.316	-1.027	-0.706	0.05	-0.405	-3.197	-1.515	-0.118	-0.721	3454	4932	3941	2298	NA	NA	NA
ARHGEF4	2	Rho guanine nucleotide exchange factor 4 (rat, pig, buffalo, goat, cow) | Rho guanine nucleotide exchange factor (GEF) 4 (mouse - M. musculus, sheep)	7	ENSOARG00000015878	102395856	ENSBTAG00000015834	ENSCHIG00000018690	NA	226970	NA	ENSSSCG00000035828	ENSRNOG00000014035	NA	horse, mouse - M. spretus	NA	6.5515	1.394	0.287	0.105	0.2595	0.2015	0.438	0.263	NA	NA	1.2515	0.2935	NA	NA	26.716	23.983	0.222	0.168	-1.657	-0.22	-0.068	-0.187	NA	-0.8	NA	-0.15	-0.065	NA	NA	NA	NA	NA	NA	NA
ARHGEF40	2	Rho guanine nucleotide exchange factor (GEF) 40 (mouse - M. spretus, sheep, mouse - M. musculus) | Rho guanine nucleotide exchange factor 40 (goat, buffalo, pig, rat, horse, cow)	9	ENSOARG00000019687	102397111	ENSBTAG00000013401	ENSCHIG00000026076	ENSECAG00000021434	ENSMUSG00000004562	MGP_SPRETEiJ_G0020122	100623088	ENSRNOG00000052354	NA	NA	NA	13.316	4.4205	13.198	4.7885	16.068	6.924	35.856	30.125	0.861	0.407	4.482	2.1655	13.137	2.013	7.785	3.431	7.241	7.874	-1.401	-1.294	-1.107	-0.244	-0.403	-0.792	-2.23	-0.987	0.107	NA	NA	NA	5390	NA	NA	NA
ARHGEF6	2	Rac/Cdc42 guanine nucleotide exchange factor (GEF) 6 (mouse - M. musculus, mouse - M. spretus, sheep) | Rac/Cdc42 guanine nucleotide exchange factor 6 (cow, rat, horse, pig, buffalo)	9	ENSOARG00000010952	102397912	ENSBTAG00000017850	ENSCHIG00000000132	ENSECAG00000011914	ENSMUSG00000031133	MGP_SPRETEiJ_G0034252	ENSSSCG00000030460	ENSRNOG00000000869	goat (ARHGEF6/ENSCHIG00000000132)	NA	NA	34.734	18.817	23.3575	22.431	49.914	63.399	13.691	13.272	16.909	15.235	102.004	8.364	59.2345	17.947	29.294	32.176	48.074	23.485	-0.851	-0.056	0.339	-0.042	-0.142	-3.459	-1.669	0.131	-1.003	5260	1404	1005	3361	2134	NA	5811
ARHGEF7	2	Rho guanine nucleotide exchange factor 7 (cow, rat, sheep, horse, pig, buffalo, goat) | Rho guanine nucleotide exchange factor (GEF7) (mouse - M. spretus, mouse - M. musculus)	9	ENSOARG00000007108	102413358	ENSBTAG00000020726	ENSCHIG00000026299	ENSECAG00000019366	ENSMUSG00000031511	MGP_SPRETEiJ_G0031930	ENSSSCG00000009551	ENSRNOG00000012934	NA	NA	NA	5.206	5.0285	7.497	5.9955	14.033	13.861	15.694	14.999	7.403	7.103	62.068	32.7825	27.328	17.98	22.314	19.976	15.645	12.568	-0.042	-0.281	-0.017	-0.061	-0.052	-0.901	-0.578	-0.152	-0.295	NA	NA	1568	3569	NA	4501	4477
ARID1A	2	AT-rich interaction domain 1A (cow, pig, horse, rat, buffalo, goat) | AT rich interactive domain 1A (SWI-like) (mouse - M. musculus, mouse - M. spretus, sheep)	9	ENSOARG00000004275	102396971	ENSBTAG00000001024	ENSCHIG00000010785	ENSECAG00000017991	ENSMUSG00000007880	MGP_SPRETEiJ_G0027579	ENSSSCG00000003559	ENSRNOG00000006137	NA	NA	NA	4.502	3.785	3.5575	3.115	10.0375	6.108	11.419	11.044	2.008	1.948	21.55	17.4595	26.9395	17.7675	9.462	8.523	24.174	24.48	-0.201	-0.147	-0.635	-0.044	-0.029	-0.289	-0.574	-0.136	0.017	NA	NA	NA	3379	NA	3042	4465
ARID1B	3	AT rich interactive domain 1B (SWI-like) (mouse - M. musculus, mouse - M. spretus) | AT-rich interaction domain 1B (buffalo, goat, pig, rat, horse, cow) | AT rich interactive domain 1B (SWI1-like) (sheep)	9	ENSOARG00000004245	102392838	ENSBTAG00000002728	ENSCHIG00000020135	ENSECAG00000000518	ENSMUSG00000069729	MGP_SPRETEiJ_G0021926	ENSSSCG00000004064	ENSRNOG00000017030	NA	NA	NA	4.3345	2.6215	4.5575	2.6945	8.482	2.5115	8.25	6.835	1.732	1.456	22.694	8.6825	18.9685	12.654	5.715	5.19	15.891	11.432	-0.559	-0.589	-1.433	-0.24	-0.154	-1.291	-0.548	-0.117	-0.442	NA	NA	NA	NA	NA	NA	4383
ARID2	2	AT-rich interaction domain 2 (buffalo, goat, rat, horse, pig, cow) | AT rich interactive domain 2 (ARID, RFX-like) (mouse - M. musculus, mouse - M. spretus, sheep)	9	ENSOARG00000019554	102399844	ENSBTAG00000011087	ENSCHIG00000010883	ENSECAG00000019032	ENSMUSG00000033237	MGP_SPRETEiJ_G0021100	ENSSSCG00000030685	ENSRNOG00000004831	NA	NA	NA	10.1055	14.7205	13.943	9.791	13.0655	10.424	6.856	7.006	3.935	3.132	9.3765	9.2995	11.8155	12.75	16.38	13.132	6.035	8.845	0.501	-0.47	-0.3	0.027	-0.256	-0.011	0.102	-0.298	0.485	546	2994	2343	NA	NA	2364	1908
ARID3A	2	AT-rich interaction domain 3A (cow, pig, horse, rat, buffalo, goat) | AT rich interactive domain 3A (BRIGHT-like) (mouse - M. musculus, mouse - M. spretus, sheep)	9	ENSOARG00000010130	102399630	ENSBTAG00000008607	ENSCHIG00000017186	ENSECAG00000011779	ENSMUSG00000019564	MGP_SPRETEiJ_G0016372	ENSSSCG00000037642	ENSRNOG00000026435	NA	NA	NA	12.42	18.245	10.1145	16.6925	12.14	27.913	8.059	10.057	1.608	2.019	13.101	15.376	23.789	30.8245	14.756	23.173	13.867	27.655	0.52	0.671	1.138	0.288	0.211	0.216	0.36	0.617	0.947	529	576	530	881	NA	1860	1224
ARID3B	2	AT rich interactive domain 3B (BRIGHT-like) (mouse - M. spretus, sheep, mouse - M. musculus) | AT-rich interaction domain 3B (goat, buffalo, horse, rat, pig, cow)	9	ENSOARG00000003574	102415060	ENSBTAG00000011828	ENSCHIG00000017971	ENSECAG00000013123	ENSMUSG00000004661	MGP_SPRETEiJ_G0033422	ENSSSCG00000001905	ENSRNOG00000019677	NA	NA	NA	2.413	2.7715	2.056	1.6335	4.6415	3.3535	1.214	1.646	0.827	1.513	7.861	14.2355	5.4285	3.1465	2.135	1.926	1.742	2.952	0.144	-0.215	-0.374	0.257	0.46	0.782	-0.633	-0.1	0.527	NA	NA	NA	NA	NA	1011	NA
ARID4A	2	AT rich interactive domain 4A (RBP1-like) (mouse - M. musculus, mouse - M. spretus, sheep) | AT-rich interaction domain 4A (cow, buffalo, goat, pig, rat, horse)	9	ENSOARG00000021110	102389927	ENSBTAG00000018898	ENSCHIG00000021589	ENSECAG00000019256	ENSMUSG00000048118	MGP_SPRETEiJ_G0018669	ENSSSCG00000005073	ENSRNOG00000026239	NA	NA	NA	18.231	11.967	22.5135	19.966	48.9665	29.854	10.543	13.176	7.45	9.47	20.2605	33.8215	14.069	10.508	32.743	22.342	16.368	12.641	-0.569	-0.165	-0.696	0.296	0.309	0.712	-0.389	-0.532	-0.348	4586	1714	3898	854	967	1096	3866
ARID4B	2	AT-rich interaction domain 4B (horse, pig, buffalo, goat, cow) | AT rich interactive domain 4B (RBP1-like) (mouse - M. musculus, sheep, mouse - M. spretus)	9	ENSOARG00000003481	102402442	ENSBTAG00000000222	ENSCHIG00000020742	ENSECAG00000017836	ENSMUSG00000039219	MGP_SPRETEiJ_G0019094	ENSSSCG00000010156	ENSRNOG00000016391	rat (Arid4b/ENSRNOG00000016391)	NA	NA	7.062	6.002	13.043	18.145	20.666	32.6085	11.494	13.581	5.622	8.417	16.192	16.2235	14.018	14.377	36.358	33.564	7.83	7.477	-0.203	0.447	0.633	0.223	0.508	0.003	0.034	-0.112	-0.059	NA	719	756	1088	NA	2332	2165
ARID5A	2	AT rich interactive domain 5A (MRF1-like) (mouse - M. spretus, sheep, mouse - M. musculus) | AT-rich interaction domain 5A (cow, goat, buffalo, horse, rat, pig)	9	ENSOARG00000013883	102389764	ENSBTAG00000014090	ENSCHIG00000026035	ENSECAG00000023667	ENSMUSG00000037447	MGP_SPRETEiJ_G0014837	ENSSSCG00000008123	ENSRNOG00000015382	NA	NA	NA	19.4825	20.9265	14.7835	40.299	16.283	71.0805	4.811	8.086	14.692	44.734	9.228	86.3335	8.5505	15.74	21.001	45.705	23.855	52.328	0.098	1.388	2.06	0.645	1.543	3.094	0.81	1.086	1.101	1312	299	263	NA	249	134	675
ARID5B	2	AT rich interactive domain 5B (MRF1-like) (mouse - M. musculus, sheep, mouse - M. spretus) | AT-rich interaction domain 5B (cow, goat, buffalo, pig, horse, rat)	9	ENSOARG00000004403	102391796	ENSBTAG00000051333	ENSCHIG00000019296	ENSECAG00000019795	ENSMUSG00000019947	MGP_SPRETEiJ_G0016226	ENSSSCG00000010219	309728	NA	NA	NA	11.005	10.761	9.957	17.25	20.18	38.898	17.268	25.879	3.683	3.383	5.548	9.691	7.124	12.9255	15.858	14.907	10.023	11.757	-0.03	0.736	0.914	0.557	-0.096	0.707	0.777	-0.084	0.211	1858	543	622	442	NA	1104	699
ARIH1	1	ariadne RBR E3 ubiquitin protein ligase 1	9	ENSOARG00000018958	102411934	ENSBTAG00000006708	ENSCHIG00000003128	ENSECAG00000019466	ENSMUSG00000025234	MGP_SPRETEiJ_G0033442	100511268	ENSRNOG00000009887	NA	NA	NA	23.864	18.4745	30.012	19.206	44.876	29.974	34.645	30.805	11.671	15.193	53.7455	86.9395	55.4855	50.4095	30.12	25.118	21.976	21.148	-0.352	-0.618	-0.567	-0.164	0.354	0.684	-0.136	-0.253	-0.053	3624	3671	3366	4686	903	1125	2857
ARIH2	1	ariadne RBR E3 ubiquitin protein ligase 2	9	ENSOARG00000015984	102391521	ENSBTAG00000005488	ENSCHIG00000027089	ENSECAG00000010851	ENSMUSG00000064145	MGP_SPRETEiJ_G0033845	ENSSSCG00000011367	ENSRNOG00000031827	NA	NA	NA	38.7605	31.659	27.311	17.094	24.3985	27.076	35.142	34.369	17.443	13.14	28.059	30.714	30.3595	40.481	59.445	65.507	38.192	49.796	-0.284	-0.646	0.145	-0.031	-0.383	0.126	0.404	0.138	0.374	3263	3785	1287	3246	2976	2042	1126
ARL1	3	ADP-ribosylation factor-like 1 (mouse - M. musculus, mouse - M. spretus, sheep) | ADP ribosylation factor like GTPase 1 (buffalo, goat, pig, horse, cow) | ADP-ribosylation factor like GTPase 1 (rat)	9	ENSOARG00000015007	102412623	ENSBTAG00000011883	ENSCHIG00000024524	ENSECAG00000000372	ENSMUSG00000060904	MGP_SPRETEiJ_G0016530	ENSSSCG00000000870	ENSRNOG00000005763	NA	NA	NA	174.501	145.621	209.67	161.529	161.636	112.978	196.173	228.585	52.694	42.151	124.059	153.103	184.356	271.303	101.215	114.476	145.556	156.425	-0.259	-0.374	-0.513	0.22	-0.315	0.301	0.555	0.176	0.103	3110	2522	3148	1101	2764	1684	905
ARL10	3	ADP-ribosylation factor-like 10 (sheep, mouse - M. spretus, mouse - M. musculus) | ADP-ribosylation factor like GTPase 10 (rat) | ADP ribosylation factor like GTPase 10 (buffalo, goat, horse, pig, cow)	9	ENSOARG00000002098	102399651	ENSBTAG00000025345	ENSCHIG00000009720	ENSECAG00000029432	ENSMUSG00000025870	MGP_SPRETEiJ_G0019417	ENSSSCG00000029985	ENSRNOG00000045948	NA	NA	NA	3.5515	1.221	3.7115	2.3695	9.925	4.0125	4.057	3.715	2.873	1.84	20.031	13.9895	23.6495	22.835	5.97	3.537	8.08	5.479	-1.035	-0.484	-1.124	-0.101	-0.448	-0.489	-0.048	-0.619	-0.487	NA	NA	NA	NA	NA	3585	2486
ARL11	3	ADP-ribosylation factor like GTPase 11 (rat) | ADP ribosylation factor like GTPase 11 (cow, goat, buffalo, horse, sheep, pig) | ADP-ribosylation factor-like 11 (mouse - M. spretus, mouse - M. musculus)	9	ENSOARG00000005963	102391119	ENSBTAG00000016998	ENSCHIG00000004176	ENSECAG00000004611	ENSMUSG00000043157	MGP_SPRETEiJ_G0020274	ENSSSCG00000036810	ENSRNOG00000014653	NA	NA	NA	45.1585	42.483	55.486	45.852	88.0765	68.149	10.755	11.781	11.296	28.561	126.651	10.975	176.952	67.057	45.725	60.143	228.267	195.949	-0.086	-0.27	-0.365	0.121	1.266	-3.414	-1.387	0.388	-0.219	2130	2086	2603	1654	327	5757	5679
ARL13B	3	ADP ribosylation factor like GTPase 13B (cow, horse, pig, goat, buffalo) | ADP-ribosylation factor like GTPase 13B (rat) | ADP-ribosylation factor-like 13B (sheep, mouse - M. spretus, mouse - M. musculus)	9	ENSOARG00000017337	102404101	ENSBTAG00000005155	ENSCHIG00000015560	ENSECAG00000014459	ENSMUSG00000022911	MGP_SPRETEiJ_G0021763	ENSSSCG00000027571	ENSRNOG00000047194	NA	NA	NA	4.23	4.9865	8.9795	18.693	4.7285	7.615	12.325	14.202	4.256	3.421	7.9325	6.364	6.1155	3.6515	9.718	7.602	9.843	7.02	0.195	0.981	0.589	0.19	-0.25	-0.279	-0.613	-0.317	-0.435	NA	425	NA	1248	NA	NA	NA
ARL14EP	3	ADP-ribosylation factor like GTPase 14 effector protein (rat) | ADP-ribosylation factor-like 14 effector protein (mouse - M. spretus, sheep, mouse - M. musculus) | ADP ribosylation factor like GTPase 14 effector protein (cow, buffalo, goat, pig, horse)	9	ENSOARG00000015515	102405750	ENSBTAG00000012417	ENSCHIG00000024817	ENSECAG00000019214	ENSMUSG00000027122	MGP_SPRETEiJ_G0024955	ENSSSCG00000039889	ENSRNOG00000004891	NA	NA	NA	27.439	26.656	35.725	31.4675	80.0485	65.5285	65.751	67.697	9.21	7.374	18.084	15.648	15.7115	14.351	38.541	33.791	24.596	16.76	-0.04	-0.178	-0.285	0.041	-0.286	-0.197	-0.123	-0.185	-0.527	1909	1763	2286	2383	NA	2804	2790
ARL14EPL	3	ADP ribosylation factor like GTPase 14 effector protein like [Source:NCBI gene;Acc:616348] (assigned to orthologue: ENSBTAG00000039618) (sheep) | ADP-ribosylation factor-like 14 effector protein-like (mouse - M. musculus, mouse - M. spretus) | ADP ribosylation factor like GTPase 14 effector protein like (pig, rat, horse, goat, buffalo, cow)	9	ENSOARG00000016507	112577622	ENSBTAG00000039618	ENSCHIG00000017755	ENSECAG00000035490	ENSMUSG00000073568	MGP_SPRETEiJ_G0023172	ENSSSCG00000014222	ENSRNOG00000025590	NA	NA	NA	0	1.275	0.117	9.542	2.414	20.8925	0.18	0.203	0.792	0.77	0.1845	0.2005	0.1555	0	1.018	0.396	5.345	5.241	1.186	3.238	2.681	0.028	-0.018	0.019	-0.209	-0.532	-0.024	NA	78	163	NA	NA	NA	NA
ARL15	3	ADP ribosylation factor like GTPase 15 (cow, goat, buffalo, horse, pig) | ADP-ribosylation factor like GTPase 15 (rat) | ADP-ribosylation factor-like 15 (mouse - M. spretus, sheep, mouse - M. musculus)	9	ENSOARG00000008076	102408312	ENSBTAG00000019834	102169909	ENSECAG00000014970	ENSMUSG00000042348	MGP_SPRETEiJ_G0019787	ENSSSCG00000016894	ENSRNOG00000011105	NA	NA	NA	10.898	5.966	5.91	3.1645	12.815	7.2965	6.778	6.135	1.428	1.8	6.168	3.8385	3.3875	3.4345	7.867	4.644	10.156	10.011	-0.772	-0.731	-0.736	-0.124	0.206	-0.567	0.015	-0.652	-0.019	NA	NA	NA	NA	NA	NA	NA
ARL16	3	ADP-ribosylation factor-like 16 (mouse - M. spretus, sheep, mouse - M. musculus) | ADP-ribosylation factor like GTPase 16 (rat) | ADP ribosylation factor like GTPase 16 (cow, goat, buffalo, pig, horse)	9	ENSOARG00000018330	102396602	ENSBTAG00000053129	ENSCHIG00000017946	ENSECAG00000026875	ENSMUSG00000057594	MGP_SPRETEiJ_G0018364	100626254	ENSRNOG00000049235	NA	NA	NA	3.3095	1.895	10.483	6.507	15.6295	13.9885	12.076	10.327	7.072	5.856	12.3645	4.4255	13.5675	15.5745	14.175	11.479	10.617	21.434	-0.574	-0.613	-0.15	-0.207	-0.236	-1.301	0.186	-0.282	0.949	NA	NA	1880	5103	NA	NA	1658
ARL2	3	ADP-ribosylation factor like GTPase 2 (rat) | ADP-ribosylation factor-like 2 (mouse - M. musculus, mouse - M. spretus, sheep) | ADP ribosylation factor like GTPase 2 (cow, buffalo, goat, pig, horse)	9	ENSOARG00000011395	102412916	ENSBTAG00000002238	102186093	100056286	ENSMUSG00000024944	MGP_SPRETEiJ_G0023508	100515705	ENSRNOG00000021010	NA	NA	NA	45.2975	31.7995	30.117	18.6065	44.993	29.2005	46.232	40.612	7.893	7.26	47.813	37.901	56.3425	58.8555	21.422	19.089	40.871	32.765	-0.497	-0.666	-0.607	-0.183	-0.107	-0.327	0.062	-0.159	-0.31	4307	3879	3524	4886	NA	3146	2069
ARL2-SNX15	1	ARL2-SNX15 readthrough (NMD candidate)	3	NA	NA	NA	ENSCHIG00000021231	ENSECAG00000018075	NA	NA	ENSSSCG00000034387	NA	NA	buffalo, cow, mouse - M. musculus, mouse - M. spretus, rat, sheep	NA	NA	NA	NA	NA	NA	NA	6.858	5.364	12.805	11.407	NA	NA	NA	NA	18.998	17.674	NA	NA	NA	NA	NA	-0.304	-0.154	NA	NA	-0.099	NA	NA	NA	NA	NA	NA	NA	NA
ARL2BP	3	ADP-ribosylation factor like GTPase 2 binding protein (rat) | ADP ribosylation factor like GTPase 2 binding protein (cow, goat, buffalo, pig, horse) | ADP-ribosylation factor-like 2 binding protein (mouse - M. spretus, sheep, mouse - M. musculus)	9	ENSOARG00000018950	102393715	ENSBTAG00000004844	102168662	ENSECAG00000016621	ENSMUSG00000031776	MGP_SPRETEiJ_G0032521	ENSSSCG00000002819	ENSRNOG00000016991	NA	NA	NA	72.3035	56.9635	74.7955	35.5215	31.5975	11.436	100.635	99.257	57.153	37.136	33.7385	9.2955	29.3265	16.24	60.33	45.714	62.258	34.834	-0.339	-1.053	-1.39	-0.02	-0.609	-1.755	-0.815	-0.393	-0.82	3561	4982	5555	3123	3493	5496	5049
ARL3	2	ADP ribosylation factor like GTPase 3 (buffalo, goat, horse, rat, pig, cow) | ADP-ribosylation factor-like 3 (mouse - M. spretus, sheep, mouse - M. musculus)	9	ENSOARG00000001689	102402838	ENSBTAG00000004318	ENSCHIG00000012000	ENSECAG00000000300	ENSMUSG00000025035	MGP_SPRETEiJ_G0023960	ENSSSCG00000031782	ENSRNOG00000019973	NA	NA	NA	14.534	8.2765	17.418	9.6825	12.398	3.905	107.063	106.059	33.259	31.025	48.7005	42.215	35.869	40.158	3.363	2.105	72.915	63.602	-0.744	-0.786	-1.45	-0.013	-0.097	-0.202	0.159	-0.491	-0.194	NA	4332	NA	3039	1959	2815	1739
ARL4A	3	ADP ribosylation factor like GTPase 4A (cow, goat, buffalo, horse, sheep, pig) | ADP-ribosylation factor like GTPase 4A (rat) | ADP-ribosylation factor-like 4A (mouse - M. musculus, mouse - M. spretus)	9	ENSOARG00000008124	102402126	ENSBTAG00000002869	ENSCHIG00000011984	ENSECAG00000019333	ENSMUSG00000047446	MGP_SPRETEiJ_G0018557	ENSSSCG00000032709	ENSRNOG00000004282	NA	NA	NA	19.2895	21.104	13.0305	25.913	13.991	53.8885	15.55	13.764	2.383	5.469	10.681	18.696	7.429	8.5965	6.145	13.523	15.608	13.838	0.124	0.94	1.872	-0.165	0.935	0.754	0.187	1.023	-0.163	1230	441	315	4697	NA	1043	NA
ARL4C	2	ADP-ribosylation factor-like 4C (mouse - M. musculus, sheep, mouse - M. spretus) | ADP ribosylation factor like GTPase 4C (cow, horse, rat, pig, buffalo, goat)	9	ENSOARG00000025194	102390072	788039	ENSCHIG00000008457	ENSECAG00000000887	ENSMUSG00000049866	MGP_SPRETEiJ_G0015206	ENSSSCG00000034293	103693239	NA	NA	NA	193.005	149.434	135.125	79.2685	210.103	103.788	137.363	89.868	254.071	122.355	72.011	6.2835	108.739	28.167	69.428	95.408	107.856	53.773	-0.367	-0.762	-1.01	-0.607	-1.048	-3.325	-1.912	0.453	-0.991	3721	4269	4918	6635	3873	NA	5869
ARL5A	3	ADP-ribosylation factor like GTPase 5A (rat) | ADP-ribosylation factor-like 5A (mouse - M. musculus, sheep, mouse - M. spretus) | ADP ribosylation factor like GTPase 5A (cow, goat, buffalo, horse, pig)	9	ENSOARG00000008452	102409237	ENSBTAG00000002293	ENSCHIG00000025329	ENSECAG00000023672	ENSMUSG00000036093	MGP_SPRETEiJ_G0024478	ENSSSCG00000031541	ENSRNOG00000006839	NA	NA	NA	77.9105	56.4365	63.317	30.651	58.038	47.581	53.289	55.527	39.468	28.144	40.3645	53.0085	47.518	34.8355	113.178	87.419	44.051	28.856	-0.458	-1.023	-0.281	0.058	-0.474	0.385	-0.437	-0.369	-0.594	4148	4924	2270	2206	3237	1524	4045
ARL5B	3	ADP-ribosylation factor like GTPase 5B (rat) | ADP-ribosylation factor-like 5B (mouse - M. spretus, sheep, mouse - M. musculus) | ADP ribosylation factor like GTPase 5B (cow, pig, horse, goat, buffalo)	9	ENSOARG00000017814	102390860	ENSBTAG00000043964	ENSCHIG00000026796	ENSECAG00000009195	ENSMUSG00000017418	MGP_SPRETEiJ_G0024113	ENSSSCG00000031456	ENSRNOG00000018714	NA	NA	NA	26.4765	62.3345	32.292	58.3575	14.629	56.3835	4.974	7.369	5.129	68.658	7.172	7.5615	7.6755	6.0445	16.556	24.592	9.796	9.785	1.205	0.834	1.876	0.486	3.507	0.067	-0.3	0.544	-0.001	250	489	312	NA	50	NA	NA
ARL5C	3	ADP ribosylation factor like GTPase 5C (goat, buffalo, horse, cow) | ADP-ribosylation factor-like 5C (mouse - M. musculus, sheep, mouse - M. spretus) | ADP-ribosylation factor like GTPase 5C (rat)	8	ENSOARG00000010377	102390592	787781	ENSCHIG00000008208	ENSECAG00000009024	ENSMUSG00000038352	MGP_SPRETEiJ_G0017917	NA	ENSRNOG00000036880	NA	pig	NA	1.0305	0.1535	0.114	0.089	0	0	0.112	0.06	0.67	13.635	62.2705	174.493	0.137	0.486	NA	NA	7.634	40.684	-0.816	-0.033	0	-0.069	3.132	1.472	0.386	NA	2.271	NA	NA	NA	NA	69	539	NA
ARL6	3	ADP-ribosylation factor like GTPase 6 (rat) | ADP-ribosylation factor-like 6 (sheep, mouse - M. spretus, mouse - M. musculus) | ADP ribosylation factor like GTPase 6 (goat, buffalo, horse, pig, cow)	9	ENSOARG00000017430	102395818	ENSBTAG00000010091	ENSCHIG00000017792	ENSECAG00000020958	ENSMUSG00000022722	MGP_SPRETEiJ_G0021760	ENSSSCG00000027278	ENSRNOG00000001689	NA	NA	NA	15.826	3.918	10.2495	3.2785	7.4065	2.099	14.62	12.274	8.667	3.868	13.524	6.221	6.2665	0.952	5.533	3.606	5.245	4.133	-1.775	-1.395	-1.44	-0.235	-0.99	-1.008	-1.896	-0.504	-0.283	NA	NA	NA	5328	NA	NA	NA
ARL6IP1	3	ADP ribosylation factor like GTPase 6 interacting protein 1 (cow, pig, horse, buffalo) | ADP-ribosylation factor like GTPase 6 interacting protein 1 (rat) | ADP-ribosylation factor-like 6 interacting protein 1 (mouse - M. musculus, sheep, mouse - M. spretus)	9	ENSOARG00000010552	102410541	ENSBTAG00000049516	ENSCHIG00000020087	ENSECAG00000018811	ENSMUSG00000030654	MGP_SPRETEiJ_G0031476	ENSSSCG00000025281	ENSRNOG00000017751	goat (ENSCHIG00000020087)	NA	NA	446.003	221.518	474.338	499.921	574.047	673.28	116.588	115.909	76.144	67.132	205.149	220.411	172.471	91.0615	357.72	528.912	79.095	67.881	-1.006	0.076	0.23	-0.008	-0.179	0.103	-0.914	0.563	-0.218	5434	1143	1144	2979	2257	2099	5219
ARL6IP4	3	ADP ribosylation factor like GTPase 6 interacting protein 4 (horse, pig, buffalo, goat, cow) | ADP-ribosylation factor-like 6 interacting protein 4 (mouse - M. musculus, mouse - M. spretus, sheep) | ADP-ribosylation factor like GTPase 6 interacting protein 4 (rat)	9	ENSOARG00000007010	102412854	ENSBTAG00000001594	ENSCHIG00000014369	ENSECAG00000023197	ENSMUSG00000029404	MGP_SPRETEiJ_G0028742	ENSSSCG00000009782	ENSRNOG00000001080	NA	NA	NA	54.3795	41.096	53.82	25.1605	49.2205	23.3665	38.513	36.636	18.382	11.673	59.916	73.317	54.9395	54.265	37.247	24.575	33.477	27.222	-0.396	-1.067	-1.043	-0.07	-0.613	0.287	-0.018	-0.581	-0.289	3877	5001	4995	3680	3498	1712	2361
ARL6IP5	3	ADP-ribosylation factor-like 6 interacting protein 5 (mouse - M. spretus, mouse - M. musculus) | ADP ribosylation factor like GTPase 6 interacting protein 5 (buffalo, goat, sheep, horse, pig, cow) | ADP-ribosylation factor like GTPase 6 interacting protein 5 (rat)	9	ENSOARG00000010053	102415523	ENSBTAG00000021506	ENSCHIG00000021517	ENSECAG00000008774	ENSMUSG00000035199	MGP_SPRETEiJ_G0029706	ENSSSCG00000033154	ENSRNOG00000006818	NA	NA	NA	329.029	146.643	202.034	90.167	396.19	202.293	225.819	174.588	33.459	28.689	146.827	70.1985	211.657	332.976	75.214	51.353	291.031	493.864	-1.16	-1.155	-0.966	-0.369	-0.215	-1.054	0.651	-0.542	0.761	5556	5112	4825	6117	2402	4793	805
ARL6IP6	2	ADP-ribosylation factor-like 6 interacting protein 6 (mouse - M. spretus, sheep, mouse - M. musculus) | ADP ribosylation factor like GTPase 6 interacting protein 6 (cow, rat, horse, pig, buffalo, goat)	9	ENSOARG00000008053	102411153	ENSBTAG00000001435	ENSCHIG00000013866	ENSECAG00000007580	ENSMUSG00000026960	MGP_SPRETEiJ_G0024483	ENSSSCG00000015868	ENSRNOG00000005074	NA	NA	NA	43.4165	31.1065	28.419	22.109	30.2955	23.687	28.738	25.421	9.435	6.491	25.816	13.015	26.8415	27.462	53.357	40.797	16.697	11.579	-0.468	-0.348	-0.342	-0.171	-0.478	-0.936	0.032	-0.379	-0.492	4184	2398	2499	4748	NA	4569	2173
ARL8A	3	ADP-ribosylation factor-like 8A (mouse - M. musculus, sheep, mouse - M. spretus) | ADP-ribosylation factor like GTPase 8A (rat) | ADP ribosylation factor like GTPase 8A (cow, buffalo, goat, horse, pig)	9	100302316	102403558	ENSBTAG00000006574	ENSCHIG00000003028	ENSECAG00000021194	ENSMUSG00000026426	MGP_SPRETEiJ_G0015439	ENSSSCG00000036967	ENSRNOG00000005988	NA	NA	NA	72.1925	56.352	48.6615	33.7895	53.616	31.9815	63.839	60.418	14.422	13.318	175.492	224.547	174.661	232.548	78.416	61.168	120.378	110.068	-0.352	-0.513	-0.728	-0.078	-0.107	0.354	0.411	-0.353	-0.128	3625	3183	4026	3778	1995	1584	1118
ARL8B	3	ADP ribosylation factor like GTPase 8B (horse, pig, goat, buffalo, cow) | ADP-ribosylation factor like GTPase 8B (rat) | ADP-ribosylation factor-like 8B (sheep, mouse - M. spretus, mouse - M. musculus)	9	ENSOARG00000007805	102413344	ENSBTAG00000012902	ENSCHIG00000011960	ENSECAG00000013084	ENSMUSG00000030105	MGP_SPRETEiJ_G0029733	ENSSSCG00000011535	ENSRNOG00000055860	NA	NA	NA	99.525	139.149	122.906	136.22	166.339	136.167	106.089	140.378	87.498	81.088	217.049	103.681	392.599	169.3	298.217	258.621	144.23	103.409	0.479	0.147	-0.287	0.401	-0.108	-1.059	-1.209	-0.205	-0.476	559	1037	2292	635	2003	4798	5551
ARMC1	1	armadillo repeat containing 1	9	ENSOARG00000017043	102398539	ENSBTAG00000015901	ENSCHIG00000012456	ENSECAG00000022099	ENSMUSG00000027599	MGP_SPRETEiJ_G0025799	ENSSSCG00000006220	ENSRNOG00000013253	NA	NA	NA	52.9055	48.8725	49.8255	36.5835	57.478	39.1215	39.689	40.432	27.982	24.558	30.3545	23.103	16.429	20.095	40.342	31.753	23.764	19.73	-0.112	-0.435	-0.544	0.026	-0.181	-0.379	0.275	-0.336	-0.257	2269	2811	3275	2569	2267	3287	1408
ARMC10	1	armadillo repeat containing 10	8	ENSOARG00000018909	102393031	ENSBTAG00000014161	ENSCHIG00000019474	ENSECAG00000011461	ENSMUSG00000038525	NA	ENSSSCG00000028444	ENSRNOG00000012785	NA	mouse - M. spretus	NA	41.6045	23.35	104.253	71.092	75.8605	42.386	52.265	47.104	15.048	9.345	25.9665	8.5395	NA	NA	156.814	97.728	16.985	14.461	-0.807	-0.546	-0.825	-0.147	-0.633	-1.499	NA	-0.677	-0.218	5193	3352	4381	4506	3537	NA	NA
ARMC5	1	armadillo repeat containing 5	9	ENSOARG00000009484	102400706	ENSBTAG00000002374	ENSCHIG00000026632	ENSECAG00000009891	ENSMUSG00000042178	MGP_SPRETEiJ_G0031656	ENSSSCG00000025245	ENSRNOG00000019935	NA	NA	NA	1.511	1.368	0.7735	0.854	1.3865	0.8735	1.394	1.213	0.343	0.436	12.283	6.754	10.6025	11.391	0.615	0.665	13.475	10.897	-0.085	0.064	-0.349	-0.113	0.097	-0.777	0.095	0.044	-0.283	NA	NA	NA	NA	NA	NA	1936
ARMC6	1	armadillo repeat containing 6	9	ENSOARG00000009667	102398904	ENSBTAG00000013291	ENSCHIG00000022745	ENSECAG00000006428	ENSMUSG00000002343	MGP_SPRETEiJ_G0032254	ENSSSCG00000049430	ENSRNOG00000020280	NA	NA	NA	3.323	4.2375	4.039	2.0245	4.2155	1.729	9.259	6.074	3.111	1.952	11.2775	5.884	13.5885	12.942	17.154	13.255	16.769	8.367	0.277	-0.736	-0.934	-0.536	-0.478	-0.835	-0.065	-0.349	-0.924	NA	NA	NA	NA	NA	NA	2559
ARMC7	1	armadillo repeat containing 7	9	ENSOARG00000011268	102391585	ENSBTAG00000014799	ENSCHIG00000025430	ENSECAG00000021003	ENSMUSG00000057219	MGP_SPRETEiJ_G0018250	ENSSSCG00000017214	ENSRNOG00000042691	NA	NA	NA	4.3835	3.4345	5.0705	3.4275	9.345	5.9835	5.328	3.888	8.876	5.117	17.028	17.8245	5.9405	6.8475	5.53	4.764	11.482	12.549	-0.28	-0.455	-0.567	-0.373	-0.691	0.062	0.177	-0.18	0.118	NA	NA	NA	NA	NA	2186	NA
ARMC8	1	armadillo repeat containing 8	9	ENSOARG00000007543	102402743	ENSBTAG00000019952	ENSCHIG00000001594	ENSECAG00000014265	ENSMUSG00000032468	MGP_SPRETEiJ_G0033707	ENSSSCG00000036610	ENSRNOG00000014521	NA	NA	NA	13.538	13.268	13.033	11.955	14.287	10.779	19.821	18.36	5.451	5.851	13.9415	27.9865	14.324	35.3315	29.87	25.984	16.092	25.187	-0.027	-0.115	-0.376	-0.105	0.087	0.956	1.245	-0.194	0.616	1847	1561	2635	4080	NA	851	442
ARMCX1	2	armadillo repeat containing, X-linked 1 (mouse - M. musculus, cow, pig, mouse - M. spretus) | armadillo repeat containing X-linked 1 (goat, buffalo, sheep, horse)	9	ENSOARG00000010077	102399639	ENSBTAG00000026139	ENSCHIG00000003501	ENSECAG00000023779	ENSMUSG00000033460	MGP_SPRETEiJ_G0034562	ENSSSCG00000038569	ENSRNOG00000046862	rat (Armcx1/ENSRNOG00000046862)	NA	NA	11.986	0.8045	0.6525	0.2885	0.088	0.016	17.036	11.813	2.663	1.171	0.786	0.068	0	0	4.84	1.355	12.409	17.209	-2.847	-0.359	-0.099	-0.493	-0.755	-0.742	0	-1.31	0.441	NA	NA	NA	6478	NA	NA	NA
ARMCX3	2	armadillo repeat containing X-linked 3 (goat, buffalo, horse) | armadillo repeat containing, X-linked 3 (mouse - M. musculus, cow, pig, sheep, rat)	8	ENSOARG00000001687	102402116	ENSBTAG00000037996	ENSCHIG00000003482	ENSECAG00000001648	ENSMUSG00000049047	NA	ENSSSCG00000040281	ENSRNOG00000025730	NA	mouse - M. spretus	NA	99.3375	56.5035	56.64	31.07	94.645	35.865	74.695	68.1	30.454	37.772	31.4485	67.267	NA	NA	38.543	28.921	30.491	33.184	-0.803	-0.846	-1.375	-0.132	0.302	1.073	NA	-0.402	0.118	5185	4533	5534	4357	977	760	NA
ARMCX5	2	armadillo repeat containing X-linked 5 (cow, horse) | armadillo repeat containing, X-linked 5 (mouse - M. musculus, pig, sheep, rat, mouse - M. spretus)	8	101122765	NA	ENSBTAG00000010114	ENSCHIG00000016190	ENSECAG00000009895	ENSMUSG00000072969	MGP_SPRETEiJ_G0034578	ENSSSCG00000012518	ENSRNOG00000003187	goat (ARMCX5/ENSCHIG00000016190)	buffalo	NA	6.0785	9.2195	NA	NA	19.648	11.765	7.06	7.114	0.499	0.256	2.8755	2.0565	2.5515	1.97	6.247	4.916	3.868	3.908	0.53	NA	-0.694	0.01	-0.255	-0.343	-0.258	-0.293	0.012	523	NA	3888	NA	NA	NA	NA
ARMCX6	2	armadillo repeat containing X-linked 6 (cow, pig, horse) | armadillo repeat containing, X-linked 6 (rat, mouse - M. musculus)	6	NA	102402877	768308	NA	ENSECAG00000037845	ENSMUSG00000050394	NA	ENSSSCG00000012508	ENSRNOG00000037707	buffalo (LOC102402877)	goat, mouse - M. spretus, sheep	NA	NA	NA	7.1475	1.8865	26.5615	4.969	NA	NA	3.731	2.121	4.35	33.545	NA	NA	10.201	5.769	1.865	1.766	NA	-1.497	-2.207	NA	-0.6	2.691	NA	-0.727	-0.051	NA	NA	NA	NA	NA	NA	NA
ARMH3	2	armadillo like helical domain containing 3 (goat, pig, horse, sheep) | armadillo-like helical domain containing 3 (buffalo, mouse - M. spretus, rat, cow, mouse - M. musculus)	9	ENSOARG00000017178	102395713	ENSBTAG00000013120	ENSCHIG00000021008	ENSECAG00000020347	ENSMUSG00000039901	MGP_SPRETEiJ_G0023944	ENSSSCG00000010571	ENSRNOG00000025523	NA	NA	NA	10.6445	7.132	9.6665	6.679	15.536	6.771	5.642	5.283	2.542	2.333	7.7	7.4945	10.8205	8.6465	7.455	5.95	8.198	10.664	-0.518	-0.474	-1.089	-0.08	-0.088	-0.034	-0.293	-0.283	0.343	NA	NA	NA	NA	NA	NA	NA
ARMH4	2	armadillo-like helical domain containing 4 (mouse - M. musculus, rat, mouse - M. spretus, buffalo) | armadillo like helical domain containing 4 (cow, goat, horse, sheep, pig)	9	ENSOARG00000021107	102392576	ENSBTAG00000020880	ENSCHIG00000011182	ENSECAG00000017456	ENSMUSG00000036242	MGP_SPRETEiJ_G0020067	ENSSSCG00000005071	ENSRNOG00000031849	NA	NA	NA	7.454	5.852	1.4225	0.589	23.8985	12.512	0.292	0.451	0.076	0.082	0.051	0.0995	0.019	0.0255	0.642	0.595	0	0	-0.303	-0.608	-0.882	0.167	0.008	0.065	0.009	-0.042	0	NA	NA	4566	NA	NA	NA	NA
ARMT1	1	acidic residue methyltransferase 1	9	ENSOARG00000003234	102409740	ENSBTAG00000004098	ENSCHIG00000024403	ENSECAG00000015349	ENSMUSG00000061759	MGP_SPRETEiJ_G0015889	ENSSSCG00000004088	ENSRNOG00000019489	NA	NA	NA	7.502	8.1705	26.1635	13.113	28.5825	12.066	16.49	20.534	12.049	6.556	15.025	4.343	22.0365	11.292	16.179	13.647	9.682	9.953	0.109	-0.945	-1.179	0.3	-0.788	-1.585	-0.906	-0.23	0.036	NA	4779	5258	840	NA	NA	5209
ARNT	1	aryl hydrocarbon receptor nuclear translocator	9	ENSOARG00000020870	102407029	ENSBTAG00000021037	ENSCHIG00000012451	ENSECAG00000009602	ENSMUSG00000015522	MGP_SPRETEiJ_G0026287	ENSSSCG00000006646	ENSRNOG00000031174	NA	NA	NA	19.534	21.378	26.4555	12.764	33.941	21.5045	12.962	18.58	7.735	7.726	23.74	19.1155	23.6185	18.505	317.998	338.527	21.503	20.572	0.124	-0.996	-0.635	0.488	-0.001	-0.299	-0.336	0.09	-0.061	1231	4877	3641	512	NA	3067	3669
ARNTL	2	aryl hydrocarbon receptor nuclear translocator like (goat, buffalo, pig, horse, cow) | aryl hydrocarbon receptor nuclear translocator-like (sheep, rat, mouse - M. spretus, mouse - M. musculus)	9	ENSOARG00000007809	102400190	ENSBTAG00000013029	ENSCHIG00000008573	ENSECAG00000012118	ENSMUSG00000055116	MGP_SPRETEiJ_G0031454	ENSSSCG00000013397	ENSRNOG00000014448	NA	NA	NA	2.542	1.7235	4.3515	2.582	4.67	4.002	6.006	5.946	3.502	5.901	4.5325	2.75	3.1825	2.2825	16.033	17.925	15.364	14.128	-0.379	-0.579	-0.181	-0.012	0.616	-0.561	-0.35	0.152	-0.113	NA	NA	NA	NA	NA	NA	NA
ARNTL2	2	aryl hydrocarbon receptor nuclear translocator-like 2 (sheep, rat) | aryl hydrocarbon receptor nuclear translocator like 2 (cow, goat, buffalo, pig, horse)	8	ENSOARG00000019779	102399014	ENSBTAG00000011804	ENSCHIG00000019532	ENSECAG00000009925	ENSMUSG00000040187	NA	ENSSSCG00000000551	ENSRNOG00000001830	mouse - M. musculus (Arntl2/ENSMUSG00000040187)	mouse - M. spretus	NA	0.8535	0.717	0.0345	0.0325	0.019	0.0885	4.186	17.699	0.054	0.127	0.8395	0.4845	NA	NA	1.162	3.034	0.344	0.289	-0.11	-0.003	0.095	1.85	0.097	-0.309	NA	0.9	-0.06	NA	NA	NA	75	NA	NA	NA
ARPC1A	3	actin related protein 2/3 complex, subunit 1A, 41kDa (sheep) | actin related protein 2/3 complex subunit 1A (pig, horse, buffalo, cow) | actin related protein 2/3 complex, subunit 1A (mouse - M. musculus, mouse - M. spretus, rat)	9	101113818	102397868	ENSBTAG00000004242	ENSCHIG00000013674	100059256	ENSMUSG00000029621	MGP_SPRETEiJ_G0029008	100174963	ENSRNOG00000000996	goat (ENSCHIG00000013674)	NA	NA	9.384	9.0705	46.112	40.3725	60.925	44.458	123.656	103.96	20.943	20.731	50.688	30.1235	131.999	101.135	37.399	33.49	228.401	203.679	-0.044	-0.187	-0.446	-0.248	-0.014	-0.732	-0.381	-0.155	-0.165	1929	1793	2904	5413	1693	4127	3833
ARPC1B	3	actin related protein 2/3 complex, subunit 1B (mouse - M. musculus, rat) | actin related protein 2/3 complex, subunit 1B, 41kDa (sheep) | actin related protein 2/3 complex subunit 1B (cow, horse, pig, goat, buffalo)	8	ENSOARG00000018731	102397554	ENSBTAG00000046248	ENSCHIG00000021068	ENSECAG00000024991	ENSMUSG00000029622	NA	ENSSSCG00000007625	ENSRNOG00000000991	NA	mouse - M. spretus	NA	900.21	697.365	567.753	405.682	513.771	314.799	217.904	193.147	240.213	231.858	877.294	611.58	NA	NA	878.966	881.211	965.078	783.03	-0.368	-0.484	-0.705	-0.173	-0.051	-0.52	NA	0.004	-0.301	3726	3058	3935	4774	1795	3669	NA
ARPC2	4	actin related protein 2/3 complex subunit 2 (buffalo, horse, pig, cow) | actin related protein 2/3 complex, subunit 2, 34kDa (sheep) | actin related protein 2/3 complex subunit 2 [Source:VGNC Symbol;Acc:VGNC:55326] (assigned to orthologue: ENSBTAG00000010386) (goat) | actin related protein 2/3 complex, subunit 2 (mouse - M. musculus, rat, mouse - M. spretus)	9	101110485	102402316	ENSBTAG00000010386	ENSCHIG00000007721	ENSECAG00000011456	ENSMUSG00000006304	MGP_SPRETEiJ_G0015061	ENSSSCG00000016185	ENSRNOG00000014289	NA	NA	NA	679.329	633.042	844.731	742.609	1137.33	958.179	822.98	1005.47	409.603	380.032	889.69	1046.4	750.881	600.39	863.036	702.558	943.767	1022.29	-0.102	-0.186	-0.247	0.289	-0.108	0.234	-0.322	-0.296	0.115	2212	1786	2177	877	2004	1819	3629
ARPC3	3	actin related protein 2/3 complex, subunit 3, 21kDa (sheep) | actin related protein 2/3 complex subunit 3 (cow, buffalo, goat, pig, horse) | actin related protein 2/3 complex, subunit 3 (mouse - M. musculus, mouse - M. spretus, rat)	9	ENSOARG00000016761	102416060	ENSBTAG00000005345	102175884	ENSECAG00000020416	ENSMUSG00000029465	MGP_SPRETEiJ_G0028704	ENSSSCG00000009821	ENSRNOG00000008673	NA	NA	NA	926.442	820.547	985.944	883.537	1230.57	997.832	454.901	501.496	230.884	220.978	670.821	685.228	725.396	590.774	751.209	756.858	550.868	475.854	-0.175	-0.158	-0.302	0.14	-0.063	0.031	-0.296	0.011	-0.211	2631	1692	2348	1520	1829	2256	3521
ARPC4	3	actin related protein 2/3 complex, subunit 4, 20kDa (sheep) | actin related protein 2/3 complex subunit 4 (buffalo, goat, horse, pig, cow) | actin related protein 2/3 complex, subunit 4 (mouse - M. musculus, rat, mouse - M. spretus)	9	ENSOARG00000006145	102388942	ENSBTAG00000007964	ENSCHIG00000015714	ENSECAG00000012891	ENSMUSG00000079426	MGP_SPRETEiJ_G0029751	ENSSSCG00000011552	ENSRNOG00000008994	NA	NA	NA	690.135	674.364	880.024	656.452	630.571	350.957	585.129	528.899	456.264	469.167	511.718	460.683	281.948	262.815	689.395	642.06	367.33	345.191	-0.033	-0.422	-0.844	-0.146	0.04	-0.151	-0.101	-0.102	-0.089	1869	2756	4446	4491	1530	2684	2706
ARPC5	3	actin related protein 2/3 complex subunit 5 (pig, horse, buffalo, goat, cow) | actin related protein 2/3 complex, subunit 5, 16kDa (sheep) | actin related protein 2/3 complex, subunit 5 (rat, mouse - M. spretus, mouse - M. musculus)	9	ENSOARG00000002017	102396222	ENSBTAG00000045582	ENSCHIG00000017166	ENSECAG00000019128	ENSMUSG00000008475	MGP_SPRETEiJ_G0015509	ENSSSCG00000015560	ENSRNOG00000028062	NA	NA	NA	1135.82	1037.24	1096.67	870.78	699.375	469.361	563.024	563.56	1017.21	1170.37	332.804	522.133	392.654	543.869	707.222	731.485	312.084	343.626	-0.131	-0.332	-0.574	0.001	0.202	0.648	0.469	0.049	0.138	2385	2316	3398	2871	1150	1163	1029
ARPC5L	2	actin related protein 2/3 complex, subunit 5-like (sheep, rat, mouse - M. spretus, mouse - M. musculus) | actin related protein 2/3 complex subunit 5 like (cow, buffalo, goat, horse, pig)	9	ENSOARG00000013267	102415407	ENSBTAG00000015278	ENSCHIG00000015054	ENSECAG00000009791	ENSMUSG00000026755	MGP_SPRETEiJ_G0024452	ENSSSCG00000005596	ENSRNOG00000014317	NA	NA	NA	47.5385	64.9245	49.274	30.115	44.382	22.125	79.552	70.181	42.347	37.425	36.295	18.114	38.078	33.936	65.57	52.092	50.627	35.616	0.442	-0.692	-0.973	-0.178	-0.174	-0.964	-0.162	-0.326	-0.496	587	3998	4842	4824	2238	4633	2957
ARPIN	2	actin related protein 2/3 complex inhibitor (cow, horse, pig) | actin-related protein 2/3 complex inhibitor (goat, rat, mouse - M. spretus, mouse - M. musculus)	8	NA	102408090	ENSBTAG00000027059	ENSCHIG00000012381	102149083	ENSMUSG00000039043	MGP_SPRETEiJ_G0030993	100689297	ENSRNOG00000014589	buffalo (LOC102408090)	sheep	NA	NA	NA	7.774	3.453	18.555	5.969	80.271	76.852	1.203	0.365	10.196	4.2045	17.1515	4.071	0.525	0.268	30.636	17.429	NA	-0.978	-1.489	-0.062	-0.691	-1.105	-1.84	-0.266	-0.78	NA	NA	NA	3580	NA	NA	NA
ARPP19	3	cAMP regulated phosphoprotein 19 (pig, horse, buffalo, goat, cow) | cAMP-regulated phosphoprotein 19 (mouse - M. spretus, rat, mouse - M. musculus) | cAMP-regulated phosphoprotein, 19kDa (sheep)	9	101102906	102392480	ENSBTAG00000011022	102191803	100069511	ENSMUSG00000007656	MGP_SPRETEiJ_G0033574	397362	60336	NA	NA	NA	187.064	153.389	182.189	153.996	222.846	249.273	145.627	164.183	113.823	101.439	93.056	99.4895	132.382	116.805	134.386	115.031	230.854	211.125	-0.285	-0.241	0.161	0.172	-0.165	0.095	-0.179	-0.223	-0.128	3270	1980	1259	1335	2209	2116	3039
ARRB1	2	arrestin, beta 1 (mouse - M. musculus, rat, mouse - M. spretus, sheep) | arrestin beta 1 (cow, pig, horse, buffalo, goat)	9	ENSOARG00000011342	102408724	ENSBTAG00000020485	ENSCHIG00000013620	ENSECAG00000017459	ENSMUSG00000018909	MGP_SPRETEiJ_G0031140	ENSSSCG00000014852	ENSRNOG00000030404	NA	NA	NA	129.119	56.9265	50.861	22.523	112.567	25.4655	29.942	19.36	13.404	2.959	80.6055	3.404	76.2535	9.284	98.506	45.405	57.414	26.355	-1.168	-1.141	-2.101	-0.604	-1.863	-4.212	-2.909	-1.101	-1.095	5563	5099	5869	6631	NA	NA	5954
ARRB2	2	arrestin beta 2 (cow, goat, buffalo, horse, pig) | arrestin, beta 2 (mouse - M. musculus, rat, sheep, mouse - M. spretus)	9	ENSOARG00000007797	102398812	ENSBTAG00000035587	ENSCHIG00000015924	ENSECAG00000018471	ENSMUSG00000060216	MGP_SPRETEiJ_G0017466	ENSSSCG00000017918	ENSRNOG00000019308	NA	NA	NA	38.941	21.891	37.8605	22.275	101.644	23.288	11.958	8.655	21.748	9.388	314.467	128.815	235.987	142.356	184.571	155.45	75.799	57.027	-0.803	-0.74	-2.079	-0.424	-1.131	-1.281	-0.725	-0.246	-0.404	5186	4193	5862	NA	3897	5100	4848
ARRDC1	1	arrestin domain containing 1	9	ENSOARG00000000668	102412951	ENSBTAG00000012147	ENSCHIG00000025586	ENSECAG00000013420	ENSMUSG00000026972	MGP_SPRETEiJ_G0024158	ENSSSCG00000039824	ENSRNOG00000007622	NA	NA	NA	21.902	14.9915	13.284	8.0055	23.2955	12.8825	14.244	11.057	8.535	7.788	74.8115	37.4035	62.9535	34.0615	17.513	12.685	62.873	57.38	-0.518	-0.666	-0.807	-0.338	-0.118	-0.981	-0.867	-0.436	-0.13	4404	NA	4319	5976	NA	4664	5156
ARRDC2	1	arrestin domain containing 2	8	ENSOARG00000014005	102402265	ENSBTAG00000039335	ENSCHIG00000007606	ENSECAG00000016486	NA	MGP_SPRETEiJ_G0032287	ENSSSCG00000013893	ENSRNOG00000019009	NA	mouse - M. musculus	mouse - M. musculus (70807, ENSMUSG00000002910, ENSMUSG00000110906)	7.3505	3.392	9.3	10.2995	16.815	17.044	10.81	9.731	5.809	3.444	NA	NA	9.737	7.4545	24.05	20.901	6.206	4.218	-0.927	0.134	0.018	-0.138	-0.616	NA	-0.345	-0.194	-0.466	NA	NA	NA	NA	NA	NA	NA
ARRDC3	1	arrestin domain containing 3	9	ENSOARG00000016593	102398270	ENSBTAG00000007116	ENSCHIG00000026437	ENSECAG00000019506	ENSMUSG00000074794	MGP_SPRETEiJ_G0019625	ENSSSCG00000014156	ENSRNOG00000045649	NA	NA	NA	67.849	43.998	67.171	115.063	132.56	89.6715	17.259	49.471	23.607	42.681	11.456	0.696	2.768	1.902	98.435	121.833	7.615	92.732	-0.614	0.768	-0.559	1.467	0.828	-2.877	-0.377	0.305	3.444	4740	524	3332	132	493	NA	NA
ARRDC4	1	arrestin domain containing 4	9	ENSOARG00000010116	102410808	ENSBTAG00000018252	ENSCHIG00000021973	ENSECAG00000009400	ENSMUSG00000042659	MGP_SPRETEiJ_G0030957	ENSSSCG00000002252	ENSRNOG00000010775	NA	NA	NA	7.045	29.8925	8.288	37.8625	15.5525	96.239	7.649	9.869	6.774	2.746	7.961	17.819	16.475	25.1455	21.192	31.709	7.689	11.31	1.941	2.065	2.554	0.33	-1.053	1.07	0.581	0.56	0.503	122	182	186	768	NA	764	872
ARSA	1	arylsulfatase A	8	ENSOARG00000019992	102390683	ENSBTAG00000016053	ENSCHIG00000013679	ENSECAG00000020104	ENSMUSG00000022620	NA	ENSSSCG00000032428	ENSRNOG00000012953	NA	mouse - M. spretus	NA	29.0475	21.7195	21.4635	14.6345	10.485	6.977	20.758	18.52	9.846	9.997	25.416	7.266	NA	NA	17.944	21.959	17.418	13.206	-0.403	-0.523	-0.526	-0.157	0.02	-1.676	NA	0.277	-0.375	3903	3233	NA	4621	1578	NA	NA
ARSB	1	arylsulfatase B	9	ENSOARG00000017167	102401475	ENSBTAG00000008341	ENSCHIG00000001349	ENSECAG00000020847	ENSMUSG00000042082	MGP_SPRETEiJ_G0019668	ENSSSCG00000038535	ENSRNOG00000011150	NA	NA	NA	130.138	76.8075	24.424	10.1665	115.318	59.5115	24.936	28.316	56.776	41.186	21.598	5.347	84.2615	35.282	80	70.417	134.032	68.457	-0.753	-1.187	-0.943	0.177	-0.454	-1.832	-1.233	-0.182	-0.959	5072	5154	4742	1305	3184	NA	5575
ARSE	2	arylsulfatase E (chondrodysplasia punctata 1) (cow, pig, sheep) | arylsulfatase E (buffalo, horse, rat)	7	ENSOARG00000008499	102393229	ENSBTAG00000014932	ENSCHIG00000020287	ENSECAG00000010384	NA	NA	ENSSSCG00000022129	ENSRNOG00000028350	goat (ARSE/ENSCHIG00000020287)	mouse - M. musculus, mouse - M. spretus	NA	0.071	0.0435	0.0255	0.063	0.1355	0.283	2.445	1.818	0.104	0.036	NA	NA	NA	NA	5.76	5.142	16.87	15.621	-0.038	0.052	0.176	-0.29	-0.092	NA	NA	-0.138	-0.105	NA	NA	NA	NA	NA	NA	NA
ARSI	3	arylsulfatase family member I (pig, horse, buffalo, goat, cow) | arylsulfatase i (mouse - M. musculus, mouse - M. spretus) | arylsulfatase family, member I (sheep, rat)	9	ENSOARG00000007024	102399146	ENSBTAG00000012834	ENSCHIG00000006882	ENSECAG00000004586	ENSMUSG00000036412	MGP_SPRETEiJ_G0023226	ENSSSCG00000014448	ENSRNOG00000026060	NA	NA	NA	0.0195	0.028	0.09	0.0465	0.393	0.0355	11.742	9.495	3.077	10.217	0.008	0.041	0.0145	0	0.034	0.049	0	0.02	0.012	-0.059	-0.428	-0.28	1.46	0.046	-0.021	0.021	0.029	NA	NA	NA	5653	269	NA	NA
ARSJ	3	arylsulfatase family, member J (rat, sheep) | arylsulfatase J (mouse - M. musculus, mouse - M. spretus) | arylsulfatase family member J (cow, horse, pig, buffalo, goat)	9	ENSOARG00000018284	102413333	ENSBTAG00000017808	ENSCHIG00000010979	ENSECAG00000024322	ENSMUSG00000046561	MGP_SPRETEiJ_G0026563	ENSSSCG00000009122	311013	NA	NA	NA	0.73	0.351	0.193	0.207	0.7955	2.3825	22.267	45.853	0.078	0.379	0	0.013	0	0	0.662	0.436	0.127	1.417	-0.357	0.017	0.914	1.01	0.355	0.019	0	-0.211	1.101	NA	NA	NA	215	NA	NA	NA
ARSK	3	arylsulfatase family, member K (rat) | arylsulfatase K (mouse - M. spretus, mouse - M. musculus) | arylsulfatase family member K (cow, pig, horse, sheep, buffalo, goat)	9	ENSOARG00000017262	102402158	ENSBTAG00000020178	ENSCHIG00000016004	ENSECAG00000024881	ENSMUSG00000021592	MGP_SPRETEiJ_G0019617	ENSSSCG00000014139	ENSRNOG00000026937	NA	NA	NA	12.9845	8.6425	11.732	6.4095	19.166	10.802	3.685	2.853	3.233	2.862	28.053	10.215	25.78	19.692	47.198	38.228	7.758	5.923	-0.536	-0.781	-0.773	-0.282	-0.132	-1.373	-0.372	-0.297	-0.339	NA	NA	4182	NA	NA	5203	3803
ART3	1	ADP-ribosyltransferase 3	8	ENSOARG00000016372	102414116	ENSBTAG00000010954	ENSCHIG00000021462	ENSECAG00000007900	ENSMUSG00000034842	NA	ENSSSCG00000008976	ENSRNOG00000002256	NA	mouse - M. spretus	NA	16.214	14.3395	0.2475	0.336	0.446	0.874	1.583	1.892	0.366	1.383	0.1525	0.266	NA	NA	0.063	0.311	0.042	0.053	-0.166	0.099	0.374	0.163	0.803	0.136	NA	0.303	0.015	2576	NA	NA	NA	NA	NA	NA
ARV1	2	ARV1 homolog, fatty acid homeostasis modulator (cow, mouse - M. musculus, buffalo, goat, pig, mouse - M. spretus, rat, horse) | ARV1 homolog (S. cerevisiae) (sheep)	9	ENSOARG00000003202	102403753	ENSBTAG00000021822	ENSCHIG00000000506	ENSECAG00000016519	ENSMUSG00000031982	MGP_SPRETEiJ_G0032828	ENSSSCG00000010179	ENSRNOG00000018909	NA	NA	NA	14.555	10.3155	18.176	5.5155	12.487	4.022	18.906	18.246	43.422	27.484	3.2885	2.082	2.827	4.812	36.729	30.668	11.255	10.085	-0.459	-1.557	-1.425	-0.049	-0.641	-0.477	0.603	-0.253	-0.145	4153	NA	NA	3438	3546	NA	NA
ASAH1	2	N-acylsphingosine amidohydrolase 1 (goat, buffalo, pig, horse, rat, mouse - M. spretus, cow) | N-acylsphingosine amidohydrolase (acid ceramidase) 1 (sheep)	9	ENSOARG00000008704	102414906	ENSBTAG00000011257	ENSCHIG00000009558	ENSECAG00000020076	ENSMUSG00000031591	MGP_SPRETEiJ_G0032119	ENSSSCG00000006995	ENSRNOG00000010034	mouse - M. musculus (Asah1/ENSMUSG00000031591)	NA	NA	735.011	382.077	406.552	286.501	457.671	194.777	200.163	164.957	298.78	251.439	335.38	192.54	695.582	319.318	1029.69	936.651	225.545	149.898	-0.942	-0.503	-1.228	-0.278	-0.248	-0.797	-1.121	-0.136	-0.586	5375	3137	5334	5640	2525	4282	5468
ASAH2	2	N-acylsphingosine amidohydrolase (non-lysosomal ceramidase) 2 (sheep) | N-acylsphingosine amidohydrolase 2 (mouse - M. musculus, cow, horse, rat, mouse - M. spretus, pig)	7	101121732	NA	100336736	NA	100071829	ENSMUSG00000024887	MGP_SPRETEiJ_G0023793	100157065	ENSRNOG00000012196	NA	buffalo, goat	NA	0.1925	0.365	NA	NA	0	0.0085	NA	NA	0.015	0.011	13.993	32.461	3.296	5.922	0	0	1.882	1.856	0.195	NA	0.012	NA	-0.006	1.158	0.688	0	-0.013	NA	NA	NA	NA	NA	NA	NA
ASAP1	2	ArfGAP with SH3 domain, ankyrin repeat and PH domain 1 (pig, rat, horse, sheep, goat, buffalo, cow) | ArfGAP with SH3 domain, ankyrin repeat and PH domain1 (mouse - M. spretus, mouse - M. musculus)	9	ENSOARG00000007686	102401113	ENSBTAG00000003185	ENSCHIG00000020558	ENSECAG00000016246	ENSMUSG00000022377	MGP_SPRETEiJ_G0020737	ENSSSCG00000028759	ENSRNOG00000058733	NA	NA	NA	6.484	7.4185	6.1185	2.4775	17.852	6.5265	16.938	18.693	12.309	6.718	79.509	18.984	66.9855	65.2145	11.414	8.66	61.743	64.39	0.17	-1.034	-1.325	0.135	-0.786	-2.01	-0.038	-0.362	0.06	NA	NA	NA	1547	NA	5602	2443
ASB1	2	ankyrin repeat and SOCS box containing 1 (buffalo, goat, sheep, pig, cow) | ankyrin repeat and SOCS box-containing 1 (mouse - M. spretus, rat, mouse - M. musculus)	9	101108274	102412978	ENSBTAG00000003376	ENSCHIG00000010488	ENSECAG00000014057	ENSMUSG00000026311	MGP_SPRETEiJ_G0015230	ENSSSCG00000016340	ENSRNOG00000020322	horse (ASB1/ENSECAG00000014057)	NA	NA	0.3445	0.379	5.792	4.949	7.6305	7.4885	8.944	9.739	2.381	1.876	5.5265	1.784	10.5845	8.5625	5.149	3.765	3.887	4.183	0.037	-0.191	-0.024	0.111	-0.233	-1.229	-0.277	-0.368	0.085	NA	NA	NA	1725	NA	NA	NA
ASB11	3	ankyrin repeat and SOCS box containing 11 (cow, buffalo, pig, rat, horse) | ankyrin repeat and SOCS box containing 11, E3 ubiquitin protein ligase (sheep) | ankyrin repeat and SOCS box-containing 11 (mouse - M. musculus, mouse - M. spretus)	9	ENSOARG00000011996	102394177	ENSBTAG00000001514	ENSCHIG00000014404	100050799	ENSMUSG00000031382	MGP_SPRETEiJ_G0034734	ENSSSCG00000012133	302666	goat (ASB11/ENSCHIG00000014404)	NA	NA	8.55	5.61	17.837	15.28	10.8255	8.295	2.522	2.481	0	0.1	0	0	0.2415	1.063	0.369	0.308	0	0.178	-0.531	-0.21	-0.347	-0.017	0.138	0	0.733	-0.066	0.236	NA	1880	NA	NA	NA	NA	NA
ASB13	2	ankyrin repeat and SOCS box-containing 13 (mouse - M. spretus, rat, mouse - M. musculus) | ankyrin repeat and SOCS box containing 13 (cow, sheep, horse, pig, buffalo, goat)	9	ENSOARG00000008700	102410186	ENSBTAG00000018805	ENSCHIG00000022650	ENSECAG00000016117	ENSMUSG00000033781	MGP_SPRETEiJ_G0019045	ENSSSCG00000011145	ENSRNOG00000017967	NA	NA	NA	0.885	0.5235	0	0	2.187	0.6545	3.094	2.294	1.157	0.507	10.02	36.476	3.068	4.336	5.342	7.131	9.624	16.806	-0.307	0	-0.946	-0.314	-0.517	1.766	0.391	0.358	0.745	NA	NA	NA	NA	NA	407	NA
ASB3	2	ankyrin repeat and SOCS box-containing 3 (rat, mouse - M. spretus, mouse - M. musculus) | ankyrin repeat and SOCS box containing 3 (goat, buffalo, horse, sheep, pig, cow)	9	ENSOARG00000004097	102404791	ENSBTAG00000019458	ENSCHIG00000025413	ENSECAG00000022145	ENSMUSG00000020305	MGP_SPRETEiJ_G0017011	ENSSSCG00000008415	ENSRNOG00000032471	NA	NA	NA	18.3945	14.077	7.289	4.5495	17.759	12.756	16.749	15.76	4.495	2.392	11.3065	9.5045	9.616	8.5655	16.728	14.11	9.464	6.855	-0.363	-0.579	-0.448	-0.083	-0.696	-0.228	-0.15	-0.231	-0.414	3690	NA	2916	3837	NA	2876	NA
ASB6	2	ankyrin repeat and SOCS box containing 6 (goat, buffalo, pig, horse, sheep, cow) | ankyrin repeat and SOCS box-containing 6 (mouse - M. musculus, rat, mouse - M. spretus)	9	ENSOARG00000008733	102409766	ENSBTAG00000008973	ENSCHIG00000023406	ENSECAG00000018213	ENSMUSG00000039483	MGP_SPRETEiJ_G0024318	ENSSSCG00000005679	ENSRNOG00000024786	NA	NA	NA	9.708	9.5035	7.538	5.853	7.011	6.663	12.867	11.485	4.915	3.693	23.859	21.3995	16.273	27.6245	13.873	11.361	16.448	14.427	-0.028	-0.317	-0.064	-0.151	-0.334	-0.15	0.729	-0.267	-0.178	1851	NA	NA	4557	NA	2681	738
ASB7	2	ankyrin repeat and SOCS box containing 7 (goat, buffalo, pig, horse, sheep, cow) | ankyrin repeat and SOCS box-containing 7 (rat, mouse - M. spretus, mouse - M. musculus)	9	ENSOARG00000009658	102402889	ENSBTAG00000010514	ENSCHIG00000009823	ENSECAG00000003905	ENSMUSG00000030509	MGP_SPRETEiJ_G0030946	ENSSSCG00000004821	ENSRNOG00000013795	NA	NA	NA	12.765	12.8745	15.7425	8.45	10.465	4.753	10.723	12.404	3.193	3.161	10.0905	6.613	4.458	4.3885	17.67	14.324	6.919	5.725	0.011	-0.825	-0.995	0.193	-0.011	-0.543	-0.018	-0.285	-0.236	1663	NA	NA	1232	NA	NA	NA
ASB8	2	ankyrin repeat and SOCS box containing 8 (cow, pig, sheep, horse, buffalo, goat) | ankyrin repeat and SOCS box-containing 8 (mouse - M. spretus, rat, mouse - M. musculus)	9	ENSOARG00000019288	102393635	ENSBTAG00000000289	ENSCHIG00000009981	ENSECAG00000022302	ENSMUSG00000048175	MGP_SPRETEiJ_G0021118	ENSSSCG00000021024	ENSRNOG00000010099	NA	NA	NA	21.602	16.4485	32.1215	19.8175	36.592	20.7145	18.512	14.436	14.811	7.81	18.8005	11.309	22.6255	22.0315	16.438	14.763	30.612	21.633	-0.373	-0.67	-0.792	-0.338	-0.844	-0.686	-0.037	-0.146	-0.482	3757	3898	4269	5977	NA	4036	2439
ASB9	2	ankyrin repeat and SOCS box-containing 9 (mouse - M. musculus, rat, mouse - M. spretus) | ankyrin repeat and SOCS box containing 9 (buffalo, horse, sheep, pig, cow)	9	ENSOARG00000011966	102396506	ENSBTAG00000009198	ENSCHIG00000017921	ENSECAG00000021964	ENSMUSG00000031384	MGP_SPRETEiJ_G0034735	ENSSSCG00000012132	ENSRNOG00000003452	goat (ASB9/ENSCHIG00000017921)	NA	NA	1.7095	1.1855	0.437	0.0645	1.777	0.62	0.577	1.005	12.54	12.668	0	0	0	0	20.539	7.923	0.192	0.216	-0.31	-0.433	-0.778	0.346	0.014	0	0	-1.271	0.029	NA	NA	NA	NA	1599	NA	NA
ASCC1	1	activating signal cointegrator 1 complex subunit 1	9	ENSOARG00000007094	102394693	ENSBTAG00000000392	ENSCHIG00000020844	ENSECAG00000017211	ENSMUSG00000044475	MGP_SPRETEiJ_G0016162	ENSSSCG00000023130	ENSRNOG00000056647	NA	NA	NA	13.3845	8.568	16.1765	11.4505	29.076	18.414	15.048	16.598	6.977	6.141	20.7275	16.309	22.164	10.765	37.696	30.502	23.446	19.429	-0.588	-0.464	-0.632	0.133	-0.16	-0.328	-0.977	-0.297	-0.259	NA	2962	3629	1570	NA	3148	5297
ASCC2	1	activating signal cointegrator 1 complex subunit 2	9	ENSOARG00000005577	102394091	ENSBTAG00000002452	ENSCHIG00000014843	ENSECAG00000023271	ENSMUSG00000020412	MGP_SPRETEiJ_G0016878	ENSSSCG00000025186	ENSRNOG00000007349	NA	NA	NA	15.6405	9.8465	11.6205	5.3765	16.639	9.705	23.083	20.539	4.049	3.778	20.737	9.36	18.449	14.253	6.002	5.041	28.843	31.509	-0.617	-0.985	-0.72	-0.161	-0.08	-1.069	-0.351	-0.213	0.123	4746	NA	3993	4660	NA	4814	3722
ASCC3	1	activating signal cointegrator 1 complex subunit 3	9	ENSOARG00000011627	102403783	ENSBTAG00000020482	ENSCHIG00000023605	ENSECAG00000012013	ENSMUSG00000038774	MGP_SPRETEiJ_G0016111	ENSSSCG00000004358	ENSRNOG00000037604	NA	NA	NA	8.1155	5.5755	9.035	5.807	11.192	8.4385	14.025	15.239	5.034	8.051	22.441	80.6625	10.8995	30.7155	42.499	34.878	12.448	41.488	-0.471	-0.56	-0.369	0.112	0.585	1.801	1.414	-0.278	1.66	NA	NA	NA	1720	NA	395	378
ASDURF	3	asparagine synthetase domain containing 1 (horse) | ASNSD1 upstream reading frame (pig, goat, buffalo) | Asnsd1 upstream reading frame (mouse - M. musculus)	5	NA	112581436	NA	ENSCHIG00000010415	ENSECAG00000033696	ENSMUSG00000117809	NA	ENSSSCG00000041398	NA	NA	cow, mouse - M. spretus, rat, sheep	NA	NA	NA	66.57	35.4585	NA	NA	28.647	28.881	4.896	2.371	0	0	NA	NA	9.073	6.174	NA	NA	NA	-0.89	NA	0.011	-0.807	0	NA	-0.49	NA	NA	NA	NA	NA	NA	NA	NA
ASF1A	1	anti-silencing function 1A histone chaperone	9	ENSOARG00000008585	102415841	ENSBTAG00000002058	ENSCHIG00000008452	ENSECAG00000014665	ENSMUSG00000019857	MGP_SPRETEiJ_G0016131	ENSSSCG00000004247	ENSRNOG00000000415	NA	NA	NA	45.7525	21.7515	29.557	11.601	22.08	12.3835	43.713	32.356	13.232	10.288	16.2715	19.835	6.736	5.959	13.226	9.321	12.762	10.556	-1.039	-1.278	-0.786	-0.423	-0.334	0.271	-0.153	-0.463	-0.252	5471	5238	4243	6312	2811	1741	NA
ASF1B	2	anti-silencing function 1B histone chaperone (cow, mouse - M. musculus, buffalo, rat, sheep, mouse - M. spretus, horse, pig) | anti-silencing function 1B histone chaperone [Source:HGNC Symbol;Acc:HGNC:20996] (assigned to orthologue: ENSOARG00000006370), anti-silencing function 1B histone chaperone [Source:VGNC Symbol;Acc:VGNC:50605] (assigned to orthologue: ENSBTAG00000004085) (goat)	9	ENSOARG00000006370	102392675	ENSBTAG00000004085	ENSCHIG00000016998	ENSECAG00000015967	ENSMUSG00000005470	MGP_SPRETEiJ_G0032400	ENSSSCG00000013772	ENSRNOG00000005115	NA	NA	NA	51.8175	40.3555	38.0045	14.4785	45.165	23.1975	32.606	25.581	1.402	0.476	46.3845	2.7535	30.685	1.6475	44.776	36.945	24.068	10.161	-0.353	-1.333	-0.932	-0.338	-0.703	-3.658	-3.581	-0.271	-1.167	3630	5277	4714	5978	NA	NA	NA
ASGR1	1	asialoglycoprotein receptor 1	9	ENSOARG00000010137	102404528	ENSBTAG00000012071	ENSCHIG00000016569	ENSECAG00000024206	ENSMUSG00000020884	MGP_SPRETEiJ_G0017452	ENSSSCG00000024926	ENSRNOG00000018693	mouse - M. musculus (Asgr1/ENSMUSG00000020884)	NA	NA	18.7135	33.978	0.0165	0.007	6.389	5.715	2.148	2.985	0.194	0.073	0.1655	0.639	0	0	0.297	0.223	0.209	0.189	0.827	-0.014	-0.138	0.34	-0.154	0.492	0	-0.085	-0.024	362	NA	NA	NA	NA	NA	NA
ASGR2	1	asialoglycoprotein receptor 2	9	ENSOARG00000010000	102404203	ENSBTAG00000025101	ENSCHIG00000003690	ENSECAG00000023898	ENSMUSG00000040963	MGP_SPRETEiJ_G0017453	ENSSSCG00000017932	ENSRNOG00000030726	buffalo (LOC102404203), mouse - M. musculus (Asgr2/ENSMUSG00000040963)	NA	NA	16.237	57.585	0.1805	0.135	10.2565	9.8505	0.334	2.028	2.192	1.375	0.1575	0.513	3.0945	1.5695	0.164	0.127	1.836	0.462	1.765	-0.057	-0.053	1.183	-0.427	0.386	-0.672	-0.047	-0.956	147	NA	1640	NA	NA	NA	NA
ASH1L	2	ash1 (absent, small, or homeotic)-like (Drosophila) (sheep) | ASH1 like histone lysine methyltransferase (cow, mouse - M. musculus, buffalo, goat, rat, mouse - M. spretus, horse, pig)	9	ENSOARG00000004448	102415367	ENSBTAG00000003954	ENSCHIG00000026354	ENSECAG00000018527	ENSMUSG00000028053	MGP_SPRETEiJ_G0026126	ENSSSCG00000006508	ENSRNOG00000020386	NA	NA	NA	10.3335	9.234	13.6445	8.392	18.9145	14.07	12.412	13.511	5.49	5.313	9.6535	9.9215	7.76	7.199	19.398	19.344	9.972	11.271	-0.147	-0.641	-0.402	0.114	-0.04	0.036	-0.095	-0.004	0.161	2481	NA	2725	1707	NA	2242	NA
ASH2L	3	ash2 (absent, small, or homeotic)-like (Drosophila) (sheep) | ASH2 like, histone lysine methyltransferase complex subunit (cow, buffalo) | ASH2 like histone lysine methyltransferase complex subunit (goat, pig, horse, rat, mouse - M. spretus, mouse - M. musculus)	9	ENSOARG00000001208	102411150	ENSBTAG00000000978	ENSCHIG00000021355	ENSECAG00000013970	ENSMUSG00000031575	MGP_SPRETEiJ_G0032051	ENSSSCG00000021898	ENSRNOG00000014875	NA	NA	NA	16.4605	13.928	10.0985	5.2305	22.999	14.5005	19.168	19.07	6.115	3.372	27.0115	13.135	32.605	22.7625	12.604	9.883	34.277	19.172	-0.226	-0.833	-0.631	-0.007	-0.703	-0.987	-0.5	-0.322	-0.806	2931	NA	3625	2963	NA	4676	4238
ASIP	1	agouti signaling protein	7	ENSOARG00000009483	102390258	ENSBTAG00000034077	ENSCHIG00000014323	ENSECAG00000004241	NA	NA	414439	ENSRNOG00000017701	NA	mouse - M. musculus, mouse - M. spretus	NA	108.218	83.8375	0	0	2.0125	0.624	1.745	1.325	0	0.023	NA	NA	NA	NA	0	0	0	0	-0.364	0	-0.891	-0.24	0.033	NA	NA	0	0	NA	NA	NA	NA	NA	NA	NA
ASL	1	argininosuccinate lyase	9	ENSOARG00000000670	102411570	ENSBTAG00000015314	ENSCHIG00000015704	ENSECAG00000012730	ENSMUSG00000025533	MGP_SPRETEiJ_G0028792	ENSSSCG00000007738	ENSRNOG00000000903	pig (ENSSSCG00000007738)	NA	NA	35.5655	17.3775	29.136	10.741	34.729	16.2815	17.43	11.648	10.375	6.296	59.7515	23.3535	50.2985	41.0395	32.48	23.869	69.73	49.814	-0.993	-1.36	-1.048	-0.543	-0.641	-1.319	-0.287	-0.429	-0.477	5421	5289	5008	6563	NA	5151	3489
ASMTL	2	acetylserotonin O-methyltransferase like (cow, buffalo, pig, sheep, horse) | acetylserotonin O-methyltransferase-like (goat, rat)	7	ENSOARG00000007783	102400570	ENSBTAG00000046514	ENSCHIG00000000269	ENSECAG00000032912	NA	NA	ENSSSCG00000037174	ENSRNOG00000028166	NA	mouse - M. musculus, mouse - M. spretus	NA	10.325	6.475	39.4275	22.1615	30.104	15.923	18.457	14.48	1.789	1.219	NA	NA	NA	NA	4.588	3.755	83.989	86.317	-0.599	-0.804	-0.878	-0.33	-0.33	NA	NA	-0.233	0.039	NA	NA	NA	NA	NA	NA	NA
ASNA1	1	arsA arsenite transporter, ATP-binding, homolog 1 (bacterial)	7	101106257	102393625	NA	102181486	NA	ENSMUSG00000052456	MGP_SPRETEiJ_G0032443	100520362	ENSRNOG00000003747	NA	cow, horse	NA	103.673	68.0575	126.022	92.789	NA	NA	64.856	56.452	NA	NA	166.077	67.857	101.817	68.9365	70.188	58.754	65.302	51.24	-0.6	-0.438	NA	-0.197	NA	-1.279	-0.556	-0.253	-0.344	NA	NA	NA	NA	NA	NA	NA
ASNS	2	asparagine synthetase (glutamine-hydrolyzing) (cow, goat, buffalo, pig, horse, rat, sheep) | asparagine synthetase (mouse - M. spretus, mouse - M. musculus)	9	ENSOARG00000004686	102405593	ENSBTAG00000003222	ENSCHIG00000013950	ENSECAG00000012134	ENSMUSG00000029752	MGP_SPRETEiJ_G0029092	ENSSSCG00000015340	ENSRNOG00000007546	NA	NA	NA	3.849	2.8125	13.485	3.312	14.2705	3.819	131.063	140.546	2.794	1.651	33.874	9.669	21.663	17.298	29.128	22.759	38.326	35.651	-0.347	-1.748	-1.664	0.1	-0.517	-1.709	-0.309	-0.343	-0.102	NA	NA	NA	1816	NA	5473	3578
ASNSD1	2	asparagine synthetase domain containing 1 [Source:MGI Symbol;Acc:MGI:1917646] (assigned to orthologue: ENSMUSG00000026095) (mouse - M. spretus) | asparagine synthetase domain containing 1 (rat, sheep, horse, pig, goat, buffalo, mouse - M. musculus, cow)	9	ENSOARG00000016379	102402451	ENSBTAG00000000492	ENSCHIG00000023155	ENSECAG00000024547	ENSMUSG00000026095	MGP_SPRETEiJ_G0014939	100513955	ENSRNOG00000003942	NA	NA	NA	30.904	35.337	49.5725	31.977	62.249	28.774	31.277	34.129	13.476	7.131	69.613	28.8485	48.4715	23.7755	6.278	3.573	30.356	20.618	0.188	-0.617	-1.087	0.122	-0.832	-1.242	-0.998	-0.67	-0.537	1008	3666	5098	1646	NA	5054	5324
ASPA	1	aspartoacylase	9	ENSOARG00000016806	102404518	ENSBTAG00000003629	ENSCHIG00000025447	ENSECAG00000021534	ENSMUSG00000020774	MGP_SPRETEiJ_G0017531	ENSSSCG00000017861	ENSRNOG00000019659	mouse - M. musculus (Aspa/ENSMUSG00000020774)	NA	NA	40.806	10.8375	2.0495	0.755	97.52	11.3025	1.915	1.31	0.391	0.233	0.0675	0.1225	0.4935	0.208	108.799	69.124	16.719	1.984	-1.82	-0.797	-3.001	-0.336	-0.174	0.072	-0.306	-0.647	-2.57	5717	NA	5934	NA	NA	NA	NA
ASPH	2	aspartate beta-hydroxylase (horse, sheep, pig, goat, buffalo, cow) | aspartate-beta-hydroxylase (mouse - M. spretus, rat, mouse - M. musculus)	9	ENSOARG00000016594	102396221	ENSBTAG00000026283	ENSCHIG00000027073	ENSECAG00000021447	ENSMUSG00000028207	MGP_SPRETEiJ_G0026747	ENSSSCG00000025087	ENSRNOG00000007445	NA	NA	NA	54.604	42.2175	52.924	30.144	55.9905	30.3965	63.512	59.121	71.724	66.473	81.0715	106.066	19.9875	4.088	32.261	22.999	47.146	38.84	-0.364	-0.792	-0.86	-0.102	-0.108	0.384	-2.044	-0.471	-0.273	3696	4356	4500	4049	2005	1527	NA
ASPHD1	1	aspartate beta-hydroxylase domain containing 1	9	ENSOARG00000005092	102395592	ENSBTAG00000026319	ENSCHIG00000012171	ENSECAG00000012414	ENSMUSG00000046378	MGP_SPRETEiJ_G0031589	100623843	ENSRNOG00000027213	NA	NA	NA	2.0065	0.7325	0.9875	0.3615	0.2155	0.0915	0.476	0.186	7.7	10.11	0.125	0.052	0.0535	0.0485	0.209	0.151	0.15	0.217	-0.795	-0.546	-0.155	-0.316	0.353	-0.097	-0.007	-0.071	0.082	NA	NA	NA	NA	906	NA	NA
ASPM	2	abnormal spindle microtubule assembly (mouse - M. musculus, goat, buffalo, horse, rat, mouse - M. spretus, pig) | asp (abnormal spindle) homolog, microcephaly associated (Drosophila) (cow, sheep)	9	ENSOARG00000014713	102396607	ENSBTAG00000007860	ENSCHIG00000009909	ENSECAG00000020645	ENSMUSG00000033952	MGP_SPRETEiJ_G0015475	ENSSSCG00000010896	ENSRNOG00000012318	NA	NA	NA	17.092	15.3495	12.033	6.0095	24.331	14.1005	18.547	15.885	1.147	0.599	8.608	0.591	8.4725	0.288	16.15	12.833	6.681	1.135	-0.146	-0.895	-0.746	-0.211	-0.425	-2.594	-2.879	-0.31	-1.847	2470	NA	4088	5140	NA	NA	NA
ASPN	1	asporin	9	ENSOARG00000008249	102396995	ENSBTAG00000011847	ENSCHIG00000015608	ENSECAG00000007047	ENSMUSG00000021388	MGP_SPRETEiJ_G0019386	ENSSSCG00000008072	ENSRNOG00000050431	rat (Aspn/ENSRNOG00000050431)	NA	NA	0.464	0.353	0.191	0.1495	0.572	0.2625	36.578	23.207	0.292	0.204	0	0	0	0.0425	0.893	0.445	0.033	0	-0.114	-0.051	-0.316	-0.634	-0.102	0	0.06	-0.39	-0.047	NA	NA	NA	6667	NA	NA	NA
ASPSCR1	3	ASPSCR1, UBX domain containing tether for SLC2A4 (cow, rat, horse, pig, goat, buffalo) | alveolar soft part sarcoma chromosome region, candidate 1 (human) (mouse - M. spretus, mouse - M. musculus) | alveolar soft part sarcoma chromosome region, candidate 1 (sheep)	9	ENSOARG00000017643	102406391	ENSBTAG00000004632	ENSCHIG00000022678	ENSECAG00000011608	ENSMUSG00000025142	MGP_SPRETEiJ_G0018382	ENSSSCG00000040727	ENSRNOG00000036678	NA	NA	NA	27.646	17.789	21.252	8.935	45.781	16.2605	18.777	14.815	13.767	8.356	83.714	20.8365	74.157	40.2855	23.734	16.836	28.911	24.39	-0.608	-1.163	-1.438	-0.323	-0.658	-1.956	-0.864	-0.472	-0.236	4720	NA	5605	5908	NA	5583	5146
ASRGL1	2	asparaginase and isoaspartyl peptidase 1 (rat) | asparaginase like 1 (sheep, mouse - M. spretus, pig, buffalo, goat, mouse - M. musculus, cow)	9	ENSOARG00000014809	102396394	ENSBTAG00000006910	ENSCHIG00000024873	ENSECAG00000013093	ENSMUSG00000024654	MGP_SPRETEiJ_G0023587	ENSSSCG00000013065	ENSRNOG00000020202	horse (ASRGL1/ENSECAG00000013093)	NA	NA	947.885	834.083	139.734	65.6045	107.243	32.8855	78.729	105.806	7.63	11.797	5.914	0.204	1.239	0.4885	24.521	26.611	1.644	0.616	-0.184	-1.079	-1.676	0.422	0.568	-2.522	-0.589	0.114	-0.71	2689	5021	5739	601	665	NA	NA
ASS1	2	argininosuccinate synthetase 1 (mouse - M. spretus, mouse - M. musculus) | argininosuccinate synthase 1 (pig, sheep, rat, horse, goat, buffalo, cow)	9	ENSOARG00000007692	102389257	ENSBTAG00000020747	ENSCHIG00000017801	ENSECAG00000006717	ENSMUSG00000076441	MGP_SPRETEiJ_G0024329	ENSSSCG00000005701	ENSRNOG00000008837	NA	NA	NA	13.9135	8.2315	0.0635	0.176	10.0485	6.413	2.403	2.243	4.255	3.911	45.6065	262.821	112.64	170.091	0.18	0.129	2.192	249.515	-0.692	0.145	-0.576	-0.069	-0.098	2.501	0.59	-0.064	6.294	NA	NA	NA	NA	NA	225	863
ASTE1	2	asteroid homolog 1 (Drosophila) (pig, rat, sheep, goat) | asteroid homolog 1 (buffalo, mouse - M. spretus, horse, cow, mouse - M. musculus)	9	ENSOARG00000009366	102401808	ENSBTAG00000007462	ENSCHIG00000021806	ENSECAG00000014026	ENSMUSG00000032567	MGP_SPRETEiJ_G0033751	ENSSSCG00000011182	ENSRNOG00000013059	NA	NA	NA	3.02	2.87	2.3555	1.2255	4.917	1.69	3.901	3.554	2.895	2.29	5.3545	5.408	3.48	2.621	8.698	9.058	6.724	5.363	-0.055	-0.592	-1.137	-0.106	-0.244	0.012	-0.307	0.053	-0.28	NA	NA	NA	NA	NA	NA	NA
ASXL1	4	additional sex combs like 1, transcriptional regulator (cow, goat, horse, rat, pig) | additional sex combs like transcriptional regulator 1 (sheep) | ASXL transcriptional regulator 1 (buffalo) | additional sex combs like 1 (mouse - M. spretus, mouse - M. musculus)	9	ENSOARG00000003666	102408114	ENSBTAG00000031402	ENSCHIG00000025369	ENSECAG00000022110	ENSMUSG00000042548	MGP_SPRETEiJ_G0025409	ENSSSCG00000007248	ENSRNOG00000061603	NA	NA	NA	5.044	5.2705	5.904	2.826	8.038	7.1395	15.294	16.273	1.44	1.007	36.702	27.5985	27.8825	20.493	9.343	7.62	36.563	21.075	0.053	-0.852	-0.151	0.084	-0.282	-0.399	-0.426	-0.263	-0.767	NA	NA	NA	1963	NA	3346	4006
ASXL2	3	additional sex combs like transcriptional regulator 2 (sheep) | ASXL transcriptional regulator 2 (buffalo) | additional sex combs like 2, transcriptional regulator (goat, pig, mouse - M. spretus, rat, horse, cow, mouse - M. musculus)	9	ENSOARG00000018413	102399497	ENSBTAG00000019983	ENSCHIG00000023616	ENSECAG00000010885	ENSMUSG00000037486	MGP_SPRETEiJ_G0018417	ENSSSCG00000008575	ENSRNOG00000011908	NA	NA	NA	17.6125	12.916	15.852	9.395	25.891	17.3495	14.835	14.835	9.371	8.257	21.5455	12.061	18.3535	16.6625	27.932	22.757	13.4	11.789	-0.42	-0.697	-0.551	0	-0.164	-0.788	-0.132	-0.284	-0.171	3987	4015	3306	2880	NA	4258	2842
ATAD1	2	ATPase family, AAA domain containing 1 (pig, horse, rat, mouse - M. spretus, sheep, buffalo, mouse - M. musculus, cow) | ATPase family AAA domain containing 1 [Source:VGNC Symbol;Acc:VGNC:26232] (assigned to orthologue: ENSBTAG00000000806) (goat)	9	ENSOARG00000014098	102405048	ENSBTAG00000000806	ENSCHIG00000020310	ENSECAG00000000473	ENSMUSG00000013662	MGP_SPRETEiJ_G0023797	ENSSSCG00000010438	ENSRNOG00000010861	NA	NA	NA	46.5625	84.5035	59.854	218.794	63.6965	292.713	73.935	110.169	36.119	82.625	55.4615	108.236	31.9695	44.9935	75.12	187.075	34.569	93.022	0.846	1.853	2.183	0.569	1.172	0.952	0.48	1.305	1.402	354	216	244	428	351	854	1011
ATAD2	2	ATPase family AAA domain containing 2 (cow) | ATPase family, AAA domain containing 2 (goat, buffalo, sheep, rat, mouse - M. spretus, horse, pig)	8	ENSOARG00000010247	102394716	ENSBTAG00000002002	ENSCHIG00000021918	ENSECAG00000023808	NA	MGP_SPRETEiJ_G0020708	ENSSSCG00000005983	ENSRNOG00000025604	NA	mouse - M. musculus	mouse - M. musculus (70472, ENSMUSG00000022360, ENSMUSG00000116053)	32.0095	10.96	37.3425	28.24	100.434	71.611	26.629	25.068	3.562	2.181	NA	NA	26.3265	9.508	60.581	43.849	36.436	16.63	-1.465	-0.391	-0.482	-0.084	-0.52	NA	-1.379	-0.457	-1.086	5669	2591	3033	3845	NA	NA	5672
ATAD2B	1	ATPase family, AAA domain containing 2B	9	ENSOARG00000017605	102391831	ENSBTAG00000017255	ENSCHIG00000016699	ENSECAG00000023573	ENSMUSG00000052812	MGP_SPRETEiJ_G0018439	ENSSSCG00000008591	ENSRNOG00000058973	NA	NA	NA	9.0405	8.8075	10.46	10.455	14.0615	17.3665	4.327	5.742	4.538	9.334	9.8685	13.4935	9.4195	10.0875	25.294	19.495	10.803	10.559	-0.034	-0.001	0.286	0.34	0.9	0.415	0.09	-0.359	-0.03	NA	1279	1058	NA	464	1473	1965
ATAD3A	2	ATPase family AAA domain containing 3A (goat, horse, sheep, pig) | ATPase family, AAA domain containing 3A (cow, mouse - M. musculus, mouse - M. spretus, rat)	8	ENSOARG00000003205	NA	ENSBTAG00000002219	ENSCHIG00000019987	ENSECAG00000028977	ENSMUSG00000029036	MGP_SPRETEiJ_G0027894	ENSSSCG00000003343	ENSRNOG00000018118	NA	buffalo	NA	14.2765	11.3585	NA	NA	8.655	1.9315	25.784	20.564	3.684	1.256	17.4195	16.2515	23.758	18.5025	8.36	6.328	16.552	9.404	-0.306	NA	-1.72	-0.313	-1.054	-0.095	-0.344	-0.353	-0.754	3394	NA	NA	5860	NA	2540	3701
ATAD5	1	ATPase family, AAA domain containing 5	9	ENSOARG00000012322	102391755	ENSBTAG00000018383	ENSCHIG00000016940	ENSECAG00000018443	ENSMUSG00000017550	MGP_SPRETEiJ_G0017675	ENSSSCG00000035954	ENSRNOG00000021903	NA	NA	NA	6.5375	3.54	7.3825	4.782	9.751	5.8565	8.046	7.442	2.011	1.512	5.545	1.3605	2.695	0.432	17.713	16.496	5.74	1.677	-0.731	-0.536	-0.649	-0.1	-0.261	-1.471	-1.368	-0.097	-1.332	NA	NA	NA	NA	NA	NA	NA
ATAT1	1	alpha tubulin acetyltransferase 1	9	ENSOARG00000012395	102405703	ENSBTAG00000006941	ENSCHIG00000023044	ENSECAG00000010618	ENSMUSG00000024426	MGP_SPRETEiJ_G0022447	ENSSSCG00000024604	ENSRNOG00000000809	mouse - M. musculus (Atat1/ENSMUSG00000024426)	NA	NA	1.0425	0.8055	2.516	1.3745	4.7215	2.45	7.406	7.207	0.619	0.359	6.454	6.067	8.525	12.393	5.83	4.29	22.349	22.785	-0.178	-0.566	-0.73	-0.035	-0.253	-0.077	0.492	-0.369	0.027	NA	NA	NA	NA	NA	NA	995
ATE1	1	arginyltransferase 1	9	ENSOARG00000005882	102404015	ENSBTAG00000003178	ENSCHIG00000011980	ENSECAG00000012383	ENSMUSG00000030850	MGP_SPRETEiJ_G0031670	ENSSSCG00000010699	ENSRNOG00000024414	NA	NA	NA	25.2285	19.6215	20.3405	12.6495	26.354	13.5705	14.863	14.678	10.93	7.853	33.1875	33.9425	21.0755	12.176	36.476	36.03	21.684	18.726	-0.347	-0.645	-0.909	-0.017	-0.43	0.032	-0.745	-0.017	-0.202	3601	3782	4642	3084	NA	2254	4900
ATF1	1	activating transcription factor 1	9	ENSOARG00000017519	102400838	ENSBTAG00000018131	ENSCHIG00000016898	ENSECAG00000016445	ENSMUSG00000023027	MGP_SPRETEiJ_G0021178	ENSSSCG00000016138	ENSRNOG00000061088	NA	NA	NA	43.6475	43.685	41.6265	40.608	56.4935	45.195	35.21	34.205	21.767	19.05	57.76	41.524	66.9325	68.9645	42.791	34.362	52.285	36.093	0.001	-0.035	-0.316	-0.041	-0.183	-0.467	0.043	-0.308	-0.523	1702	1355	2402	3348	2272	3519	2131
ATF2	1	activating transcription factor 2	9	ENSOARG00000000194	102410577	ENSBTAG00000002295	ENSCHIG00000011446	ENSECAG00000018723	ENSMUSG00000027104	MGP_SPRETEiJ_G0024586	ENSSSCG00000038076	ENSRNOG00000001597	NA	NA	NA	33.52	25.532	28.628	21.082	46.926	43.1605	21.213	22.391	13.151	13.847	18.806	21.4125	189.199	171.843	69.818	54.274	25.374	20.752	-0.38	-0.424	-0.118	0.075	0.069	0.178	-0.138	-0.358	-0.278	3794	2762	1802	2058	1449	1939	2865
ATF3	1	activating transcription factor 3	9	ENSOARG00000010493	102408722	ENSBTAG00000008545	ENSCHIG00000015367	ENSECAG00000011486	ENSMUSG00000026628	MGP_SPRETEiJ_G0015848	ENSSSCG00000015595	ENSRNOG00000003745	NA	NA	NA	65.961	52.747	45.175	119.9	108.918	250.395	107.477	52.495	106.875	202.684	202.999	520.199	180.006	95.8945	125.662	104.945	119.511	265.266	-0.317	1.389	1.194	-1.02	0.917	1.353	-0.902	-0.258	1.144	3460	298	509	6840	454	592	5205
ATF4	1	activating transcription factor 4	9	ENSOARG00000016775	102393344	ENSBTAG00000017462	ENSCHIG00000014886	ENSECAG00000006931	ENSMUSG00000042406	MGP_SPRETEiJ_G0020935	ENSSSCG00000000084	ENSRNOG00000017801	NA	NA	NA	208.65	169.529	228.793	164.679	223.623	237.239	545.882	552.51	38.537	36.33	150.554	83.0385	141.34	153.393	241.031	251.594	377.228	429.273	-0.298	-0.472	0.085	0.017	-0.083	-0.851	0.117	0.062	0.186	3345	3004	1378	2660	1905	4390	1857
ATF5	1	activating transcription factor 5	8	NA	102394674	ENSBTAG00000003457	ENSCHIG00000017188	ENSECAG00000018168	ENSMUSG00000038539	MGP_SPRETEiJ_G0030773	ENSSSCG00000003201	ENSRNOG00000020060	NA	sheep	NA	NA	NA	1.5655	1.5945	5.7525	3.008	10.848	17.366	2.14	5.918	47.615	5.058	28.7215	15.117	7.452	18.333	26.73	32.358	NA	0.016	-0.753	0.632	1.14	-3.004	-0.883	1.194	0.267	NA	NA	NA	NA	NA	NA	NA
ATF6	1	activating transcription factor 6	9	ENSOARG00000010418	102394003	ENSBTAG00000005227	ENSCHIG00000018456	ENSECAG00000022307	ENSMUSG00000026663	MGP_SPRETEiJ_G0015648	ENSSSCG00000006346	ENSRNOG00000024632	NA	NA	NA	34.1635	65.043	27.438	30.1435	39.132	113.752	29.038	43.902	20.675	18.426	39.9005	28.5615	26.0765	13.5	83.883	94.098	48.315	36.546	0.909	0.131	1.516	0.58	-0.158	-0.468	-0.901	0.164	-0.393	320	1060	404	418	2187	3520	5202
ATF6B	1	activating transcription factor 6 beta	9	ENSOARG00000000927	102392963	ENSBTAG00000008794	ENSCHIG00000020389	ENSECAG00000021507	ENSMUSG00000015461	MGP_SPRETEiJ_G0022377	ENSSSCG00000001430	ENSRNOG00000000431	NA	NA	NA	11.3455	8.573	12.4725	8.0535	25.759	18.3925	18.81	17.076	8.771	8.147	83.1155	38.1615	98.298	75.019	33.627	31.663	47.391	33.275	-0.367	-0.573	-0.465	-0.132	-0.095	-1.103	-0.385	-0.084	-0.498	NA	NA	2975	4358	NA	4866	3848
ATF7	1	activating transcription factor 7	9	ENSOARG00000016413	102405123	ENSBTAG00000005863	ENSCHIG00000025884	100062229	ENSMUSG00000099083	MGP_SPRETEiJ_G0021252	100518609	ENSRNOG00000015269	NA	NA	NA	3.1275	2.593	3.377	3.552	6.956	6.061	13.799	11.246	1.588	1.279	17.246	14.0605	19.027	13.2665	1.282	0.557	16.062	14.548	-0.2	0.057	-0.172	-0.273	-0.183	-0.277	-0.489	-0.552	-0.134	NA	NA	NA	5605	NA	3007	4206
ATF7IP	1	activating transcription factor 7 interacting protein	9	ENSOARG00000020787	102404182	ENSBTAG00000003221	ENSCHIG00000004259	ENSECAG00000008029	ENSMUSG00000030213	MGP_SPRETEiJ_G0030044	ENSSSCG00000000612	ENSRNOG00000008870	NA	NA	NA	11.888	10.5425	11.5135	6.681	21.159	12.823	15.146	13.048	10.542	9.078	17.1965	15.3895	15.1	12.904	22.03	18.978	17.778	8.073	-0.159	-0.704	-0.681	-0.201	-0.196	-0.151	-0.212	-0.205	-1.049	2537	NA	3831	5054	2327	2685	3164
ATG10	1	autophagy related 10	9	ENSOARG00000015475	102404431	ENSBTAG00000038117	ENSCHIG00000023237	ENSECAG00000026970	ENSMUSG00000021619	MGP_SPRETEiJ_G0019644	ENSSSCG00000025210	ENSRNOG00000016342	NA	NA	NA	11.019	6.59	2.841	1.34	5.423	2.0515	9.452	10.721	5.656	3.782	13.9755	4.5955	6.596	5.044	4.624	4.077	6.884	4.634	-0.663	-0.715	-1.074	0.165	-0.477	-1.42	-0.33	-0.148	-0.485	NA	NA	NA	1371	NA	NA	NA
ATG101	1	autophagy related 101	9	ENSOARG00000017204	102392960	ENSBTAG00000000510	ENSCHIG00000017209	ENSECAG00000019169	ENSMUSG00000037204	MGP_SPRETEiJ_G0021201	ENSSSCG00000033687	ENSRNOG00000007756	NA	NA	NA	14.1535	13.7705	13.2955	12.8255	17.9065	16.6935	24.61	22.376	6.084	2.923	38.775	39.732	38.038	37.689	17.388	15.569	30.355	25.808	-0.037	-0.048	-0.096	-0.132	-0.853	0.034	-0.013	-0.15	-0.226	1890	1386	1739	4359	NA	2248	2346
ATG12	2	autophagy related 12 [Source:VGNC Symbol;Acc:VGNC:26250] (assigned to orthologue: ENSBTAG00000017525) (goat) | autophagy related 12 (cow, mouse - M. musculus, buffalo, rat, horse, mouse - M. spretus, sheep, pig)	9	ENSOARG00000016432	102405788	ENSBTAG00000017525	ENSCHIG00000024485	ENSECAG00000012452	ENSMUSG00000032905	MGP_SPRETEiJ_G0023169	ENSSSCG00000033912	ENSRNOG00000000157	NA	NA	NA	55.0435	81.95	136.833	127.15	88.895	91.689	84.39	96.885	18.017	32.273	35.854	32.9625	41.223	34.844	96.328	100.767	34.634	27.509	0.566	-0.105	0.044	0.197	0.807	-0.118	-0.236	0.064	-0.322	491	1535	1439	1207	511	2591	3269
ATG13	1	autophagy related 13	9	ENSOARG00000003799	102412504	ENSBTAG00000017325	ENSCHIG00000014614	ENSECAG00000024606	ENSMUSG00000027244	MGP_SPRETEiJ_G0024877	ENSSSCG00000013257	ENSRNOG00000016984	NA	NA	NA	10.398	7.5065	7.8605	6.0565	5.893	4.4255	16.091	34.247	2.484	1.538	31.0365	16.7355	34.2665	12.409	17.14	18.8	28.291	20.717	-0.422	-0.328	-0.345	1.044	-0.457	-0.853	-1.395	0.126	-0.432	NA	NA	NA	209	NA	4394	5685
ATG16L1	3	autophagy related 16 like 1 (buffalo, goat, horse, pig, cow) | autophagy related 16-like 1 (S. cerevisiae) (sheep, mouse - M. spretus, mouse - M. musculus) | autophagy related 16-like 1 (rat)	9	ENSOARG00000019320	102393091	ENSBTAG00000003928	ENSCHIG00000026473	ENSECAG00000016091	ENSMUSG00000026289	MGP_SPRETEiJ_G0015187	ENSSSCG00000016300	ENSRNOG00000017913	NA	NA	NA	8.981	8.664	9.2805	6.5225	11.562	9.593	15.366	16.293	5.987	3.339	15.6655	30.7695	17.245	18.9025	16.483	11.818	23.628	18.414	-0.047	-0.451	-0.246	0.079	-0.687	0.931	0.125	-0.448	-0.343	NA	NA	2173	2015	NA	869	1834
ATG16L2	3	autophagy related 16 like 2 (horse, pig, buffalo, goat, cow) | autophagy related 16-like 2 (S. cerevisiae) (mouse - M. musculus, sheep, mouse - M. spretus) | autophagy related 16-like 2 (rat)	9	ENSOARG00000006493	102413506	ENSBTAG00000019059	ENSCHIG00000001510	ENSECAG00000013038	ENSMUSG00000047767	MGP_SPRETEiJ_G0031170	ENSSSCG00000014819	ENSRNOG00000019413	NA	NA	NA	13.5485	20.7235	8.4005	16.59	8.4265	25.111	5.249	5.394	4.394	1.966	19.02	6.5445	18.4355	15.1575	8.919	6.813	10.792	13.51	0.578	0.904	1.47	0.033	-0.863	-1.408	-0.266	-0.344	0.299	483	452	414	NA	NA	NA	3407
ATG2B	1	autophagy related 2B	9	ENSOARG00000016088	102392945	ENSBTAG00000012833	ENSCHIG00000020721	ENSECAG00000000965	ENSMUSG00000041341	MGP_SPRETEiJ_G0018940	ENSSSCG00000002502	ENSRNOG00000004519	NA	NA	NA	8.7195	6.215	6.62	3.058	10.492	4.8035	8.878	10.336	4.061	2.53	7.053	1.3345	9.4485	7.223	12.418	9.454	7.663	3.741	-0.43	-0.909	-0.986	0.199	-0.52	-1.786	-0.346	-0.36	-0.87	NA	NA	NA	1199	NA	NA	NA
ATG3	1	autophagy related 3	9	ENSOARG00000019318	102389619	ENSBTAG00000009084	102182258	ENSECAG00000011954	ENSMUSG00000022663	MGP_SPRETEiJ_G0021675	ENSSSCG00000011930	ENSRNOG00000002094	NA	NA	NA	205.584	215.091	183.12	121.719	160.352	147.894	85.94	80.198	56.402	46.064	101.081	155.707	66.369	73.8665	192.469	178.274	105.837	100.701	0.065	-0.585	-0.116	-0.099	-0.286	0.618	0.152	-0.11	-0.071	1426	3536	1795	4016	2656	1200	1764
ATG4A	2	autophagy related 4A cysteine peptidase (cow, pig, horse, buffalo) | autophagy related 4A, cysteine peptidase (mouse - M. spretus, rat, sheep)	8	ENSOARG00000018450	102409603	ENSBTAG00000013724	ENSCHIG00000009499	ENSECAG00000010670	NA	MGP_SPRETEiJ_G0034627	ENSSSCG00000012569	678769	goat (ATG4A/ENSCHIG00000009499)	mouse - M. musculus	mouse - M. musculus (666468, ENSMUSG00000079418, ENSMUSG00000116318)	11.2365	9.8825	7.841	2.5835	20.5865	16.9665	13.047	12.4	3.593	3.539	NA	NA	18.4295	27.733	11.86	12.625	15.077	13.938	-0.169	-1.303	-0.265	-0.068	-0.017	NA	0.564	0.083	-0.106	2587	NA	2234	3651	NA	NA	894
ATG4B	2	autophagy related 4B, cysteine peptidase (rat, mouse - M. spretus, sheep, mouse - M. musculus) | autophagy related 4B cysteine peptidase (cow, pig, horse, buffalo, goat)	9	ENSOARG00000017628	102416001	ENSBTAG00000015401	ENSCHIG00000018105	ENSECAG00000006659	ENSMUSG00000026280	MGP_SPRETEiJ_G0015266	ENSSSCG00000032919	ENSRNOG00000018403	NA	NA	NA	8.0825	9.261	12.248	10.588	13.6625	8.892	22.176	17.24	5.775	6.998	40.144	35.316	66.2375	60.424	19.754	16.753	31.158	29.951	0.176	-0.193	-0.568	-0.346	0.239	-0.18	-0.13	-0.225	-0.055	1044	1816	NA	6007	NA	2749	2826
ATG4C	2	autophagy related 4C, cysteine peptidase (sheep, rat, mouse - M. spretus, mouse - M. musculus) | autophagy related 4C cysteine peptidase (goat, buffalo, pig, horse, cow)	9	ENSOARG00000009546	102389714	ENSBTAG00000010124	ENSCHIG00000024580	ENSECAG00000000823	ENSMUSG00000028550	MGP_SPRETEiJ_G0027159	ENSSSCG00000003816	ENSRNOG00000008767	NA	NA	NA	27.2305	14.1285	17.9845	10.6725	42.4175	20.745	28.245	23.632	9.14	5.629	13.377	4.2235	9.4255	10.503	45.077	35.044	46.66	76.411	-0.9	-0.702	-0.998	-0.248	-0.613	-1.461	0.142	-0.354	0.7	5332	4042	4883	5414	NA	NA	1786
ATG4D	2	autophagy related 4D, cysteine peptidase (rat, sheep, mouse - M. spretus, mouse - M. musculus) | autophagy related 4D cysteine peptidase (buffalo, goat, horse, pig, cow)	9	ENSOARG00000016386	102407375	ENSBTAG00000010727	ENSCHIG00000017777	ENSECAG00000015306	ENSMUSG00000002820	MGP_SPRETEiJ_G0032990	ENSSSCG00000013645	ENSRNOG00000047625	NA	NA	NA	8.972	9.8045	13.636	12.7955	16.0155	21.0985	6.549	8.766	5.434	2.779	15.621	16.8015	12.4185	15.126	7.413	5.487	22.298	24.657	0.116	-0.085	0.377	0.371	-0.768	0.099	0.265	-0.375	0.139	1258	1476	965	NA	NA	2108	1432
ATG5	1	autophagy related 5	9	ENSOARG00000011199	102413357	ENSBTAG00000005400	ENSCHIG00000019684	ENSECAG00000013971	ENSMUSG00000038160	MGP_SPRETEiJ_G0016103	ENSSSCG00000004370	ENSRNOG00000000322	NA	NA	NA	53.1575	97.4495	51.2995	37.7095	54.061	45.663	41.115	44.69	22.899	24.045	55.119	42.947	40.5205	41.7745	86.98	87.399	50.718	51.702	0.862	-0.434	-0.239	0.118	0.068	-0.353	0.043	0.007	0.027	343	2807	2148	1679	1454	3221	2132
ATG7	1	autophagy related 7	9	ENSOARG00000012790	102402138	ENSBTAG00000035827	ENSCHIG00000018813	ENSECAG00000022756	ENSMUSG00000030314	MGP_SPRETEiJ_G0029773	ENSSSCG00000011575	ENSRNOG00000007486	NA	NA	NA	26.9985	13.5545	12.497	7.864	20.684	12.2815	9.912	10.538	7.6	5.448	52.144	14.014	54.328	23.5435	30.967	23.166	23.474	12.435	-0.944	-0.607	-0.707	0.08	-0.415	-1.824	-1.173	-0.404	-0.865	5378	NA	3946	2002	NA	5526	5519
ATG9A	1	autophagy related 9A	9	ENSOARG00000019940	102401617	ENSBTAG00000020608	ENSCHIG00000023070	ENSECAG00000007801	ENSMUSG00000033124	MGP_SPRETEiJ_G0015093	100155182	ENSRNOG00000018975	NA	NA	NA	5.324	2.867	7.154	3.2595	10.378	4.0195	9.816	7.973	2.843	1.871	21.391	25.525	17.515	17.8515	1.279	1.05	18.171	13.332	-0.71	-0.937	-1.181	-0.27	-0.421	0.244	0.026	-0.153	-0.42	NA	NA	NA	NA	NA	1796	2195
ATIC	1	5-aminoimidazole-4-carboxamide ribonucleotide formyltransferase/IMP cyclohydrolase	9	ENSOARG00000019309	102410931	ENSBTAG00000019274	ENSCHIG00000018659	ENSECAG00000014653	ENSMUSG00000026192	MGP_SPRETEiJ_G0015045	ENSSSCG00000016173	ENSRNOG00000015511	NA	NA	NA	40.9905	26.3065	86.1535	30.525	182.413	50.6565	53.611	45.708	32.131	13.733	43.217	17.0625	61.047	30.5275	22.821	10.629	103.215	96.81	-0.621	-1.467	-1.828	-0.226	-1.169	-1.292	-0.977	-1.035	-0.092	4754	5336	5800	5255	3914	5118	5298
ATL2	1	atlastin GTPase 2	9	ENSOARG00000009069	102406419	ENSBTAG00000016167	ENSCHIG00000017189	ENSECAG00000023470	ENSMUSG00000059811	MGP_SPRETEiJ_G0022814	ENSSSCG00000008487	ENSRNOG00000006523	NA	NA	NA	31.3495	26.377	28.1945	12.7805	25.498	14.519	23.973	28.984	8.515	4.201	22.881	12.222	21.108	14.4735	28.709	26.484	24.449	23.416	-0.241	-1.083	-0.772	0.264	-0.871	-0.853	-0.515	-0.112	-0.06	3021	5027	4177	947	NA	4395	4283
ATL3	1	atlastin GTPase 3	9	ENSOARG00000002871	102401255	ENSBTAG00000003330	ENSCHIG00000022420	ENSECAG00000019843	ENSMUSG00000024759	MGP_SPRETEiJ_G0023550	ENSSSCG00000013054	ENSRNOG00000021203	NA	NA	NA	127.32	133.04	112.181	192.931	128.771	296.984	62.975	68.354	38.117	36.456	61.342	76.8305	38.8955	25.9965	89.048	86.187	68.87	92.334	0.063	0.777	1.199	0.116	-0.063	0.32	-0.563	-0.047	0.418	1434	516	506	1696	1830	1644	4425
ATM	2	ataxia telangiectasia mutated (mouse - M. musculus) | ATM serine/threonine kinase (buffalo, goat, pig, horse, rat, sheep, cow)	8	ENSOARG00000011894	102399207	ENSBTAG00000003111	ENSCHIG00000016588	ENSECAG00000021147	ENSMUSG00000034218	NA	ENSSSCG00000025606	ENSRNOG00000029773	NA	mouse - M. spretus	NA	6.91	4.294	10.928	8.8495	14.165	7.82	7.212	8.417	20.895	13.694	8.794	8.863	NA	NA	17.894	12.683	8.365	1.73	-0.579	-0.276	-0.782	0.198	-0.575	0.01	NA	-0.466	-1.778	NA	NA	NA	NA	3435	NA	NA
ATMIN	1	ATM interactor	9	101120266	102403802	ENSBTAG00000008213	ENSCHIG00000022350	ENSECAG00000011923	ENSMUSG00000047388	MGP_SPRETEiJ_G0032721	ENSSSCG00000032216	315037	NA	NA	NA	6.256	5.667	44.6685	45.1385	21.335	10.193	15.608	16.215	11.362	8.988	11.8315	3.114	16.5395	9.5425	34.412	27.841	2.767	3.655	-0.122	0.015	-0.997	0.052	-0.308	-1.641	-0.734	-0.296	0.305	NA	1245	4880	2271	NA	NA	4876
ATN1	1	atrophin 1	8	ENSOARG00000005156	102389691	ENSBTAG00000018828	ENSCHIG00000013433	ENSECAG00000021403	ENSMUSG00000004263	NA	ENSSSCG00000025117	ENSRNOG00000049575	rat (Atn1/ENSRNOG00000049575)	mouse - M. spretus	NA	0.915	0.6425	0.787	0.506	3.341	1.5695	20.539	15.561	1.117	0.822	15.0485	12.603	NA	NA	2.107	1.521	12.383	20.082	-0.221	-0.247	-0.757	-0.379	-0.216	-0.239	NA	-0.302	0.656	NA	NA	NA	6159	NA	2907	NA
ATOH8	1	atonal bHLH transcription factor 8	9	ENSOARG00000020570	102397572	ENSBTAG00000024000	ENSCHIG00000011327	ENSECAG00000039231	ENSMUSG00000037621	MGP_SPRETEiJ_G0029501	ENSSSCG00000008230	ENSRNOG00000010716	NA	NA	NA	4.78	4.035	108.65	83.108	0.7725	0.607	0.843	0.579	0.392	0.357	0.0285	0.176	0.38	0	1.004	0.756	0	0.029	-0.199	-0.383	-0.141	-0.223	-0.037	0.193	-0.465	-0.191	0.041	NA	2555	NA	NA	NA	NA	NA
ATOX1	1	antioxidant 1 copper chaperone	9	ENSOARG00000009040	102393135	ENSBTAG00000008340	ENSCHIG00000011535	100071499	ENSMUSG00000018585	MGP_SPRETEiJ_G0017215	100312962	ENSRNOG00000013118	NA	NA	NA	1619.32	1364.33	1392.69	1061.61	679.008	475.137	854.59	715.281	299.437	515.718	342.745	179.003	208.753	150.636	0	0	282.74	214.49	-0.247	-0.391	-0.514	-0.256	0.782	-0.933	-0.468	0	-0.397	3048	2592	3154	5480	529	4564	4148
ATP10A	2	ATPase phospholipid transporting 10A (putative) (goat, buffalo, horse, pig, cow) | ATPase, class V, type 10A (mouse - M. musculus, sheep, rat, mouse - M. spretus)	9	ENSOARG00000009194	102410317	ENSBTAG00000027081	ENSCHIG00000007182	ENSECAG00000014732	ENSMUSG00000025324	MGP_SPRETEiJ_G0030915	100158162	ENSRNOG00000056228	NA	NA	NA	0.2745	0.648	0.8155	1.3225	0.217	1.0845	2.67	3.328	1.093	2.008	3.787	29.977	1.7325	36.3455	0.389	4.5	6.508	23.199	0.371	0.355	0.776	0.238	0.523	2.694	3.773	1.985	1.688	NA	NA	NA	NA	NA	192	56
ATP10D	2	ATPase phospholipid transporting 10D (putative) (buffalo, goat, pig, rat, horse, cow) | ATPase, class V, type 10D (sheep)	7	ENSOARG00000015932	102398322	ENSBTAG00000000473	ENSCHIG00000017299	ENSECAG00000012518	NA	NA	ENSSSCG00000008812	ENSRNOG00000002312	NA	mouse - M. musculus, mouse - M. spretus	NA	18.692	18.0345	15.3965	11.33	14.05	10.0425	4.749	4.957	9.631	17.008	NA	NA	NA	NA	21.906	36.358	8.355	8.098	-0.049	-0.411	-0.447	0.051	0.76	NA	NA	0.706	-0.04	NA	NA	NA	NA	NA	NA	NA
ATP11A	2	ATPase, class VI, type 11A (mouse - M. spretus, sheep, mouse - M. musculus) | ATPase phospholipid transporting 11A (pig, rat, horse, goat, buffalo, cow)	9	ENSOARG00000007391	102412781	ENSBTAG00000000446	ENSCHIG00000000304	ENSECAG00000014304	ENSMUSG00000031441	MGP_SPRETEiJ_G0031937	ENSSSCG00000037561	ENSRNOG00000017154	NA	NA	NA	47.881	36.943	17.643	13.6925	42.0555	27.1335	32.797	30.749	19.405	9.965	16.9935	29.341	71.667	63.136	9.686	6.933	27.351	19.494	-0.365	-0.344	-0.614	-0.09	-0.896	0.754	-0.18	-0.43	-0.468	3704	2379	3557	3910	3794	1044	3045
ATP11B	2	ATPase, class VI, type 11B (mouse - M. musculus, sheep, mouse - M. spretus) | ATPase phospholipid transporting 11B (putative) (cow, goat, buffalo, pig, rat, horse)	9	ENSOARG00000020665	102399964	ENSBTAG00000000290	ENSCHIG00000006700	ENSECAG00000016912	ENSMUSG00000037400	MGP_SPRETEiJ_G0025864	100624673	ENSRNOG00000052116	NA	NA	NA	39.408	43.9105	23.012	15.87	42.812	27.4455	28.963	41.163	3.397	6.31	25.552	63.8035	22.166	30.513	14.504	11.702	20.579	32.194	0.152	-0.509	-0.623	0.493	0.733	1.287	0.444	-0.288	0.621	1126	3169	3582	507	NA	630	1061
ATP11C	2	ATPase, class VI, type 11C (sheep, mouse - M. spretus) | ATPase phospholipid transporting 11C (buffalo, pig, horse, rat, cow)	8	ENSOARG00000010246	102414904	ENSBTAG00000016484	ENSCHIG00000009648	ENSECAG00000005393	NA	MGP_SPRETEiJ_G0034261	ENSSSCG00000012713	ENSRNOG00000003472	goat (ATP11C/ENSCHIG00000009648)	mouse - M. musculus	mouse - M. musculus (320940, ENSMUSG00000062949, ENSMUSG00000108408)	17.7265	10.7605	8.216	2.1565	11.4045	3.37	7.33	6.183	9.717	12.403	NA	NA	15.1255	11.1975	20.838	28.618	4.462	4.423	-0.671	-1.546	-1.505	-0.214	0.323	NA	-0.403	0.44	-0.01	NA	NA	NA	NA	NA	NA	NA
ATP13A1	2	ATPase 13A1 (pig, rat, horse, goat, buffalo, cow) | ATPase type 13A1 (mouse - M. musculus, mouse - M. spretus, sheep)	9	ENSOARG00000007097	102410071	ENSBTAG00000007128	ENSCHIG00000027146	ENSECAG00000020569	ENSMUSG00000031862	MGP_SPRETEiJ_G0032234	ENSSSCG00000013930	ENSRNOG00000010776	NA	NA	NA	9.21	8.216	8.0105	5.3035	27.3225	11.939	17.271	14.885	6.305	4.873	27.4925	49.095	25.509	34.6915	15.775	15.841	31.618	66.444	-0.148	-0.515	-1.13	-0.202	-0.315	0.814	0.429	0.006	1.048	NA	NA	5175	5065	NA	970	1091
ATP13A2	3	ATPase 13A2 (pig, horse, rat) | ATPase cation transporting 13A2 (goat, buffalo, cow) | ATPase type 13A2 (sheep, mouse - M. spretus, mouse - M. musculus)	9	ENSOARG00000011441	102414947	ENSBTAG00000008309	ENSCHIG00000010471	ENSECAG00000016746	ENSMUSG00000036622	MGP_SPRETEiJ_G0027709	ENSSSCG00000031082	ENSRNOG00000008052	NA	NA	NA	8.2785	3.7945	0.5065	0.255	9.0655	3.011	1.776	1.001	1.696	2.899	210.623	42.5385	438.579	290.185	9.985	5.916	69.114	96.881	-0.953	-0.264	-1.327	-0.472	0.532	-2.281	-0.594	-0.668	0.481	NA	NA	NA	NA	NA	5670	4524
ATP13A3	2	ATPase 13A3 (goat, buffalo, pig, horse, rat, cow) | ATPase type 13A3 (mouse - M. musculus, mouse - M. spretus, sheep)	9	ENSOARG00000020416	102395064	ENSBTAG00000013204	ENSCHIG00000024773	ENSECAG00000006749	ENSMUSG00000022533	MGP_SPRETEiJ_G0021542	ENSSSCG00000011825	ENSRNOG00000001724	NA	NA	NA	62.1755	85.4705	61.157	175.606	114.558	632.814	56.336	111.985	27.615	28.88	55.445	24.639	53.6685	24.4205	94.587	195.835	26.236	8.079	0.453	1.507	2.455	0.979	0.062	-1.139	-1.105	1.042	-1.585	580	277	204	226	1476	4927	5444
ATP1A1	2	ATPase Na+/K+ transporting subunit alpha 1 (goat, buffalo, pig, rat, horse, cow) | ATPase, Na+/K+ transporting, alpha 1 polypeptide (mouse - M. musculus, mouse - M. spretus, sheep)	9	ENSOARG00000020213	102404308	ENSBTAG00000001246	ENSCHIG00000017191	ENSECAG00000024623	ENSMUSG00000033161	MGP_SPRETEiJ_G0026382	ENSSSCG00000006740	ENSRNOG00000030019	NA	NA	NA	265.704	315.253	151.834	301.409	269.183	458.438	260.882	266.534	68.465	73.358	215.054	123.576	274.6	190.826	216.747	243.581	237.324	237.458	0.246	0.985	0.766	0.031	0.098	-0.794	-0.523	0.168	0.001	893	424	689	2509	1379	4271	4314
ATP1A3	2	ATPase, Na+/K+ transporting, alpha 3 polypeptide (mouse - M. spretus, sheep, mouse - M. musculus) | ATPase Na+/K+ transporting subunit alpha 3 (cow, pig, horse, rat, buffalo, goat)	9	101103751	102396896	ENSBTAG00000018635	ENSCHIG00000020539	ENSECAG00000024155	ENSMUSG00000040907	MGP_SPRETEiJ_G0030451	100329126	ENSRNOG00000020263	NA	NA	NA	0.041	0.025	0.0055	0.002	0.0915	0.0435	0.067	0.035	0.315	0.235	64.8915	15.6085	268.627	89.438	0	0	316.739	76.654	-0.022	-0.005	-0.065	-0.044	-0.091	-1.988	-1.576	0	-2.033	NA	NA	NA	NA	NA	5595	5778
ATP1B1	2	ATPase, Na+/K+ transporting, beta 1 polypeptide (mouse - M. spretus, sheep, mouse - M. musculus) | ATPase Na+/K+ transporting subunit beta 1 (cow, goat, buffalo, rat, horse, pig)	9	ENSOARG00000009371	102391404	ENSBTAG00000002688	ENSCHIG00000023627	ENSECAG00000017771	ENSMUSG00000026576	MGP_SPRETEiJ_G0015604	ENSSSCG00000006296	ENSRNOG00000002934	NA	NA	NA	29.187	50.4545	28.2985	48.676	29.6985	7.738	115.073	86.159	53.438	28.887	0.034	0.1925	0	0	47.22	49.799	208.22	56.381	0.769	0.762	-1.813	-0.413	-0.865	0.206	0	0.075	-1.866	392	527	NA	6288	3775	NA	NA
ATP1B3	3	ATPase Na+/K+ transporting subunit beta 3 [Source:VGNC Symbol;Acc:VGNC:26287] (assigned to orthologue: ENSBTAG00000014140) (goat) | ATPase, Na+/K+ transporting, beta 3 polypeptide (mouse - M. musculus, sheep, mouse - M. spretus) | ATPase Na+/K+ transporting subunit beta 3 (horse, rat, pig, buffalo, cow)	9	ENSOARG00000006495	102389327	ENSBTAG00000014140	ENSCHIG00000027094	ENSECAG00000019885	ENSMUSG00000032412	MGP_SPRETEiJ_G0033681	100514493	ENSRNOG00000011501	NA	NA	NA	182.059	155.711	108.004	87.2085	119.724	71.796	131.81	99.56	111.473	87.63	204.582	401.498	367.989	393.024	96.084	118.437	377.142	389.595	-0.224	-0.305	-0.73	-0.401	-0.344	0.969	0.095	0.299	0.047	2917	2214	4032	6242	2854	841	1937
ATP23	1	ATP23 metallopeptidase and ATP synthase assembly factor homolog	9	ENSOARG00000004820	102389644	ENSBTAG00000017543	ENSCHIG00000026490	ENSECAG00000019876	ENSMUSG00000025436	MGP_SPRETEiJ_G0016696	ENSSSCG00000000453	ENSRNOG00000045629	NA	NA	NA	17.027	7.692	48.4545	51.143	26.3245	14.662	27.646	29.215	4.671	2.67	4.9605	2.977	3.1975	2.518	34.011	25.78	9.748	4.798	-1.052	0.076	-0.803	0.077	-0.628	-0.584	-0.255	-0.387	-0.89	NA	1144	4305	2039	NA	NA	NA
ATP2A2	2	ATPase sarcoplasmic/endoplasmic reticulum Ca2+ transporting 2 (buffalo, goat, pig, rat, horse, cow) | ATPase, Ca++ transporting, cardiac muscle, slow twitch 2 (sheep, mouse - M. spretus, mouse - M. musculus)	9	ENSOARG00000016226	102415069	ENSBTAG00000001398	ENSCHIG00000025115	ENSECAG00000007671	ENSMUSG00000029467	MGP_SPRETEiJ_G0028706	ENSSSCG00000034386	ENSRNOG00000001285	NA	NA	NA	53.091	82.837	48.058	57.0975	87.6045	84.735	115.506	146.08	18.079	18.672	60.2555	72.2005	85.4605	138.154	59.148	54.455	116.436	75.032	0.632	0.244	-0.047	0.336	0.044	0.257	0.687	-0.117	-0.627	455	910	1632	760	1520	1772	772
ATP2A3	2	ATPase sarcoplasmic/endoplasmic reticulum Ca2+ transporting 3 (cow, goat, buffalo, pig, horse, rat) | ATPase, Ca++ transporting, ubiquitous (mouse - M. spretus, sheep, mouse - M. musculus)	9	ENSOARG00000017976	102398267	ENSBTAG00000014806	ENSCHIG00000018453	ENSECAG00000012083	ENSMUSG00000020788	MGP_SPRETEiJ_G0017518	ENSSSCG00000017874	ENSRNOG00000017912	NA	NA	NA	13.097	5.283	26.169	9.132	51.3825	15.401	2.397	1.37	3.081	2.119	21.306	0.818	82.267	15.3245	38.128	32.818	12.706	2.173	-1.166	-1.423	-1.675	-0.519	-0.388	-3.617	-2.351	-0.21	-2.111	NA	5317	5737	NA	NA	NA	5921
ATP2B1	2	ATPase plasma membrane Ca2+ transporting 1 (buffalo, goat, horse, rat, pig, cow) | ATPase, Ca++ transporting, plasma membrane 1 (mouse - M. spretus, sheep, mouse - M. musculus)	9	ENSOARG00000015680	102394074	ENSBTAG00000009552	ENSCHIG00000024254	ENSECAG00000008450	ENSMUSG00000019943	MGP_SPRETEiJ_G0016582	ENSSSCG00000027898	ENSRNOG00000004026	NA	NA	NA	117.38	72.6035	59.3815	19.9115	92.536	28.7815	40.717	40.519	31.006	28.746	147.779	109.248	82.526	35.3195	141.698	94.335	72.278	43.42	-0.686	-1.53	-1.651	-0.007	-0.106	-0.432	-1.201	-0.582	-0.722	4928	5357	5722	2964	1993	3435	5545
ATP2B4	2	ATPase, Ca++ transporting, plasma membrane 4 (mouse - M. musculus, mouse - M. spretus) | ATPase plasma membrane Ca2+ transporting 4 (cow, rat, horse, pig, buffalo)	8	NA	102395917	ENSBTAG00000014059	ENSCHIG00000021774	ENSECAG00000002919	ENSMUSG00000026463	MGP_SPRETEiJ_G0015415	ENSSSCG00000015273	ENSRNOG00000003031	goat (ATP2B4/ENSCHIG00000021774)	sheep	NA	NA	NA	11.4835	6.3	23.617	14.2085	20.495	17.329	5.913	5.957	0.746	0.3055	0.339	0.3485	24.089	15.472	24.661	11.531	NA	-0.774	-0.695	-0.23	0.009	-0.419	0.01	-0.607	-1.034	NA	NA	NA	NA	NA	NA	NA
ATP2C1	3	ATPase, Ca++ transporting, type 2C, member 1 (sheep) | ATPase secretory pathway Ca2+ transporting 1 (buffalo, goat, pig, horse, rat, cow) | ATPase, Ca++-sequestering (mouse - M. musculus, mouse - M. spretus)	9	ENSOARG00000009414	102403329	ENSBTAG00000011626	ENSCHIG00000015474	ENSECAG00000023680	ENSMUSG00000032570	MGP_SPRETEiJ_G0033752	ENSSSCG00000011183	ENSRNOG00000013305	NA	NA	NA	38.5495	35.123	55.9225	40.462	85.9045	59.257	42.197	43.738	16.203	27.866	61.6405	112.074	71.3655	70.592	81.89	55.824	50.674	43.579	-0.131	-0.457	-0.528	0.051	0.747	0.852	-0.016	-0.545	-0.213	2386	2922	3211	2284	558	934	2354
ATP5A1	2	ATP synthase, H+ transporting, mitochondrial F1 complex, alpha subunit 1 (mouse - M. spretus) | ATP synthase, H+ transporting, mitochondrial F1 complex, alpha subunit 1, cardiac muscle (sheep, goat)	3	101111413	NA	NA	102184488	NA	NA	MGP_SPRETEiJ_G0023335	NA	NA	NA	buffalo, cow, horse, mouse - M. musculus, pig, rat	mouse - M. musculus (11946, ENSMUSG00000025428, ENSMUSG00000116276)	573.615	458.472	NA	NA	NA	NA	347.6	337.876	NA	NA	NA	NA	667.438	538.754	NA	NA	NA	NA	-0.323	NA	NA	-0.041	NA	NA	-0.308	NA	NA	NA	NA	NA	NA	NA	NA	NA
ATP5B	2	ATP synthase, H+ transporting mitochondrial F1 complex, beta subunit (mouse - M. spretus, mouse - M. musculus) | ATP synthase, H+ transporting, mitochondrial F1 complex, beta polypeptide (goat, sheep, pig)	5	101106318	NA	NA	102186463	NA	ENSMUSG00000025393	MGP_SPRETEiJ_G0016744	100157156	NA	NA	buffalo, cow, horse, rat	NA	535.623	431.364	NA	NA	NA	NA	444.927	442.319	NA	NA	1045.99	947.231	1036.02	945.502	220.464	174.439	NA	NA	-0.312	NA	NA	-0.008	NA	-0.143	-0.132	-0.336	NA	NA	NA	NA	NA	NA	NA	NA
ATP5C1	1	ATP synthase, H+ transporting, mitochondrial F1 complex, gamma polypeptide 1	6	101115299	NA	NA	102171890	NA	ENSMUSG00000025781	MGP_SPRETEiJ_G0024084	102160861	116550	NA	buffalo, cow, horse	NA	312.54	241.565	NA	NA	NA	NA	62.098	64.525	NA	NA	325.505	190.965	477.892	320.128	115.734	96.73	11.524	9.035	-0.37	NA	NA	0.054	NA	-0.766	-0.577	-0.256	-0.32	NA	NA	NA	NA	NA	NA	NA
ATP5D	1	ATP synthase, H+ transporting, mitochondrial F1 complex, delta subunit	4	NA	NA	NA	NA	NA	ENSMUSG00000003072	MGP_SPRETEiJ_G0016384	100523423	245965	NA	buffalo, cow, goat, horse, sheep	NA	NA	NA	NA	NA	NA	NA	NA	NA	NA	NA	163.168	84.823	191.335	125.415	0	0	92.485	81.016	NA	NA	NA	NA	NA	-0.936	-0.605	0	-0.189	NA	NA	NA	NA	NA	NA	NA
ATP5E	1	ATP synthase, H+ transporting, mitochondrial F1 complex, epsilon subunit	3	NA	NA	NA	NA	NA	ENSMUSG00000016252	MGP_SPRETEiJ_G0025682	100134963	NA	NA	buffalo, cow, goat, horse, rat, sheep	NA	NA	NA	NA	NA	NA	NA	NA	NA	NA	NA	541.745	395.792	629.127	435.853	208.129	164.976	NA	NA	NA	NA	NA	NA	NA	-0.452	-0.528	-0.333	NA	NA	NA	NA	NA	NA	NA	NA
ATP5F1	3	ATP synthase, H+ transporting, mitochondrial F0 complex, subunit B1 (mouse - M. musculus, mouse - M. spretus) | ATP synthase, H+ transporting, mitochondrial Fo complex, subunit B1 (sheep) | ATP synthase, H+ transporting, mitochondrial Fo complex subunit B1 (goat, pig)	5	101114570	NA	NA	102178499	NA	ENSMUSG00000000563	MGP_SPRETEiJ_G0026429	100154817	NA	NA	buffalo, cow, horse, rat	NA	296.936	231.538	NA	NA	NA	NA	270.831	262.191	NA	NA	162.1	223.69	282.738	293.613	0	0	NA	NA	-0.358	NA	NA	-0.047	NA	0.462	0.054	0	NA	NA	NA	NA	NA	NA	NA	NA
ATP5F1A	2	ATP synthase F1 subunit alpha [Source:VGNC Symbol;Acc:VGNC:26299] (assigned to orthologue: ENSBTAG00000002507) (sheep, goat) | ATP synthase F1 subunit alpha (cow, buffalo, pig, horse, rat)	7	ENSOARG00000002910	102413459	ENSBTAG00000002507	ENSCHIG00000014708	ENSECAG00000021561	NA	NA	ENSSSCG00000004499	ENSRNOG00000017032	NA	mouse - M. musculus, mouse - M. spretus	NA	353.198	265.928	644.673	487.06	847.372	525.514	141.909	127.61	278.199	193.46	NA	NA	NA	NA	630.415	501.715	402.708	246.281	-0.408	-0.404	-0.688	-0.152	-0.522	NA	NA	-0.329	-0.707	NA	NA	NA	NA	NA	NA	NA
ATP5F1B	1	ATP synthase F1 subunit beta	7	ENSOARG00000008306	102405058	ENSBTAG00000013315	ENSCHIG00000010757	ENSECAG00000022627	NA	NA	ENSSSCG00000000405	ENSRNOG00000002840	pig (ENSSSCG00000000405)	mouse - M. musculus, mouse - M. spretus	NA	64.1615	52.16	530.218	380.745	581.419	303.228	37.967	21.252	304.739	238.268	NA	NA	NA	NA	535.645	427.327	808.579	617.287	-0.294	-0.477	-0.937	-0.808	-0.354	NA	NA	-0.325	-0.389	NA	NA	NA	NA	NA	NA	NA
[truncated: 10,013 more rows]
[truncated: 5 more columns]
