# Supplementary material for: Species-Specificity of Transcriptional Regulation and the Response to Lipopolysaccharide in Mammalian Macrophages
Source: Front Cell Dev Biol. 2020 Jul 21;8:661. doi: 10.3389/fcell.2020.00661 (PMC7386301; doi:10.3389/fcell.2020.00661)
Supplement: Supplementary file 6 [file Table_4.xlsx]

## Sheet: Supplementary Table S4
Supplementary Table S4. Genes ranked by expression in BMDM.
	No. of gene descriptions	Description (may differ between species)	No. of species in which gene is annotated	Gene ID (sheep)	Gene ID (buffalo)	Gene ID (cow)	Gene ID (goat)	Gene ID (horse)	Gene ID (mouse - M. musculus)	Gene ID (mouse - M. spretus)	Gene ID (pig)	Gene ID (rat)	Genes renamed for the purpose of meaningful cross-species comparison, listed as 'species (original gene name)'	Species in which data for this gene is unavailable (i.e. where the gene is either unannotated or there is ambiguity about which copy number variant is the 'true' gene)	Candidate IDs for unavailable genes (given if there is ambiguity about which copy number variant is the 'true' gene)	Sheep 0 hr	Sheep 7 hr	Goat 0 hr	Goat 7 hr	Buffalo 0 hr	Buffalo 7 hr	Cow 0 hr	Cow 7 hr	Horse 0 hr	Horse 7 hr	Pig 0 hr	Pig 7 hr	M. musculus 7 hr	M. musculus 0 hr	M. spretus 0 hr	M. spretus 7 hr	Rat 0 hr	Rat 7 hr
Sample																TPM 0hr (sheep)	TPM 7hr (sheep)	TPM 0hr (goat)	TPM 7hr (goat)	TPM 0hr (buffalo)	TPM 7hr (buffalo)	TPM 0hr (cow)	TPM 7hr (cow)	TPM 0hr (horse)	TPM 7hr (horse)	TPM 0hr (pig)	TPM 7hr (pig)	TPM 0hr (mouse - M. musculus)	TPM 7hr (mouse - M. musculus)	TPM 0hr (mouse - M. spretus)	TPM 7hr (mouse - M. spretus)	TPM 0hr (rat)	TPM 7hr (rat)
Species																sheep	sheep	goat	goat	buffalo	buffalo	cow	cow	horse	horse	pig	pig	M musculus	M musculus	M spretus	M spretus	rat	rat
Time point																0 hr	7 hr	0 hr	7 hr	0 hr	7 hr	0 hr	7 hr	0 hr	7 hr	0 hr	7 hr	0 hr	7 hr	0 hr	7 hr	0 hr	7 hr	Max	Max Control	Min Control	max/Min control	Max LPS	Min LPS	Max/Min LPS
SPP1	1	secreted phosphoprotein 1	9	ENSOARG00000002590	102403043	ENSBTAG00000005260	ENSCHIG00000014910	ENSECAG00000017191	ENSMUSG00000029304	MGP_SPRETEiJ_G0028477	ENSSSCG00000009216	ENSRNOG00000043451	sheep (SPP1/ENSOARG00000002590)	NA	NA	23597.3	17104.4	17011.1	11405.1	44399.8	40409.7	48939.3	48208.3	7173.1	6844.31	4150.32	10304	2814	2590.77	1182.71	1134.94	5322.13	3011.39	48939.3	48939.3	1182.71	41.3789	48208.3	1134.94	42.4766
FTH1	3	ferritin, heavy polypeptide 1 (sheep) | ferritin heavy polypeptide 1 (mouse - M. spretus, mouse - M. musculus) | ferritin heavy chain 1 (cow, goat, buffalo, pig, rat, horse)	9	ENSOARG00000014339	102408685	ENSBTAG00000011184	ENSCHIG00000018949	ENSECAG00000008683	ENSMUSG00000024661	MGP_SPRETEiJ_G0023590	397030	ENSRNOG00000022619	NA	NA	NA	22908.6	23102	6938.19	8360.7	3291.47	4682.23	23230	28906.4	1294.01	2769.18	86.687	140.154	30969.1	38800.2	24058.3	36462.1	9585.92	11286.9	38800.2	30969.1	86.687	357.252	38800.2	140.154	276.84
GPNMB	2	glycoprotein nmb (cow, horse, rat, pig, buffalo, goat) | glycoprotein (transmembrane) nmb (mouse - M. spretus, sheep, mouse - M. musculus)	9	ENSOARG00000012748	102398194	ENSBTAG00000000604	ENSCHIG00000022609	ENSECAG00000000658	ENSMUSG00000029816	MGP_SPRETEiJ_G0029365	ENSSSCG00000032241	ENSRNOG00000008816	NA	NA	NA	2481.32	1049.03	221.681	183.864	1375.48	714.508	2080.71	1073.06	4412.66	4121.89	9907.43	9312.77	12660.6	3491.18	27429.6	11070.6	7890.95	4309.92	27429.6	27429.6	221.681	123.734	11070.6	183.864	60.2109
TMSB4X	4	thymosin beta 4, X-linked (rat, sheep, pig) | thymosin beta 4 X-linked (horse, buffalo, cow) | thymosin beta-4 (goat) | thymosin, beta 4, X chromosome (mouse - M. spretus, mouse - M. musculus)	9	101119695	102408521	ENSBTAG00000038488	ENSCHIG00000012574	ENSECAG00000009190	ENSMUSG00000049775	MGP_SPRETEiJ_G0034745	ENSSSCG00000012119	ENSRNOG00000047931	NA	NA	NA	7.212	8.2005	15292.8	13670.3	0	0	3635.85	3235.72	5040.23	4987.91	8270.44	6317.25	8919.8	13128.5	6713.72	12070	8065.43	7761.58	15292.8	15292.8	0	#DIV/0!	13670.3	0	#DIV/0!
LGALS3	2	lectin, galactose binding, soluble 3 (mouse - M. musculus, mouse - M. spretus) | galectin 3 (cow, goat, buffalo, pig, rat, horse, sheep)	9	ENSOARG00000021088	102396311	ENSBTAG00000002326	ENSCHIG00000011567	ENSECAG00000006474	ENSMUSG00000050335	MGP_SPRETEiJ_G0020054	ENSSSCG00000005055	ENSRNOG00000010645	NA	NA	NA	4479.69	3090.05	1661.43	903.037	10524.3	5420.02	8058.5	2925.75	2379.06	1555.28	5575.59	4230.82	13375.4	2651.11	9709.14	2578.93	7009.73	5314.07	13375.4	13375.4	1661.43	8.05057	5420.02	903.037	6.002
IL1B	2	interleukin 1 beta (goat, pig, rat, horse, mouse - M. spretus, cow, mouse - M. musculus, buffalo) | interleukin 1, beta (sheep)	9	ENSOARG00000020866	102396262	ENSBTAG00000001321	ENSCHIG00000024469	ENSECAG00000000051	ENSMUSG00000027398	MGP_SPRETEiJ_G0025207	397122	ENSRNOG00000004649	NA	NA	NA	5.6925	3286.44	0.651	207.496	4.3635	3576.3	16.685	6310.12	2.185	969.665	1.141	22.061	5.055	1726.07	36.7215	10621.4	80.366	4723.88	10621.4	3446.12	0.651	5293.58	10621.4	22.061	481.458
CTSB	2	Ovis aries cathepsin B (CTSB), mRNA. (sheep) | cathepsin B (goat, horse, rat, mouse - M. spretus, pig, buffalo, cow, mouse - M. musculus)	9	ENSOARG00000015263	102410738	ENSBTAG00000012442	ENSCHIG00000025426	ENSECAG00000023820	ENSMUSG00000021939	MGP_SPRETEiJ_G0020292	ENSSSCG00000023666	ENSRNOG00000010331	NA	NA	NA	6530.94	3622.09	1812.93	1615.51	8076.97	4704.59	6159.6	3868.28	2991.64	2603.63	5008.98	5840.69	9791.01	5944.48	3446.12	2256.6	4557.18	4367	9791.01	9791.01	1812.93	5.40066	5944.48	1615.51	3.67963
RPL39	1	ribosomal protein L39	9	101102540	102391481	ENSBTAG00000049833	102175839	100629452	ENSMUSG00000079641	MGP_SPRETEiJ_G0034151	100515520	ENSRNOG00000038654	rat (Rpl39/ENSRNOG00000038654)	NA	NA	2541.89	2378.89	8571.78	9558.47	1761.96	1126.66	1052.14	780.809	0	0	0	0	930.02	473.3	1526.24	1012.76	0	1.892	9558.47	8571.78	0	#DIV/0!	9558.47	0	#DIV/0!
TPT1	1	tumor protein, translationally-controlled 1	9	ENSOARG00000007617	102414300	ENSBTAG00000010156	102179679	ENSECAG00000018348	ENSMUSG00000060126	MGP_SPRETEiJ_G0020414	ENSSSCG00000040929	ENSRNOG00000001049	NA	NA	NA	4106.47	3947.65	3212.16	3276.31	3786.28	3252.49	2846.93	3034.81	578.785	639.956	4410.39	4246.72	8057.71	7430.71	7407.18	7063.07	2950.84	2720.12	8057.71	8057.71	578.785	13.9218	7430.71	639.956	11.6113
MMP12	1	matrix metallopeptidase 12	9	ENSOARG00000004930	102412722	ENSBTAG00000053542	ENSCHIG00000026649	ENSECAG00000019445	ENSMUSG00000049723	MGP_SPRETEiJ_G0032871	ENSSSCG00000014987	ENSRNOG00000030187	NA	NA	NA	1217.87	2568.12	419.962	1127.51	8029.19	7347.48	6956.66	8040.69	5176.56	4921.12	140.72	616.861	939.024	150.985	1100.94	388.175	5829.77	5349.92	8040.69	8029.19	140.72	57.0579	8040.69	150.985	53.2549
FABP5	4	fatty acid binding protein 5 (psoriasis-associated) (sheep) | fatty acid binding protein 5 [Source:NCBI gene;Acc:100270712] (assigned to orthologue: ENSOARG00000008976), fatty acid binding protein 5 [Source:NCBI gene;Acc:281760] (assigned to orthologue: ENSBTAG00000047330) (goat) | fatty acid binding protein 5, epidermal (mouse - M. spretus, mouse - M. musculus) | fatty acid binding protein 5 (bu…	9	ENSOARG00000008976	102409117	ENSBTAG00000047330	ENSCHIG00000022058	ENSECAG00000008270	ENSMUSG00000027533	MGP_SPRETEiJ_G0025768	ENSSSCG00000006153	ENSRNOG00000049075	NA	NA	NA	7980.75	5257.54	1748.29	1478.56	2939.55	1422.31	3780.09	1419.8	2238.81	953.517	3373.43	2036.99	1746.98	1611.88	1085.8	476.596	2806.25	2907.29	7980.75	7980.75	1085.8	7.3501	5257.54	476.596	11.0314
CCL5	2	C-C motif chemokine ligand 5 (cow, goat, buffalo, pig, horse, rat) | chemokine (C-C motif) ligand 5 (mouse - M. spretus, sheep, mouse - M. musculus)	9	ENSOARG00000004964	102392310	ENSBTAG00000053649	ENSCHIG00000016688	ENSECAG00000024888	ENSMUSG00000035042	MGP_SPRETEiJ_G0017722	ENSSSCG00000017705	ENSRNOG00000010906	NA	NA	NA	0.472	15.25	2.901	32.215	0	0	8.854	1852.63	26.305	802.662	18.948	360.592	46.41	7900.75	2.259	1017.17	0.43	362.274	7900.75	1711	0	#DIV/0!	7900.75	0	#DIV/0!
S100A4	2	S100 calcium binding protein A4 (cow, mouse - M. musculus, buffalo, goat, mouse - M. spretus, horse, sheep, pig) | S100 calcium-binding protein A4 (rat)	9	ENSOARG00000000641	102413403	ENSBTAG00000019203	ENSCHIG00000025367	ENSECAG00000008221	ENSMUSG00000001020	MGP_SPRETEiJ_G0026190	ENSSSCG00000006578	ENSRNOG00000011821	NA	NA	NA	4088.22	3066.34	2519.91	1950.48	7686.94	5949.49	3019.07	1876.52	445.183	406.38	1213.95	945.372	2774.34	2679.51	1711	1167.8	5405.77	4209.59	7686.94	7686.94	445.183	17.2669	5949.49	406.38	14.6402
LGALS1	3	galectin 1 (pig, horse, rat, goat, buffalo, cow) | lectin, galactoside-binding, soluble, 1 (sheep) | lectin, galactose binding, soluble 1 (mouse - M. spretus, mouse - M. musculus)	9	ENSOARG00000013956	102406552	ENSBTAG00000015089	ENSCHIG00000014588	ENSECAG00000006745	ENSMUSG00000068220	MGP_SPRETEiJ_G0020895	ENSSSCG00000033854	ENSRNOG00000009884	NA	NA	NA	3185.13	2285.04	3960.24	3209.18	3573.36	2573.84	2906.91	1891.14	2090.93	2074.61	7407.78	5556.8	2083.45	832.269	1189.43	697.084	2086.09	1442.12	7407.78	7407.78	1189.43	6.22798	5556.8	697.084	7.9715
CTSD	2	cathepsin D (goat, rat, sheep, horse, pig, buffalo, cow, mouse - M. musculus) | cathepsin D [Source:MGI Symbol;Acc:MGI:88562] (assigned to orthologue: ENSMUSG00000007891), cathepsin D [Source:RGD Symbol;Acc:621511] (assigned to orthologue: ENSRNOG00000020206) (mouse - M. spretus)	9	101121644	102404392	ENSBTAG00000007622	ENSCHIG00000005522	100629639	ENSMUSG00000007891	MGP_SPRETEiJ_G0031830	ENSSSCG00000040793	ENSRNOG00000020206	NA	NA	NA	298.272	224.341	521.927	375.957	847.389	488.405	1912.63	1235.53	111.79	98.618	1422.98	1323.7	7106.32	2953.3	7309.61	3411.48	4070.35	2474.18	7309.61	7309.61	111.79	65.3869	3411.48	98.618	34.5928
CTSK	1	cathepsin K	9	ENSOARG00000020869	102407535	ENSBTAG00000021035	ENSCHIG00000011574	ENSECAG00000019087	ENSMUSG00000028111	MGP_SPRETEiJ_G0026288	397569	ENSRNOG00000021155	NA	NA	NA	7308.28	6320.32	1320.91	1342.09	6197.07	4359.48	1859.31	1658.04	3126.37	2960.89	932.446	961.099	98.187	19.2265	2698.34	486.482	60.581	68.202	7308.28	7308.28	60.581	120.637	6320.32	19.2265	328.73
CTSS	1	cathepsin S	9	ENSOARG00000020861	102408311	ENSBTAG00000017135	ENSCHIG00000022768	ENSECAG00000022438	ENSMUSG00000038642	MGP_SPRETEiJ_G0026289	ENSSSCG00000006648	ENSRNOG00000021157	NA	NA	NA	2733.16	1936.47	194.756	192.915	6369.81	4561.74	4373.13	4097.56	1197.45	1496.21	5512.77	6993.66	5681.2	4807.52	1252.37	1418.06	395.503	597.725	6993.66	6369.81	194.756	32.7066	6993.66	192.915	36.2526
VIM	1	vimentin	9	ENSOARG00000011328	102389075	ENSBTAG00000018463	ENSCHIG00000020459	ENSECAG00000004216	ENSMUSG00000026728	MGP_SPRETEiJ_G0024104	ENSSSCG00000011033	ENSRNOG00000018087	NA	NA	NA	4505.5	3727.82	4855.89	4064.9	2882.7	2077.03	3055.2	1305.46	1308.3	1613.58	6314.42	4763	3689.32	1850.72	3748.75	870.139	4955.54	3778.08	6314.42	6314.42	1308.3	4.82644	4763	870.139	5.47384
ISG15	2	ISG15 ubiquitin like modifier (cow, horse, buffalo) | ISG15 ubiquitin-like modifier (goat, mouse - M. spretus, rat, sheep, pig, mouse - M. musculus)	9	ENSOARG00000007233	102401758	ENSBTAG00000014707	ENSCHIG00000017128	ENSECAG00000001324	ENSMUSG00000035692	MGP_SPRETEiJ_G0027917	ENSSSCG00000040575	ENSRNOG00000021802	NA	NA	NA	5.6445	147.422	2.836	86.418	120.353	4793.81	82.3375	6209.34	53.964	2296.13	65.422	2245.45	66.433	1725.85	3.5085	853.355	24.975	1530.23	6209.34	124.82	2.836	44.0125	6209.34	86.418	71.8524
SRGN	1	serglycin	9	ENSOARG00000005322	102408004	ENSBTAG00000017863	ENSCHIG00000000139	ENSECAG00000009192	ENSMUSG00000020077	MGP_SPRETEiJ_G0016197	ENSSSCG00000023374	ENSRNOG00000000394	NA	NA	NA	3441.9	3712.76	533.366	953.503	3134.86	5021.64	4705.97	6134.07	620.41	802.1	1559.09	4965.74	75.334	662.948	124.82	426.702	38.703	182.849	6134.07	4705.97	38.703	121.592	6134.07	182.849	33.5472
FABP4	2	fatty acid binding protein 4 (horse, rat, buffalo, goat) | fatty acid binding protein 4, adipocyte (pig, sheep, mouse - M. spretus, mouse - M. musculus, cow)	9	ENSOARG00000009344	102410448	ENSBTAG00000037526	ENSCHIG00000008262	ENSECAG00000023645	ENSMUSG00000062515	MGP_SPRETEiJ_G0025772	ENSSSCG00000040681	ENSRNOG00000010805	NA	NA	NA	1416.36	970.54	1028.32	846.367	135.305	35.5805	2442.18	1098.5	8.574	7.355	6021.38	4258.41	161.632	161.761	68.461	3.62	2526.49	1757.8	6021.38	6021.38	8.574	702.284	4258.41	3.62	1176.36
FN1	1	fibronectin 1	9	ENSOARG00000019329	102410593	ENSBTAG00000008300	ENSCHIG00000021438	ENSECAG00000000701	ENSMUSG00000026193	MGP_SPRETEiJ_G0015046	ENSSSCG00000016174	ENSRNOG00000014288	NA	NA	NA	8.5445	13.0935	5957.5	4518.46	86.574	91.3015	8.314	14.5875	8.302	11.351	62.191	69.204	1.8255	2.771	281.248	196.225	991.033	402.251	5957.5	5957.5	1.8255	3263.49	4518.46	2.771	1630.63
LIPA	3	lipase A, lysosomal acid, cholesterol esterase (sheep) | lipase A, lysosomal acid type (cow, pig, rat, horse, goat, buffalo) | lysosomal acid lipase A (mouse - M. musculus, mouse - M. spretus)	9	ENSOARG00000015082	102409621	ENSBTAG00000003636	ENSCHIG00000020254	ENSECAG00000010840	ENSMUSG00000024781	MGP_SPRETEiJ_G0023811	ENSSSCG00000010450	ENSRNOG00000019077	NA	NA	NA	2746.27	2140.67	327.094	321.323	2795.09	1870.77	5892.34	3736.45	305.503	282.358	1408.8	1288.48	774.755	193.043	588.036	106.081	305.417	100.937	5892.34	5892.34	305.417	19.2928	3736.45	100.937	37.0176
PSAP	1	prosaposin	9	ENSOARG00000006957	102416033	ENSBTAG00000021499	ENSCHIG00000005604	ENSECAG00000021672	ENSMUSG00000004207	MGP_SPRETEiJ_G0016165	ENSSSCG00000010281	ENSRNOG00000000571	NA	NA	NA	3273.18	2646.07	989.367	832.572	2312.34	1856.84	3834.76	2700.03	3158.03	3324.75	4325.57	3993.21	4601.1	1494.09	5545.54	2603.19	2864.73	2571.39	5545.54	5545.54	989.367	5.60514	3993.21	832.572	4.79624
MMP9	1	matrix metallopeptidase 9	9	ENSOARG00000007908	102414528	ENSBTAG00000020676	ENSCHIG00000016983	ENSECAG00000013081	ENSMUSG00000017737	MGP_SPRETEiJ_G0025597	ENSSSCG00000007436	ENSRNOG00000017539	NA	NA	NA	437.37	610.929	1052.24	1003.27	2261.53	2570.7	2326.59	1268.42	782.488	1004.97	4535.13	5301.09	1.324	2.2445	4.492	9.587	283.421	585.053	5301.09	4535.13	1.324	3425.33	5301.09	2.2445	2361.82
DCAF17	1	DDB1 and CUL4 associated factor 17	9	ENSOARG00000002060	102411328	ENSBTAG00000007683	ENSCHIG00000016595	ENSECAG00000023656	ENSMUSG00000041966	MGP_SPRETEiJ_G0024562	ENSSSCG00000015947	ENSRNOG00000009403	NA	NA	NA	16.838	9.3035	14.535	11.434	18.7555	8.5185	22.5775	8.772	6.528	3.253	5094.55	5136.01	15.9535	11.052	11.0305	6.0995	9.373	10.189	5136.01	5094.55	6.528	780.416	5136.01	3.253	1578.85
APOE	1	apolipoprotein E	9	ENSOARG00000009438	102400267	ENSBTAG00000010123	ENSCHIG00000022004	ENSECAG00000008236	ENSMUSG00000002985	MGP_SPRETEiJ_G0030389	ENSSSCG00000003088	ENSRNOG00000018454	NA	NA	NA	19.7385	12.8325	120.958	93.76	215.927	140.585	23.747	18.2295	778.4	774.399	186.57	194.76	3860.13	3932.18	1446.61	1889.75	5043.52	3798.01	5043.52	5043.52	19.7385	255.517	3932.18	12.8325	306.423
NOS2	2	nitric oxide synthase 2, inducible (mouse - M. musculus, sheep, mouse - M. spretus) | nitric oxide synthase 2 (cow, buffalo, goat, pig, horse, rat)	9	ENSOARG00000016744	102401026	ENSBTAG00000006894	ENSCHIG00000022769	ENSECAG00000024761	ENSMUSG00000020826	MGP_SPRETEiJ_G0017661	ENSSSCG00000017755	ENSRNOG00000057443	NA	NA	NA	0.228	10.0095	0.555	6.707	3.089	221.258	1.921	899.206	0.036	0.039	0.734	1.92	0.4495	312.778	0.7605	170.126	40.442	4873.62	4873.62	40.442	0.036	1123.39	4873.62	0.039	124965
ACOD1	1	aconitate decarboxylase 1	9	ENSOARG00000016003	102389732	ENSBTAG00000008259	ENSCHIG00000015257	ENSECAG00000009363	ENSMUSG00000022126	MGP_SPRETEiJ_G0020467	ENSSSCG00000009469	ENSRNOG00000009919	NA	NA	NA	4.669	47.3345	0.265	0.986	24.324	540.952	189.226	3645.7	2.094	112.184	5.649	328.277	64.9765	3244.08	10.1915	4766.77	250.729	3845.73	4766.77	250.729	0.265	946.147	4766.77	0.986	4834.46
SOD2	2	superoxide dismutase 2, mitochondrial (mouse - M. musculus, mouse - M. spretus, sheep) | superoxide dismutase 2 (cow, buffalo, pig, horse, rat)	9	780457	102411800	ENSBTAG00000006523	ENSCHIG00000009947	ENSECAG00000011797	ENSMUSG00000006818	MGP_SPRETEiJ_G0021981	ENSSSCG00000040317	ENSRNOG00000019048	goat (ENSCHIG00000009947)	NA	NA	77.5945	2649.78	101.707	2039.55	217.49	3955.57	154.465	4670.35	73.102	1813.02	144.157	1394.33	191.839	1949.03	56.515	691.59	559.569	1847.27	4670.35	559.569	56.515	9.90125	4670.35	691.59	6.75307
TNFAIP6	3	TNF alpha induced protein 6 (cow, buffalo, goat, pig, horse, rat) | tumor necrosis factor alpha induced protein 6 (mouse - M. spretus, mouse - M. musculus) | tumor necrosis factor, alpha-induced protein 6 (sheep)	9	ENSOARG00000009019	102416081	ENSBTAG00000007239	ENSCHIG00000013151	ENSECAG00000012104	ENSMUSG00000053475	MGP_SPRETEiJ_G0024475	ENSSSCG00000023716	ENSRNOG00000050792	NA	NA	NA	123.713	4568.5	33.006	218.022	0.5725	2.5995	6.962	90.88	50.658	213.342	132.83	242.022	0.053	1.606	2.1925	0.8435	0.07	0.213	4568.5	145.806	0.053	2751.07	4568.5	0.213	21448.4
SMPDL3A	2	sphingomyelin phosphodiesterase acid like 3A (buffalo, goat, pig, horse, cow) | sphingomyelin phosphodiesterase, acid-like 3A (rat, mouse - M. spretus, sheep, mouse - M. musculus)	9	ENSOARG00000008143	102408476	ENSBTAG00000021587	ENSCHIG00000021420	ENSECAG00000023408	ENSMUSG00000019872	MGP_SPRETEiJ_G0016142	ENSSSCG00000004233	ENSRNOG00000000815	NA	NA	NA	102.891	65.7935	5.613	3.237	17.1455	4.1405	10.7295	6.2405	103.163	89.881	4510.27	4235.31	335.111	205.612	145.806	97.272	1000.52	570.661	4510.27	4510.27	5.613	803.539	4235.31	3.237	1308.41
COL1A2	2	collagen type I alpha 2 chain (buffalo, goat, pig, rat, sheep, horse, cow) | collagen, type I, alpha 2 (mouse - M. musculus, mouse - M. spretus)	9	ENSOARG00000001508	102414428	ENSBTAG00000013472	ENSCHIG00000025647	ENSECAG00000024740	ENSMUSG00000029661	MGP_SPRETEiJ_G0029075	ENSSSCG00000015326	84352	NA	NA	NA	0.1615	0.138	4199.89	2966.07	0.3645	0.394	1.0105	0.657	0.015	0.036	5.973	3.908	0.1255	0.3175	0.052	0.013	0	0	4199.89	4199.89	0	#DIV/0!	2966.07	0	#DIV/0!
RPS12	1	ribosomal protein S12	9	ENSOARG00000014536	102409503	ENSBTAG00000001360	102174474	ENSECAG00000001599	ENSMUSG00000061983	MGP_SPRETEiJ_G0015980	ENSSSCG00000004177	ENSRNOG00000016411	sheep (ENSOARG00000014536)	NA	NA	1951.13	1883.75	3246.27	3367.77	2699.55	2092.94	2530.63	2030.68	535.458	456.88	4197.55	3940.95	2112.77	1358.62	2517.95	2081.83	1970.9	1565.03	4197.55	4197.55	535.458	7.83918	3940.95	456.88	8.62579
RPLP1	3	ribosomal protein, large, P1 [Source:MGI Symbol;Acc:MGI:1927099] (assigned to orthologue: ENSMUSG00000007892) (mouse - M. spretus) | ribosomal protein, large, P1 (sheep, mouse - M. musculus) | ribosomal protein lateral stalk subunit P1 (buffalo, goat, pig, rat, cow)	9	ENSOARG00000018666	102408148	ENSBTAG00000018320	102172449	ENSECAG00000008542	ENSMUSG00000007892	MGP_SPRETEiJ_G0033456	100170119	ENSRNOG00000013874	horse (ENSECAG00000008542)	NA	NA	1668.74	1545.07	1271.65	976.702	1736.1	1278.73	2370.95	1806.21	699.762	666.666	0	0	2430.7	1454.87	4179.04	3383.9	2641.32	2077.03	4179.04	4179.04	0	#DIV/0!	3383.9	0	#DIV/0!
GSTA4	3	glutathione S-transferase alpha 4 (cow, buffalo, goat, pig, rat, sheep) | glutathione S-transferase, alpha 4 (mouse - M. spretus, mouse - M. musculus) | glutathione S-transferase A4 (horse)	9	ENSOARG00000015083	102399985	ENSBTAG00000004288	ENSCHIG00000016853	ENSECAG00000019037	ENSMUSG00000032348	MGP_SPRETEiJ_G0033600	ENSSSCG00000002627	ENSRNOG00000030449	NA	NA	NA	6.734	3.972	19.843	19.315	13.8025	7.357	7.0235	3.4305	3134.49	4022.65	5.712	4.867	0.238	0	0	0	0	1.377	4022.65	3974.5	0	#DIV/0!	4022.65	0	#DIV/0!
RPL10	3	ribosomal protein L10 [Source:RGD Symbol;Acc:621178] (assigned to orthologue: ENSRNOG00000056765) (mouse - M. spretus) | ribosomal protein L10 [Source:NCBI gene;Acc:100127215] (assigned to orthologue: ENSOARG00000004976) (goat) | ribosomal protein L10 (cow, mouse - M. musculus, buffalo, horse, rat, pig)	9	ENSOARG00000004976	102401118	ENSBTAG00000007454	ENSCHIG00000025239	ENSECAG00000017154	ENSMUSG00000008682	MGP_SPRETEiJ_G0034331	ENSSSCG00000035997	ENSRNOG00000056765	sheep (RPL10/ENSOARG00000004976)	NA	NA	387.521	352.255	2233.09	2101.02	672.2	377.11	326.517	219.333	642.246	440.409	2312.76	1962.13	2004.65	957.269	3974.5	3074.29	2606.77	2244.41	3974.5	3974.5	326.517	12.1724	3074.29	219.333	14.0166
PRDX1	2	peroxiredoxin 1 [Source:VGNC Symbol;Acc:VGNC:33299] (assigned to orthologue: ENSBTAG00000003642) (goat) | peroxiredoxin 1 (buffalo, mouse - M. musculus, cow, pig, rat, mouse - M. spretus, sheep, horse)	9	ENSOARG00000001702	102400947	ENSBTAG00000003642	ENSCHIG00000009892	ENSECAG00000008678	ENSMUSG00000028691	MGP_SPRETEiJ_G0027310	ENSSSCG00000003914	ENSRNOG00000017194	NA	NA	NA	1899.04	1599.85	3943.83	3693.58	2415.32	2277.39	2322.66	2517.48	995.007	656.829	1798.35	2020.42	2566.81	2412.76	1874.17	1060.6	987.377	1158.43	3943.83	3943.83	987.377	3.99425	3693.58	656.829	5.62336
ANXA1	1	annexin A1	9	ENSOARG00000012672	102396920	ENSBTAG00000015978	ENSCHIG00000020923	ENSECAG00000015794	ENSMUSG00000024659	MGP_SPRETEiJ_G0023728	ENSSSCG00000005267	ENSRNOG00000017469	NA	NA	NA	895.716	699.114	977.696	972.262	1814.57	1348.42	1961.43	3858.25	398.925	866.644	1825.91	2299.18	1411.48	1818.84	791.903	281.024	592.945	539.265	3858.25	1961.43	398.925	4.91678	3858.25	281.024	13.7293
CLEC4E	3	C-type lectin domain family 4, member E (sheep, rat) | C-type lectin domain family 4 member E (cow, goat, buffalo, pig, horse) | C-type lectin domain family 4, member e (mouse - M. musculus, mouse - M. spretus)	9	ENSOARG00000002718	102410778	ENSBTAG00000012185	ENSCHIG00000013565	ENSECAG00000008274	ENSMUSG00000030142	MGP_SPRETEiJ_G0029873	110260748	ENSRNOG00000061394	NA	NA	NA	122.025	174.212	1.339	9.117	37.033	44.682	40.1775	56.7965	4.257	17.026	0	4.865	153.693	2209.39	160.142	3831.73	228.66	816.906	3831.73	1230.54	0	#DIV/0!	3831.73	4.865	787.611
CD63	3	CD63 molecule (goat, buffalo, horse, pig, cow) | CD63 antigen (mouse - M. musculus, mouse - M. spretus) | Cd63 molecule (rat)	9	ENSOARG00000011313	102404738	ENSBTAG00000011931	102178984	100051450	ENSMUSG00000025351	MGP_SPRETEiJ_G0016785	ENSSSCG00000000361	ENSRNOG00000007650	sheep (ENSOARG00000011313)	NA	NA	1858.39	1522.15	0.565	0.772	3704.72	2790.82	3639.34	2253.83	0	0	1361.65	1289.37	1280.5	826.115	1230.54	850.501	2169.66	1712.77	3704.72	3704.72	0	#DIV/0!	2790.82	0	#DIV/0!
LGMN	1	legumain	9	ENSOARG00000013162	102411702	ENSBTAG00000046979	ENSCHIG00000024461	ENSECAG00000010227	ENSMUSG00000021190	MGP_SPRETEiJ_G0018880	ENSSSCG00000002452	ENSRNOG00000007089	NA	NA	NA	2478.38	1750.88	145.956	125.277	1823.14	1489.11	3506.48	2144.05	1277.23	875.056	2476.95	3062.99	808.66	640.592	589.264	404.336	1124.57	652.341	3506.48	3506.48	145.956	24.0242	3062.99	125.277	24.4498
COL1A1	2	collagen type I alpha 1 chain (cow, pig, horse, rat, buffalo, goat) | collagen, type I, alpha 1 (mouse - M. musculus, sheep, mouse - M. spretus)	9	ENSOARG00000004871	102391895	ENSBTAG00000013103	ENSCHIG00000021319	ENSECAG00000013693	ENSMUSG00000001506	MGP_SPRETEiJ_G0017839	ENSSSCG00000036135	ENSRNOG00000003897	NA	NA	NA	0.522	0.4615	3308.43	2271.26	0.057	0.0385	0.4795	0.5065	0.088	0.089	0.571	0.42	0.0275	0.009	0.031	0.0115	0.334	0.187	3308.43	3308.43	0.0275	120307	2271.26	0.009	252362
RPL26	2	ribosomal protein L26 [Source:NCBI gene;Acc:337890] (assigned to orthologue: ENSBTAG00000012344), ribosomal protein L26 [Source:HGNC Symbol;Acc:HGNC:10327] (assigned to orthologue: ENSCHIG00000025233) (sheep) | ribosomal protein L26 (pig, mouse - M. spretus, rat, horse, goat, mouse - M. musculus, cow, buffalo)	9	ENSOARG00000001198	102415579	ENSBTAG00000012344	ENSCHIG00000025233	ENSECAG00000015757	ENSMUSG00000060938	MGP_SPRETEiJ_G0017379	ENSSSCG00000028850	ENSRNOG00000004214	NA	NA	NA	702.542	657.944	2044.71	2099.84	1424.64	981.001	1008.68	730.561	514.214	388.24	2079.2	1861.53	2437.49	2018.9	3303.97	2437.75	1708.18	1390.65	3303.97	3303.97	514.214	6.42529	2437.75	388.24	6.27899
CXCL10	2	chemokine (C-X-C motif) ligand 10 (mouse - M. spretus, mouse - M. musculus) | C-X-C motif chemokine ligand 10 (cow, pig, sheep, rat, horse, goat, buffalo)	9	ENSOARG00000016611	102415013	ENSBTAG00000001725	ENSCHIG00000015403	ENSECAG00000013300	ENSMUSG00000034855	MGP_SPRETEiJ_G0028413	ENSSSCG00000032474	ENSRNOG00000022256	NA	NA	NA	1.394	2.638	0.3	9.111	3.923	263.493	2.556	522.893	57.962	2552.8	32.816	2589.57	14.862	3259.97	0.782	551.038	17.341	2999.6	3259.97	269.159	0.3	897.197	3259.97	2.638	1235.77
RPL37	2	ribosomal protein L37 (mouse - M. musculus, cow, pig, mouse - M. spretus, horse, buffalo, goat) | ribosomal protein L37 [Source:HGNC Symbol;Acc:HGNC:10347] (assigned to orthologue: ENSCHIG00000014444) (sheep)	9	ENSOARG00000004877	102403743	ENSBTAG00000005142	ENSCHIG00000014444	ENSECAG00000026905	ENSMUSG00000041841	MGP_SPRETEiJ_G0020532	ENSSSCG00000033326	ENSRNOG00000033803	rat (Rpl37/ENSRNOG00000033803)	NA	NA	1179.56	1149.95	2943.76	3007.43	2104.55	1431.68	1678.75	1213.4	650.611	462.711	3247.84	2830.69	1268.72	826.885	269.159	222.873	12.257	8.396	3247.84	3247.84	12.257	264.979	3007.43	8.396	358.198
RPS27	1	ribosomal protein S27	9	101108004	102401433	ENSBTAG00000013866	102182362	100629559	ENSMUSG00000090733	MGP_SPRETEiJ_G0026169	ENSSSCG00000031838	ENSRNOG00000016961	NA	NA	NA	1627.49	1487.5	2297.91	2156.57	1018.1	710.293	1716.4	1338.32	0	0	1798.1	1695.48	1239.06	820.293	1430.65	1254.4	3241.02	2790.43	3241.02	3241.02	0	#DIV/0!	2790.43	0	#DIV/0!
SAT1	2	spermidine/spermine N1-acetyltransferase 1 (cow, buffalo, sheep, horse, pig) | spermidine/spermine N1-acetyl transferase 1 (rat, mouse - M. spretus, mouse - M. musculus)	9	ENSOARG00000016798	102397152	ENSBTAG00000017363	ENSCHIG00000016851	ENSECAG00000021968	ENSMUSG00000025283	MGP_SPRETEiJ_G0034687	ENSSSCG00000012173	ENSRNOG00000003809	goat (SAT1/ENSCHIG00000016851)	NA	NA	2535.22	1102.46	12.584	39.147	739.778	1323.82	884.473	2110.47	269.03	488.104	2452.63	3128.56	394.713	935.225	402.395	360.527	982.82	752.99	3128.56	2535.22	12.584	201.463	3128.56	39.147	79.9182
RPL7	1	ribosomal protein L7	9	ENSOARG00000005681	102395506	ENSBTAG00000020139	102180512	ENSECAG00000009188	ENSMUSG00000043716	MGP_SPRETEiJ_G0014770	ENSSSCG00000032111	ENSRNOG00000006992	sheep (ENSOARG00000005681)	NA	NA	1471.89	1371.89	2048.12	2135.98	4.0855	2.5105	1230.75	768.995	464.816	348.254	3112.48	2759.31	1400.47	1252.6	1397.11	1283.29	1240.49	1024.81	3112.48	3112.48	4.0855	761.836	2759.31	2.5105	1099.11
RPS20	1	ribosomal protein S20	9	100135683	102395662	ENSBTAG00000019147	ENSCHIG00000017184	ENSECAG00000012463	ENSMUSG00000028234	MGP_SPRETEiJ_G0026729	ENSSSCG00000040470	ENSRNOG00000008555	NA	NA	NA	1111.94	1072.92	2668.7	2571.84	2118.71	1677.09	1490.97	1385.53	695.226	923.339	3094.58	2701.56	1876.35	1987.61	1790.83	1308.74	0	0	3094.58	3094.58	0	#DIV/0!	2701.56	0	#DIV/0!
ITM2B	1	integral membrane protein 2B	9	ENSOARG00000008230	102406717	ENSBTAG00000003109	ENSCHIG00000012734	ENSECAG00000013050	ENSMUSG00000022108	MGP_SPRETEiJ_G0020395	ENSSSCG00000009403	ENSRNOG00000016271	NA	NA	NA	860.773	639.659	187.721	209.768	484.063	349.875	256.554	167.447	312.006	389.935	1094.94	882.206	3060.75	2780.52	1148.28	1119.61	511.505	438.769	3060.75	3060.75	187.721	16.3048	2780.52	167.447	16.6054
NPC2	1	NPC intracellular cholesterol transporter 2	9	ENSOARG00000001076	102413123	ENSBTAG00000021955	ENSCHIG00000019346	ENSECAG00000018345	ENSMUSG00000021242	MGP_SPRETEiJ_G0018795	ENSSSCG00000002366	ENSRNOG00000012062	NA	NA	NA	1303.17	1105.28	839.911	635.612	2671.33	2084.32	1508.37	1196.85	2972.91	2912.37	1493.35	1422.24	1441.89	1469.15	356.036	272.221	791.276	647.186	2972.91	2972.91	356.036	8.35003	2912.37	272.221	10.6986
RSAD2	1	radical S-adenosyl methionine domain containing 2	9	ENSOARG00000014648	102405482	ENSBTAG00000016061	ENSCHIG00000021832	ENSECAG00000010055	ENSMUSG00000020641	MGP_SPRETEiJ_G0018495	ENSSSCG00000008648	ENSRNOG00000007539	NA	NA	NA	1.105	11.6745	0.253	10.61	13.212	951.873	11.3965	1747.48	9.244	130.695	36.666	1075.21	44.956	2932.42	1.955	173.835	5.478	697.204	2932.42	54.379	0.253	214.937	2932.42	10.61	276.382
EIF4E	2	eukaryotic translation initiation factor 4E (buffalo, cow, mouse - M. musculus, mouse - M. spretus, rat, sheep, horse, pig) | eukaryotic translation initiation factor 4E [Source:HGNC Symbol;Acc:HGNC:3287] (assigned to orthologue: ENSOARG00000015905), eukaryotic translation initiation factor 4E [Source:VGNC Symbol;Acc:VGNC:28408] (assigned to orthologue: ENSBTAG00000009522) (goat)	9	ENSOARG00000015905	102401854	ENSBTAG00000009522	ENSCHIG00000009550	ENSECAG00000006472	ENSMUSG00000028156	MGP_SPRETEiJ_G0026639	ENSSSCG00000028420	ENSRNOG00000052343	NA	NA	NA	237.016	337.795	254.992	394.558	379.596	2319.41	412.901	2929.2	157.883	102.99	263.332	209.724	182.721	191.162	54.379	68.668	127.116	141.002	2929.2	412.901	54.379	7.59302	2929.2	68.668	42.6574
HILPDA	2	hypoxia inducible lipid droplet-associated (rat, sheep) | hypoxia inducible lipid droplet associated (horse, mouse - M. spretus, pig, buffalo, goat, mouse - M. musculus, cow)	9	101104395	102403313	100125928	ENSCHIG00000009991	ENSECAG00000003049	ENSMUSG00000043421	MGP_SPRETEiJ_G0029165	ENSSSCG00000031109	ENSRNOG00000054999	NA	NA	NA	26.3725	37.378	44.079	47.285	34.266	8.1655	19.5465	13.4415	172.522	113.23	9.105	6.762	27.1835	12.37	17.075	4.0385	1406.67	2913.54	2913.54	1432.41	9.105	157.321	2913.54	4.0385	721.441
LCP1	1	lymphocyte cytosolic protein 1	9	ENSOARG00000007864	102391506	ENSBTAG00000007079	ENSCHIG00000007953	ENSECAG00000023009	ENSMUSG00000021998	MGP_SPRETEiJ_G0020405	ENSSSCG00000009412	ENSRNOG00000010319	NA	NA	NA	1218.61	1402.86	499.401	489.56	1433.71	1298.96	2876.48	1496.42	674.204	683.933	1449.72	1589.36	771.989	1283.65	1432.41	2586.73	708.077	1159.46	2876.48	2876.48	499.401	5.75986	2586.73	489.56	5.28379
ANXA2	1	annexin A2	9	ENSOARG00000020821	102393961	ENSBTAG00000009615	ENSCHIG00000006134	ENSECAG00000012670	ENSMUSG00000032231	MGP_SPRETEiJ_G0033533	ENSSSCG00000004578	ENSRNOG00000010362	NA	NA	NA	2523.55	2326.27	2857.41	2776.85	2245.91	2153.56	1557.5	1867.33	1738.88	1596.14	2242.42	1792.76	839.964	778.928	1281.84	1145.67	1875.9	1615.2	2857.41	2857.41	839.964	3.40182	2776.85	778.928	3.56496
RPS25	2	ribosomal protein S25 (buffalo, cow, mouse - M. musculus, goat, mouse - M. spretus, sheep, horse, pig) | ribosomal protein s25 (rat)	9	ENSOARG00000012211	102414563	ENSBTAG00000027772	102171627	ENSECAG00000020978	ENSMUSG00000009927	MGP_SPRETEiJ_G0033253	ENSSSCG00000036296	ENSRNOG00000027503	NA	NA	NA	657.534	623.559	2326.35	2366.92	901.617	631.603	1255.78	952.373	437.452	337.314	2815.76	2378.21	1949.06	1496.21	724.192	587.644	1433.55	1159.57	2815.76	2815.76	437.452	6.43672	2378.21	337.314	7.05045
S100A9	2	S100 calcium binding protein A9 (calgranulin B) (mouse - M. musculus, mouse - M. spretus) | S100 calcium binding protein A9 (cow, horse, rat, sheep, pig, buffalo)	9	ENSOARG00000000417	102397605	ENSBTAG00000006505	ENSCHIG00000016845	ENSECAG00000010117	ENSMUSG00000056071	MGP_SPRETEiJ_G0026195	100127489	ENSRNOG00000011483	goat (ENSCHIG00000016845)	NA	NA	616.673	2808.38	127.761	186.037	1085.07	2574.7	190.4	916.015	9.531	16.868	68.81	240.675	24.0245	31.991	0	0	2.321	1.463	2808.38	1085.07	0	#DIV/0!	2808.38	0	#DIV/0!
S100A8	2	S100 calcium binding protein A8 (calgranulin A) (mouse - M. spretus, mouse - M. musculus) | S100 calcium binding protein A8 (pig, sheep, rat, buffalo, goat, cow)	9	ENSOARG00000000450	102398240	ENSBTAG00000012640	ENSCHIG00000026621	ENSECAG00000010598	ENSMUSG00000056054	MGP_SPRETEiJ_G0026194	ENSSSCG00000006590	ENSRNOG00000011557	horse (ENSECAG00000010598)	NA	NA	455.897	1741.98	47.587	74.968	1440.68	2801.06	255.677	1064.71	10.712	13.275	173.617	529.935	26.262	39.2425	73.455	31.4105	24.148	31.179	2801.06	1440.68	10.712	134.492	2801.06	13.275	211.003
CTSH	1	cathepsin H	9	ENSOARG00000014664	102413180	ENSBTAG00000010992	ENSCHIG00000026002	ENSECAG00000027857	ENSMUSG00000032359	MGP_SPRETEiJ_G0033656	ENSSSCG00000001770	ENSRNOG00000014064	horse (ENSECAG00000027857)	NA	NA	1744.41	1196.77	449.999	395.09	775.912	1790.41	601.908	1273.38	165.263	219.605	2693.12	2784.32	263.195	243.083	114.336	68.149	289.114	295.881	2784.32	2693.12	114.336	23.5545	2784.32	68.149	40.8563
TMEM246	1	transmembrane protein 246	9	101121488	102401666	ENSBTAG00000020844	ENSCHIG00000008870	ENSECAG00000002562	ENSMUSG00000039611	MGP_SPRETEiJ_G0026977	ENSSSCG00000029687	ENSRNOG00000006800	NA	NA	NA	0.0065	0.007	5.26	2.342	0.0205	0.004	1.1765	1.005	0.069	0.034	2744.29	2679.68	0.307	0	0	0	0.897	0.137	2744.29	2744.29	0	#DIV/0!	2679.68	0	#DIV/0!
S100A10	2	S100 calcium binding protein A10 (buffalo, goat, pig, horse, rat, sheep, cow) | S100 calcium binding protein A10 (calpactin) (mouse - M. musculus, mouse - M. spretus)	9	ENSOARG00000021077	102393139	ENSBTAG00000015147	ENSCHIG00000017889	ENSECAG00000019382	ENSMUSG00000041959	MGP_SPRETEiJ_G0026246	ENSSSCG00000006612	ENSRNOG00000023226	NA	NA	NA	1683.16	1652.04	2743.24	2515.18	1387.04	1023.11	1135.65	713.07	122.275	89.638	467.617	351.699	506.013	427.939	732.632	662.92	2252.18	1979.2	2743.24	2743.24	122.275	22.435	2515.18	89.638	28.0593
TYROBP	2	Tyro protein tyrosine kinase binding protein (rat) | TYRO protein tyrosine kinase binding protein (mouse - M. musculus, cow, buffalo, pig, horse, mouse - M. spretus, sheep, goat)	9	ENSOARG00000005167	102406319	ENSBTAG00000007338	ENSCHIG00000011501	ENSECAG00000040744	ENSMUSG00000030579	MGP_SPRETEiJ_G0030613	ENSSSCG00000002919	ENSRNOG00000020845	NA	NA	NA	1488.34	1190.69	215.866	153.705	1550.24	1138.59	1694.72	1131.51	885.114	730.117	1108.28	1093.62	2454.73	1579.08	2709.15	1886.22	1358.65	983.881	2709.15	2709.15	215.866	12.5501	1886.22	153.705	12.2717
IFIT2	2	interferon induced protein with tetratricopeptide repeats 2 (pig, horse, sheep, goat, buffalo, cow) | interferon-induced protein with tetratricopeptide repeats 2 (mouse - M. musculus, mouse - M. spretus, rat)	9	ENSOARG00000015169	102411387	ENSBTAG00000034918	ENSCHIG00000017063	ENSECAG00000010185	ENSMUSG00000045932	MGP_SPRETEiJ_G0023812	ENSSSCG00000010451	ENSRNOG00000036604	NA	NA	NA	15.5025	14.151	0.929	10.11	6.9925	173.589	6.345	172.145	2.132	72.145	89.062	738.457	105.106	2587.2	3.7655	242.121	18.615	490.782	2587.2	1611.9	0.929	1735.1	2587.2	10.11	255.905
CFL1	2	cofilin 1 (pig, rat, horse, sheep, goat, buffalo, cow) | cofilin 1, non-muscle (mouse - M. musculus, mouse - M. spretus)	9	ENSOARG00000018107	102395516	ENSBTAG00000021455	ENSCHIG00000024457	ENSECAG00000019900	ENSMUSG00000056201	MGP_SPRETEiJ_G0023469	ENSSSCG00000012974	ENSRNOG00000020660	NA	NA	NA	1512.73	1419.85	1953.82	1707.15	2184.59	1701.14	2160.24	1389.16	860.787	784.047	1164.73	1052.27	2241.07	2586.31	1611.9	1214.83	2202.6	2265.01	2586.31	2241.07	860.787	2.60351	2586.31	784.047	3.29867
RPS11	2	ribosomal protein S11 [Source:HGNC Symbol;Acc:HGNC:10384] (assigned to orthologue: ENSOARG00000013191), ribosomal protein S11 [Source:VGNC Symbol;Acc:VGNC:53041] (assigned to orthologue: ENSBTAG00000013924) (goat) | ribosomal protein S11 (rat, horse, mouse - M. spretus, sheep, pig, mouse - M. musculus, cow, buffalo)	9	ENSOARG00000013191	102401091	ENSBTAG00000013924	ENSCHIG00000027213	ENSECAG00000000370	ENSMUSG00000003429	MGP_SPRETEiJ_G0030795	ENSSSCG00000003165	ENSRNOG00000020595	NA	NA	NA	2538.21	2253.32	1524.29	1498.23	1497.68	937.46	1012.21	764.235	535.443	422.453	2094.25	1908.38	1168.58	694.734	1245.58	792.784	1979.75	1532.44	2538.21	2538.21	535.443	4.74039	2253.32	422.453	5.3339
RPL36	2	ribosomal protein L36 (pig, mouse - M. spretus, rat, horse, goat, mouse - M. musculus, cow, buffalo) | ribosomal protein L36 [Source:NCBI gene;Acc:768327] (assigned to orthologue: ENSBTAG00000001794), ribosomal protein L36 [Source:HGNC Symbol;Acc:HGNC:13631] (assigned to orthologue: ENSCHIG00000014701) (sheep)	9	ENSOARG00000007383	102413525	ENSBTAG00000001794	ENSCHIG00000014701	ENSECAG00000036419	ENSMUSG00000057863	MGP_SPRETEiJ_G0022693	100512647	ENSRNOG00000033473	NA	NA	NA	1115.56	981.411	1397.62	1235.9	1099.38	818.144	721.244	536.066	188.565	178.403	750.991	680.722	602.192	362.008	959.54	796.394	2529.79	2044.08	2529.79	2529.79	188.565	13.416	2044.08	178.403	11.4577
ENO1	3	enolase 1, alpha non-neuron [Source:MGI Symbol;Acc:MGI:95393] (assigned to orthologue: ENSMUSG00000063524) (mouse - M. spretus) | enolase 1, (alpha) (sheep) | enolase 1 (goat, buffalo, pig, horse, rat, cow)	9	ENSOARG00000009538	102400524	ENSBTAG00000013411	ENSCHIG00000015999	ENSECAG00000003345	ENSMUSG00000063524	MGP_SPRETEiJ_G0027822	ENSSSCG00000022343	ENSRNOG00000017895	mouse - M. musculus (Eno1/ENSMUSG00000063524)	NA	NA	2508.03	2424.04	1225.05	1030.72	802.309	833.83	1040.35	997.445	668.518	612.465	792.469	709.648	940.83	457.779	1453.14	1247.04	2005.81	2217.68	2508.03	2508.03	668.518	3.75163	2424.04	457.779	5.29522
CTSZ	1	cathepsin Z	9	ENSOARG00000016127	102412544	ENSBTAG00000018784	ENSCHIG00000011423	ENSECAG00000024967	ENSMUSG00000016256	MGP_SPRETEiJ_G0025680	ENSSSCG00000007522	ENSRNOG00000050697	NA	NA	NA	2468.41	1852.44	465.759	464.417	1808.19	1534.08	755.593	954.467	1265.92	1097.26	1452.29	1156.96	1111.61	1055.53	1364.43	922.999	754.5	969.668	2468.41	2468.41	465.759	5.29976	1852.44	464.417	3.98875
CD164	3	CD164 molecule, sialomucin (sheep) | CD164 molecule (cow, goat, buffalo, rat, horse, pig) | CD164 antigen (mouse - M. spretus, mouse - M. musculus)	9	ENSOARG00000010492	102394655	ENSBTAG00000017992	ENSCHIG00000021803	ENSECAG00000031619	ENSMUSG00000019818	MGP_SPRETEiJ_G0016079	ENSSSCG00000004414	ENSRNOG00000000304	NA	NA	NA	1276.49	977.178	395.372	377.305	811.568	1246.73	1946.18	2466.54	48.01	47.494	457.481	338.703	46.155	96.65	155.815	147.15	179.447	273.467	2466.54	1946.18	46.155	42.1662	2466.54	47.494	51.9338
SERF2	1	small EDRK-rich factor 2	9	ENSOARG00000011129	102409537	ENSBTAG00000047694	ENSCHIG00000016434	100070752	ENSMUSG00000074884	MGP_SPRETEiJ_G0025111	ENSSSCG00000024263	ENSRNOG00000015277	NA	NA	NA	445.891	361.107	2422.96	2025.11	960.515	698.607	688.72	462.75	353.146	378.524	1378.99	1201.81	1011.42	677.653	1109.04	997.225	934.294	765.553	2422.96	2422.96	353.146	6.86108	2025.11	361.107	5.60805
CALM1	1	calmodulin 1	9	ENSOARG00000003492	102396094	ENSBTAG00000025644	ENSCHIG00000021423	100062752	ENSMUSG00000001175	MGP_SPRETEiJ_G0018866	ENSSSCG00000025768	ENSRNOG00000004060	NA	NA	NA	1366.35	1158.56	829.073	792.915	996.891	654.451	1499.51	1322.59	180.37	169.903	1167.17	1028.13	999.056	1691.53	1265.09	1417.72	1382.17	2385.3	2385.3	1499.51	180.37	8.31354	2385.3	169.903	14.0392
CTSC	1	cathepsin C	9	ENSOARG00000003994	102399616	ENSBTAG00000011100	ENSCHIG00000013901	ENSECAG00000020881	ENSMUSG00000030560	MGP_SPRETEiJ_G0031080	ENSSSCG00000014924	ENSRNOG00000016496	NA	NA	NA	577.044	475.757	268.664	1042.91	1054.92	1381.92	1701.64	2333.85	76.18	56.775	753.253	1054.28	161.434	1235.14	184.113	719.336	30.631	13.406	2333.85	1701.64	30.631	55.5529	2333.85	13.406	174.09
RPS23	1	ribosomal protein S23	9	101123208	102404110	ENSBTAG00000013358	ENSCHIG00000014944	ENSECAG00000031968	ENSMUSG00000049517	MGP_SPRETEiJ_G0019643	ENSSSCG00000014133	ENSRNOG00000016580	goat (ENSCHIG00000014944)	NA	NA	669.6	603.62	2322.01	2271.47	1472.22	1016.71	1086.24	745.472	499.617	422.83	2312.2	2142.61	1698.83	1407.46	938.165	790.799	1825.03	1513.57	2322.01	2322.01	499.617	4.64758	2271.47	422.83	5.37206
RPL19	1	ribosomal protein L19	9	ENSOARG00000010582	102391926	ENSBTAG00000002060	ENSCHIG00000022085	100034006	ENSMUSG00000017404	MGP_SPRETEiJ_G0017919	ENSSSCG00000017509	ENSRNOG00000004741	NA	NA	NA	1260.75	1149.61	1901.97	1799.19	1200.9	845.179	1070.22	850.652	208.975	157.176	2316.95	2112.97	1588.73	1245.31	2096.74	1632.03	1731.99	1466.83	2316.95	2316.95	208.975	11.0872	2112.97	157.176	13.4433
IL18BP	1	interleukin 18 binding protein	9	ENSOARG00000003484	102394388	ENSBTAG00000027676	ENSCHIG00000011992	ENSECAG00000010231	ENSMUSG00000070427	MGP_SPRETEiJ_G0031185	ENSSSCG00000023796	ENSRNOG00000020150	NA	NA	NA	20.2215	261.013	27.136	45.382	30.8975	426.251	22.9015	923.99	1513.58	2310.83	3.059	180.567	9.2895	146.752	3.7645	37.834	181.988	122.122	2310.83	1513.58	3.059	494.796	2310.83	37.834	61.0781
IFIT1	2	interferon induced protein with tetratricopeptide repeats 1 (goat, sheep, cow) | interferon-induced protein with tetratricopeptide repeats 1 (mouse - M. musculus, pig, rat, mouse - M. spretus)	9	ENSOARG00000015177	102410286	ENSBTAG00000007881	ENSCHIG00000021671	ENSECAG00000004433	ENSMUSG00000034459	MGP_SPRETEiJ_G0023816	ENSSSCG00000010452	ENSRNOG00000019050	buffalo (LOC102410286), horse (ENSECAG00000004433)	NA	NA	6.994	35.391	0.108	0.48	75.012	1638.22	67.659	2275.96	6.38	280.344	208.979	2032.09	73.4315	1678.42	2.065	347.231	14.56	1209.55	2275.96	2013.74	0.108	18645.8	2275.96	0.48	4741.58
CAPG	2	capping actin protein, gelsolin like (cow, goat, buffalo, rat, horse, pig) | capping protein (actin filament), gelsolin-like (mouse - M. musculus, sheep, mouse - M. spretus)	9	ENSOARG00000020511	102406273	ENSBTAG00000005432	ENSCHIG00000021024	ENSECAG00000015128	ENSMUSG00000056737	MGP_SPRETEiJ_G0029512	ENSSSCG00000008239	ENSRNOG00000013668	NA	NA	NA	1252.93	1054.94	751.179	635.238	1060.06	674.866	1098.38	481.805	501.305	552.997	1002.86	888.688	2228.3	1808	2013.74	1582.44	1381.01	1045.82	2228.3	2228.3	501.305	4.44499	1808	481.805	3.75256
PFN1	1	profilin 1	9	101109371	102414124	ENSBTAG00000004915	ENSCHIG00000025972	ENSECAG00000041123	ENSMUSG00000018293	MGP_SPRETEiJ_G0017481	ENSSSCG00000017907	ENSRNOG00000003975	goat (ENSCHIG00000025972)	NA	NA	28.911	25.67	2227.07	1985.73	2117.99	1919.52	1844.83	1365.26	1037	894.221	2086.03	1743.98	1208.64	634.212	1303.25	918.716	1361.8	1062.22	2227.07	2227.07	28.911	77.0319	1985.73	25.67	77.3561
IL1A	2	interleukin 1, alpha (sheep) | interleukin 1 alpha (buffalo, cow, mouse - M. musculus, goat, rat, mouse - M. spretus, horse, pig)	9	ENSOARG00000020877	102413678	ENSBTAG00000010349	ENSCHIG00000011256	ENSECAG00000023727	ENSMUSG00000027399	MGP_SPRETEiJ_G0025205	ENSSSCG00000008090	ENSRNOG00000004575	NA	NA	NA	17.672	696.726	6.145	188.286	1.7495	161.636	10.1735	1456.93	2.18	154.438	68.366	208.739	0.721	145.158	8.7585	1007.97	27.253	2222.86	2222.86	358.021	0.721	496.561	2222.86	145.158	15.3134
CTSL	1	cathepsin L	9	ENSOARG00000008683	102399721	ENSBTAG00000000720	ENSCHIG00000020875	ENSECAG00000007210	ENSMUSG00000021477	MGP_SPRETEiJ_G0019522	ENSSSCG00000010948	ENSRNOG00000018566	NA	NA	NA	250.273	725.206	79.355	209.28	0	0	0.1365	0.607	75.34	211.558	273.132	755.801	669.888	449.692	358.021	321.247	2204.73	981.907	2204.73	2204.73	0	#DIV/0!	981.907	0	#DIV/0!
RPSA	1	ribosomal protein SA	9	ENSOARG00000002458	102399611	ENSBTAG00000009757	ENSCHIG00000011924	ENSECAG00000013062	ENSMUSG00000032518	MGP_SPRETEiJ_G0033962	ENSSSCG00000037236	ENSRNOG00000018645	NA	NA	NA	1442.37	1279.71	2200.26	2062.59	1283.5	894.547	780.793	576.754	284.199	212.593	1907.5	1714.08	1562.53	559.847	1551.36	885.952	1431.25	1053.03	2200.26	2200.26	284.199	7.74196	2062.59	212.593	9.70207
CD68	3	CD68 antigen (mouse - M. spretus, mouse - M. musculus) | Cd68 molecule (rat) | CD68 molecule (buffalo, goat, pig, horse, sheep, cow)	9	ENSOARG00000014729	102398185	ENSBTAG00000000133	ENSCHIG00000023275	ENSECAG00000002186	ENSMUSG00000018774	MGP_SPRETEiJ_G0017417	ENSSSCG00000017956	ENSRNOG00000037563	NA	NA	NA	1198.75	799.58	180.639	150.025	1763.28	1230.49	1955.58	1383.38	623.405	693.669	342.348	390.206	1531.87	563.838	2151.38	1304.98	749.709	654.849	2151.38	2151.38	180.639	11.9099	1383.38	150.025	9.22098
RPS14	1	ribosomal protein S14	9	101102145	102400362	ENSBTAG00000008570	ENSCHIG00000012469	ENSECAG00000024336	ENSMUSG00000024608	MGP_SPRETEiJ_G0023223	110259542	ENSRNOG00000018774	goat (ENSCHIG00000012469)	NA	NA	0	0	1526.26	1361.24	1118.48	752.561	802.199	551.109	310.874	216.213	1169.26	1007.77	1705.33	1132.6	2151.19	1618.7	0	0.434	2151.19	2151.19	0	#DIV/0!	1618.7	0	#DIV/0!
PARP2	3	poly (ADP-ribose) polymerase 2 (sheep, rat) | poly(ADP-ribose) polymerase 2 (cow, goat, buffalo, horse, pig) | poly (ADP-ribose) polymerase family, member 2 (mouse - M. musculus, mouse - M. spretus)	9	ENSOARG00000019777	102410008	ENSBTAG00000009374	ENSCHIG00000024572	ENSECAG00000005548	ENSMUSG00000036023	MGP_SPRETEiJ_G0020096	ENSSSCG00000002143	ENSRNOG00000008892	NA	NA	NA	2145.43	1836.26	18.055	15.466	14.884	5.928	17.4715	4.646	339.158	450.168	25.085	14.708	30.601	24.4615	12.256	4.766	17.019	10.583	2145.43	2145.43	12.256	175.051	1836.26	4.646	395.235
COL3A1	2	collagen type III alpha 1 chain (cow, pig, rat, horse, buffalo, goat) | collagen, type III, alpha 1 (mouse - M. spretus, sheep, mouse - M. musculus)	9	ENSOARG00000016476	102394969	ENSBTAG00000021466	100860938	ENSECAG00000024769	ENSMUSG00000026043	MGP_SPRETEiJ_G0014909	ENSSSCG00000016034	ENSRNOG00000003357	NA	NA	NA	0.4235	0.2975	1835.3	2123.74	0.552	0.499	0.4125	0.386	0.02	0.036	2.165	1.692	0.0235	0.2575	0.011	0.0125	0.071	0.048	2123.74	1835.3	0.011	166845	2123.74	0.0125	169899
TNIP3	1	TNFAIP3 interacting protein 3	9	ENSOARG00000015256	102389031	ENSBTAG00000047107	ENSCHIG00000014328	ENSECAG00000010953	ENSMUSG00000044162	MGP_SPRETEiJ_G0029465	ENSSSCG00000009100	ENSRNOG00000054524	NA	NA	NA	0.7855	20.6595	0.337	0.636	0.874	40.5765	4.4395	210.018	0.494	11.488	6.576	19.142	102.579	2103.51	31.289	71.9275	43.372	98.084	2103.51	133.65	0.337	396.589	2103.51	0.636	3307.4
SEC61G	4	SEC61 translocon gamma subunit [Source:HGNC Symbol;Acc:HGNC:18277] (assigned to orthologue: ENSCHIG00000015002) (sheep) | SEC61, gamma subunit (mouse - M. musculus, mouse - M. spretus) | Sec61 translocon gamma subunit (rat, pig, goat, buffalo) | SEC61 translocon gamma subunit (cow, horse)	9	ENSOARG00000011378	102397589	ENSBTAG00000014971	ENSCHIG00000015002	ENSECAG00000009415	ENSMUSG00000078974	MGP_SPRETEiJ_G0016944	ENSSSCG00000035434	ENSRNOG00000005203	NA	NA	NA	949.324	1167.44	1845.82	2102.03	226.277	209.172	423.286	427.565	389.623	463.006	80.719	82.363	153.94	130.868	133.65	184.287	476.344	518.12	2102.03	1845.82	80.719	22.8673	2102.03	82.363	25.5215
CLU	2	clusterin (buffalo, horse, rat, mouse - M. spretus, pig, cow, mouse - M. musculus) | clusterin [Source:NCBI gene;Acc:280750] (assigned to orthologue: ENSBTAG00000005574) (sheep, goat)	9	ENSOARG00000014790	102416125	ENSBTAG00000005574	ENSCHIG00000010216	ENSECAG00000007010	ENSMUSG00000022037	MGP_SPRETEiJ_G0020324	ENSSSCG00000009668	ENSRNOG00000016460	NA	NA	NA	52.6875	39.0455	23.003	18.264	357.57	266.336	259.77	207.208	0.303	0.324	2099.11	1880.09	0.997	4.032	108.802	53.6225	5.437	4.512	2099.11	2099.11	0.303	6927.75	1880.09	0.324	5802.74
RPL27A	2	ribosomal protein L27a (cow, sheep, rat, horse, pig, buffalo, goat) | ribosomal protein L27A (mouse - M. spretus, mouse - M. musculus)	9	ENSOARG00000000374	102392920	ENSBTAG00000005349	ENSCHIG00000018150	ENSECAG00000022469	ENSMUSG00000046364	MGP_SPRETEiJ_G0031423	100517228	ENSRNOG00000014214	NA	NA	NA	1671.63	1544.97	2091.93	2037.79	561.101	339.092	1287.1	848.173	419.442	356.542	1468.48	1236.69	1953.82	1046.17	2000.69	1217.76	739.448	590.978	2091.93	2091.93	419.442	4.9874	2037.79	339.092	6.00955
EIF4G2	3	eukaryotic translation initiation factor 4, gamma 2 (rat, mouse - M. spretus, mouse - M. musculus) | eukaryotic translation initiation factor 4 gamma 2 (cow, buffalo, goat, pig, horse) | eukaryotic translation initiation factor 4 gamma, 2 (sheep)	9	ENSOARG00000010243	102409672	ENSBTAG00000020308	ENSCHIG00000017894	ENSECAG00000014700	ENSMUSG00000005610	MGP_SPRETEiJ_G0031445	ENSSSCG00000013405	ENSRNOG00000017158	NA	NA	NA	411.564	514.432	710.147	733.27	292.337	322.503	600.28	714.87	190.195	171.465	624.718	514.678	758.855	2075.6	642.876	1103.93	252.793	252.439	2075.6	758.855	190.195	3.98988	2075.6	171.465	12.1051
HMOX1	2	heme oxygenase 1 (goat, pig, rat, mouse - M. spretus, horse, cow, mouse - M. musculus, buffalo) | heme oxygenase (decycling) 1 (sheep)	9	ENSOARG00000018475	102414425	ENSBTAG00000015582	ENSCHIG00000016700	ENSECAG00000001129	ENSMUSG00000005413	MGP_SPRETEiJ_G0032353	ENSSSCG00000039745	ENSRNOG00000014117	NA	NA	NA	429.165	348.826	182.987	138.946	132.519	362.207	411.345	224.466	198.051	200.58	151.403	163.4	179.52	195.958	153.436	269.981	350.787	2067.07	2067.07	561.509	132.519	4.2372	2067.07	138.946	14.8768
ACTR3	3	actin related protein 3 (cow, rat, horse, sheep) | ARP3 actin-related protein 3 (mouse - M. musculus, mouse - M. spretus) | ARP3 actin related protein 3 homolog (pig, goat, buffalo)	9	ENSOARG00000011780	102414960	ENSBTAG00000003401	ENSCHIG00000015777	ENSECAG00000020867	ENSMUSG00000026341	MGP_SPRETEiJ_G0015338	ENSSSCG00000015710	ENSRNOG00000003206	NA	NA	NA	731.062	849.561	0.471	0.623	1056.24	1081.15	1245.57	1062.14	466.349	619.778	2048.27	1736.44	708.386	1292.47	561.509	642.272	635.467	856.561	2048.27	2048.27	0.471	4348.77	1736.44	0.623	2787.22
TPM1	3	tropomyosin 1, alpha (mouse - M. musculus, mouse - M. spretus, rat) | tropomyosin 1 (cow, buffalo, horse) | tropomyosin 1 (alpha) (sheep, pig, goat)	9	ENSOARG00000020797	102390411	ENSBTAG00000005373	102173472	ENSECAG00000014949	ENSMUSG00000032366	MGP_SPRETEiJ_G0033526	100037999	ENSRNOG00000018184	NA	NA	NA	78.693	61.3235	2028.03	1459.75	58.7755	50.7225	51.629	15.8945	142.012	145.767	5.704	2.671	101.512	32.09	40.7475	13.1845	18.436	11.542	2028.03	2028.03	5.704	355.545	1459.75	2.671	546.517
NUPR1	2	nuclear protein transcription regulator 1 (mouse - M. spretus, mouse - M. musculus) | nuclear protein 1, transcriptional regulator (sheep, rat, horse, pig, buffalo, goat, cow)	9	ENSOARG00000003184	102407385	ENSBTAG00000018016	ENSCHIG00000017378	ENSECAG00000014847	ENSMUSG00000030717	MGP_SPRETEiJ_G0031569	ENSSSCG00000040162	100912108	NA	NA	NA	765.053	915.605	557.3	544.885	349.315	1976.85	145.095	1594.84	10.669	22.8	4.367	551.598	25.701	213.81	13.106	157.155	0	0	1976.85	1744.36	0	#DIV/0!	1976.85	0	#DIV/0!
RPS21	1	ribosomal protein S21	9	ENSOARG00000013126	102412760	ENSBTAG00000020795	ENSCHIG00000013467	ENSECAG00000036116	ENSMUSG00000039001	MGP_SPRETEiJ_G0025701	ENSSSCG00000021825	ENSRNOG00000060449	NA	NA	NA	1958.51	1822.06	836.94	754.669	0	0	655.554	447.904	507.842	454.507	1130.84	988.007	1019.76	532.142	1744.36	1337.17	835.322	648.683	1958.51	1958.51	0	#DIV/0!	1822.06	0	#DIV/0!
RPS10	1	ribosomal protein S10	9	ENSOARG00000010592	102410244	ENSBTAG00000015598	ENSCHIG00000026089	ENSECAG00000006430	ENSMUSG00000052146	MGP_SPRETEiJ_G0022217	100155444	ENSRNOG00000000490	NA	NA	NA	649.543	646.909	1459.85	1344.32	754.784	577.706	873.205	612.253	236.268	185.711	1007.86	893.126	1045.07	546.615	1950.96	1372.89	1133	890.168	1950.96	1950.96	236.268	8.2574	1372.89	185.711	7.39264
CD40	3	CD40 antigen (mouse - M. spretus, mouse - M. musculus) | CD40 molecule, TNF receptor superfamily member 5 (sheep) | CD40 molecule (horse, rat, pig, goat, buffalo, cow)	9	ENSOARG00000008369	102395805	ENSBTAG00000020736	ENSCHIG00000024296	ENSECAG00000016998	ENSMUSG00000017652	MGP_SPRETEiJ_G0025600	ENSSSCG00000035078	ENSRNOG00000018488	NA	NA	NA	7.6335	96.9305	3.947	34.8	40.6475	385.19	29.588	513.335	11.703	152.288	60.085	461.075	14.275	1947.99	0.833	437.62	12.68	140.062	1947.99	1942.74	0.833	2332.22	1947.99	34.8	55.9767
LAPTM5	2	lysosomal protein transmembrane 5 (goat, buffalo, rat, horse, sheep, pig, cow) | lysosomal-associated protein transmembrane 5 (mouse - M. spretus)	9	ENSOARG00000002094	102393053	ENSBTAG00000005477	ENSCHIG00000013968	ENSECAG00000000686	ENSMUSG00000028581	MGP_SPRETEiJ_G0027531	ENSSSCG00000025034	ENSRNOG00000011054	mouse - M. musculus (Laptm5/ENSMUSG00000028581)	NA	NA	1368.42	1128.16	399.006	360.061	952.908	822.329	1711.56	1480.72	504.893	526.701	1067.22	933.12	1153.04	350.502	1942.74	898.41	717.911	433.629	1942.74	1942.74	399.006	4.86895	1480.72	350.502	4.22458
RPL38	1	ribosomal protein L38	9	101106700	102391000	ENSBTAG00000030164	106503296	100630893	ENSMUSG00000057322	MGP_SPRETEiJ_G0018218	ENSSSCG00000017239	ENSRNOG00000033686	NA	NA	NA	3.055	3.704	1862.22	1928.74	1185.78	808.893	793.141	627.815	89.047	80.377	1594.86	1451.16	1462.92	1708.22	1349.23	1081.31	0	0	1928.74	1920.15	0	#DIV/0!	1928.74	0	#DIV/0!
RPL3	2	ribosomal protein L3 (cow, mouse - M. musculus, buffalo, goat, rat, mouse - M. spretus, horse, pig) | ribosomal protein L3 [Source:NCBI gene;Acc:282688] (assigned to orthologue: ENSBTAG00000003228) (sheep)	9	ENSOARG00000016495	102396429	ENSBTAG00000003228	ENSCHIG00000025454	ENSECAG00000020665	ENSMUSG00000060036	MGP_SPRETEiJ_G0020930	ENSSSCG00000040494	ENSRNOG00000016896	NA	NA	NA	807.556	907.367	1117.04	1025.51	625.324	416.949	646.165	436.542	192.901	144.063	1203.96	1015.14	1260.89	395.509	1920.15	892.457	1196.2	684.725	1920.15	1920.15	192.901	9.95406	1025.51	144.063	7.11848
ATP6V0C	4	ATPase, H+ transporting, lysosomal V0 subunit C (mouse - M. musculus, mouse - M. spretus) | ATPase H+ transporting V0 subunit c (horse, pig, goat, buffalo) | ATPase, H+ transporting, lysosomal 16kDa, V0 subunit c (sheep) | ATPase H+ transporting V0 subunit C (rat)	9	ENSOARG00000010581	102408971	ENSBTAG00000026428	ENSCHIG00000023063	ENSECAG00000026846	ENSMUSG00000024121	MGP_SPRETEiJ_G0022085	100518959	ENSRNOG00000006542	cow (ATP6V0C/ENSBTAG00000026428)	NA	NA	221.595	165.281	200.329	141.236	0	0	0.3405	0.3275	385.748	325.496	75.747	70.848	1086.24	484.316	1898.59	1031.66	1167.47	934.362	1898.59	1898.59	0	#DIV/0!	1031.66	0	#DIV/0!
RPS13	1	ribosomal protein S13	9	ENSOARG00000004920	102391319	ENSBTAG00000040308	102187064	ENSECAG00000014928	ENSMUSG00000090862	MGP_SPRETEiJ_G0031471	ENSSSCG00000013381	161477	NA	NA	NA	1147.75	1089.89	1234.02	1193.33	957.346	668.624	831.235	598.08	395.922	306.363	1890.73	1641.3	876.873	686.798	862.312	727.906	305.471	254.296	1890.73	1890.73	305.471	6.18956	1641.3	254.296	6.45427
FAU	4	FAU ubiquitin like and ribosomal protein S30 fusion (sheep) | FAU, ubiquitin like and ribosomal protein S30 fusion (pig, horse, rat, goat, buffalo, cow) | Finkel-Biskis-Reilly murine sarcoma virus (FBR-MuSV) ubiquitously expressed (fox derived) [Source:MGI Symbol;Acc:MGI:102547] (assigned to orthologue: ENSMUSG00000038274) (mouse - M. spretus) | Finkel-Biskis-Reilly murine sarcoma virus (FBR-MuSV…	9	ENSOARG00000012691	102407753	ENSBTAG00000020807	102189283	ENSECAG00000021956	ENSMUSG00000038274	MGP_SPRETEiJ_G0023496	396977	ENSRNOG00000020982	NA	NA	NA	1515.39	1413.82	944.705	825.286	1253.29	919.668	947.617	747.814	239.611	208.169	858.737	787.182	1873.98	1369.31	1651.82	1421.91	1178.84	928.921	1873.98	1873.98	239.611	7.82092	1421.91	208.169	6.83055
EIF5A	2	eukaryotic translation initiation factor 5A (cow, buffalo, pig, sheep, rat, mouse - M. spretus, horse) | eukaryotic translation initiation factor 5A [Source:NCBI gene;Acc:100307039] (assigned to orthologue: ENSOARG00000011879), eukaryotic translation initiation factor 5A [Source:NCBI gene;Acc:444990] (assigned to orthologue: ENSBTAG00000002018) (goat)	9	ENSOARG00000011879	102411394	ENSBTAG00000002018	ENSCHIG00000025365	100146743	ENSMUSG00000078812	MGP_SPRETEiJ_G0017441	100517970	ENSRNOG00000016478	mouse - M. musculus (Eif5a/ENSMUSG00000078812)	NA	NA	162.954	162.136	1823.52	1857.5	324.591	276.425	349.96	194.906	48.811	32.23	101.274	92.326	543.364	412.884	1029.83	996.498	612.803	529.952	1857.5	1853.95	48.811	37.9822	1857.5	32.23	57.6326
UCP2	2	uncoupling protein 2 (mitochondrial, proton carrier) (sheep, mouse - M. spretus, mouse - M. musculus) | uncoupling protein 2 (goat, buffalo, pig, horse, rat, cow)	9	ENSOARG00000008561	102396240	ENSBTAG00000003692	ENSCHIG00000016684	ENSECAG00000018649	ENSMUSG00000033685	MGP_SPRETEiJ_G0031158	ENSSSCG00000014833	ENSRNOG00000017854	NA	NA	NA	55.8355	41.469	8.82	8.587	30.351	21.353	55.945	55.6625	12.599	13.798	10.342	7.929	913.276	337.367	1853.95	956.506	304.698	200.207	1853.95	1853.95	8.82	210.198	956.506	7.929	120.634
TAGLN2	2	transgelin 2 [Source:VGNC Symbol;Acc:VGNC:35586] (assigned to orthologue: ENSBTAG00000002068) (goat) | transgelin 2 (rat, mouse - M. spretus, horse, sheep, pig, mouse - M. musculus, cow, buffalo)	9	ENSOARG00000008078	102412382	ENSBTAG00000002068	ENSCHIG00000027263	ENSECAG00000010107	ENSMUSG00000026547	MGP_SPRETEiJ_G0015702	100515893	ENSRNOG00000008301	NA	NA	NA	385.089	388.083	999.751	887.534	720.212	571.33	512.129	317.205	223.798	237.087	125.966	122.512	587.942	417.143	794.072	943.596	1850.89	1727.66	1850.89	1850.89	125.966	14.6936	1727.66	122.512	14.102
RPL35	2	ribosomal protein L35 [Source:RGD Symbol;Acc:1303007] (assigned to orthologue: ENSRNOG00000014272) (mouse - M. spretus) | ribosomal protein L35 (buffalo, mouse - M. musculus, cow, pig, rat, horse, sheep, goat)	9	101112126	102416290	ENSBTAG00000003205	102183339	ENSECAG00000009389	ENSMUSG00000062997	MGP_SPRETEiJ_G0024451	ENSSSCG00000034227	ENSRNOG00000014272	NA	NA	NA	960.955	831.995	1795.57	1636.02	1648.46	1147.49	1156.57	933.005	353.045	279.088	1829.31	1610.44	1353.94	1102.49	1791.57	1360.02	1411.16	1035.12	1829.31	1829.31	353.045	5.18152	1636.02	279.088	5.86202
RPL34	1	ribosomal protein L34	9	780467	102389037	ENSBTAG00000014226	ENSCHIG00000013243	100072913	ENSMUSG00000062006	MGP_SPRETEiJ_G0026589	ENSSSCG00000009146	ENSRNOG00000016387	NA	NA	NA	0	0	1809.14	1778.77	940.362	647.139	622.085	376.425	118.545	99.234	1272.62	1076.98	961.168	674.169	1585.46	1452.63	1069.93	819.049	1809.14	1809.14	0	#DIV/0!	1778.77	0	#DIV/0!
RPL4	1	ribosomal protein L4	9	780462	102397268	ENSBTAG00000005211	102190789	ENSECAG00000023179	ENSMUSG00000032399	MGP_SPRETEiJ_G0033478	ENSSSCG00000004945	ENSRNOG00000009378	NA	NA	NA	669.106	618.509	1780.3	1782.54	1002.02	622.395	809.524	512.977	393.896	336.219	1804.42	1529.12	836.86	494.433	962.889	665.206	924.081	648.325	1804.42	1804.42	393.896	4.58097	1782.54	336.219	5.30172
LAMP1	2	lysosomal associated membrane protein 1 (cow, pig, horse, goat, buffalo) | lysosomal-associated membrane protein 1 (mouse - M. musculus, sheep, rat, mouse - M. spretus)	9	ENSOARG00000008215	102416653	ENSBTAG00000010242	ENSCHIG00000000277	ENSECAG00000017618	ENSMUSG00000031447	MGP_SPRETEiJ_G0031944	ENSSSCG00000009555	ENSRNOG00000019629	NA	NA	NA	613.794	499.469	224.57	197.954	221.68	210.479	548.04	683.84	510.315	539.128	290.479	281.21	1800.85	1085.95	1784.69	1244.53	702.165	722.484	1800.85	1800.85	221.68	8.12362	1244.53	197.954	6.28697
RPS3	1	ribosomal protein S3	9	ENSOARG00000011523	102409924	ENSBTAG00000005620	ENSCHIG00000012342	ENSECAG00000013915	ENSMUSG00000030744	MGP_SPRETEiJ_G0031139	ENSSSCG00000014855	ENSRNOG00000017418	NA	NA	NA	974.428	962.824	1066.52	985.447	867.533	662.184	1036.15	786.3	186.185	155.536	1792.28	1531.71	1322.31	759.494	686.288	528.966	991.179	785.364	1792.28	1792.28	186.185	9.62632	1531.71	155.536	9.84793
MSR1	1	macrophage scavenger receptor 1	9	ENSOARG00000009626	102391152	ENSBTAG00000002885	ENSCHIG00000011250	ENSECAG00000011292	ENSMUSG00000025044	MGP_SPRETEiJ_G0032106	ENSSSCG00000006979	ENSRNOG00000012779	NA	NA	NA	1780.58	1301.02	389.652	342.88	1761.08	1054.8	1169.86	682.078	630.821	523.152	880.051	625.739	179.941	759.961	385.058	1116.96	768.429	634.232	1780.58	1780.58	179.941	9.89531	1301.02	342.88	3.79439
CTNNB1	3	catenin (cadherin associated protein), beta 1 (mouse - M. musculus, mouse - M. spretus) | catenin (cadherin-associated protein), beta 1, 88kDa (sheep) | catenin beta 1 (rat, horse, pig, goat, buffalo, cow)	9	ENSOARG00000002885	102396277	ENSBTAG00000016420	ENSCHIG00000025557	ENSECAG00000006949	ENSMUSG00000006932	MGP_SPRETEiJ_G0033968	ENSSSCG00000011274	ENSRNOG00000054172	NA	NA	NA	286.651	419.744	346.523	465.898	244.576	201.15	355.125	332.332	304.497	187.911	269.661	304.412	656.88	494.366	1775.95	746.514	79.617	86.052	1775.95	1775.95	79.617	22.3062	746.514	86.052	8.67515
C1QB	2	complement component 1, q subcomponent, beta polypeptide (mouse - M. spretus, mouse - M. musculus) | complement C1q B chain (cow, rat, horse, sheep, pig, buffalo, goat)	9	ENSOARG00000007977	102405769	ENSBTAG00000011196	ENSCHIG00000017414	ENSECAG00000019868	ENSMUSG00000036905	MGP_SPRETEiJ_G0027648	ENSSSCG00000033512	ENSRNOG00000012749	NA	NA	NA	37.198	20.894	1.979	1.703	19.172	25.1125	2.2245	6.796	55.733	62.642	55.009	79.055	1772.53	1755.4	4.7755	12.8165	3.555	2.227	1772.53	1772.53	1.979	895.67	1755.4	1.703	1030.77
RPL14	2	ribosomal protein L14 [Source:VGNC Symbol;Acc:VGNC:34110] (assigned to orthologue: ENSBTAG00000002038) (goat) | ribosomal protein L14 (buffalo, cow, mouse - M. musculus, pig, mouse - M. spretus, rat, sheep, horse)	9	100135452	102391682	ENSBTAG00000002038	ENSCHIG00000019403	ENSECAG00000026813	ENSMUSG00000025794	MGP_SPRETEiJ_G0033967	100037994	ENSRNOG00000019007	NA	NA	NA	1273.64	1253.38	1733.2	1750.93	1028.14	750.717	880.335	683.475	340.38	228.647	1128.61	987.904	1005.54	505.851	587.495	415.45	1106.44	785.925	1750.93	1747.74	340.38	5.13468	1750.93	228.647	7.65777
RPL35A	2	ribosomal protein L35A (mouse - M. spretus, mouse - M. musculus) | ribosomal protein L35a (cow, goat, buffalo, pig, horse, rat, sheep)	9	100037664	102392519	ENSBTAG00000014208	108633203	ENSECAG00000010719	ENSMUSG00000060636	MGP_SPRETEiJ_G0021581	100514796	ENSRNOG00000032348	NA	NA	NA	356.049	52.501	1452.01	1446.56	1600.59	1130.06	920.337	740.74	291.043	216.585	1691.75	1554.47	1171.68	1029.41	1747.74	1475.37	0	0	1747.74	1747.74	0	#DIV/0!	1554.47	0	#DIV/0!
RPL24	1	ribosomal protein L24	9	101112181	102396335	ENSBTAG00000013461	ENSCHIG00000011680	ENSECAG00000024095	ENSMUSG00000098274	MGP_SPRETEiJ_G0021709	ENSSSCG00000011952	ENSRNOG00000001611	NA	NA	NA	1016.36	1007.52	1398.19	1381.99	757.89	559.75	733.854	579.512	342.045	244.716	1685.23	1453.91	738.529	801.764	1058.28	805.826	1727.89	1334.35	1727.89	1727.89	342.045	5.05164	1453.91	244.716	5.94123
RPS16	1	ribosomal protein S16	9	101116931	102397676	ENSBTAG00000021093	ENSCHIG00000024160	ENSECAG00000004311	ENSMUSG00000037563	MGP_SPRETEiJ_G0030540	ENSSSCG00000020817	ENSRNOG00000019578	NA	NA	NA	1200.29	1083.24	1293.68	1177.04	888.582	658.624	697.935	521.763	268.69	205.423	1709.74	1586.15	1365.08	905.342	1404.11	908.059	1321	1047.86	1709.74	1709.74	268.69	6.36325	1586.15	205.423	7.72138
YBX1	3	Y-box binding protein 1 (buffalo, goat, horse, pig, cow) | Y box binding protein 1 (rat, sheep) | Y box protein 1 (mouse - M. musculus, mouse - M. spretus)	9	ENSOARG00000020447	102400479	ENSBTAG00000017368	ENSCHIG00000014169	ENSECAG00000023592	ENSMUSG00000028639	MGP_SPRETEiJ_G0027373	ENSSSCG00000028485	ENSRNOG00000023786	NA	NA	NA	895.479	841.87	768.535	752.059	755.597	533.778	1685.48	1163.8	252.394	214.963	908.55	790.126	964.523	601.538	828.692	454.144	628.364	555.226	1685.48	1685.48	252.394	6.67796	1163.8	214.963	5.41394
SAMHD1	3	SAM domain and HD domain 1 (sheep) | SAM domain and HD domain, 1 (mouse - M. musculus, mouse - M. spretus) | SAM and HD domain containing deoxynucleoside triphosphate triphosphohydrolase 1 (goat, buffalo, horse, rat, pig, cow)	9	ENSOARG00000016807	102405584	ENSBTAG00000022007	ENSCHIG00000027049	ENSECAG00000008959	ENSMUSG00000027639	MGP_SPRETEiJ_G0025492	ENSSSCG00000027806	ENSRNOG00000006418	NA	NA	NA	81.0595	24.1045	23.32	17.893	21.641	12.652	237.511	52.737	6.742	4.832	28.105	187.124	208.377	1676.27	82.1295	346.629	7.241	41.226	1676.27	301.353	6.742	44.6979	1676.27	4.832	346.911
RAP1B	2	RAP1B, member of RAS oncogene family (horse, rat, sheep, pig, buffalo, goat, cow) | RAS related protein 1b (mouse - M. musculus, mouse - M. spretus)	9	ENSOARG00000001039	102400135	ENSBTAG00000008967	ENSCHIG00000026537	ENSECAG00000004651	ENSMUSG00000052681	MGP_SPRETEiJ_G0016662	ENSSSCG00000032595	ENSRNOG00000007048	NA	NA	NA	427.912	457.738	390.89	455.887	495.826	571.3	460.45	617.176	178.457	245.276	516.39	615.619	512.086	1670.24	301.353	752.701	966.034	1586.37	1670.24	1118.11	178.457	6.26543	1670.24	245.276	6.80965
GRN	2	granulin (mouse - M. musculus, sheep, rat, mouse - M. spretus, goat) | granulin precursor (cow, pig, horse, buffalo)	9	ENSOARG00000008164	102401840	ENSBTAG00000018823	ENSCHIG00000026100	ENSECAG00000018046	ENSMUSG00000034708	MGP_SPRETEiJ_G0018095	ENSSSCG00000017355	ENSRNOG00000021031	NA	NA	NA	611.601	484.147	253.709	185.742	497.629	437.947	703.426	525.896	324.49	410.821	470.274	498.089	1347.58	958.224	1118.11	852.73	1597.59	1656.37	1656.37	1597.59	253.709	6.29693	1656.37	185.742	8.91756
STAT1	2	signal transducer and activator of transcription 1 (rat, mouse - M. spretus, horse, pig, goat, buffalo, mouse - M. musculus, cow) | signal transducer and activator of transcription 1, 91kDa (sheep)	9	ENSOARG00000013903	102415500	ENSBTAG00000007867	ENSCHIG00000009728	ENSECAG00000009039	ENSMUSG00000026104	MGP_SPRETEiJ_G0014924	ENSSSCG00000016057	ENSRNOG00000014079	NA	NA	NA	349.49	188.699	103.895	123.441	380.328	774.809	392.373	1642.84	183.445	634.034	247.027	1256.37	111.353	444.94	37.575	539.577	57.073	269.28	1642.84	392.373	37.575	10.4424	1642.84	123.441	13.3087
ATOX1	1	antioxidant 1 copper chaperone	9	ENSOARG00000009040	102393135	ENSBTAG00000008340	ENSCHIG00000011535	100071499	ENSMUSG00000018585	MGP_SPRETEiJ_G0017215	100312962	ENSRNOG00000013118	NA	NA	NA	1619.32	1364.33	854.59	715.281	1392.69	1061.61	679.008	475.137	299.437	515.718	0	0	342.745	179.003	208.753	150.636	282.74	214.49	1619.32	1619.32	0	#DIV/0!	1364.33	0	#DIV/0!
EEF2	1	eukaryotic translation elongation factor 2	9	ENSOARG00000011109	102402719	ENSBTAG00000004258	ENSCHIG00000013910	ENSECAG00000020547	ENSMUSG00000034994	MGP_SPRETEiJ_G0016440	ENSSSCG00000025675	ENSRNOG00000020266	NA	NA	NA	340.745	351.869	922.247	847.88	351.478	279.902	375.246	296.108	118.331	96.391	903.416	776.124	936.911	338.925	1611.51	786.553	960.22	651.714	1611.51	1611.51	118.331	13.6186	847.88	96.391	8.79626
SPARC	3	secreted acidic cysteine rich glycoprotein (mouse - M. musculus, mouse - M. spretus) | secreted protein acidic and cysteine rich (cow, buffalo, goat, pig, horse, rat) | secreted protein, acidic, cysteine-rich (osteonectin) (sheep)	9	ENSOARG00000009032	102392811	ENSBTAG00000014835	ENSCHIG00000020972	ENSECAG00000013874	ENSMUSG00000018593	MGP_SPRETEiJ_G0017214	ENSSSCG00000017082	ENSRNOG00000012840	NA	NA	NA	0.763	0.4445	1609.87	1394.24	3.2115	1.7605	1.276	2.2625	4.966	5.165	4.768	3.844	0.2355	0.9185	0.7385	0.3845	1.046	0.927	1609.87	1609.87	0.2355	6835.94	1394.24	0.3845	3626.11
AKR1A1	2	aldo-keto reductase family 1, member A1 (aldehyde reductase) (sheep, mouse - M. spretus, mouse - M. musculus) | aldo-keto reductase family 1 member A1 (cow, buffalo, goat, pig, horse, rat)	9	ENSOARG00000001793	102399958	ENSBTAG00000000497	ENSCHIG00000005900	100052360	ENSMUSG00000028692	MGP_SPRETEiJ_G0027309	ENSSSCG00000029256	ENSRNOG00000016727	NA	NA	NA	191.688	132.305	75.954	72.539	229.464	134.773	263.33	219.602	104.023	84.94	149.165	165.176	1600.75	1588.2	934.193	739.337	780.196	603.387	1600.75	1600.75	75.954	21.0753	1588.2	72.539	21.8944
ADGRE1	1	adhesion G protein-coupled receptor E1	9	101107096	102405722	ENSBTAG00000007901	ENSCHIG00000021647	ENSECAG00000017237	ENSMUSG00000004730	MGP_SPRETEiJ_G0022725	100521889	ENSRNOG00000046254	NA	NA	NA	371.526	623.957	0.52	2.536	20.69	32.288	6.267	27.2585	46.578	76.161	2.332	1.844	889.852	1161.28	509.807	1599.79	467.079	441.419	1599.79	1595.32	0.52	3067.93	1599.79	1.844	867.566
RPL10A	3	ribosomal protein L10A (mouse - M. spretus, rat, mouse - M. musculus) | ribosomal protein L10a [Source:VGNC Symbol;Acc:VGNC:54233] (assigned to orthologue: ENSBTAG00000019494) (goat) | ribosomal protein L10a (horse, pig, buffalo, cow)	9	ENSOARG00000011986	102392488	ENSBTAG00000019494	ENSCHIG00000025943	ENSECAG00000014090	ENSMUSG00000037805	MGP_SPRETEiJ_G0022231	100037993	ENSRNOG00000000505	sheep (ENSOARG00000011986)	NA	NA	2.4395	5.45	1068.14	1041.71	633.559	424.307	543.851	351.406	275.536	218.316	1357.34	1085.82	1188.84	639.319	1595.32	1000.27	799.497	579.832	1595.32	1595.32	2.4395	653.956	1085.82	5.45	199.234
RPL12	1	ribosomal protein L12	9	101111087	102407628	ENSBTAG00000006963	102190330	ENSECAG00000010622	ENSMUSG00000038900	MGP_SPRETEiJ_G0024372	414416	ENSRNOG00000016220	NA	NA	NA	462.216	386.19	869.33	885.614	1174.22	768.483	2.3375	1.2325	331.522	272.601	355.514	329.592	1235.87	755.96	1594.17	991.206	731.544	596.873	1594.17	1594.17	2.3375	682	991.206	1.2325	804.224
RPL13	2	ribosomal protein L13 (sheep, rat, horse, pig, buffalo, mouse - M. musculus, cow) | ribosomal protein L13 [Source:RGD Symbol;Acc:621179] (assigned to orthologue: ENSRNOG00000015335) (mouse - M. spretus)	9	105601848	102403480	ENSBTAG00000012044	ENSCHIG00000001441	ENSECAG00000011670	ENSMUSG00000000740	MGP_SPRETEiJ_G0032794	ENSSSCG00000024974	ENSRNOG00000015335	goat (ENSCHIG00000001441)	NA	NA	288.135	298.791	1197.69	1069.41	581.026	364.736	541.794	354.385	157.09	114.227	835.161	732.136	1138.45	781.604	1585.12	1167.49	1129.75	867.885	1585.12	1585.12	157.09	10.0905	1167.49	114.227	10.2208
HSP90AB1	2	heat shock protein 90 alpha (cytosolic), class B member 1 (mouse - M. spretus, mouse - M. musculus) | heat shock protein 90 alpha family class B member 1 (goat, buffalo, pig, rat, horse, sheep, cow)	9	ENSOARG00000009343	102389823	ENSBTAG00000000778	ENSCHIG00000017807	ENSECAG00000008511	ENSMUSG00000023944	MGP_SPRETEiJ_G0022560	ENSSSCG00000001701	ENSRNOG00000019834	NA	NA	NA	435.241	476.285	691.007	690.243	292.798	219.28	372.704	215.805	266.141	132.829	829.371	585.193	823.636	1237.34	1227.65	1584.65	877.134	948.159	1584.65	1227.65	266.141	4.61278	1584.65	132.829	11.93
LY6E	2	lymphocyte antigen 6 family member E (buffalo, goat, sheep, horse, pig, cow) | lymphocyte antigen 6 complex, locus E (mouse - M. musculus, mouse - M. spretus, rat)	9	ENSOARG00000001470	102391359	ENSBTAG00000017040	ENSCHIG00000005488	ENSECAG00000003310	ENSMUSG00000022587	MGP_SPRETEiJ_G0020784	110260192	ENSRNOG00000007091	NA	NA	NA	0	0	3.9	3.122	0.42	0.4075	1.1215	1.0745	208.551	319.471	0	0	1020.34	1579.56	321.474	1074.3	124.52	523.577	1579.56	1020.34	0	#DIV/0!	1579.56	0	#DIV/0!
MAPKAPK2	3	MAP kinase-activated protein kinase 2 (mouse - M. musculus, mouse - M. spretus) | mitogen-activated protein kinase-activated protein kinase 2 (cow, pig, rat, horse, buffalo, goat) | MAPK activated protein kinase 2 (sheep)	9	ENSOARG00000006187	102401914	ENSBTAG00000038107	ENSCHIG00000026966	ENSECAG00000021899	ENSMUSG00000016528	MGP_SPRETEiJ_G0015370	ENSSSCG00000015650	ENSRNOG00000004726	NA	NA	NA	85.38	75.8425	73.4	84.407	76.104	73.938	126.406	114.648	42.358	44.488	33.463	45.772	232.955	893.586	372.875	1570.88	133.301	202.368	1570.88	1294.74	33.463	38.6917	1570.88	44.488	35.3101
SDCBP	2	syndecan binding protein (syntenin) (sheep) | syndecan binding protein (goat, rat, horse, mouse - M. spretus, pig, cow, mouse - M. musculus, buffalo)	9	ENSOARG00000015568	102415943	ENSBTAG00000019910	ENSCHIG00000017671	ENSECAG00000015053	ENSMUSG00000028249	MGP_SPRETEiJ_G0026740	ENSSSCG00000006237	ENSRNOG00000009683	NA	NA	NA	865.048	882.822	258.609	300.968	494.692	357.415	786.756	550.809	325.067	424.787	305.128	430.411	1485.05	1570.22	1294.74	1134.57	644.429	519.22	1570.22	1485.05	258.609	5.74247	1570.22	300.968	5.21722
SH3BGRL	3	SH3-binding domain glutamic acid-rich protein like (mouse - M. spretus, mouse - M. musculus) | SH3 domain binding glutamate-rich protein like (rat) | SH3 domain binding glutamate rich protein like (cow, pig, horse, sheep, buffalo)	9	ENSOARG00000001228	102403220	ENSBTAG00000010587	ENSCHIG00000011349	ENSECAG00000012612	ENSMUSG00000031246	MGP_SPRETEiJ_G0034510	100520772	ENSRNOG00000002280	goat (SH3BGRL/ENSCHIG00000011349)	NA	NA	412.029	313.534	40.967	46.524	182.845	103.288	138.222	95.6925	275.164	353.819	118.364	156.562	781.11	1550.6	593.716	1009.98	847.016	741.344	1550.6	847.016	40.967	20.6756	1550.6	46.524	33.329
MBD4	3	methyl-CpG binding domain 4 DNA glycosylase (rat) | methyl-CpG binding domain 4, DNA glycosylase (horse, pig, buffalo, goat) | methyl-CpG binding domain protein 4 (mouse - M. spretus, sheep, mouse - M. musculus)	9	ENSOARG00000014699	102408753	ENSBTAG00000021645	ENSCHIG00000009760	ENSECAG00000022106	ENSMUSG00000030322	MGP_SPRETEiJ_G0029788	ENSSSCG00000033303	ENSRNOG00000010919	cow (MBD4/ENSBTAG00000021645)	NA	NA	1548.3	1431.58	10.27	12.727	15.4935	3.729	18.745	5.828	6.861	7.747	30.708	25.129	5.9025	2.085	10.506	2.551	6.689	3.248	1548.3	1548.3	5.9025	262.313	1431.58	2.085	686.61
RPL5	1	ribosomal protein L5	9	101104192	102394270	ENSBTAG00000002026	102190192	ENSECAG00000021065	ENSMUSG00000058558	MGP_SPRETEiJ_G0028510	ENSSSCG00000006899	ENSRNOG00000023529	NA	NA	NA	627.891	555.518	1399.15	1471.78	760.404	490.091	796.721	547.984	304.073	199.237	1186.21	954.244	1547.63	1133.04	1291.68	980.114	916.607	632.617	1547.63	1547.63	304.073	5.08965	1471.78	199.237	7.38708
TPM4	1	tropomyosin 4	9	ENSOARG00000000875	102403764	ENSBTAG00000004553	ENSCHIG00000009601	100147533	ENSMUSG00000031799	MGP_SPRETEiJ_G0032330	ENSSSCG00000013849	ENSRNOG00000015496	NA	NA	NA	391.065	809.293	1532.06	1545.07	532.686	651.173	452.884	338.172	69.361	63.287	1228.97	1092.4	240.509	740.51	198.928	238.783	823.345	1041.45	1545.07	1532.06	69.361	22.0883	1545.07	63.287	24.4138
RPL22	1	ribosomal protein L22	9	101122293	102388937	616065	ENSCHIG00000024561	ENSECAG00000025022	ENSMUSG00000028936	MGP_SPRETEiJ_G0027849	ENSSSCG00000003369	81768	NA	NA	NA	0	0	1476.47	1538.28	720.277	475.498	492.31	319.233	266.014	197.047	631.617	515.383	808.615	586.052	740.868	541.282	0.577	1.689	1538.28	1496.02	0	#DIV/0!	1538.28	0	#DIV/0!
RPL18	1	ribosomal protein L18	9	ENSOARG00000011932	102411751	ENSBTAG00000015388	ENSCHIG00000017451	ENSECAG00000021927	ENSMUSG00000059070	MGP_SPRETEiJ_G0030838	ENSSSCG00000025928	ENSRNOG00000021035	pig (RPL18/ENSSSCG00000025928)	NA	NA	750.455	669.995	1254.16	1128.43	615.775	439.152	632.351	510.898	283.675	218.239	1525.91	1327.82	1387.07	737.819	1496.02	1059.6	1391.56	1031.53	1525.91	1525.91	283.675	5.3791	1327.82	218.239	6.08423
RPL18A	2	ribosomal protein L18a (pig, sheep, horse, buffalo, cow) | ribosomal protein L18A (mouse - M. musculus, mouse - M. spretus, rat)	9	101112566	102401085	ENSBTAG00000015831	ENSCHIG00000025646	ENSECAG00000015258	ENSMUSG00000045128	MGP_SPRETEiJ_G0032292	100520891	ENSRNOG00000018795	goat (ENSCHIG00000025646)	NA	NA	776.309	720.505	1282.06	1137.34	695.335	484.691	546.116	413	277.755	210.401	1045.13	858.072	1510.64	1038.2	430.502	301.613	1028.13	784.442	1510.64	1510.64	277.755	5.43877	1137.34	210.401	5.40558
GNG5	3	G protein subunit gamma 5 (buffalo, goat, pig, horse, cow) | guanine nucleotide binding protein (G protein), gamma 5 [Source:MGI Symbol;Acc:MGI:109164] (assigned to orthologue: ENSMUSG00000068523) (mouse - M. spretus) | guanine nucleotide binding protein (G protein), gamma 5 (mouse - M. musculus)	9	ENSOARG00000013925	102411670	ENSBTAG00000008122	ENSCHIG00000016183	100064813	ENSMUSG00000068523	MGP_SPRETEiJ_G0026678	102166994	ENSRNOG00000038205	rat (Gng5/ENSRNOG00000038205), sheep (ENSOARG00000013925)	NA	NA	876.756	889.498	805.49	1058.01	1004.11	1497.67	304.95	642.722	35.022	35.335	0	0	414.637	360.587	392.649	395.35	0	0	1497.67	1319.13	0	#DIV/0!	1497.67	0	#DIV/0!
RPS9	2	ribosomal protein S9 [Source:VGNC Symbol;Acc:VGNC:34152] (assigned to orthologue: ENSBTAG00000006487) (sheep) | ribosomal protein S9 (buffalo, mouse - M. musculus, cow, horse, rat, mouse - M. spretus, pig, goat)	9	ENSOARG00000002753	102402665	ENSBTAG00000006487	ENSCHIG00000024085	ENSECAG00000020316	ENSMUSG00000006333	MGP_SPRETEiJ_G0030153	ENSSSCG00000029785	ENSRNOG00000058909	NA	NA	NA	559.877	554.744	1055.47	950.031	614.009	571.789	542.279	716.294	373.781	364.73	994.141	884.678	1477.16	908.626	1319.13	1172.91	1282.07	1109.05	1477.16	1477.16	373.781	3.95193	1172.91	364.73	3.21584
FXYD5	2	FXYD domain containing ion transport regulator 5 (cow, sheep, horse, pig, goat, buffalo) | FXYD domain-containing ion transport regulator 5 (mouse - M. musculus, rat, mouse - M. spretus)	9	ENSOARG00000004719	102391469	ENSBTAG00000031441	ENSCHIG00000026985	ENSECAG00000019410	ENSMUSG00000009687	MGP_SPRETEiJ_G0030652	100624274	ENSRNOG00000021062	NA	NA	NA	601.74	418.474	258.985	220.24	703.23	520.068	443.798	259.092	121.922	118.872	223.177	189.803	1294.87	466.841	1462.35	519.5	897.381	646.764	1462.35	1462.35	121.922	11.9941	646.764	118.872	5.44084
SNX5	1	sorting nexin 5	9	ENSOARG00000018045	102410386	ENSBTAG00000003422	ENSCHIG00000017948	ENSECAG00000017202	ENSMUSG00000027423	MGP_SPRETEiJ_G0025298	100155390	ENSRNOG00000006077	NA	NA	NA	468.13	253.022	255.833	155.717	122.486	51.066	358.394	152.844	25.822	10.559	224.602	151.622	1460.51	540.376	972.787	335.91	113.267	74.081	1460.51	1460.51	25.822	56.5608	540.376	10.559	51.1769
CLTA	3	clathrin light chain A (buffalo, goat, horse, pig, cow) | clathrin, light chain A (sheep, rat) | clathrin, light polypeptide (Lca) (mouse - M. spretus, mouse - M. musculus)	9	ENSOARG00000011612	102415424	ENSBTAG00000001137	ENSCHIG00000016030	ENSECAG00000012884	ENSMUSG00000028478	MGP_SPRETEiJ_G0026922	ENSSSCG00000037131	ENSRNOG00000014635	NA	NA	NA	1451.37	931.827	258.138	217.298	479.163	311.224	407.372	232.421	82.35	84.499	405.609	318.232	469.297	290.315	463.632	374.796	251.447	206.324	1451.37	1451.37	82.35	17.6245	931.827	84.499	11.0277
SH3BGRL3	3	SH3 domain binding glutamate rich protein like 3 (buffalo, goat, horse, pig, cow) | SH3 domain binding glutamate-rich protein like 3 (rat, sheep) | SH3 domain binding glutamic acid-rich protein-like 3 (mouse - M. spretus, mouse - M. musculus)	9	101111864	102392618	ENSBTAG00000009580	ENSCHIG00000023533	ENSECAG00000011837	ENSMUSG00000028843	MGP_SPRETEiJ_G0027588	ENSSSCG00000034937	ENSRNOG00000015967	NA	NA	NA	256.75	179.261	1435.16	1268.17	1252.97	985.361	1056.31	603.753	34.953	28.053	490.561	409.079	1098.15	444.136	1295.37	749.503	550.679	317.2	1435.16	1435.16	34.953	41.0597	1268.17	28.053	45.2062
CD44	3	CD44 molecule (cow) | CD44 molecule (Indian blood group) (pig, rat, sheep, horse, buffalo, goat) | CD44 antigen (mouse - M. musculus, mouse - M. spretus)	9	ENSOARG00000018809	102404126	ENSBTAG00000011578	ENSCHIG00000021491	ENSECAG00000010267	ENSMUSG00000005087	MGP_SPRETEiJ_G0024921	ENSSSCG00000013297	ENSRNOG00000006094	NA	NA	NA	487.502	1168.86	308.858	544.978	378.18	437.267	445.733	1424.47	165.235	282.43	242.393	398.032	192.736	182.553	283.185	477.536	671.218	1400.95	1424.47	671.218	165.235	4.0622	1424.47	182.553	7.80305
CALR	1	calreticulin	9	ENSOARG00000009870	102413610	ENSBTAG00000015114	ENSCHIG00000023446	ENSECAG00000008164	ENSMUSG00000003814	MGP_SPRETEiJ_G0032429	ENSSSCG00000013746	ENSRNOG00000003029	NA	NA	NA	970.048	842.607	895.998	880.253	655.705	506.898	790.217	590.193	287.629	292.415	1272.82	1417.42	554.86	425.173	547.89	449.101	1026.04	913.223	1417.42	1272.82	287.629	4.4252	1417.42	292.415	4.84729
PICALM	1	phosphatidylinositol binding clathrin assembly protein	9	ENSOARG00000004654	102415949	ENSBTAG00000001657	ENSCHIG00000015634	ENSECAG00000019264	ENSMUSG00000039361	MGP_SPRETEiJ_G0031091	ENSSSCG00000014913	ENSRNOG00000018322	NA	NA	NA	1140.16	1417.22	259.844	383.435	396.801	545.273	533.639	874.511	116.34	146.534	313.683	416.135	168.896	234.839	83.312	111.686	190.214	225.99	1417.22	1140.16	83.312	13.6855	1417.22	111.686	12.6893
SOCS3	1	suppressor of cytokine signaling 3	9	ENSOARG00000000175	102397559	ENSBTAG00000008441	ENSCHIG00000011290	ENSECAG00000001249	ENSMUSG00000053113	MGP_SPRETEiJ_G0018320	ENSSSCG00000036956	ENSRNOG00000002946	NA	NA	NA	26.07	220.719	11.279	21.198	7.7115	174.393	28.636	396.254	5.11	25.279	9.68	39.124	12.713	670.739	81.347	1416.48	42.912	434.838	1416.48	569.144	5.11	111.379	1416.48	21.198	66.8214
NPM1	3	nucleophosmin (goat, pig) | nucleophosmin (nucleolar phosphoprotein B23, numatrin) (sheep) | nucleophosmin 1 (rat, horse, mouse - M. spretus, buffalo, mouse - M. musculus, cow)	9	101104783	102411698	ENSBTAG00000015316	ENSCHIG00000013986	ENSECAG00000021950	ENSMUSG00000057113	MGP_SPRETEiJ_G0017033	ENSSSCG00000016998	ENSRNOG00000004616	NA	NA	NA	266.731	346.192	1406.95	1408.43	455.62	309.142	526.758	273.904	195.72	126.328	928.798	726.099	565.885	457.279	569.144	367.843	669.634	485.168	1408.43	1406.95	195.72	7.18857	1408.43	126.328	11.149
BIRC3	2	baculoviral IAP repeat-containing 3 (mouse - M. musculus, mouse - M. spretus, rat) | baculoviral IAP repeat containing 3 (pig, horse, sheep, goat, buffalo, cow)	9	ENSOARG00000006356	102394110	ENSBTAG00000024918	ENSCHIG00000012208	ENSECAG00000012229	ENSMUSG00000032000	MGP_SPRETEiJ_G0032882	ENSSSCG00000027529	ENSRNOG00000005731	NA	NA	NA	54.35	235.344	28.454	84.306	80.2185	1260.75	64.5765	1393.84	25.174	651.692	68.966	184.413	51.333	234.518	84.8375	505.644	42.367	114.36	1393.84	1137.61	25.174	45.1899	1393.84	84.306	16.5331
ANXA5	1	annexin A5	9	ENSOARG00000014830	102411636	ENSBTAG00000021746	ENSCHIG00000021759	ENSECAG00000006429	ENSMUSG00000027712	MGP_SPRETEiJ_G0025871	ENSSSCG00000009097	ENSRNOG00000014453	NA	NA	NA	921.655	894.798	1109.13	1020.3	1393.03	1082	1099.33	858.918	506.547	497.841	800.2	749.527	1083.76	1290.21	1137.61	473.32	1383.64	1170.97	1393.03	1393.03	506.547	2.75005	1290.21	473.32	2.72587
CAPZA2	3	capping protein (actin filament) muscle Z-line, alpha 2 (mouse - M. spretus, sheep, mouse - M. musculus) | capping actin protein of muscle Z-line subunit alpha 2 (buffalo, rat, horse, cow) | capping actin protein of muscle Z-line alpha subunit 2 (goat, pig)	9	ENSOARG00000000161	102394509	ENSBTAG00000004072	ENSCHIG00000013697	ENSECAG00000021693	ENSMUSG00000015733	MGP_SPRETEiJ_G0029119	ENSSSCG00000028113	ENSRNOG00000056207	NA	NA	NA	164.508	143.276	163.909	166.972	256.757	241.79	277.022	244.121	90.257	76.753	470.085	473.601	571.76	1383.82	292.925	878.005	304.643	373.672	1383.82	1380.17	90.257	15.2916	1383.82	76.753	18.0295
LPL	1	lipoprotein lipase	9	ENSOARG00000010719	102412415	ENSBTAG00000012855	ENSCHIG00000025623	ENSECAG00000010145	ENSMUSG00000015568	MGP_SPRETEiJ_G0032221	ENSSSCG00000040631	ENSRNOG00000012181	NA	NA	NA	630.85	280.445	226.954	87.724	1028.79	1108.95	925.322	286.388	530.816	500.448	880.121	641.956	1327.65	731.4	1380.17	434.654	987.337	410.248	1380.17	1380.17	226.954	6.0813	1108.95	87.724	12.6414
SLC2A6	2	solute carrier family 2 member 6 (cow, goat, buffalo, horse, rat, sheep, pig) | solute carrier family 2 (facilitated glucose transporter), member 6 (mouse - M. musculus, mouse - M. spretus)	9	ENSOARG00000003228	102411089	ENSBTAG00000001824	ENSCHIG00000022381	ENSECAG00000029514	ENSMUSG00000036067	MGP_SPRETEiJ_G0024252	ENSSSCG00000024166	ENSRNOG00000005900	NA	NA	NA	15.959	105.674	3.399	21.292	28.5955	115.213	16.501	181.717	1.029	25.96	2.582	116.835	39.716	373.322	77.9195	1370.52	83.385	292.126	1370.52	1289.26	1.029	1252.93	1370.52	21.292	64.368
SIRPA	2	signal regulatory protein alpha (cow, goat, buffalo, horse, pig) | signal-regulatory protein alpha (mouse - M. musculus, rat, mouse - M. spretus, sheep)	9	101105677	102405768	ENSBTAG00000007213	102174490	100067339	ENSMUSG00000037902	MGP_SPRETEiJ_G0025208	494566	ENSRNOG00000004763	NA	NA	NA	8.9635	8.8515	4.592	6.337	96.3415	105.917	516.295	500.103	5.987	7.587	151.545	244.82	1096.39	555.242	1289.26	1362.82	371.716	213.82	1362.82	1289.26	4.592	280.762	1362.82	6.337	215.057
PSME1	2	proteasome activator subunit 1 (pig, sheep, rat, horse, buffalo, goat, cow) | proteasome (prosome, macropain) activator subunit 1 (PA28 alpha) (mouse - M. spretus, mouse - M. musculus)	9	ENSOARG00000019219	102397070	ENSBTAG00000021395	ENSCHIG00000009755	ENSECAG00000016855	ENSMUSG00000022216	MGP_SPRETEiJ_G0020188	ENSSSCG00000002006	ENSRNOG00000019041	NA	NA	NA	128.599	140.622	242.433	307.014	205.957	418.329	140.946	319.877	76.328	121.098	100.985	164.69	314.894	1355.77	118.927	562.514	187.888	329.954	1355.77	314.894	76.328	4.12554	1355.77	121.098	11.1957
CHMP4B	1	charged multivesicular body protein 4B	9	ENSOARG00000008841	102412244	ENSBTAG00000013387	ENSCHIG00000015320	ENSECAG00000008311	ENSMUSG00000038467	MGP_SPRETEiJ_G0025439	ENSSSCG00000007272	100359642	NA	NA	NA	142.458	122.067	144.399	144.726	81.4335	66.0285	49.7065	28.065	55.205	82.436	59.71	55.121	412.13	1346.22	296.144	313.24	2.385	1.911	1346.22	811.025	2.385	340.052	1346.22	1.911	704.46
PGAM1	2	phosphoglycerate mutase 1 (rat, mouse - M. spretus, horse, pig, goat, buffalo, mouse - M. musculus, cow) | phosphoglycerate mutase 1 (brain) (sheep)	9	101108532	102401203	ENSBTAG00000012697	ENSCHIG00000023008	ENSECAG00000010786	ENSMUSG00000011752	MGP_SPRETEiJ_G0023879	ENSSSCG00000010517	ENSRNOG00000050585	NA	NA	NA	10.143	13.129	734.951	661.047	1341.61	720.39	1082.29	626.433	366.849	323.133	552.287	393.806	618.337	299.779	811.025	604.027	528.111	665.662	1341.61	1341.61	10.143	132.27	720.39	13.129	54.8702
CXCL16	2	chemokine (C-X-C motif) ligand 16 (sheep, mouse - M. spretus) | C-X-C motif chemokine ligand 16 (cow, pig, horse, rat, buffalo, goat)	9	101111722	102394558	ENSBTAG00000031998	102178301	ENSECAG00000018406	ENSMUSG00000018920	MGP_SPRETEiJ_G0017468	396735	ENSRNOG00000026647	mouse - M. musculus (Cxcl16/ENSMUSG00000018920)	NA	NA	51.6175	320.212	20.936	50.161	285.813	1341.46	411.818	1196.04	323.04	359.834	45.601	296.115	129.225	207.013	166.904	503.709	133.525	386.464	1341.46	504.087	20.936	24.0775	1341.46	50.161	26.7432
P4HB	2	prolyl 4-hydroxylase, beta polypeptide (mouse - M. spretus, sheep, mouse - M. musculus) | prolyl 4-hydroxylase subunit beta (cow, pig, horse, rat, buffalo, goat)	9	ENSOARG00000018038	102400786	ENSBTAG00000006045	ENSCHIG00000026541	ENSECAG00000009583	ENSMUSG00000025130	MGP_SPRETEiJ_G0018371	ENSSSCG00000039148	ENSRNOG00000036689	NA	NA	NA	560.981	411.077	701.041	577.832	687.107	436.55	527.298	326.212	165.901	156.593	289.732	268.017	401.056	190.752	504.087	368.349	1088.43	1341.13	1341.13	1088.43	165.901	6.56074	1341.13	156.593	8.56446
NDUFA4	3	Ndufa4, mitochondrial complex associated (mouse - M. musculus, mouse - M. spretus) | NDUFA4, mitochondrial complex associated (buffalo, rat, pig) | NDUFA4 mitochondrial complex associated (cow)	9	ENSOARG00000006367	102395667	ENSBTAG00000011145	ENSCHIG00000014929	ENSECAG00000026987	ENSMUSG00000029632	MGP_SPRETEiJ_G0029102	100579141	ENSRNOG00000005512	goat (ENSCHIG00000014929), horse (ENSECAG00000026987), sheep (ENSOARG00000006367)	NA	NA	1324.07	1110.79	740.639	753.777	1119.66	753.964	233.46	133.697	581.234	528.901	8.679	6.434	265.824	252.077	92.698	79.6695	117.091	94.305	1324.07	1324.07	8.679	152.56	1110.79	6.434	172.643
ATP6V1E1	3	ATPase, H+ transporting, lysosomal 31kDa, V1 subunit E1 (sheep) | ATPase, H+ transporting, lysosomal V1 subunit E1 (mouse - M. spretus) | ATPase H+ transporting V1 subunit E1 (buffalo, goat, pig, rat, horse, cow)	9	ENSOARG00000013489	102401682	ENSBTAG00000014238	ENSCHIG00000022809	ENSECAG00000016487	ENSMUSG00000019210	MGP_SPRETEiJ_G0029840	ENSSSCG00000000767	ENSRNOG00000011905	mouse - M. musculus (Atp6v1e1/ENSMUSG00000019210)	NA	NA	508.251	632.125	422.552	459.426	400.819	442.341	485.522	759.932	164.005	188.814	222.26	260.595	308.45	619.899	532.279	1322.35	496.439	741.282	1322.35	532.279	164.005	3.24551	1322.35	188.814	7.00345
IL6	1	interleukin 6	9	ENSOARG00000012021	102415101	ENSBTAG00000014921	ENSCHIG00000012291	ENSECAG00000016482	ENSMUSG00000025746	MGP_SPRETEiJ_G0028044	ENSSSCG00000020970	ENSRNOG00000010278	NA	NA	NA	0.9105	43.8895	15.961	1312.73	0.767	134.106	6.7895	333.6	0.034	31.95	0.175	0.523	0	204.993	0.1745	368.727	1.503	189.351	1312.73	562.644	0	#DIV/0!	1312.73	0.523	2510
ATP6V1F	3	ATPase, H+ transporting, lysosomal V1 subunit F (mouse - M. spretus, mouse - M. musculus) | ATPase H+ transporting V1 subunit F (cow, buffalo, pig, horse, rat, sheep) | ATPase H+ transporting V1 subunit F [Source:HGNC Symbol;Acc:HGNC:16832] (assigned to orthologue: ENSOARG00000003506) (goat)	9	ENSOARG00000003506	102397284	ENSBTAG00000007572	ENSCHIG00000008493	ENSECAG00000034144	ENSMUSG00000004285	MGP_SPRETEiJ_G0029172	ENSSSCG00000016577	ENSRNOG00000007392	NA	NA	NA	1297.17	1219.18	811.055	756.255	560.323	481.072	296.23	247.151	535.19	480.118	260.779	239.15	326.547	244.355	562.644	381.236	352.579	373.65	1297.17	1297.17	260.779	4.97423	1219.18	239.15	5.09797
GMFG	2	glia maturation factor, gamma (rat, mouse - M. spretus, sheep, mouse - M. musculus) | glia maturation factor gamma (cow, pig, goat, buffalo)	9	ENSOARG00000006029	102400919	ENSBTAG00000005390	ENSCHIG00000000599	ENSECAG00000037706	ENSMUSG00000060791	MGP_SPRETEiJ_G0030546	ENSSSCG00000040981	ENSRNOG00000019838	horse (ENSECAG00000037706)	NA	NA	302.524	235.889	41.475	41.909	556.629	456.451	660.554	438.377	210.018	209.3	1292.66	1005.21	211.52	296.029	265.548	445.324	568.494	524.727	1292.66	1292.66	41.475	31.1673	1005.21	41.909	23.9854
OST4	2	oligosaccharyltransferase complex subunit 4, non-catalytic (horse, rat, sheep, pig, goat, buffalo, cow) | oligosaccharyltransferase complex subunit 4 (non-catalytic) (mouse - M. musculus, mouse - M. spretus)	9	ENSOARG00000019491	102392135	617040	102185578	ENSECAG00000042838	ENSMUSG00000038803	MGP_SPRETEiJ_G0028062	100524019	ENSRNOG00000008605	NA	NA	NA	1290.27	1170.83	0	0	788.131	527.976	515.861	370.822	380.797	488.921	0	0	298.904	194.495	360.492	336.277	377.723	364.045	1290.27	1290.27	0	#DIV/0!	1170.83	0	#DIV/0!
SGK1	1	serum/glucocorticoid regulated kinase 1	9	ENSOARG00000014710	102405402	ENSBTAG00000004269	ENSCHIG00000010215	ENSECAG00000020431	ENSMUSG00000019970	MGP_SPRETEiJ_G0015974	ENSSSCG00000021443	ENSRNOG00000011815	NA	NA	NA	64.5885	72.7335	74.645	67.187	211.072	776.616	367.745	1277.64	193.234	121.101	226.341	198.376	89.8105	39.2715	804.067	486.249	437.217	474.712	1277.64	804.067	64.5885	12.4491	1277.64	39.2715	32.5336
PLEK	1	pleckstrin	9	ENSOARG00000019902	102407751	ENSBTAG00000009658	ENSCHIG00000017674	ENSECAG00000018996	ENSMUSG00000020120	MGP_SPRETEiJ_G0016947	ENSSSCG00000008348	ENSRNOG00000005214	NA	NA	NA	125.135	564.779	64.934	140.974	299.255	621.562	317.49	710.615	78.189	423.46	108.737	154.549	150.108	1030.33	335.847	1271.35	181.036	653.036	1271.35	335.847	64.934	5.17213	1271.35	140.974	9.01835
GLRX	1	glutaredoxin	9	ENSOARG00000009427	102405449	ENSBTAG00000038186	ENSCHIG00000011826	ENSECAG00000024613	ENSMUSG00000021591	MGP_SPRETEiJ_G0019612	397463	ENSRNOG00000012183	goat (GLRX/ENSCHIG00000011826), sheep (GLRX/ENSOARG00000009427)	NA	NA	3.808	2.79	0.168	0	915.584	417.127	474.344	208.802	38.441	32.473	376.774	1251.38	151.565	586.767	67.7655	220.262	276.816	161.995	1251.38	1244.65	0.168	7408.62	1251.38	0	#DIV/0!
ATP6V0B	4	ATPase H+ transporting V0 subunit b (cow, horse, pig, buffalo, goat) | ATPase H+ transporting V0 subunit B (rat) | ATPase, H+ transporting, lysosomal 21kDa, V0 subunit b (sheep) | ATPase, H+ transporting, lysosomal V0 subunit B (mouse - M. spretus, mouse - M. musculus)	9	ENSOARG00000000665	102408343	ENSBTAG00000018889	ENSCHIG00000017292	ENSECAG00000024290	ENSMUSG00000033379	MGP_SPRETEiJ_G0027337	ENSSSCG00000039267	ENSRNOG00000019655	NA	NA	NA	389.972	419.642	300.919	256.276	634.168	539.289	396.174	346.726	293.002	238.494	537.114	536.581	793.622	569.432	1244.65	1195.68	498.731	565.249	1244.65	1244.65	293.002	4.24792	1195.68	238.494	5.01347
GNG2	2	G protein subunit gamma 2 (rat, sheep, horse, pig, goat, buffalo, cow) | guanine nucleotide binding protein (G protein), gamma 2 (mouse - M. musculus, mouse - M. spretus)	9	ENSOARG00000020702	102412203	ENSBTAG00000003043	ENSCHIG00000010532	ENSECAG00000029588	ENSMUSG00000043004	MGP_SPRETEiJ_G0019857	102165618	ENSRNOG00000048980	NA	NA	NA	272.37	425.546	159.169	141.476	1056.02	1240.29	154.838	178.998	118.179	158.933	76.899	200.053	228.077	72.9095	107.139	31.4945	58.559	81.056	1240.29	1056.02	58.559	18.0334	1240.29	31.4945	39.381
SNX10	1	sorting nexin 10	9	ENSOARG00000010012	102404030	ENSBTAG00000001822	ENSCHIG00000021478	ENSECAG00000013745	ENSMUSG00000038301	MGP_SPRETEiJ_G0029381	ENSSSCG00000037598	ENSRNOG00000011944	NA	NA	NA	71.961	327.849	85.972	148.661	318.399	683.511	251.692	1231.82	66.52	468.656	194.398	962.388	95.9105	461.847	88.4305	250.811	148.521	405.266	1231.82	725.396	66.52	10.9049	1231.82	148.661	8.28608
ARPC3	3	actin related protein 2/3 complex, subunit 3, 21kDa (sheep) | actin related protein 2/3 complex subunit 3 (cow, buffalo, goat, pig, horse) | actin related protein 2/3 complex, subunit 3 (mouse - M. musculus, mouse - M. spretus, rat)	9	ENSOARG00000016761	102416060	ENSBTAG00000005345	102175884	ENSECAG00000020416	ENSMUSG00000029465	MGP_SPRETEiJ_G0028704	ENSSSCG00000009821	ENSRNOG00000008673	NA	NA	NA	926.442	820.547	454.901	501.496	985.944	883.537	1230.57	997.832	230.884	220.978	751.209	756.858	670.821	685.228	725.396	590.774	550.868	475.854	1230.57	1230.57	230.884	5.32981	997.832	220.978	4.51552
NAMPT	1	nicotinamide phosphoribosyltransferase	9	ENSOARG00000004500	102411526	ENSBTAG00000015509	ENSCHIG00000013574	ENSECAG00000012484	ENSMUSG00000020572	MGP_SPRETEiJ_G0018529	ENSSSCG00000015435	ENSRNOG00000009754	NA	NA	NA	38.919	43.6745	28.576	40.112	55.554	209.939	35.1695	229.97	160.792	538.439	76.413	168.678	183.12	1230.28	86.447	501.226	84.475	538.702	1230.28	183.12	28.576	6.40817	1230.28	40.112	30.6711
CDC42SE1	1	CDC42 small effector 1	9	ENSOARG00000020926	102414449	614042	ENSCHIG00000009064	ENSECAG00000022023	ENSMUSG00000046722	MGP_SPRETEiJ_G0026279	ENSSSCG00000031881	ENSRNOG00000060538	NA	NA	NA	539.023	501.894	246.192	305.789	281.605	370.207	1098.88	1229.94	622.741	831.36	296.774	273.303	121.162	132.626	177.808	210.596	121.635	140.715	1229.94	1098.88	121.162	9.0695	1229.94	132.626	9.27374
RPL28	2	ribosomal protein L28 [Source:HGNC Symbol;Acc:HGNC:10330] (assigned to orthologue: ENSOARG00000001428) (goat) | ribosomal protein L28 (buffalo, mouse - M. musculus, cow, pig, rat, sheep, mouse - M. spretus, horse)	9	ENSOARG00000001428	102392233	ENSBTAG00000023343	ENSCHIG00000025540	ENSECAG00000026938	ENSMUSG00000030432	MGP_SPRETEiJ_G0030183	ENSSSCG00000039460	ENSRNOG00000017127	NA	NA	NA	692.033	636.793	976.527	889.965	333.783	252.012	543.737	407.599	225.723	170.796	1076.56	907.495	1225.18	605.582	901.729	517.845	1085.71	829.553	1225.18	1225.18	225.723	5.42782	907.495	170.796	5.31333
SQSTM1	1	sequestosome 1	9	ENSOARG00000002683	102407430	ENSBTAG00000015591	ENSCHIG00000022932	ENSECAG00000020929	ENSMUSG00000015837	MGP_SPRETEiJ_G0017129	ENSSSCG00000014016	ENSRNOG00000003147	NA	NA	NA	340.308	768.204	376.398	358.922	486.683	1224.98	401.502	1045.3	108.594	128.28	257.646	338.391	618.167	465.01	526.672	189.236	338.717	398.803	1224.98	618.167	108.594	5.69246	1224.98	128.28	9.54931
CALM2	2	calmodulin 2 (phosphorylase kinase, delta) (sheep) | calmodulin 2 (buffalo, goat, horse, mouse - M. spretus, pig, cow, mouse - M. musculus)	9	ENSOARG00000005297	102410813	ENSBTAG00000001575	ENSCHIG00000011230	ENSECAG00000008396	ENSMUSG00000036438	MGP_SPRETEiJ_G0022863	100522926	ENSRNOG00000030871	rat (Calm2/ENSRNOG00000030871)	NA	NA	1203.98	884.176	890.378	960.945	1224.8	507.911	1093.49	571.504	213.732	156.408	144.472	105.875	564.522	385.877	572.864	373.324	119.915	69.829	1224.8	1224.8	119.915	10.2139	960.945	69.829	13.7614
ATP6V1G1	2	ATPase, H+ transporting, lysosomal V1 subunit G1 (mouse - M. musculus, mouse - M. spretus) | ATPase H+ transporting V1 subunit G1 (buffalo, goat, rat, horse, sheep, pig, cow)	9	ENSOARG00000005993	102412274	ENSBTAG00000000203	ENSCHIG00000015713	ENSECAG00000037138	ENSMUSG00000039105	MGP_SPRETEiJ_G0027059	ENSSSCG00000032835	ENSRNOG00000008163	NA	NA	NA	1222.14	1174.54	722.837	730.589	921.223	795.693	359.627	462.395	665.265	563.303	522.702	447.355	589.294	553.789	518.056	369.78	489.215	508.803	1222.14	1222.14	359.627	3.39836	1174.54	369.78	3.17631
PTN	1	pleiotrophin	9	ENSOARG00000009728	102412321	ENSBTAG00000002317	ENSCHIG00000026987	ENSECAG00000000593	ENSMUSG00000029838	MGP_SPRETEiJ_G0029222	ENSSSCG00000016522	ENSRNOG00000011946	NA	NA	NA	0.094	0	1221.03	1041.16	0.175	0.1925	0.971	0.2815	0.056	0.154	0.851	0.733	0	0.24	0.0635	0.09	2.3	1.583	1221.03	1221.03	0	#DIV/0!	1041.16	0	#DIV/0!
RBM3	2	RNA binding motif (RNP1, RRM) protein 3 (sheep, rat, mouse - M. spretus, pig, goat, mouse - M. musculus) | RNA binding motif protein 3 (cow, horse, buffalo)	9	ENSOARG00000012250	102395679	ENSBTAG00000025848	ENSCHIG00000009007	ENSECAG00000024257	ENSMUSG00000031167	MGP_SPRETEiJ_G0034063	100627807	ENSRNOG00000005387	NA	NA	NA	944.596	914.915	1212	1176.61	696.207	617.754	536.191	375.238	450.115	391.037	158.135	156.501	359.824	317.71	273.525	222.316	464.884	608.779	1212	1212	158.135	7.66434	1176.61	156.501	7.51823
ARHGDIA	2	Rho GDP dissociation inhibitor (GDI) alpha (mouse - M. spretus, sheep, mouse - M. musculus) | Rho GDP dissociation inhibitor alpha (goat, buffalo, rat, horse, pig, cow)	9	ENSOARG00000017985	102401114	ENSBTAG00000030209	ENSCHIG00000021653	ENSECAG00000020501	ENSMUSG00000025132	MGP_SPRETEiJ_G0018372	ENSSSCG00000034058	ENSRNOG00000036688	NA	NA	NA	622.801	419.976	497.051	376.866	534.162	324.486	645.229	314.262	239.426	182.734	287.942	215.31	705.639	539.587	879.162	646.327	1190.9	1167.68	1190.9	1190.9	239.426	4.97398	1167.68	182.734	6.39003
PGK1	1	phosphoglycerate kinase 1	9	ENSOARG00000018803	102392495	ENSBTAG00000000894	ENSCHIG00000009440	ENSECAG00000014984	ENSMUSG00000062070	MGP_SPRETEiJ_G0034492	ENSSSCG00000012440	ENSRNOG00000058249	goat (PGK1/ENSCHIG00000009440)	NA	NA	595.673	532.755	115.549	123.951	620.919	590.46	769.926	815.183	276.682	275.455	486.079	424.786	535.825	357.514	632.454	448.255	964.781	1190.07	1190.07	964.781	115.549	8.34954	1190.07	123.951	9.60114
EEF1B2	2	eukaryotic translation elongation factor 1 beta 2 (goat, mouse - M. spretus, rat, horse, pig, cow, mouse - M. musculus, buffalo) | eukaryotic translation elongation factor 1 beta 2 [Source:VGNC Symbol;Acc:VGNC:54422] (assigned to orthologue: ENSBTAG00000021979), eukaryotic translation elongation factor 1 beta 2 [Source:NCBI gene;Acc:102182354] (assigned to orthologue: ENSCHIG00000026794) (sheep)	9	ENSOARG00000018622	102406183	ENSBTAG00000021979	ENSCHIG00000026794	ENSECAG00000016653	ENSMUSG00000025967	MGP_SPRETEiJ_G0015005	ENSSSCG00000016128	ENSRNOG00000024186	NA	NA	NA	366.414	371.269	510.068	517.089	384.496	249.422	293.479	138.259	179.222	116.573	1189.99	832.7	992.172	641.804	845.621	519.052	478.665	358.818	1189.99	1189.99	179.222	6.63978	832.7	116.573	7.14316
RPS5	1	ribosomal protein S5	9	ENSOARG00000003848	102392778	ENSBTAG00000015989	ENSCHIG00000019536	ENSECAG00000016340	ENSMUSG00000012848	MGP_SPRETEiJ_G0030268	ENSSSCG00000004002	ENSRNOG00000019453	NA	NA	NA	663.09	623.822	1066.67	918.623	586.949	422.725	622.096	483.147	243.961	197.717	1188.97	977.453	1048.66	794.461	1095.76	774.347	761.241	578.482	1188.97	1188.97	243.961	4.87359	977.453	197.717	4.9437
EMP3	1	epithelial membrane protein 3	9	ENSOARG00000011691	102391125	ENSBTAG00000018013	ENSCHIG00000026219	ENSECAG00000010042	ENSMUSG00000040212	MGP_SPRETEiJ_G0030850	ENSSSCG00000023377	ENSRNOG00000021104	NA	NA	NA	800.582	1098.34	480.469	457.311	488.522	753.72	383.137	348.634	569.963	494.94	341.11	290.499	837.558	236.967	733.138	494.788	1186.93	1065.35	1186.93	1186.93	341.11	3.47961	1098.34	236.967	4.63499
CFLAR	2	CASP8 and FADD-like apoptosis regulator (mouse - M. spretus, rat, sheep, mouse - M. musculus) | CASP8 and FADD like apoptosis regulator (cow, buffalo, goat, pig, horse)	9	ENSOARG00000016852	102412372	ENSBTAG00000010998	ENSCHIG00000016459	ENSECAG00000021300	ENSMUSG00000026031	MGP_SPRETEiJ_G0014975	ENSSSCG00000016101	ENSRNOG00000012473	NA	NA	NA	40.5745	89.039	14.951	34.482	50.144	218.201	59.6635	1180.79	32.04	243.594	75.963	115.689	63.201	680.951	52.7105	390.428	25.901	300.234	1180.79	75.963	14.951	5.0808	1180.79	34.482	34.2437
MMP13	1	matrix metallopeptidase 13	9	ENSOARG00000004790	102413613	ENSBTAG00000015059	ENSCHIG00000021039	ENSECAG00000005506	ENSMUSG00000050578	MGP_SPRETEiJ_G0032870	ENSSSCG00000014988	ENSRNOG00000008478	NA	NA	NA	0.417	0.5705	9.875	14.568	2.0295	85.875	0.1585	0.442	0.061	0.128	0.066	0.196	3.034	1174.99	0.7575	66.3915	0.925	12.659	1174.99	1038.84	0.061	17030.1	1174.99	0.128	9179.65
CD9	2	CD9 antigen (mouse - M. musculus, mouse - M. spretus) | CD9 molecule (buffalo, goat, rat, horse, sheep, pig, cow)	9	ENSOARG00000008605	102397444	ENSBTAG00000014764	ENSCHIG00000008887	ENSECAG00000003002	ENSMUSG00000030342	MGP_SPRETEiJ_G0029925	ENSSSCG00000022230	ENSRNOG00000019556	NA	NA	NA	530.339	581.398	367.374	510.952	1006.83	883.804	991.804	1171.58	79.531	71.184	478.525	502.644	454.224	198.617	1038.84	479.274	451.655	249.54	1171.58	1038.84	79.531	13.062	1171.58	71.184	16.4584
ARPC5	3	actin related protein 2/3 complex subunit 5 (pig, horse, buffalo, goat, cow) | actin related protein 2/3 complex, subunit 5, 16kDa (sheep) | actin related protein 2/3 complex, subunit 5 (rat, mouse - M. spretus, mouse - M. musculus)	9	ENSOARG00000002017	102396222	ENSBTAG00000045582	ENSCHIG00000017166	ENSECAG00000019128	ENSMUSG00000008475	MGP_SPRETEiJ_G0015509	ENSSSCG00000015560	ENSRNOG00000028062	NA	NA	NA	1135.82	1037.24	563.024	563.56	1096.67	870.78	699.375	469.361	1017.21	1170.37	707.222	731.485	332.804	522.133	392.654	543.869	312.084	343.626	1170.37	1135.82	312.084	3.63948	1170.37	343.626	3.40594
ITGB2	3	integrin, beta 2 (complement component 3 receptor 3 and 4 subunit) (sheep) | integrin subunit beta 2 (cow, goat, buffalo, pig, horse, rat) | integrin beta 2 (mouse - M. musculus, mouse - M. spretus)	9	ENSOARG00000012367	102400120	ENSBTAG00000017060	ENSCHIG00000014136	ENSECAG00000023061	ENSMUSG00000000290	MGP_SPRETEiJ_G0016296	ENSSSCG00000025133	ENSRNOG00000001224	NA	NA	NA	300.377	235.911	94.655	80.841	554.118	415.127	509.462	357.204	52.772	56.321	128.308	138.028	484.458	317.167	411.51	240.881	1168.59	915.162	1168.59	1168.59	52.772	22.1442	915.162	56.321	16.249
IRF7	1	interferon regulatory factor 7	9	ENSOARG00000006626	102399283	ENSBTAG00000047680	ENSCHIG00000011345	ENSECAG00000009744	ENSMUSG00000025498	MGP_SPRETEiJ_G0031797	ENSSSCG00000012853	ENSRNOG00000017414	NA	NA	NA	2.441	13.927	0.33	1.873	23.7275	178.051	15.7065	216.527	45.527	100.528	14.336	105.454	154.345	1163.41	7.846	467.521	44.125	1126.42	1163.41	462.385	0.33	1401.17	1163.41	1.873	621.146
NCF1	1	neutrophil cytosolic factor 1	9	ENSOARG00000011046	102413685	ENSBTAG00000003305	ENSCHIG00000022178	ENSECAG00000015095	ENSMUSG00000015950	MGP_SPRETEiJ_G0028807	ENSSSCG00000007722	ENSRNOG00000001480	NA	NA	NA	13.567	39.6135	2.424	9.339	46.172	163.644	67.944	623.082	10.105	12.669	17.951	94.877	303.312	365.608	462.385	1161.55	354	601.507	1161.55	462.385	2.424	190.753	1161.55	9.339	124.377
SLC31A2	3	solute carrier family 31, member 2 (mouse - M. musculus, mouse - M. spretus) | solute carrier family 31 (copper transporter), member 2 (sheep) | solute carrier family 31 member 2 (cow, horse, rat, pig, buffalo, goat)	9	ENSOARG00000006395	102398711	ENSBTAG00000005115	ENSCHIG00000015483	ENSECAG00000016204	ENSMUSG00000066152	MGP_SPRETEiJ_G0027038	ENSSSCG00000023714	ENSRNOG00000013631	NA	NA	NA	135.806	72.696	34.246	33.745	374.051	220.723	1141.61	739.728	23.279	38.973	28.519	44.535	85.207	265.967	39.374	101.903	93.692	137.97	1141.61	1141.61	23.279	49.0401	739.728	33.745	21.9211
LUM	1	lumican	9	ENSOARG00000015727	102402291	ENSBTAG00000001745	ENSCHIG00000023831	ENSECAG00000018248	ENSMUSG00000036446	MGP_SPRETEiJ_G0016576	ENSSSCG00000000916	ENSRNOG00000004610	NA	NA	NA	0.371	0.198	972.544	1141.21	0.5485	0.1875	0.751	0.5015	0.053	0.086	0.98	0.727	0.012	0.0265	0	0.045	0.068	0	1141.21	972.544	0	#DIV/0!	1141.21	0	#DIV/0!
ARPC2	4	actin related protein 2/3 complex subunit 2 (buffalo, horse, pig, cow) | actin related protein 2/3 complex, subunit 2, 34kDa (sheep) | actin related protein 2/3 complex subunit 2 [Source:VGNC Symbol;Acc:VGNC:55326] (assigned to orthologue: ENSBTAG00000010386) (goat) | actin related protein 2/3 complex, subunit 2 (mouse - M. musculus, rat, mouse - M. spretus)	9	101110485	102402316	ENSBTAG00000010386	ENSCHIG00000007721	ENSECAG00000011456	ENSMUSG00000006304	MGP_SPRETEiJ_G0015061	ENSSSCG00000016185	ENSRNOG00000014289	NA	NA	NA	679.329	633.042	822.98	1005.47	844.731	742.609	1137.33	958.179	409.603	380.032	863.036	702.558	889.69	1046.4	750.881	600.39	943.767	1022.29	1137.33	1137.33	409.603	2.77666	1046.4	380.032	2.75344
CNDP2	2	CNDP dipeptidase 2 (metallopeptidase M20 family) (goat, rat, sheep, mouse - M. spretus, mouse - M. musculus) | carnosine dipeptidase 2 (buffalo, pig, horse, cow)	9	ENSOARG00000004659	102400679	ENSBTAG00000009841	ENSCHIG00000000112	100061697	ENSMUSG00000024644	MGP_SPRETEiJ_G0023366	ENSSSCG00000004870	ENSRNOG00000015591	NA	NA	NA	492.688	261.009	99.143	84.021	442.329	383.729	1136.7	936.62	0	0	405.721	562.033	492.036	593.914	377.598	279.429	136.496	254.428	1136.7	1136.7	0	#DIV/0!	936.62	0	#DIV/0!
CLEC12A	3	C-type lectin domain family 12, member A (sheep, rat) | C-type lectin domain family 12 member A (goat, buffalo, horse, pig, cow) | C-type lectin domain family 12, member a (mouse - M. musculus, mouse - M. spretus)	9	101119973	102403774	ENSBTAG00000012815	ENSCHIG00000002948	ENSECAG00000032794	ENSMUSG00000053063	MGP_SPRETEiJ_G0029971	ENSSSCG00000039287	ENSRNOG00000054860	NA	NA	NA	5.611	3.3155	2.209	2.039	35.409	17.243	254.347	118.585	49.289	22.643	0.092	0.069	972.576	1123.58	303.673	252.482	149.888	182.956	1123.58	972.576	0.092	10571.5	1123.58	0.069	16283.8
HIF1A	4	hypoxia inducible factor 1 alpha subunit (goat, pig, rat, horse) | hypoxia inducible factor 1, alpha subunit (basic helix-loop-helix transcription factor) (sheep) | hypoxia inducible factor 1, alpha subunit (mouse - M. musculus, mouse - M. spretus) | hypoxia inducible factor 1 subunit alpha (cow, buffalo)	9	ENSOARG00000021136	102392717	ENSBTAG00000020935	ENSCHIG00000015613	ENSECAG00000015597	ENSMUSG00000021109	MGP_SPRETEiJ_G0018695	ENSSSCG00000005096	ENSRNOG00000008292	NA	NA	NA	128.914	232.677	168.774	311.537	270.724	475.791	255.917	1113.04	50.891	68.712	99.695	120.707	46.766	154.175	67.9265	158.435	45.84	210.598	1113.04	270.724	45.84	5.90585	1113.04	68.712	16.1987
MLANA	1	melan-A	9	ENSOARG00000013585	102409627	ENSBTAG00000007440	ENSCHIG00000014493	ENSECAG00000009103	ENSMUSG00000024806	MGP_SPRETEiJ_G0023780	ENSSSCG00000005206	ENSRNOG00000036608	NA	NA	NA	1.561	1.4765	1.857	1.789	1109.75	944.087	1.666	4.6575	26.908	28.565	19.587	17.63	0	0	0	0	0.682	0.534	1109.75	1109.75	0	#DIV/0!	944.087	0	#DIV/0!
ANXA4	1	annexin A4	9	ENSOARG00000019781	102388926	ENSBTAG00000001105	ENSCHIG00000027004	ENSECAG00000012321	ENSMUSG00000029994	MGP_SPRETEiJ_G0029614	ENSSSCG00000008336	ENSRNOG00000018159	NA	NA	NA	535.667	548.226	297.241	302.421	354.661	314.909	285.738	323.594	293.71	310.591	244.132	298.243	510.55	509.721	1107.27	832.288	710.786	574.622	1107.27	1107.27	244.132	4.53554	832.288	298.243	2.79064
EFHD2	3	EF-hand domain family, member D2 (rat) | EF hand domain containing 2 (mouse - M. musculus, mouse - M. spretus) | EF-hand domain family member D2 (goat, buffalo, sheep, horse, pig, cow)	9	ENSOARG00000010074	102412881	ENSBTAG00000009048	ENSCHIG00000014798	ENSECAG00000026816	ENSMUSG00000040659	MGP_SPRETEiJ_G0027736	100520743	ENSRNOG00000013783	NA	NA	NA	119.284	273.633	100.776	111.573	164.746	161.118	422.998	438.964	191.246	113.075	0	0	386.571	337.086	656.297	1098.95	203.613	176.307	1098.95	656.297	0	#DIV/0!	1098.95	0	#DIV/0!
OAT	2	ornithine aminotransferase (pig, rat, mouse - M. spretus, sheep, horse, cow, mouse - M. musculus, buffalo) | ornithine aminotransferase [Source:HGNC Symbol;Acc:HGNC:8091] (assigned to orthologue: ENSOARG00000010048), ornithine aminotransferase [Source:VGNC Symbol;Acc:VGNC:50236] (assigned to orthologue: ENSBTAG00000006928) (goat)	9	ENSOARG00000010048	102402800	ENSBTAG00000006928	ENSCHIG00000014280	ENSECAG00000014873	ENSMUSG00000030934	MGP_SPRETEiJ_G0031691	100156865	ENSRNOG00000016807	NA	NA	NA	188.024	165.911	92.943	85.745	101.912	62.915	1096.31	773.697	45.606	34.531	48.592	42.998	102.371	46.08	83.3205	62.4785	99.07	76.531	1096.31	1096.31	45.606	24.0387	773.697	34.531	22.4059
ITGB1	3	integrin, beta 1 (fibronectin receptor, beta polypeptide, antigen CD29 includes MDF2, MSK12) (sheep) | integrin subunit beta 1 (pig, rat, horse, buffalo, goat, cow) | integrin beta 1 (fibronectin receptor beta) (mouse - M. spretus, mouse - M. musculus)	9	ENSOARG00000017638	102401423	ENSBTAG00000015910	ENSCHIG00000010934	ENSECAG00000022498	ENSMUSG00000025809	MGP_SPRETEiJ_G0032852	ENSSSCG00000011101	ENSRNOG00000010966	NA	NA	NA	390.83	510.918	835.774	868.904	447.462	330.857	432.923	258.657	288.572	338.811	276.509	235.609	287.752	364.351	432.974	1095.47	410.839	506.392	1095.47	835.774	276.509	3.02259	1095.47	235.609	4.64953
REEP5	1	receptor accessory protein 5	9	ENSOARG00000016050	102399445	ENSBTAG00000012804	ENSCHIG00000021189	ENSECAG00000007767	ENSMUSG00000005873	MGP_SPRETEiJ_G0022999	ENSSSCG00000022048	ENSRNOG00000020167	NA	NA	NA	313.736	173.98	148.219	153.108	1086.04	424.853	535.409	190.565	177.243	153.11	666.223	565.124	918.671	558.279	108.683	60.598	112.925	75.263	1086.04	1086.04	108.683	9.99268	565.124	60.598	9.32579
PSMA6	3	proteasome subunit alpha 6 (cow, horse, rat, pig, buffalo, goat) | proteasome (prosome, macropain) subunit, alpha type 6 (mouse - M. spretus, mouse - M. musculus) | proteasome (prosome, macropain) subunit, alpha type, 6 (sheep)	9	ENSOARG00000007429	102413718	ENSBTAG00000009683	ENSCHIG00000020801	ENSECAG00000022437	ENSMUSG00000021024	MGP_SPRETEiJ_G0018604	ENSSSCG00000001950	ENSRNOG00000007114	NA	NA	NA	277.584	332.893	251.445	393.381	334.159	373.558	347.625	613.615	184.101	330.466	456.817	1069.56	158.314	604.412	148.506	504.664	234.019	345.586	1069.56	456.817	148.506	3.07608	1069.56	330.466	3.23653
SUB1	3	SUB1 regulator of transcription (goat, cow) | SUB1 homolog, transcriptional regulator (buffalo, pig, mouse - M. spretus, rat, horse, mouse - M. musculus) | SUB1 homolog (S. cerevisiae) (sheep)	9	ENSOARG00000012154	102405487	ENSBTAG00000021965	ENSCHIG00000008460	ENSECAG00000012399	ENSMUSG00000022205	MGP_SPRETEiJ_G0020573	110257216	ENSRNOG00000050563	NA	NA	NA	186.596	196.008	692.164	893.901	625.649	1069.14	210.01	304.278	170.23	192.09	0	0	190.586	232.221	344.529	255.727	195.759	550.574	1069.14	692.164	0	#DIV/0!	1069.14	0	#DIV/0!
SDC4	1	syndecan 4	9	ENSOARG00000005209	102402785	ENSBTAG00000015127	ENSCHIG00000018365	ENSECAG00000036088	ENSMUSG00000017009	MGP_SPRETEiJ_G0025564	397528	ENSRNOG00000014297	NA	NA	NA	41.1545	375.616	63.446	207.799	25.7345	370.827	24.611	550.591	52.16	340.565	0.069	2.587	120.099	1068.2	32.1415	996.951	52.348	352.203	1068.2	120.099	0.069	1740.57	1068.2	2.587	412.911
MMP2	1	matrix metallopeptidase 2	9	ENSOARG00000018035	102401701	ENSBTAG00000019267	ENSCHIG00000016293	ENSECAG00000000953	ENSMUSG00000031740	MGP_SPRETEiJ_G0032492	ENSSSCG00000002829	ENSRNOG00000016695	NA	NA	NA	367.695	300.522	1050.69	1062.74	2.2295	1.578	0.174	0.1745	0.397	0.333	5.324	6.52	0.692	1.407	0.1795	0.581	126.197	142.203	1062.74	1050.69	0.174	6038.48	1062.74	0.1745	6090.21
PABPC1	2	poly(A) binding protein cytoplasmic 1 (cow, buffalo, goat, pig, horse) | poly(A) binding protein, cytoplasmic 1 (mouse - M. spretus, rat, sheep, mouse - M. musculus)	9	ENSOARG00000000095	102414728	ENSBTAG00000046358	ENSCHIG00000023714	100056021	ENSMUSG00000022283	MGP_SPRETEiJ_G0020636	ENSSSCG00000006063	ENSRNOG00000008639	NA	NA	NA	157.064	136.155	394.748	402.01	124.183	88.855	275.005	200.022	21.208	31.434	182.607	206.223	1060.41	811.12	927.4	555.183	451.254	379.373	1060.41	1060.41	21.208	50.0006	811.12	31.434	25.8039
YWHAZ	4	tyrosine 3-monooxygenase/tryptophan 5-monooxygenase activation protein zeta [Source:VGNC Symbol;Acc:VGNC:53885] (assigned to orthologue: ENSBTAG00000000236) (goat) | tyrosine 3-monooxygenase/tryptophan 5-monooxygenase activation protein, zeta (rat, sheep) | tyrosine 3-monooxygenase/tryptophan 5-monooxygenase activation protein, zeta polypeptide (mouse - M. spretus, mouse - M. musculus) | tyrosine…	9	ENSOARG00000018661	102415951	ENSBTAG00000000236	ENSCHIG00000020223	ENSECAG00000021882	ENSMUSG00000022285	MGP_SPRETEiJ_G0020638	ENSSSCG00000006062	ENSRNOG00000008195	NA	NA	NA	517.429	529.084	486.822	523.17	632.158	521.504	812.536	382.294	181.344	196.915	989.602	799.195	431.385	1049.24	353.197	432.007	553.73	530.039	1049.24	989.602	181.344	5.45704	1049.24	196.915	5.32838
GNG10	3	G protein subunit gamma 10 (pig, rat, sheep, horse, buffalo, cow) | guanine nucleotide binding protein (G protein), gamma 10 (mouse - M. spretus, mouse - M. musculus) | G protein subunit gamma 10 [Source:VGNC Symbol;Acc:VGNC:56971] (assigned to orthologue: ENSBTAG00000009087) (goat)	9	ENSOARG00000002977	102403796	ENSBTAG00000009087	ENSCHIG00000015660	ENSECAG00000005273	ENSMUSG00000038607	MGP_SPRETEiJ_G0027024	ENSSSCG00000046439	ENSRNOG00000025040	NA	NA	NA	935.294	1041.61	403.112	361.778	373.878	258.771	243.94	196.23	106.145	117.083	649.401	650.089	41.1815	16.2885	96.9115	61.934	130.047	102.84	1041.61	935.294	41.1815	22.7115	1041.61	16.2885	63.9473
NOP10	1	NOP10 ribonucleoprotein	9	ENSOARG00000019881	102394351	ENSBTAG00000025632	ENSCHIG00000011845	ENSECAG00000040181	ENSMUSG00000027133	MGP_SPRETEiJ_G0025003	ENSSSCG00000036960	ENSRNOG00000005184	NA	NA	NA	1039.58	787.833	629.397	641.596	448.052	281.986	45.9345	17.472	222.603	156.854	155.289	135.573	26.165	16.011	34.272	36.697	77.407	52.987	1039.58	1039.58	26.165	39.7315	787.833	16.011	49.2058
GNG11	2	G protein subunit gamma 11 (buffalo, goat, pig, rat, sheep, horse, cow) | guanine nucleotide binding protein (G protein), gamma 11 (mouse - M. spretus, mouse - M. musculus)	9	ENSOARG00000001101	102401812	ENSBTAG00000000820	ENSCHIG00000024748	ENSECAG00000024185	ENSMUSG00000032766	MGP_SPRETEiJ_G0029073	100522202	ENSRNOG00000050469	NA	NA	NA	1038.31	561.586	337.554	468.105	23.424	176.946	5.792	40.2425	2.372	14.301	421.111	723.349	15.1755	10.5905	0	0	0.96	0.514	1038.31	1038.31	0	#DIV/0!	723.349	0	#DIV/0!
DBI	3	diazepam binding inhibitor (GABA receptor modulator, acyl-CoA binding protein) (sheep) | diazepam binding inhibitor, acyl-CoA binding protein (cow, buffalo, goat, pig, horse, rat) | diazepam binding inhibitor (mouse - M. musculus, mouse - M. spretus)	9	ENSOARG00000012490	102390755	ENSBTAG00000009517	ENSCHIG00000015289	ENSECAG00000018949	ENSMUSG00000026385	MGP_SPRETEiJ_G0015327	ENSSSCG00000032213	ENSRNOG00000046889	NA	NA	NA	1034.77	828.793	361.083	370.822	0	0	635.86	494.089	207.212	217.293	687.706	595.608	392.822	364.174	500.884	750.003	278.061	191.827	1034.77	1034.77	0	#DIV/0!	828.793	0	#DIV/0!
HNRNPA2B1	1	heterogeneous nuclear ribonucleoprotein A2/B1	9	ENSOARG00000010132	102401754	ENSBTAG00000005726	ENSCHIG00000022444	ENSECAG00000000782	ENSMUSG00000004980	MGP_SPRETEiJ_G0029379	ENSSSCG00000036350	ENSRNOG00000011175	NA	NA	NA	488.442	443.69	1027.97	1034.57	208.561	207.312	795.274	790.356	88.629	106.076	484.299	529.726	442.709	461.041	452.118	387.558	828.321	845.286	1034.57	1027.97	88.629	11.5986	1034.57	106.076	9.75308
TFRC	1	transferrin receptor	9	ENSOARG00000020307	102407099	ENSBTAG00000032719	ENSCHIG00000027016	ENSECAG00000024267	ENSMUSG00000022797	MGP_SPRETEiJ_G0021572	ENSSSCG00000011848	ENSRNOG00000001766	NA	NA	NA	261.428	323.597	60.949	107.999	208.02	662.321	170.681	1031.98	279.341	386.433	157.269	252.965	98.955	23.566	49.5495	14.8675	57.694	107.63	1031.98	279.341	49.5495	5.63761	1031.98	14.8675	69.4118
SLC2A1	2	solute carrier family 2 member 1 (cow, horse, rat, pig, goat, buffalo) | solute carrier family 2 (facilitated glucose transporter), member 1 (mouse - M. spretus, sheep, mouse - M. musculus)	9	ENSOARG00000020471	102392377	ENSBTAG00000009617	ENSCHIG00000015523	ENSECAG00000000303	ENSMUSG00000028645	MGP_SPRETEiJ_G0027365	102164419	ENSRNOG00000007284	NA	NA	NA	28.183	59.603	80.612	194.87	35.5005	163.423	30.2465	155.566	2.144	1.99	0.455	0.184	48.7105	122.123	68.275	123.918	144.613	1031.38	1031.38	144.613	0.455	317.831	1031.38	0.184	5605.35
RAC2	2	Rac family small GTPase 2 (mouse - M. musculus, cow, horse, mouse - M. spretus, buffalo, goat) | ras-related C3 botulinum toxin substrate 2 (rho family, small GTP binding protein Rac2) (sheep, rat, pig)	9	101107592	102393591	ENSBTAG00000011043	ENSCHIG00000024845	ENSECAG00000022570	ENSMUSG00000033220	MGP_SPRETEiJ_G0020886	ENSSSCG00000021944	ENSRNOG00000007350	NA	NA	NA	287.829	249.305	241.5	211.974	390.925	246.375	340.24	125.18	115.982	75.525	71.856	38.22	420.981	617.293	135.72	153.771	627.932	1029.73	1029.73	695.582	71.856	9.68021	1029.73	38.22	26.9423
ASAH1	2	N-acylsphingosine amidohydrolase 1 (goat, buffalo, pig, horse, rat, mouse - M. spretus, cow) | N-acylsphingosine amidohydrolase (acid ceramidase) 1 (sheep)	9	ENSOARG00000008704	102414906	ENSBTAG00000011257	ENSCHIG00000009558	ENSECAG00000020076	ENSMUSG00000031591	MGP_SPRETEiJ_G0032119	ENSSSCG00000006995	ENSRNOG00000010034	mouse - M. musculus (Asah1/ENSMUSG00000031591)	NA	NA	735.011	382.077	200.163	164.957	406.552	286.501	457.671	194.777	298.78	251.439	1029.69	936.651	335.38	192.54	695.582	319.318	225.545	149.898	1029.69	1029.69	200.163	5.14426	936.651	149.898	6.24859
EMB	2	embigin [Source:MGI Symbol;Acc:MGI:95321] (assigned to orthologue: ENSMUSG00000021728) (mouse - M. spretus) | embigin (pig, horse, rat, sheep, goat, buffalo, mouse - M. musculus, cow)	9	ENSOARG00000008468	102408033	ENSBTAG00000044010	ENSCHIG00000012020	ENSECAG00000000794	ENSMUSG00000021728	MGP_SPRETEiJ_G0019797	ENSSSCG00000029484	ENSRNOG00000060329	NA	NA	NA	349.637	341.128	134.366	167.466	601.62	295.248	858.385	284.277	162.018	129.13	51.942	44.3	201.177	85.011	660.907	290.419	534.503	1024.25	1024.25	858.385	51.942	16.5258	1024.25	44.3	23.1208
CDC42	1	cell division cycle 42	9	ENSOARG00000008088	102403472	ENSBTAG00000001700	102188638	ENSECAG00000019180	ENSMUSG00000006699	MGP_SPRETEiJ_G0027654	780428	ENSRNOG00000013536	NA	NA	NA	1021.95	872.597	494.818	493.738	897.495	910.403	987.746	975.765	259.923	310.3	471.568	489.834	793.51	615.402	550.395	580.225	820.12	786.732	1021.95	1021.95	259.923	3.93174	975.765	310.3	3.14459
MMP14	2	matrix metallopeptidase 14 (membrane-inserted) (mouse - M. musculus, sheep, mouse - M. spretus) | matrix metallopeptidase 14 (cow, buffalo, goat, pig, rat, horse)	9	ENSOARG00000019414	102413520	ENSBTAG00000014824	ENSCHIG00000011010	ENSECAG00000008351	ENSMUSG00000000957	MGP_SPRETEiJ_G0020145	ENSSSCG00000002039	ENSRNOG00000010947	NA	NA	NA	545.817	469.743	535.929	433.994	572.703	670.072	354.388	486.675	77.626	126.53	545.786	1021.5	34.059	439.837	129.394	529.93	322.134	750.184	1021.5	572.703	34.059	16.815	1021.5	126.53	8.07322
VASP	2	vasodilator stimulated phosphoprotein (buffalo, horse, cow) | vasodilator-stimulated phosphoprotein (sheep, rat, mouse - M. spretus, pig, goat, mouse - M. musculus)	9	ENSOARG00000010075	102391250	ENSBTAG00000019604	ENSCHIG00000012132	ENSECAG00000007818	ENSMUSG00000030403	MGP_SPRETEiJ_G0030364	ENSSSCG00000036317	ENSRNOG00000016367	NA	NA	NA	80.9505	147.727	95.018	86.452	134.076	180.788	209.166	140.336	60.797	42.821	162.188	173.032	219.862	1020.82	208.141	1007.57	202.186	371.118	1020.82	219.862	60.797	3.61633	1020.82	42.821	23.8392
HNMT	1	histamine N-methyltransferase	9	ENSOARG00000010353	102395473	ENSBTAG00000014432	ENSCHIG00000010212	ENSECAG00000011592	ENSMUSG00000026986	MGP_SPRETEiJ_G0024147	ENSSSCG00000035195	ENSRNOG00000005223	NA	NA	NA	242.923	153.018	33.68	35.333	61.4855	11	216.568	9.2095	120.409	62.107	1003.47	594.493	28.1545	13.3025	5.8345	0.773	0.027	0.023	1003.47	1003.47	0.027	37165.5	594.493	0.023	25847.5
CD53	3	Cd53 molecule (rat) | CD53 molecule (cow, goat, buffalo, pig, sheep, horse) | CD53 antigen (mouse - M. musculus, mouse - M. spretus)	9	ENSOARG00000019463	102410740	ENSBTAG00000006466	ENSCHIG00000014145	ENSECAG00000013534	ENSMUSG00000040747	MGP_SPRETEiJ_G0026441	ENSSSCG00000006800	ENSRNOG00000017874	NA	NA	NA	328.995	405.432	160.069	211.123	570.591	996.898	307.411	732.922	163.829	310.154	467.81	630.47	510.812	633.769	468.836	269.868	467.492	460.691	996.898	570.591	160.069	3.56466	996.898	211.123	4.72188
ARG1	2	arginase 1 (cow, buffalo, goat, rat, sheep, horse, pig) | arginase, liver (mouse - M. spretus, mouse - M. musculus)	9	ENSOARG00000013943	102411372	ENSBTAG00000012403	ENSCHIG00000022069	ENSECAG00000023485	ENSMUSG00000019987	MGP_SPRETEiJ_G0016001	ENSSSCG00000004195	ENSRNOG00000013304	NA	NA	NA	0.2235	0.1985	0	0.035	0.3415	0.238	1.7885	1.2495	0.069	0.11	48.946	243.199	5.762	2.183	0.174	0.1165	67.011	994.416	994.416	499.234	0	#DIV/0!	994.416	0.035	28411.9
FKBP1A	4	FK506 binding protein 1a (mouse - M. musculus, mouse - M. spretus) | FKBP prolyl isomerase 1A (rat) | FK506 binding protein 1A, 12kDa (sheep) | FK506 binding protein 1A (horse, pig, buffalo, cow)	9	101105938	102393226	ENSBTAG00000008303	ENSCHIG00000008981	100629541	ENSMUSG00000032966	MGP_SPRETEiJ_G0025356	654323	ENSRNOG00000008822	goat (ENSCHIG00000008981)	NA	NA	739.463	672.477	991.399	892.506	0	0	508.317	387.575	40.781	35.708	304.811	289.568	234.071	339.985	499.234	363.21	351.934	373.701	991.399	991.399	0	#DIV/0!	892.506	0	#DIV/0!
HCK	2	HCK proto-oncogene, Src family tyrosine kinase (goat, buffalo, rat, sheep, horse, pig, cow) | hemopoietic cell kinase (mouse - M. musculus, mouse - M. spretus)	9	ENSOARG00000002820	102410643	ENSBTAG00000007932	ENSCHIG00000021802	ENSECAG00000017707	ENSMUSG00000003283	MGP_SPRETEiJ_G0025403	ENSSSCG00000007240	ENSRNOG00000009331	NA	NA	NA	73.8795	68.9945	2.422	3.589	70.0655	80.5005	155.94	376.932	6.936	5.506	62.62	115.375	91.976	447.097	203.772	986.519	209.806	470.38	986.519	209.806	2.422	86.6251	986.519	3.589	274.873
DSTN	3	destrin, actin depolymerizing factor (cow, rat, horse, pig, buffalo, goat) | destrin (actin depolymerizing factor) (sheep) | destrin (mouse - M. musculus, mouse - M. spretus)	9	ENSOARG00000017589	102407212	ENSBTAG00000015434	ENSCHIG00000018146	ENSECAG00000020103	ENSMUSG00000015932	MGP_SPRETEiJ_G0025295	ENSSSCG00000007085	ENSRNOG00000005924	NA	NA	NA	158.632	159.18	986.321	935.93	147.662	99.724	90.651	51.075	13.401	12.009	13.473	10.016	108.079	85.3595	107.427	69.4835	332.088	311.545	986.321	986.321	13.401	73.6006	935.93	10.016	93.4435
WFDC1	1	WAP four-disulfide core domain 1	9	ENSOARG00000010574	102407693	ENSBTAG00000049788	ENSCHIG00000024511	ENSECAG00000004502	ENSMUSG00000023336	MGP_SPRETEiJ_G0032744	ENSSSCG00000023837	ENSRNOG00000015904	NA	NA	NA	0.0565	0.08	978.726	772.026	0	0	0.2005	0.4145	0.902	0.648	14.491	13.451	0	0	0.039	0.0665	0	0	978.726	978.726	0	#DIV/0!	772.026	0	#DIV/0!
PLIN2	1	perilipin 2	9	ENSOARG00000014199	102389505	ENSBTAG00000005718	ENSCHIG00000013839	ENSECAG00000024663	ENSMUSG00000028494	MGP_SPRETEiJ_G0027098	ENSSSCG00000035863	ENSRNOG00000007060	NA	NA	NA	656.24	788.093	345.464	285.376	469.085	186.931	666.703	735.587	143.921	92.931	272.525	163.218	973.654	621.771	300.022	89.7535	172.776	239.592	973.654	973.654	143.921	6.7652	788.093	89.7535	8.78064
RPS27L	2	ribosomal protein S27 like (cow, goat, buffalo, pig, horse) | ribosomal protein S27-like (sheep, rat, mouse - M. spretus, mouse - M. musculus)	9	ENSOARG00000020791	102395646	ENSBTAG00000012898	ENSCHIG00000012945	100067253	ENSMUSG00000036781	MGP_SPRETEiJ_G0033524	ENSSSCG00000023158	ENSRNOG00000050473	NA	NA	NA	340.918	248.323	941.281	970.067	215.087	132.279	210.123	86.2805	0	0	227.972	184.136	226.274	198.688	183.964	249.889	715.89	719.143	970.067	941.281	0	#DIV/0!	970.067	0	#DIV/0!
GABARAP	2	gamma-aminobutyric acid receptor associated protein (mouse - M. spretus) | GABA type A receptor-associated protein (pig, rat, sheep, horse, buffalo, goat, cow)	9	ENSOARG00000011016	102409842	ENSBTAG00000014883	ENSCHIG00000021470	ENSECAG00000032877	ENSMUSG00000018567	MGP_SPRETEiJ_G0017447	100462752	ENSRNOG00000017417	mouse - M. musculus (Gabarap/ENSMUSG00000018567)	NA	NA	637.632	495.268	597.583	563.628	0.019	0	718.976	435.061	368.745	302.358	421.419	393.302	613.365	376.212	812.118	622.798	959.087	825.481	959.087	959.087	0.019	50478.3	825.481	0	#DIV/0!
CREG1	2	cellular repressor of E1A stimulated genes 1 (buffalo, goat, horse, pig, cow) | cellular repressor of E1A-stimulated genes 1 (mouse - M. musculus, sheep, rat, mouse - M. spretus)	9	ENSOARG00000012173	102412038	ENSBTAG00000008931	ENSCHIG00000019186	ENSECAG00000024138	ENSMUSG00000040713	MGP_SPRETEiJ_G0015616	ENSSSCG00000006308	ENSRNOG00000003291	NA	NA	NA	911.036	621.513	173.769	155.174	950.787	664.256	623.638	426.82	134.627	95.755	211.184	177.919	902.62	302.029	201.543	112.172	7.718	3.662	950.787	950.787	7.718	123.191	664.256	3.662	181.392
ITGA7	3	integrin alpha 7 (mouse - M. spretus, mouse - M. musculus) | integrin subunit alpha 7 (cow, pig, rat, horse, buffalo, goat) | integrin, alpha 7 (sheep)	9	ENSOARG00000011427	102406242	ENSBTAG00000012897	ENSCHIG00000023587	ENSECAG00000011735	ENSMUSG00000025348	MGP_SPRETEiJ_G0016788	ENSSSCG00000036237	ENSRNOG00000007905	NA	NA	NA	0.034	0.051	0.061	0.044	0.058	0.028	0.0285	0.0375	950.236	903.169	0.012	0.004	0.359	0.771	0.1065	0.087	0.34	0.339	950.236	950.236	0.012	79186.3	903.169	0.004	225792
ASRGL1	2	asparaginase and isoaspartyl peptidase 1 (rat) | asparaginase like 1 (sheep, mouse - M. spretus, pig, buffalo, goat, mouse - M. musculus, cow)	9	ENSOARG00000014809	102396394	ENSBTAG00000006910	ENSCHIG00000024873	ENSECAG00000013093	ENSMUSG00000024654	MGP_SPRETEiJ_G0023587	ENSSSCG00000013065	ENSRNOG00000020202	horse (ASRGL1/ENSECAG00000013093)	NA	NA	947.885	834.083	78.729	105.806	139.734	65.6045	107.243	32.8855	7.63	11.797	24.521	26.611	5.914	0.204	1.239	0.4885	1.644	0.616	947.885	947.885	1.239	765.04	834.083	0.204	4088.64
LDHB	1	lactate dehydrogenase B	9	ENSOARG00000020280	102408470	ENSBTAG00000019603	ENSCHIG00000010543	ENSECAG00000011331	ENSMUSG00000030246	MGP_SPRETEiJ_G0030089	ENSSSCG00000032557	ENSRNOG00000013000	pig (LDHB/ENSSSCG00000032557)	NA	NA	307.574	231.423	460.446	464.261	947.15	651.055	474.903	286.343	239.166	173.482	1.758	1.028	11.4795	8.199	8.7345	3.607	0.155	0.106	947.15	947.15	0.155	6110.65	651.055	0.106	6142.03
C1QC	2	complement component 1, q subcomponent, C chain (mouse - M. musculus, mouse - M. spretus) | complement C1q C chain (sheep, rat, horse, pig, goat, buffalo, cow)	9	ENSOARG00000007991	102404864	ENSBTAG00000011193	ENSCHIG00000011222	ENSECAG00000020325	ENSMUSG00000036896	MGP_SPRETEiJ_G0027649	ENSSSCG00000038706	ENSRNOG00000012804	NA	NA	NA	24.811	12.785	5.915	4.597	49.899	37.8625	6.3615	4.4435	39.938	47.306	97.111	142.99	946.867	715.352	5.834	7.175	4.218	2.643	946.867	946.867	4.218	224.483	715.352	2.643	270.659
RARRES1	2	retinoic acid receptor responder (tazarotene induced) 1 (mouse - M. musculus, mouse - M. spretus, sheep) | retinoic acid receptor responder 1 (cow, goat, buffalo, pig, rat, horse)	9	ENSOARG00000002356	102403766	ENSBTAG00000014713	ENSCHIG00000020798	ENSECAG00000039655	ENSMUSG00000049404	MGP_SPRETEiJ_G0025996	ENSSSCG00000028623	ENSRNOG00000037853	NA	NA	NA	945.088	749.572	454.411	357.093	716.462	379.526	461.281	244.821	5.19	4.909	805.035	854.052	0.1345	0.179	0	0	18.377	7.519	945.088	945.088	0	#DIV/0!	854.052	0	#DIV/0!
HSPA5	2	heat shock protein 5 (mouse - M. spretus, mouse - M. musculus) | heat shock protein family A (Hsp70) member 5 (cow, goat, buffalo, pig, rat, horse, sheep)	9	ENSOARG00000012928	102412431	ENSBTAG00000007662	ENSCHIG00000025078	ENSECAG00000024205	ENSMUSG00000026864	MGP_SPRETEiJ_G0024384	ENSSSCG00000005601	ENSRNOG00000018294	NA	NA	NA	297.697	440.562	492.01	572.033	666.99	305.453	371.052	825.886	188.057	316.826	631.58	752.302	532.764	942.669	447.276	794.075	391.684	599.712	942.669	666.99	188.057	3.54675	942.669	305.453	3.08614
SELENOW	1	selenoprotein W	9	ENSOARG00000011453	102396312	523694	ENSCHIG00000022860	ENSECAG00000006989	ENSMUSG00000041571	MGP_SPRETEiJ_G0030297	ENSSSCG00000034313	ENSRNOG00000013548	goat (ENSCHIG00000022860)	NA	NA	458.491	283.62	939.746	722.888	235.018	144.569	666.835	364.588	26.667	20.701	101.266	71.89	76.255	105.282	86.543	81.5565	0	2.737	939.746	939.746	0	#DIV/0!	722.888	2.737	264.117
POMP	1	proteasome maturation protein	9	ENSOARG00000012109	102410394	ENSBTAG00000014024	102187958	ENSECAG00000011951	ENSMUSG00000029649	MGP_SPRETEiJ_G0029040	ENSSSCG00000037170	ENSRNOG00000049229	rat (Pomp/ENSRNOG00000049229)	NA	NA	660.245	610.062	434.586	474.451	745.277	938.911	330.891	309.024	96.549	100.573	85.207	86.024	265.467	457.441	288.267	352.142	67.095	67.986	938.911	745.277	67.095	11.1078	938.911	67.986	13.8104
RGS1	2	regulator of G protein signaling 1 (buffalo, pig, sheep, horse, cow) | regulator of G-protein signaling 1 (mouse - M. musculus, goat, rat, mouse - M. spretus)	9	ENSOARG00000009791	102398215	ENSBTAG00000021672	ENSCHIG00000015184	ENSECAG00000004942	ENSMUSG00000026358	MGP_SPRETEiJ_G0015487	ENSSSCG00000032416	ENSRNOG00000003895	NA	NA	NA	211.294	103.533	111.581	81.81	618.062	209.251	722.828	59.777	86.651	123.983	407.005	328.966	125.386	249.131	224.888	11.992	447.869	933.062	933.062	722.828	86.651	8.34183	933.062	11.992	77.807
PLP2	3	proteolipid protein 2 (cow, mouse - M. musculus, buffalo, pig, horse, rat) | proteolipid protein 2 (colonic epithelium-enriched) (sheep) | proteolipid protein 2 [Source:RGD Symbol;Acc:1587363] (assigned to orthologue: ENSRNOG00000039496) (mouse - M. spretus)	9	101112544	102408503	ENSBTAG00000016093	ENSCHIG00000016669	ENSECAG00000000216	ENSMUSG00000031146	MGP_SPRETEiJ_G0034038	ENSSSCG00000012294	ENSRNOG00000039496	goat (ENSCHIG00000016669)	NA	NA	826.792	624.596	527.581	447.899	931.165	582.312	414.176	210.726	101.04	89.579	250.81	120.084	405.257	68.2395	551.689	119.36	702.457	447.582	931.165	931.165	101.04	9.21581	624.596	68.2395	9.153
RASSF4	2	Ras association domain family member 4 (horse, rat, pig, goat, buffalo, cow) | Ras association (RalGDS/AF-6) domain family member 4 (sheep, mouse - M. spretus, mouse - M. musculus)	9	ENSOARG00000002866	102402240	ENSBTAG00000002669	ENSCHIG00000019714	ENSECAG00000007066	ENSMUSG00000042129	MGP_SPRETEiJ_G0029805	ENSSSCG00000029662	ENSRNOG00000013526	NA	NA	NA	38.981	15.8185	27.669	15.171	79.8795	156.3	14.9495	203.571	2.882	0.916	79.229	63.982	208.81	498.771	259.033	931.005	348.078	511.942	931.005	710.598	2.882	246.564	931.005	0.916	1016.38
CSF1R	1	colony stimulating factor 1 receptor	9	ENSOARG00000006358	102414145	ENSBTAG00000012771	ENSCHIG00000026731	ENSECAG00000000860	ENSMUSG00000024621	MGP_SPRETEiJ_G0023231	ENSSSCG00000014441	ENSRNOG00000018414	NA	NA	NA	135.458	50.3285	25.607	23.985	160.528	86.5595	164.811	39.704	58.206	43.742	231.474	175.712	930.064	250.057	710.598	552.278	475.915	243.842	930.064	930.064	25.607	36.3207	552.278	23.985	23.026
TAPBP	2	TAP binding protein (tapasin) (sheep) | TAP binding protein (buffalo, goat, pig, rat, mouse - M. spretus, horse, cow)	9	ENSOARG00000009391	102399943	ENSBTAG00000016828	ENSCHIG00000010108	ENSECAG00000015448	ENSMUSG00000024308	MGP_SPRETEiJ_G0022334	100155428	ENSRNOG00000029500	mouse - M. musculus (Tapbp/ENSMUSG00000024308)	NA	NA	30.1705	30.992	48.454	56.339	42.317	68.3695	44.8165	89.3015	4.43	5.564	0	0	358.709	684.5	285.601	927.051	43.13	244.504	927.051	362.003	0	#DIV/0!	927.051	0	#DIV/0!
MSN	1	moesin	9	ENSOARG00000005050	102400705	ENSBTAG00000003418	ENSCHIG00000012943	ENSECAG00000012900	ENSMUSG00000031207	MGP_SPRETEiJ_G0034415	ENSSSCG00000012365	ENSRNOG00000030118	goat (MSN/ENSCHIG00000012943)	NA	NA	431.844	417.861	124.809	115.616	348.108	457.719	460.987	487.857	157.312	221.838	323.257	372.56	370.502	571.896	362.003	924.865	737.6	826.084	924.865	737.6	124.809	5.90983	924.865	115.616	7.99946
SERINC3	1	serine incorporator 3	9	ENSOARG00000004064	102389001	ENSBTAG00000002187	ENSCHIG00000020489	ENSECAG00000017954	ENSMUSG00000017707	MGP_SPRETEiJ_G0025542	ENSSSCG00000039591	ENSRNOG00000009552	NA	NA	NA	33.799	23.7535	50.979	55.404	206.314	157.845	192.392	120.312	60.847	84.118	121.245	118.286	922.39	583.011	319.048	248.159	138.971	190.616	922.39	922.39	33.799	27.2905	583.011	23.7535	24.5442
GM2A	2	GM2 ganglioside activator (cow, pig, horse, rat, sheep, goat, buffalo) | GM2 ganglioside activator protein (mouse - M. spretus, mouse - M. musculus)	9	ENSOARG00000008438	102407044	ENSBTAG00000021829	ENSCHIG00000026255	ENSECAG00000020587	ENSMUSG00000000594	MGP_SPRETEiJ_G0017209	ENSSSCG00000017087	ENSRNOG00000052219	NA	NA	NA	834.785	669.573	344.633	331.385	328.762	183.739	214.834	110.882	374.06	304.647	442.636	921.232	96.77	38.996	346.566	200.882	647.229	334.088	921.232	834.785	96.77	8.62649	921.232	38.996	23.6238
ACSL5	2	acyl-CoA synthetase long-chain family member 5 (mouse - M. musculus, goat, mouse - M. spretus, rat, sheep, pig) | acyl-CoA synthetase long chain family member 5 (horse, buffalo, cow)	9	ENSOARG00000011792	102389907	ENSBTAG00000006707	ENSCHIG00000019745	ENSECAG00000022003	ENSMUSG00000024981	MGP_SPRETEiJ_G0024004	ENSSSCG00000031789	ENSRNOG00000016265	NA	NA	NA	140.548	176.484	47.174	44.886	241.721	676.269	220.084	920.552	99.136	124.121	114.253	213.402	139.507	238.166	46.799	63.8685	126.203	107.461	920.552	326.404	46.799	6.97458	920.552	44.886	20.5087
PPIB	2	peptidylprolyl isomerase B (goat, pig, rat, mouse - M. spretus, horse, cow, mouse - M. musculus, buffalo) | peptidylprolyl isomerase B (cyclophilin B) (sheep)	9	ENSOARG00000020749	102412973	ENSBTAG00000016822	ENSCHIG00000019546	ENSECAG00000017164	ENSMUSG00000032383	MGP_SPRETEiJ_G0033512	ENSSSCG00000034137	ENSRNOG00000016781	NA	NA	NA	590.732	486.801	918.381	868.813	539.21	396.868	459.272	279.866	211.538	216.453	379.089	377.724	307.197	201.401	326.404	292.829	382.076	339.541	918.381	918.381	211.538	4.34145	868.813	201.401	4.31385
NACA	3	nascent polypeptide-associated complex alpha polypeptide (mouse - M. musculus, mouse - M. spretus) | nascent polypeptide-associated complex alpha subunit (goat, pig, rat, horse, sheep) | nascent polypeptide associated complex subunit alpha (buffalo, cow)	9	101105899	102403545	ENSBTAG00000010701	102185811	100052730	ENSMUSG00000061315	MGP_SPRETEiJ_G0016742	100154750	ENSRNOG00000002632	NA	NA	NA	557.153	498.516	462.522	548.34	574.71	412.409	487.045	312.255	0.837	0.611	912.956	770.224	558.097	391.704	423.025	369.515	820.567	596.607	912.956	912.956	0.837	1090.75	770.224	0.611	1260.6
DCN	1	decorin	9	ENSOARG00000015737	102401740	ENSBTAG00000003505	ENSCHIG00000018030	ENSECAG00000020413	ENSMUSG00000019929	MGP_SPRETEiJ_G0016575	ENSSSCG00000000915	ENSRNOG00000004554	NA	NA	NA	1.4275	1.0725	868.254	903.752	0.405	0.34	3.511	1.475	0.041	0.068	1.813	0.989	0.205	1.815	0.1555	0.4965	0.975	1.91	903.752	868.254	0.041	21176.9	903.752	0.068	13290.5
TFPI2	1	tissue factor pathway inhibitor 2	9	ENSOARG00000000918	102402458	ENSBTAG00000015844	ENSCHIG00000026816	ENSECAG00000019398	ENSMUSG00000029664	MGP_SPRETEiJ_G0029071	ENSSSCG00000015322	ENSRNOG00000010513	NA	NA	NA	0.4715	21.2045	783.134	902.099	0.094	1.4105	0.2845	6.8875	2.955	4.434	2.184	2.437	0.3635	0.833	0	0	1.932	7.441	902.099	871.909	0	#DIV/0!	902.099	0	#DIV/0!
CTSA	1	cathepsin A	9	ENSOARG00000006985	102412556	ENSBTAG00000027337	ENSCHIG00000024206	ENSECAG00000002350	ENSMUSG00000017760	MGP_SPRETEiJ_G0025593	ENSSSCG00000007431	ENSRNOG00000015857	NA	NA	NA	386.677	287.122	87.107	74.006	222.907	247.812	771.486	685.285	183.293	178.171	344.128	317.061	871.875	516.053	871.909	499.628	896.09	697.062	896.09	896.09	87.107	10.2872	697.062	74.006	9.41899
ARPC4	3	actin related protein 2/3 complex, subunit 4, 20kDa (sheep) | actin related protein 2/3 complex subunit 4 (buffalo, goat, horse, pig, cow) | actin related protein 2/3 complex, subunit 4 (mouse - M. musculus, rat, mouse - M. spretus)	9	ENSOARG00000006145	102388942	ENSBTAG00000007964	ENSCHIG00000015714	ENSECAG00000012891	ENSMUSG00000079426	MGP_SPRETEiJ_G0029751	ENSSSCG00000011552	ENSRNOG00000008994	NA	NA	NA	690.135	674.364	585.129	528.899	880.024	656.452	630.571	350.957	456.264	469.167	689.395	642.06	511.718	460.683	281.948	262.815	367.33	345.191	880.024	880.024	281.948	3.12123	674.364	262.815	2.56592
VAT1	1	vesicle amine transport 1	9	ENSOARG00000004544	102399328	ENSBTAG00000007390	ENSCHIG00000013460	ENSECAG00000016700	ENSMUSG00000034993	MGP_SPRETEiJ_G0018064	ENSSSCG00000024059	ENSRNOG00000020684	NA	NA	NA	652.337	397.173	213.939	138.09	348.983	197.909	470.315	206.622	59.178	46.012	284.027	244.236	443.015	107.971	879.826	517.35	546.444	455.895	879.826	879.826	59.178	14.8675	517.35	46.012	11.2438
RNH1	1	ribonuclease/angiogenin inhibitor 1	9	101104618	102392034	ENSBTAG00000046869	ENSCHIG00000015649	ENSECAG00000020730	ENSMUSG00000038650	MGP_SPRETEiJ_G0031791	ENSSSCG00000032010	ENSRNOG00000016416	NA	NA	NA	61.977	57.6685	80.971	56.475	101.54	91.325	80.6845	67.0815	29.201	29.054	130.743	108.244	876.584	237.117	797.742	251.691	267.968	301.625	876.584	876.584	29.201	30.019	301.625	29.054	10.3815
HNRNPK	1	heterogeneous nuclear ribonucleoprotein K	9	ENSOARG00000008935	102405401	ENSBTAG00000021131	ENSCHIG00000014738	ENSECAG00000025104	ENSMUSG00000021546	MGP_SPRETEiJ_G0019479	100622191	ENSRNOG00000019113	NA	NA	NA	307.215	255.816	563.295	565.089	523.318	433.023	605.929	453.154	147.045	179.451	147.514	152.268	841.436	873.179	456.687	459.234	316.42	285.911	873.179	841.436	147.045	5.7223	873.179	152.268	5.73449
HEXA	3	hexosaminidase subunit alpha (cow, buffalo, goat, pig, rat) | hexosaminidase A (alpha polypeptide) (sheep) | hexosaminidase A (mouse - M. musculus, mouse - M. spretus)	9	ENSOARG00000018930	102412255	ENSBTAG00000012981	ENSCHIG00000020180	ENSECAG00000011466	ENSMUSG00000025232	MGP_SPRETEiJ_G0033444	100142664	ENSRNOG00000010252	horse (ENSECAG00000011466)	NA	NA	225.797	145.167	56.758	52.103	136.215	77.712	219.748	141.862	175.549	201.777	251.562	223.524	867.241	423.113	592.51	323.37	96.448	54.582	867.241	867.241	56.758	15.2796	423.113	52.103	8.12071
MTPN	1	myotrophin	9	ENSOARG00000009665	102397962	ENSBTAG00000007806	ENSCHIG00000018464	ENSECAG00000024284	ENSMUSG00000029840	MGP_SPRETEiJ_G0029220	ENSSSCG00000039290	ENSRNOG00000011857	NA	NA	NA	538.889	862.053	246.793	236.568	472.109	394.783	239.19	207.287	94.12	86.307	338.633	336.257	247.204	263.861	324.584	423.565	254.925	218.441	862.053	538.889	94.12	5.72556	862.053	86.307	9.98822
NUB1	2	negative regulator of ubiquitin like proteins 1 (pig, horse, buffalo, goat, cow) | negative regulator of ubiquitin-like proteins 1 (rat, mouse - M. spretus, sheep, mouse - M. musculus)	9	ENSOARG00000004084	102411156	ENSBTAG00000004540	ENSCHIG00000010018	ENSECAG00000022109	ENSMUSG00000028954	MGP_SPRETEiJ_G0028017	ENSSSCG00000016438	ENSRNOG00000009282	NA	NA	NA	44.1665	56.4205	33.954	47.301	46.8965	441.054	87.0935	862.024	13.642	88.196	44.425	173.66	69.943	127.097	43.3355	47.1615	47.767	88.147	862.024	859.098	13.642	62.9745	862.024	47.1615	18.2781
PLA2G7	2	phospholipase A2 group VII (cow, goat, buffalo, horse, rat, pig) | phospholipase A2, group VII (platelet-activating factor acetylhydrolase, plasma) (sheep, mouse - M. spretus, mouse - M. musculus)	9	ENSOARG00000011007	102401389	ENSBTAG00000019315	ENSCHIG00000014030	ENSECAG00000024899	ENSMUSG00000023913	MGP_SPRETEiJ_G0022543	ENSSSCG00000001723	ENSRNOG00000025691	NA	NA	NA	48.117	16.273	41.489	41.94	70.5005	25.3405	39.375	17.4705	114.588	109.435	437.999	428.065	141.759	169.64	859.098	616.549	498.767	269.848	859.098	859.098	39.375	21.8184	616.549	16.273	37.8879
GDI2	3	GDP dissociation inhibitor 2 [Source:NCBI gene;Acc:100302068] (assigned to orthologue: ENSOARG00000008098), GDP dissociation inhibitor 2 [Source:VGNC Symbol;Acc:VGNC:29308] (assigned to orthologue: ENSBTAG00000005316) (goat) | GDP dissociation inhibitor 2 (buffalo, rat, sheep, horse, pig, cow) | guanosine diphosphate (GDP) dissociation inhibitor 2 (mouse - M. musculus, mouse - M. spretus)	9	ENSOARG00000008098	102409644	ENSBTAG00000005316	ENSCHIG00000026283	ENSECAG00000008855	ENSMUSG00000021218	MGP_SPRETEiJ_G0019043	ENSSSCG00000011137	ENSRNOG00000018091	NA	NA	NA	297.383	203.155	374.949	372.218	133.463	89.4935	235.276	127.372	38.615	36.994	169.024	150.648	857.811	470.039	501.942	333.026	384.105	309.693	857.811	857.811	38.615	22.2145	470.039	36.994	12.7058
TLR2	2	toll like receptor 2 (cow, buffalo, goat, pig, horse) | toll-like receptor 2 (mouse - M. musculus, mouse - M. spretus, rat, sheep)	9	ENSOARG00000015044	102397791	ENSBTAG00000008008	ENSCHIG00000025899	ENSECAG00000018028	ENSMUSG00000027995	MGP_SPRETEiJ_G0026051	ENSSSCG00000009002	ENSRNOG00000009822	NA	NA	NA	302.959	857.374	2.221	24.33	158.003	349.68	240.145	555.89	51.608	63.937	111.825	229.096	60.8535	68.295	110.444	399.506	156.714	599.186	857.374	433.382	2.221	195.129	857.374	24.33	35.2394
EEF1G	1	eukaryotic translation elongation factor 1 gamma	9	ENSOARG00000015142	102397651	ENSBTAG00000011843	ENSCHIG00000022487	ENSECAG00000014334	ENSMUSG00000071644	MGP_SPRETEiJ_G0023584	ENSSSCG00000013064	ENSRNOG00000020075	goat (ENSCHIG00000022487)	NA	NA	302.128	266.932	816.271	736.473	398.04	261.618	335.438	231.784	162.2	117.45	856.511	716.332	377.963	178.352	433.382	281.856	767.521	596.746	856.511	856.511	162.2	5.28059	736.473	117.45	6.27052
TNFSF15	3	TNF superfamily member 15 (cow, pig, rat, horse, buffalo) | tumor necrosis factor (ligand) superfamily, member 15 (mouse - M. spretus, sheep, mouse - M. musculus) | tumor necrosis factor superfamily member 15 (goat)	9	ENSOARG00000005972	102410411	ENSBTAG00000018069	ENSCHIG00000024052	ENSECAG00000014513	ENSMUSG00000050395	MGP_SPRETEiJ_G0027063	ENSSSCG00000034087	ENSRNOG00000008930	NA	NA	NA	3.5855	56.9285	1.961	5.842	23.2845	550.61	33.0775	854.385	0.387	0.981	41.903	122.765	0.6525	30.584	0.824	13.9025	11.162	14.089	854.385	99.904	0.387	258.15	854.385	0.981	870.932
TNFRSF1B	3	tumor necrosis factor receptor superfamily, member 1B (sheep) | TNF receptor superfamily member 1B (buffalo, goat, pig, horse, rat, cow) | tumor necrosis factor receptor superfamily, member 1b (mouse - M. spretus, mouse - M. musculus)	9	ENSOARG00000017205	102408638	ENSBTAG00000024928	ENSCHIG00000020477	ENSECAG00000012481	ENSMUSG00000028599	MGP_SPRETEiJ_G0027773	ENSSSCG00000022208	ENSRNOG00000016575	NA	NA	NA	254.165	445.173	59.304	55.053	278.887	359.526	242.301	396.76	51.835	53.784	61.528	62.99	162.89	854.129	99.904	808.808	57.415	342.744	854.129	278.887	51.835	5.38028	854.129	53.784	15.8807
WDR74	1	WD repeat domain 74	9	ENSOARG00000017678	102413406	ENSBTAG00000009491	ENSCHIG00000022750	ENSECAG00000009091	ENSMUSG00000042729	MGP_SPRETEiJ_G0023561	ENSSSCG00000028025	ENSRNOG00000042878	NA	NA	NA	22.251	22.3195	20.463	16.406	15.5395	8.747	630.621	364.697	12.048	7.531	748.179	854.081	39.4495	11.3685	22.5465	23.3585	23.677	17.519	854.081	748.179	12.048	62.0999	854.081	7.531	113.409
ARHGDIB	3	Rho, GDP dissociation inhibitor (GDI) beta (mouse - M. musculus, mouse - M. spretus) | Rho GDP dissociation inhibitor beta (rat, horse, pig, goat, buffalo, cow) | Rho GDP dissociation inhibitor (GDI) beta (sheep)	9	ENSOARG00000020698	102415171	ENSBTAG00000006039	ENSCHIG00000011740	ENSECAG00000013788	ENSMUSG00000030220	MGP_SPRETEiJ_G0030055	ENSSSCG00000033337	ENSRNOG00000005809	NA	NA	NA	146.929	91.641	52.233	31.255	311.748	134.006	368.536	153.192	134.833	89.427	214.513	199.666	853.737	484.156	626.757	237.768	547.731	507.238	853.737	853.737	52.233	16.3448	507.238	31.255	16.229
SCPEP1	1	serine carboxypeptidase 1	9	ENSOARG00000007312	102404408	ENSBTAG00000007893	ENSCHIG00000023932	ENSECAG00000005781	ENSMUSG00000000278	MGP_SPRETEiJ_G0017797	ENSSSCG00000017617	ENSRNOG00000002358	mouse - M. musculus (Scpep1/ENSMUSG00000000278)	NA	NA	852.376	504.245	107.511	89.958	391.774	258.034	490.336	263.78	176.913	202.565	836.089	786.405	227.833	162.777	306.637	170.532	337.96	236.528	852.376	852.376	107.511	7.92827	786.405	89.958	8.74191
LHFPL2	2	LHFPL tetraspan subfamily member 2 (horse, buffalo, cow) | lipoma HMGIC fusion partner-like 2 (mouse - M. musculus, goat, sheep, rat, mouse - M. spretus, pig)	9	ENSOARG00000017150	102414963	ENSBTAG00000007374	ENSCHIG00000014180	ENSECAG00000021890	ENSMUSG00000045312	MGP_SPRETEiJ_G0019669	ENSSSCG00000028536	ENSRNOG00000011032	NA	NA	NA	166.635	82.944	22.544	37.046	148.845	82.6455	381.864	111.168	51.73	72.377	83.675	69.12	217.05	41.1475	848.817	236.63	40.831	52.826	848.817	848.817	22.544	37.6516	236.63	37.046	6.38746
SPI1	2	spleen focus forming virus (SFFV) proviral integration oncogene (mouse - M. musculus, mouse - M. spretus) | Spi-1 proto-oncogene (rat, sheep, horse, pig, buffalo, goat, cow)	9	ENSOARG00000006553	102398044	ENSBTAG00000021709	ENSCHIG00000019747	ENSECAG00000024457	ENSMUSG00000002111	MGP_SPRETEiJ_G0024863	ENSSSCG00000013237	ENSRNOG00000012172	NA	NA	NA	136.357	100.438	41.738	40.738	162.177	170.235	215.076	210.944	58.468	66.495	228.113	267.948	495.899	810.351	512.072	846.375	274.937	309.306	846.375	512.072	41.738	12.2687	846.375	40.738	20.776
CYTH4	1	cytohesin 4	9	ENSOARG00000019218	102393912	ENSBTAG00000014237	ENSCHIG00000024890	ENSECAG00000024727	ENSMUSG00000018008	MGP_SPRETEiJ_G0020887	ENSSSCG00000000130	ENSRNOG00000007679	NA	NA	NA	54.9535	73.3415	19.342	25.04	85.247	80.301	259.962	97.5085	21.201	10.902	45.401	43.122	436.899	843.751	221.422	98.0375	190.331	201.943	843.751	436.899	19.342	22.5881	843.751	10.902	77.3942
COL5A2	2	collagen, type V, alpha 2 (mouse - M. musculus, mouse - M. spretus) | collagen type V alpha 2 chain (cow, rat, sheep, horse, pig, buffalo, goat)	9	ENSOARG00000016440	102395275	ENSBTAG00000027020	ENSCHIG00000012434	ENSECAG00000008499	ENSMUSG00000026042	MGP_SPRETEiJ_G0014910	ENSSSCG00000016035	ENSRNOG00000003736	NA	NA	NA	0.1215	0.17	841.051	678.183	0.142	0.16	0.2925	0.7365	0.145	0.36	2.892	3.538	0.024	0.104	0	0	0.019	0.019	841.051	841.051	0	#DIV/0!	678.183	0	#DIV/0!
CPSF6	1	cleavage and polyadenylation specific factor 6	9	ENSOARG00000020532	102416580	ENSBTAG00000007323	ENSCHIG00000010792	ENSECAG00000015988	ENSMUSG00000055531	MGP_SPRETEiJ_G0016657	ENSSSCG00000038031	ENSRNOG00000005927	NA	NA	NA	49.056	33.777	44.666	39.202	51.931	29.771	59.952	34.195	37.93	25.259	839.323	688.961	67.2195	83.007	69.6395	68.259	37.48	23.313	839.323	839.323	37.48	22.3939	688.961	23.313	29.5527
FGL2	3	fibrinogen-like protein 2 (mouse - M. musculus, mouse - M. spretus) | fibrinogen like 2 (cow, pig, horse, sheep, buffalo, goat) | fibrinogen-like 2 (rat)	9	ENSOARG00000018670	102395910	ENSBTAG00000009717	ENSCHIG00000023736	ENSECAG00000000387	ENSMUSG00000039899	MGP_SPRETEiJ_G0027980	ENSSSCG00000015413	ENSRNOG00000012881	NA	NA	NA	9.4385	4.709	1.195	2.308	71.666	30.7605	124.186	22.443	23.808	21.364	111.756	119.354	35.8535	833.35	41.3325	16.606	2.025	11.199	833.35	124.186	1.195	103.921	833.35	2.308	361.07
SDS	1	serine dehydratase	9	ENSOARG00000007382	102414659	ENSBTAG00000031814	ENSCHIG00000021911	ENSECAG00000024950	ENSMUSG00000029597	MGP_SPRETEiJ_G0028659	ENSSSCG00000036865	ENSRNOG00000001388	NA	NA	NA	22.7935	286.421	2.466	64.284	34.281	544.324	344.98	820.942	0.577	0.333	12.007	20.045	0.092	0	1.2375	0.663	2.99	2.48	820.942	344.98	0.092	3749.78	820.942	0	#DIV/0!
PLAU	1	plasminogen activator, urokinase	9	ENSOARG00000008473	102406987	ENSBTAG00000005947	ENSCHIG00000000480	ENSECAG00000007351	ENSMUSG00000021822	MGP_SPRETEiJ_G0019879	ENSSSCG00000010312	ENSRNOG00000010516	NA	NA	NA	94.5515	68.3635	92.415	67.998	609.785	819.909	219.421	180.816	42.758	81.481	121.979	151.676	76.841	6.333	80.8485	20.1275	291.763	26.079	819.909	813.534	42.758	19.0265	819.909	6.333	129.466
GNAI2	3	guanine nucleotide binding protein (G protein), alpha inhibiting activity polypeptide 2 (sheep) | G protein subunit alpha i2 (pig, rat, horse, buffalo, goat, cow) | guanine nucleotide binding protein (G protein), alpha inhibiting 2 (mouse - M. spretus, mouse - M. musculus)	9	ENSOARG00000010164	102413668	ENSBTAG00000020645	ENSCHIG00000009812	ENSECAG00000000489	ENSMUSG00000032562	MGP_SPRETEiJ_G0033801	ENSSSCG00000011399	ENSRNOG00000016592	NA	NA	NA	394.334	255.047	243.679	205.684	394.252	263.45	566.495	318.365	167.098	182.291	604.199	518.636	726.033	460.611	813.534	515.799	476.459	400.258	813.534	813.534	167.098	4.8686	518.636	182.291	2.8451
APOBEC1	2	apolipoprotein B mRNA editing enzyme catalytic subunit 1 (pig, horse, rat, buffalo, goat, cow) | apolipoprotein B mRNA editing enzyme, catalytic polypeptide 1 (mouse - M. musculus, mouse - M. spretus, sheep)	9	ENSOARG00000002072	102396632	ENSBTAG00000014683	ENSCHIG00000011898	ENSECAG00000017163	ENSMUSG00000040613	MGP_SPRETEiJ_G0029857	ENSSSCG00000000668	ENSRNOG00000015411	NA	NA	NA	0	0	0	0	0.01	0.0085	0.2755	0.7545	0	0	0.962	1.047	811.366	267.656	129.686	31.8195	30.852	4.88	811.366	811.366	0	#DIV/0!	267.656	0	#DIV/0!
DDX5	3	DEAD (Asp-Glu-Ala-Asp) box helicase 5 (sheep) | DEAD (Asp-Glu-Ala-Asp) box polypeptide 5 (mouse - M. musculus, mouse - M. spretus) | DEAD-box helicase 5 (goat, buffalo, pig, rat, horse, cow)	9	ENSOARG00000015045	102388941	ENSBTAG00000018423	ENSCHIG00000011800	ENSECAG00000011132	ENSMUSG00000020719	MGP_SPRETEiJ_G0018173	ENSSSCG00000032092	ENSRNOG00000030680	NA	NA	NA	354.291	383.819	475.855	592.198	460.193	523.781	546.835	705.143	147.145	136.298	807.577	687.861	629.783	581.246	654.432	635.052	511.416	431.277	807.577	807.577	147.145	5.48831	705.143	136.298	5.17354
ACTA2	2	actin, alpha 2, smooth muscle, aorta (goat, buffalo, pig, mouse - M. spretus, cow, mouse - M. musculus) | actin alpha 2, smooth muscle (sheep, rat, horse)	9	ENSOARG00000014814	102408421	ENSBTAG00000014614	ENSCHIG00000017779	ENSECAG00000015145	ENSMUSG00000035783	MGP_SPRETEiJ_G0023808	ENSSSCG00000010447	ENSRNOG00000058039	NA	NA	NA	0.5955	0.307	801.927	487.907	0.3235	0.4695	0.371	0.388	76.306	62.794	1.056	0.747	0.7885	0.502	197.836	181.032	0	0.033	801.927	801.927	0	#DIV/0!	487.907	0.033	14785.1
ATP6AP2	2	ATPase, H+ transporting, lysosomal accessory protein 2 (mouse - M. spretus, sheep, mouse - M. musculus) | ATPase H+ transporting accessory protein 2 (cow, pig, horse, rat, buffalo, goat)	9	ENSOARG00000001326	102395454	ENSBTAG00000017801	102173826	ENSECAG00000019889	ENSMUSG00000031007	MGP_SPRETEiJ_G0034088	ENSSSCG00000012247	ENSRNOG00000003858	NA	NA	NA	449.455	385.086	11.618	10.119	654.732	499.618	788.631	554.215	298.833	282.828	592.201	548.049	175.609	122.293	144.649	117.547	331.573	390.728	788.631	788.631	11.618	67.8801	554.215	10.119	54.7697
TNFAIP2	2	TNF alpha induced protein 2 (pig, horse, rat, buffalo) | tumor necrosis factor, alpha-induced protein 2 (sheep, mouse - M. spretus, cow, mouse - M. musculus)	9	101122983	112577781	ENSBTAG00000035995	ENSCHIG00000006615	ENSECAG00000011704	ENSMUSG00000021281	MGP_SPRETEiJ_G0018981	ENSSSCG00000036612	ENSRNOG00000010165	goat (ENSCHIG00000006615)	NA	NA	10.336	6.1875	3.506	6.506	13.433	5.7335	6.21	4.966	2.182	2.987	10.307	37.926	181.41	678.151	234.745	787.385	74.166	181.945	787.385	234.745	2.182	107.582	787.385	2.987	263.604
CH25H	1	cholesterol 25-hydroxylase	9	ENSOARG00000014960	102409279	506132	ENSCHIG00000004030	ENSECAG00000004572	ENSMUSG00000050370	MGP_SPRETEiJ_G0023810	ENSSSCG00000010449	ENSRNOG00000019141	NA	NA	NA	1.2645	1.1785	11.006	39.896	3.608	21.287	4.451	40.921	0.045	0.072	0.52	0.56	0.384	69.1665	0.3415	5.166	91.635	784.704	784.704	91.635	0.045	2036.33	784.704	0.072	10898.7
SLC2A3	2	solute carrier family 2 member 3 (goat, buffalo, horse, pig, cow) | solute carrier family 2 (facilitated glucose transporter), member 3 (mouse - M. spretus, sheep, mouse - M. musculus)	9	ENSOARG00000002234	102395356	ENSBTAG00000004556	ENSCHIG00000012243	100053371	ENSMUSG00000003153	MGP_SPRETEiJ_G0029861	100626468	ENSRNOG00000049298	rat (Slc2a3/ENSRNOG00000049298)	NA	NA	120.988	413.49	10.977	43.119	109.397	588.725	56.3745	782.884	0	0	35.558	62.829	12.69	0.4545	7.87	0.252	0	0	782.884	120.988	0	#DIV/0!	782.884	0	#DIV/0!
SLC7A2	2	solute carrier family 7 member 2 (cow, pig, horse, rat, buffalo, goat) | solute carrier family 7 (cationic amino acid transporter, y+ system), member 2 (sheep, mouse - M. spretus, mouse - M. musculus)	9	ENSOARG00000009272	102389544	ENSBTAG00000010085	ENSCHIG00000025670	ENSECAG00000016856	ENSMUSG00000031596	MGP_SPRETEiJ_G0032114	ENSSSCG00000006987	ENSRNOG00000011016	NA	NA	NA	0.0455	0.061	3.475	10.977	0.5025	6.85	0.0745	0.206	0.139	0.089	0.662	0.281	4.2995	60.22	21.733	487.298	44.767	779.166	779.166	441.214	0.0455	9697.02	779.166	0.061	12773.2
PDIA3	3	protein disulfide isomerase family A, member 3 (sheep, rat) | protein disulfide isomerase associated 3 (mouse - M. spretus, mouse - M. musculus) | protein disulfide isomerase family A member 3 (cow, pig, horse, buffalo, goat)	9	ENSOARG00000010912	102408568	ENSBTAG00000017196	ENSCHIG00000024672	ENSECAG00000020252	ENSMUSG00000027248	MGP_SPRETEiJ_G0025108	ENSSSCG00000004700	ENSRNOG00000015018	NA	NA	NA	647.712	565.894	708.113	777.827	234.486	211.083	309.928	243.018	170.455	162.386	563.583	665.984	412.836	418.47	441.214	441.252	472.566	456.634	777.827	769.783	170.455	4.51605	777.827	162.386	4.78999
PLTP	1	phospholipid transfer protein	9	ENSOARG00000007141	102411801	ENSBTAG00000000559	ENSCHIG00000021164	ENSECAG00000019465	ENSMUSG00000017754	MGP_SPRETEiJ_G0025594	ENSSSCG00000007435	ENSRNOG00000016488	NA	NA	NA	2.7955	1.9425	15.737	32.108	4.772	5.3715	14.0475	81.864	50.806	47.322	120.569	126.329	722.568	521.736	769.783	776.064	149.435	206.094	776.064	769.783	2.7955	275.365	776.064	1.9425	399.518
ATP6V1A	3	ATPase, H+ transporting, lysosomal V1 subunit A (mouse - M. musculus, mouse - M. spretus) | ATPase, H+ transporting, lysosomal 70kDa, V1 subunit A (sheep) | ATPase H+ transporting V1 subunit A (rat, horse, pig, buffalo, goat, cow)	9	ENSOARG00000019488	102410690	ENSBTAG00000002703	ENSCHIG00000020509	ENSECAG00000021773	ENSMUSG00000052459	MGP_SPRETEiJ_G0021661	ENSSSCG00000011916	ENSRNOG00000001992	NA	NA	NA	773.697	621.785	136.273	129.925	670.966	574.209	593.689	498.168	224.792	229.484	330.004	453.447	322.745	181.4	341.896	214.24	280.275	192.5	773.697	773.697	136.273	5.67756	621.785	129.925	4.78573
YWHAE	3	tyrosine 3-monooxygenase/tryptophan 5-monooxygenase activation protein epsilon (cow, buffalo, goat, pig, horse) | tyrosine 3-monooxygenase/tryptophan 5-monooxygenase activation protein, epsilon (sheep, rat) | tyrosine 3-monooxygenase/tryptophan 5-monooxygenase activation protein, epsilon polypeptide (mouse - M. musculus, mouse - M. spretus)	9	443300	102397948	ENSBTAG00000005664	102177369	ENSECAG00000009536	ENSMUSG00000020849	MGP_SPRETEiJ_G0017591	100620600	ENSRNOG00000005290	NA	NA	NA	445.214	406.73	478.508	485.835	394.977	316.313	475.473	417.945	218.755	186.676	168.661	147.012	426.697	773.135	451.757	501.75	311.393	293.269	773.135	478.508	168.661	2.8371	773.135	147.012	5.259
PLAUR	1	plasminogen activator, urokinase receptor	9	ENSOARG00000008867	102409147	ENSBTAG00000013125	ENSCHIG00000018353	ENSECAG00000022127	ENSMUSG00000046223	MGP_SPRETEiJ_G0030429	ENSSSCG00000032434	ENSRNOG00000037931	NA	NA	NA	235.141	766.384	172.78	295.454	194.699	567.913	247.042	438.467	35.275	44.231	113.153	132.353	61.2245	49.343	63.0825	39.6735	171.285	402.225	766.384	259.125	35.275	7.34585	766.384	39.6735	19.3173
CD47	3	Cd47 molecule (rat) | CD47 antigen (Rh-related antigen, integrin-associated signal transducer) (mouse - M. musculus, mouse - M. spretus) | CD47 molecule (buffalo, goat, pig, horse, sheep, cow)	9	ENSOARG00000018871	102415328	ENSBTAG00000003585	ENSCHIG00000022687	ENSECAG00000018995	ENSMUSG00000055447	MGP_SPRETEiJ_G0021700	ENSSSCG00000011942	ENSRNOG00000001964	NA	NA	NA	148.851	257.207	160.906	411.015	146.25	303.572	277.699	483.808	48.167	111.339	120.707	301.444	252.602	765.335	259.125	628.697	138.691	326.06	765.335	277.699	48.167	5.76534	765.335	111.339	6.87392
SCARB2	3	scavenger receptor class B member 2 [Source:VGNC Symbol;Acc:VGNC:34325] (assigned to orthologue: ENSBTAG00000010956) (goat) | scavenger receptor class B, member 2 (mouse - M. spretus, rat, sheep, mouse - M. musculus) | scavenger receptor class B member 2 (cow, buffalo, horse, pig)	9	101105502	102413248	ENSBTAG00000010956	ENSCHIG00000013809	ENSECAG00000024722	ENSMUSG00000029426	MGP_SPRETEiJ_G0028415	ENSSSCG00000008980	ENSRNOG00000002225	NA	NA	NA	7.2655	6.4735	207.482	206.348	238.138	120.086	516.914	455.116	90.886	89.412	444.679	761.654	69.587	38.264	77.814	99.056	108.654	102.564	761.654	516.914	7.2655	71.1464	761.654	6.4735	117.657
ALCAM	1	activated leukocyte cell adhesion molecule	9	ENSOARG00000018737	102416422	ENSBTAG00000000088	ENSCHIG00000024020	ENSECAG00000018670	ENSMUSG00000022636	MGP_SPRETEiJ_G0021704	ENSSSCG00000011946	ENSRNOG00000001989	NA	NA	NA	53.6795	117.69	53.643	140.167	66.1315	585.982	102.389	759.96	90.121	321.731	167.314	112.345	236.493	292.218	118.368	115.942	396.379	315.13	759.96	396.379	53.643	7.3892	759.96	112.345	6.76452
CLIC4	2	chloride intracellular channel 4 (cow, horse, rat, sheep, pig, buffalo, goat) | chloride intracellular channel 4 (mitochondrial) (mouse - M. spretus)	9	ENSOARG00000006435	102406472	ENSBTAG00000009470	ENSCHIG00000011710	ENSECAG00000016168	ENSMUSG00000037242	MGP_SPRETEiJ_G0027615	ENSSSCG00000038994	ENSRNOG00000018109	mouse - M. musculus (Clic4/ENSMUSG00000037242)	NA	NA	105.506	132.017	307.502	315.324	186.517	376.005	121.418	157.48	142.185	209.204	78.257	108.243	147.827	753.874	110.933	261.419	139.744	643.834	753.874	307.502	78.257	3.92939	753.874	108.243	6.96464
RAB1A	1	RAB1A, member RAS oncogene family	9	ENSOARG00000019997	102402029	ENSBTAG00000016720	ENSCHIG00000014060	ENSECAG00000009926	ENSMUSG00000020149	MGP_SPRETEiJ_G0016958	ENSSSCG00000008359	ENSRNOG00000004992	NA	NA	NA	498.043	328.889	412.653	404.176	399.983	286.564	750.188	341.603	189.481	179.434	361.565	328.606	232.24	479.342	208.629	351.639	511.735	509.767	750.188	750.188	189.481	3.95917	509.767	179.434	2.84097
SERPINH1	3	serpin family H member 1 (pig, horse, rat, buffalo, goat, cow) | serine (or cysteine) peptidase inhibitor, clade H, member 1 (mouse - M. musculus, mouse - M. spretus) | serpin peptidase inhibitor, clade H (heat shock protein 47), member 1, (collagen binding protein 1) (sheep)	9	ENSOARG00000011824	102411587	ENSBTAG00000001027	ENSCHIG00000002757	ENSECAG00000004871	ENSMUSG00000070436	MGP_SPRETEiJ_G0031136	ENSSSCG00000039468	ENSRNOG00000016831	NA	NA	NA	0.145	0.1175	749.226	571.331	0.2435	0.168	0.8185	0.443	33.521	29.538	4.644	5.789	0.0465	0.021	0	0.0365	0.09	0.131	749.226	749.226	0	#DIV/0!	571.331	0.021	27206.2
PTPN6	2	protein tyrosine phosphatase, non-receptor type 6 (buffalo, cow, mouse - M. musculus, goat, sheep, rat, mouse - M. spretus, pig) | protein tyrosine phosphatase non-receptor type 6 (horse)	9	ENSOARG00000005032	102390574	ENSBTAG00000020294	ENSCHIG00000019949	ENSECAG00000000465	ENSMUSG00000004266	MGP_SPRETEiJ_G0029888	ENSSSCG00000025537	ENSRNOG00000014294	NA	NA	NA	171.727	72.8355	33.798	17.506	106.204	70.6095	182.066	71.909	45.296	12.917	139.373	157.842	389.615	748.965	337.416	482.053	158.607	113.969	748.965	748.485	33.798	22.1458	748.965	12.917	57.9829
S100A1	1	S100 calcium binding protein A1	9	ENSOARG00000000707	102409526	ENSBTAG00000005163	ENSCHIG00000012037	ENSECAG00000022939	ENSMUSG00000044080	MGP_SPRETEiJ_G0026183	ENSSSCG00000031053	ENSRNOG00000012410	NA	NA	NA	0.158	0.101	4.199	5.188	0.425	2.745	0.845	1.341	0.524	0.261	2.433	2.289	187.03	107.427	748.485	329.2	26.491	21.874	748.485	748.485	0.158	4737.24	329.2	0.101	3259.4
AHNAK	2	AHNAK nucleoprotein (desmoyokin) (mouse - M. musculus, mouse - M. spretus) | AHNAK nucleoprotein (cow, goat, buffalo, pig, rat, sheep, horse)	9	ENSOARG00000014988	102397333	ENSBTAG00000013468	ENSCHIG00000015249	ENSECAG00000034383	ENSMUSG00000069833	MGP_SPRETEiJ_G0023585	106504153	ENSRNOG00000057569	NA	NA	NA	351.508	233.767	235.854	179.181	272.555	159.822	748.482	322.45	149.787	127.818	342.872	175.065	339.404	107.861	339.231	90.741	237.964	218.352	748.482	748.482	149.787	4.99698	322.45	90.741	3.55352
ACTR2	4	actin related protein 2 (cow, goat) | ARP2 actin-related protein 2 (mouse - M. spretus, mouse - M. musculus) | ARP2 actin-related protein 2 homolog (yeast) (sheep, rat) | ARP2 actin related protein 2 homolog (pig, horse, buffalo)	9	ENSOARG00000019990	102402767	ENSBTAG00000009761	ENSCHIG00000014272	ENSECAG00000009219	ENSMUSG00000020152	MGP_SPRETEiJ_G0016957	ENSSSCG00000008358	ENSRNOG00000004959	NA	NA	NA	455.791	364.882	414.093	373.662	440.402	354.734	743.469	389.252	85.046	99.172	588.721	604.788	406.285	746.7	232.415	337.851	444.954	485.082	746.7	743.469	85.046	8.74196	746.7	99.172	7.52934
TIMP1	2	TIMP metallopeptidase inhibitor 1 (pig, horse, rat, sheep, buffalo, cow) | tissue inhibitor of metalloproteinase 1 (mouse - M. musculus, mouse - M. spretus)	9	ENSOARG00000013157	102391748	282092	ENSCHIG00000010055	ENSECAG00000014259	ENSMUSG00000001131	MGP_SPRETEiJ_G0034119	ENSSSCG00000012277	ENSRNOG00000010208	goat (TIMP1/ENSCHIG00000010055)	NA	NA	24.008	61.1405	6.723	12.499	44.775	438.258	83.6525	746.61	181.976	290.292	9.177	67.024	0.753	19.9595	0.5065	49.6625	176.504	261.857	746.61	291.959	0.5065	576.425	746.61	12.499	59.7335
TSPO	2	translocator protein (18kDa) (sheep) | translocator protein (goat, rat, horse, mouse - M. spretus, pig, buffalo, cow, mouse - M. musculus)	9	ENSOARG00000019140	102389341	ENSBTAG00000018073	ENSCHIG00000012367	ENSECAG00000021765	ENSMUSG00000041736	MGP_SPRETEiJ_G0020999	ENSSSCG00000000033	ENSRNOG00000010549	NA	NA	NA	259.437	209.123	193.267	187.942	262.793	174.686	360.414	453.197	20.588	13.437	269.045	378.319	265.086	596.153	291.959	745.587	286.854	353.547	745.587	360.414	20.588	17.506	745.587	13.437	55.4876
ETFRF1	1	electron transfer flavoprotein regulatory factor 1	9	ENSOARG00000020003	102392552	ENSBTAG00000026624	ENSCHIG00000023135	ENSECAG00000028314	ENSMUSG00000040370	MGP_SPRETEiJ_G0030101	ENSSSCG00000033843	ENSRNOG00000015848	mouse - M. musculus (Etfrf1/ENSMUSG00000040370)	NA	NA	20.989	14.1125	36.045	37.726	24.3105	10.355	27.341	13.7635	25.284	22.847	13.2	25.389	20.4835	14.7195	42.9115	30.7235	386.936	745.255	745.255	743.65	13.2	56.3372	745.255	10.355	71.9705
PLD3	2	phospholipase D family member 3 (horse, pig, goat, buffalo, cow) | phospholipase D family, member 3 (rat, sheep, mouse - M. spretus, mouse - M. musculus)	9	ENSOARG00000006607	102400071	ENSBTAG00000019150	ENSCHIG00000024228	ENSECAG00000013722	ENSMUSG00000003363	MGP_SPRETEiJ_G0030515	ENSSSCG00000025109	ENSRNOG00000018390	NA	NA	NA	369.671	296.878	109.939	85.226	320.215	246.074	573.811	374.263	153.984	159.547	483.273	412.478	669.356	534.811	743.65	663.761	597.48	616.618	743.65	743.65	109.939	6.76421	663.761	85.226	7.78825
ABRACL	1	ABRA C-terminal like	9	ENSOARG00000001146	102406778	ENSBTAG00000001446	ENSCHIG00000019314	100629285	ENSMUSG00000078453	MGP_SPRETEiJ_G0015945	ENSSSCG00000004145	ENSRNOG00000051450	NA	NA	NA	337.474	274.12	181.102	139.299	530.275	328.53	333.515	258.869	54.756	27.186	262.744	191.294	99.798	738.778	82.2315	229.761	197.84	144.939	738.778	530.275	54.756	9.68433	738.778	27.186	27.1749
GSN	1	gelsolin	9	ENSOARG00000005473	102403648	ENSBTAG00000019915	ENSCHIG00000021305	ENSECAG00000018714	ENSMUSG00000026879	MGP_SPRETEiJ_G0024395	ENSSSCG00000037508	ENSRNOG00000018991	NA	NA	NA	126.543	140.232	263.414	223.369	183.31	137.247	577.159	305.065	28.679	19.213	736.742	695.161	296.671	90.5235	249.07	87.365	317.719	241.344	736.742	736.742	28.679	25.6892	695.161	19.213	36.1818
RGS10	3	regulator of G-protein signalling 10 (mouse - M. musculus, mouse - M. spretus) | regulator of G protein signaling 10 (cow, buffalo, horse, pig) | regulator of G-protein signaling 10 (goat, rat, sheep)	9	ENSOARG00000002476	102416062	ENSBTAG00000002647	ENSCHIG00000011045	ENSECAG00000023632	ENSMUSG00000030844	MGP_SPRETEiJ_G0031661	ENSSSCG00000039838	ENSRNOG00000042592	NA	NA	NA	237.019	220.969	48.439	45.884	328.44	139.629	237.089	132.841	112.635	61.175	301.029	347.807	342.154	125.344	736.319	258.923	126.572	66.847	736.319	736.319	48.439	15.201	347.807	45.884	7.58014
NPY	1	neuropeptide Y	9	ENSOARG00000010915	102414548	ENSBTAG00000004503	ENSCHIG00000007443	ENSECAG00000008726	ENSMUSG00000029819	MGP_SPRETEiJ_G0029372	ENSSSCG00000016718	ENSRNOG00000046449	rat (Npy/ENSRNOG00000046449)	NA	NA	0	0	0.127	0.058	0	0	0.235	0.1955	1.526	1.655	0.017	0	734.915	357.849	11.7745	4.01	0.74	0.575	734.915	734.915	0	#DIV/0!	357.849	0	#DIV/0!
CAP1	3	cyclase associated actin cytoskeleton regulatory protein 1 (horse, buffalo, cow) | CAP, adenylate cyclase-associated protein 1 (yeast) (mouse - M. musculus, sheep, mouse - M. spretus) | adenylate cyclase associated protein 1 (goat, pig, rat)	9	ENSOARG00000020175	102397548	ENSBTAG00000013363	ENSCHIG00000021156	ENSECAG00000024658	ENSMUSG00000028656	MGP_SPRETEiJ_G0027405	ENSSSCG00000003672	ENSRNOG00000013492	NA	NA	NA	513.669	467.8	348.869	334.257	506.649	386.351	734.217	505.942	251.521	250.338	165.026	131.095	514.616	408.752	433.771	538.907	379.145	455.343	734.217	734.217	165.026	4.4491	538.907	131.095	4.11081
IER3	1	immediate early response 3	9	ENSOARG00000011463	102402431	ENSBTAG00000011358	ENSCHIG00000014127	ENSECAG00000017157	ENSMUSG00000003541	MGP_SPRETEiJ_G0022439	ENSSSCG00000027607	ENSRNOG00000000827	mouse - M. musculus (Ier3/ENSMUSG00000003541)	NA	NA	56.793	442.82	257.184	508.699	54.329	482.144	42.8535	713.072	7.562	130.04	3.038	13.858	8.0145	73.0725	4.8985	34.931	140.141	733.953	733.953	601.439	3.038	197.972	733.953	13.858	52.9624
PMP22	1	peripheral myelin protein 22	9	ENSOARG00000016485	102391545	ENSBTAG00000019070	ENSCHIG00000010084	ENSECAG00000025178	ENSMUSG00000018217	MGP_SPRETEiJ_G0017341	ENSSSCG00000037832	ENSRNOG00000003338	NA	NA	NA	105.353	37.685	61.83	52.298	56.936	27.402	50.348	19.8615	18.353	12.274	4.17	3.549	733.389	64.759	601.439	261.279	171.991	64.282	733.389	733.389	4.17	175.873	261.279	3.549	73.6203
PSMB8	4	proteasome (prosome, macropain) subunit, beta type, 8 (sheep) | proteasome (prosome, macropain) subunit, beta type, 8 (large multifunctional peptidase 7) (pig) | proteasome (prosome, macropain) subunit, beta type 8 (large multifunctional peptidase 7) (mouse - M. spretus) | proteasome subunit beta 8 (cow, horse, rat, goat, buffalo)	9	ENSOARG00000007622	102391390	ENSBTAG00000003039	ENSCHIG00000012829	ENSECAG00000018887	ENSMUSG00000024338	MGP_SPRETEiJ_G0022354	ENSSSCG00000026951	ENSRNOG00000000456	mouse - M. musculus (Psmb8/ENSMUSG00000024338)	NA	NA	116.161	113.136	38.912	47.948	51.123	102.847	86.59	153.375	68.225	105.631	116.943	275.862	128.091	329.867	183.435	729.166	65.431	224.634	729.166	725.48	38.912	18.6441	729.166	47.948	15.2074
ERP29	1	endoplasmic reticulum protein 29	9	ENSOARG00000010504	102402766	ENSBTAG00000006665	ENSCHIG00000012465	ENSECAG00000000384	ENSMUSG00000029616	MGP_SPRETEiJ_G0028680	ENSSSCG00000009888	ENSRNOG00000001348	NA	NA	NA	133.118	93.4815	106.735	100.068	121.593	65.3505	48.207	17.862	50.308	42.867	137.414	128.685	421.118	83.213	725.48	227.492	311.153	215.212	725.48	725.48	48.207	15.0493	227.492	17.862	12.7361
HSP90B1	3	heat shock protein 90, beta (Grp94), member 1 (mouse - M. spretus, mouse - M. musculus) | heat shock protein 90 beta family member 1 (cow, buffalo, goat, pig, horse, rat) | heat shock protein 90kDa beta (Grp94), member 1 (sheep)	9	ENSOARG00000016366	102399111	ENSBTAG00000003362	ENSCHIG00000009693	ENSECAG00000010610	ENSMUSG00000020048	MGP_SPRETEiJ_G0016512	ENSSSCG00000000849	ENSRNOG00000026963	NA	NA	NA	501.909	404.685	646.98	708.779	490.077	337.356	451.072	725.206	220.634	274.782	617.58	715.854	360.967	364.917	394.075	457.279	490.328	465.244	725.206	646.98	220.634	2.93237	725.206	274.782	2.6392
IL18	1	interleukin 18	9	ENSOARG00000016193	102401432	ENSBTAG00000000277	ENSCHIG00000020991	ENSECAG00000015261	ENSMUSG00000039217	MGP_SPRETEiJ_G0033325	ENSSSCG00000015037	ENSRNOG00000009848	NA	NA	NA	30.7745	16.406	90.066	63.012	64.565	54.403	86.5745	97.392	32.701	28.838	55.773	144.257	13.699	198.966	16.461	724.702	41.49	80.118	724.702	195.126	13.699	14.2438	724.702	16.406	44.173
SLC11A1	3	solute carrier family 11 (proton-coupled divalent metal ion transporters), member 1 (mouse - M. spretus, mouse - M. musculus) | solute carrier family 11 (proton-coupled divalent metal ion transporter), member 1 (sheep) | solute carrier family 11 member 1 (cow, pig, horse, rat, goat, buffalo)	9	ENSOARG00000019535	102405015	ENSBTAG00000015520	ENSCHIG00000017190	ENSECAG00000015807	ENSMUSG00000026177	MGP_SPRETEiJ_G0015067	ENSSSCG00000039798	ENSRNOG00000014956	NA	NA	NA	73.33	53.251	5.067	3.741	102.796	144.92	247.925	285.925	13.345	8.933	34.117	40.039	317.089	235.978	195.126	345.962	268.194	723.212	723.212	317.089	5.067	62.5793	723.212	3.741	193.321
TMBIM4	2	transmembrane BAX inhibitor motif containing 4 [Source:NCBI gene;Acc:513242] (assigned to orthologue: ENSBTAG00000026993) (goat) | transmembrane BAX inhibitor motif containing 4 (buffalo, cow, mouse - M. musculus, pig, rat, sheep, mouse - M. spretus, horse)	9	101115532	102396406	ENSBTAG00000026993	ENSCHIG00000021197	100057978	ENSMUSG00000020225	MGP_SPRETEiJ_G0016672	100738459	ENSRNOG00000004312	NA	NA	NA	6.192	7.7625	218.661	250.87	374.93	437.566	429.759	722.437	102.436	125.177	19.125	25.566	88.045	181.742	129.308	205.08	119.657	179.975	722.437	429.759	6.192	69.4054	722.437	7.7625	93.0676
RAB11A	2	RAB11a, member RAS oncogene family (rat) | RAB11A, member RAS oncogene family (pig, sheep, mouse - M. spretus, horse, goat, buffalo, mouse - M. musculus, cow)	9	ENSOARG00000018084	102394208	ENSBTAG00000018959	ENSCHIG00000012183	ENSECAG00000023865	ENSMUSG00000004771	MGP_SPRETEiJ_G0033485	ENSSSCG00000032312	ENSRNOG00000011302	NA	NA	NA	138.943	103.313	106.172	141.801	240.748	251.743	192.266	215.237	62.497	50.729	110.482	87.869	379.321	721.729	408.545	576.122	203.751	187.516	721.729	408.545	62.497	6.53703	721.729	50.729	14.2271
SMIM3	1	small integral membrane protein 3	9	ENSOARG00000014392	102396499	ENSBTAG00000010487	ENSCHIG00000009961	ENSECAG00000031886	ENSMUSG00000038059	MGP_SPRETEiJ_G0023217	110259544	ENSRNOG00000019536	mouse - M. musculus (Smim3/ENSMUSG00000038059)	NA	NA	213.795	187.16	492.693	719.854	0	0	61.5415	62.8855	120.15	556.805	35.279	40.146	12.714	17.7035	15.1025	17.5025	52.021	66.865	719.854	492.693	0	#DIV/0!	719.854	0	#DIV/0!
COL6A1	2	collagen, type VI, alpha 1 (mouse - M. musculus, sheep, mouse - M. spretus) | collagen type VI alpha 1 chain (buffalo, goat, pig, rat, horse, cow)	9	ENSOARG00000012810	102389816	ENSBTAG00000011802	102191085	ENSECAG00000022731	ENSMUSG00000001119	MGP_SPRETEiJ_G0016287	ENSSSCG00000022506	ENSRNOG00000001249	NA	NA	NA	0.0515	0.0585	716.686	564.454	0.066	0.0625	0.1995	0.226	0.06	0.065	0.618	0.442	0.0595	0.02	0	0.129	0	0.012	716.686	716.686	0	#DIV/0!	564.454	0.012	47037.8
NAP1L1	2	nucleosome assembly protein 1 like 1 (buffalo, goat, pig, horse) | nucleosome assembly protein 1-like 1 (rat, mouse - M. spretus, mouse - M. musculus)	9	ENSOARG00000019978	102404377	ENSBTAG00000032360	102179914	ENSECAG00000000066	ENSMUSG00000058799	MGP_SPRETEiJ_G0016620	ENSSSCG00000000522	ENSRNOG00000003890	cow (NAP1L1/ENSBTAG00000032360), sheep (NAP1L1/ENSOARG00000019978)	NA	NA	2.2185	1.316	457.577	482.315	227.677	123.621	92.1635	50.9205	104.422	69.853	715.658	499.603	280.896	121.942	284.113	109.822	246.442	152.383	715.658	715.658	2.2185	322.586	499.603	1.316	379.638
NEDD8	3	NEDD8 ubiquitin like modifier (horse, cow) | neural precursor cell expressed, developmentally down-regulated gene 8 (mouse - M. musculus, mouse - M. spretus) | neural precursor cell expressed, developmentally down-regulated 8 (goat, buffalo, sheep, rat, pig)	9	ENSOARG00000019164	102395561	ENSBTAG00000038842	ENSCHIG00000008389	ENSECAG00000028965	ENSMUSG00000010376	MGP_SPRETEiJ_G0020198	ENSSSCG00000031938	ENSRNOG00000019895	NA	NA	NA	637.129	531.305	714.386	679.393	569.726	428.363	241.437	167.911	257.022	217.712	159.798	131.94	307.685	221.819	227.228	180.618	227.099	192.791	714.386	714.386	159.798	4.47056	679.393	131.94	5.14926
LAMP2	2	lysosomal associated membrane protein 2 (cow, horse, pig, buffalo) | lysosomal-associated membrane protein 2 (mouse - M. spretus, rat, sheep, mouse - M. musculus)	9	ENSOARG00000013179	102393991	ENSBTAG00000007399	ENSCHIG00000012726	ENSECAG00000018467	ENSMUSG00000016534	MGP_SPRETEiJ_G0034175	ENSSSCG00000012604	ENSRNOG00000000164	goat (LAMP2/ENSCHIG00000012726)	NA	NA	356.713	277.362	52.852	54.03	409.819	462.494	499.445	484.51	183.219	195.433	364.143	537.952	485.276	649.473	522.337	447.707	537.966	714.121	714.121	537.966	52.852	10.1787	714.121	54.03	13.2171
PGD	1	phosphogluconate dehydrogenase	9	ENSOARG00000005335	102412248	ENSBTAG00000013527	ENSCHIG00000026194	ENSECAG00000019711	ENSMUSG00000028961	MGP_SPRETEiJ_G0027805	ENSSSCG00000003402	100360180	mouse - M. musculus (Pgd/ENSMUSG00000028961)	NA	NA	418.389	279.36	158.28	126.387	189.807	156.999	315.638	145.352	96.635	74.601	133.499	257.488	255.774	137.269	426.306	239.373	713.61	667.98	713.61	713.61	96.635	7.38459	667.98	74.601	8.95404
FCGRT	3	Fc fragment of IgG receptor and transporter (horse, rat, pig, buffalo, goat, cow) | Fc receptor, IgG, alpha chain transporter (mouse - M. spretus, mouse - M. musculus) | Fc fragment of IgG, receptor, transporter, alpha (sheep)	9	ENSOARG00000013202	102400212	ENSBTAG00000013926	ENSCHIG00000024609	ENSECAG00000002855	ENSMUSG00000003420	MGP_SPRETEiJ_G0030794	ENSSSCG00000003187	ENSRNOG00000020583	NA	NA	NA	712.962	543.492	127.558	97.051	138.023	95.7675	201.727	155.98	147.417	134.857	359.45	343.308	32.9775	14.389	53.1105	32.31	17.513	9.166	712.962	712.962	17.513	40.7104	543.492	9.166	59.2944
CALU	1	calumenin	9	ENSOARG00000003066	102402244	ENSBTAG00000016481	ENSCHIG00000025549	100056849	ENSMUSG00000029767	MGP_SPRETEiJ_G0029168	ENSSSCG00000016581	ENSRNOG00000006197	NA	NA	NA	300.771	263.756	701.707	710.35	171.725	113.478	127.236	85.008	83.963	59.809	191.083	164.778	136.529	130.071	174.807	167.329	163.478	182.587	710.35	701.707	83.963	8.35734	710.35	59.809	11.877
PTX3	2	pentraxin related gene (mouse - M. spretus, mouse - M. musculus) | pentraxin 3 (pig, sheep, rat, horse, buffalo, goat, cow)	9	ENSOARG00000002754	102409711	ENSBTAG00000009012	ENSCHIG00000012523	102149686	ENSMUSG00000027832	MGP_SPRETEiJ_G0025990	ENSSSCG00000011727	ENSRNOG00000012280	NA	NA	NA	2.3375	280.138	2.19	69.044	2.4875	687.303	1.995	708.705	0.076	24.453	0.528	0.325	0.0345	13.786	0.181	0.4115	0.88	0.635	708.705	478.048	0.0345	13856.5	708.705	0.325	2180.63
SLC25A3	3	solute carrier family 25 member 3 (cow, buffalo, goat, pig, horse, rat) | solute carrier family 25 (mitochondrial carrier; phosphate carrier), member 3 (sheep) | solute carrier family 25 (mitochondrial carrier, phosphate carrier), member 3 (mouse - M. musculus, mouse - M. spretus)	9	ENSOARG00000012970	102391164	ENSBTAG00000012890	ENSCHIG00000026853	100066269	ENSMUSG00000061904	MGP_SPRETEiJ_G0016543	ENSSSCG00000000886	ENSRNOG00000008289	NA	NA	NA	417.26	342.902	336.571	355.561	324.602	216.148	485.373	296.976	184.28	128.082	707.784	588.505	403.75	288.197	478.048	287.24	309.321	204.628	707.784	707.784	184.28	3.84081	588.505	128.082	4.59475
NFKBIA	3	nuclear factor of kappa light polypeptide gene enhancer in B-cells inhibitor, alpha (sheep) | NFKB inhibitor alpha (cow, buffalo, goat, rat, horse, pig) | nuclear factor of kappa light polypeptide gene enhancer in B cells inhibitor, alpha (mouse - M. musculus, mouse - M. spretus)	9	ENSOARG00000007502	102412626	ENSBTAG00000016683	ENSCHIG00000010157	ENSECAG00000023420	ENSMUSG00000021025	MGP_SPRETEiJ_G0018605	ENSSSCG00000001952	ENSRNOG00000007390	NA	NA	NA	99.491	311.065	30.532	219.506	98.162	426.147	161.274	545.439	35.972	202.08	79.053	289.181	105.088	687.475	148.185	700.37	69.067	415.941	700.37	161.274	30.532	5.28215	700.37	202.08	3.46581
NR1H3	2	nuclear receptor subfamily 1, group H, member 3 (mouse - M. musculus, sheep, rat, mouse - M. spretus) | nuclear receptor subfamily 1 group H member 3 (cow, pig, horse, goat, buffalo)	9	ENSOARG00000005858	102392230	ENSBTAG00000010681	ENSCHIG00000013751	ENSECAG00000015726	ENSMUSG00000002108	MGP_SPRETEiJ_G0024866	ENSSSCG00000013241	ENSRNOG00000013172	NA	NA	NA	57.299	13.5235	10.858	8.424	34.322	31.2215	113.719	90.0675	24.659	173.893	193.066	380.28	63.2435	88.1575	133.19	699.893	30.791	60.693	699.893	193.066	10.858	17.781	699.893	8.424	83.0832
SLC28A2	3	solute carrier family 28 (concentrative nucleoside transporter), member 2 (sheep) | solute carrier family 28 member 2 (cow, buffalo, goat, rat, horse, pig) | solute carrier family 28 (sodium-coupled nucleoside transporter), member 2 (mouse - M. musculus, mouse - M. spretus)	9	ENSOARG00000021046	102413676	ENSBTAG00000016327	ENSCHIG00000021565	ENSECAG00000017825	ENSMUSG00000027219	MGP_SPRETEiJ_G0025133	ENSSSCG00000004673	ENSRNOG00000028668	NA	NA	NA	0.094	0.093	0.028	0.028	0.072	0.0495	1.483	1.0765	0.054	0.03	0.65	0.465	27.2985	699.635	82.7735	292.844	498.199	492.33	699.635	498.199	0.028	17792.8	699.635	0.028	24986.9
ENPP1	1	ectonucleotide pyrophosphatase/phosphodiesterase 1	9	ENSOARG00000014188	102416657	ENSBTAG00000021830	ENSCHIG00000024664	ENSECAG00000013035	ENSMUSG00000037370	MGP_SPRETEiJ_G0015998	ENSSSCG00000004193	ENSRNOG00000013994	NA	NA	NA	192.666	205.065	699.235	434.029	520.9	160.542	218.596	44.423	0.534	0.435	421.815	230.9	4.258	1.416	6.4	1.62	2.247	1.071	699.235	699.235	0.534	1309.43	434.029	0.435	997.768
HMGB1	2	high mobility group box 1 (goat, buffalo, horse, mouse - M. spretus, pig, cow, mouse - M. musculus) | high mobility group box 1 [Source:VGNC Symbol;Acc:VGNC:53816] (assigned to orthologue: ENSBTAG00000018103) (sheep)	9	ENSOARG00000011916	102415236	ENSBTAG00000018103	ENSCHIG00000018473	ENSECAG00000008439	ENSMUSG00000066551	MGP_SPRETEiJ_G0029047	445521	ENSRNOG00000058908	rat (Hmgb1/ENSRNOG00000058908)	NA	NA	21.068	11.774	672.141	697.134	323.432	149.381	324.2	128.612	87.283	54.55	254.009	166.076	560.76	141.285	674.318	236.999	69.865	40.113	697.134	674.318	21.068	32.0067	697.134	11.774	59.2096
HCLS1	2	hematopoietic cell specific Lyn substrate 1 (mouse - M. spretus, rat, mouse - M. musculus) | hematopoietic cell-specific Lyn substrate 1 (pig, sheep, horse, goat, buffalo, cow)	9	ENSOARG00000020050	102400177	ENSBTAG00000001009	ENSCHIG00000026512	ENSECAG00000015460	ENSMUSG00000022831	MGP_SPRETEiJ_G0021623	ENSSSCG00000011884	ENSRNOG00000038881	NA	NA	NA	157.625	154.513	50.293	41.694	107.079	85.597	185.987	111.689	190.627	172.608	460.225	507.972	227.608	375.048	202.713	319.064	318.135	696.415	696.415	460.225	50.293	9.15088	696.415	41.694	16.703
PCNA	1	proliferating cell nuclear antigen	9	ENSOARG00000017133	102410223	ENSBTAG00000006065	ENSCHIG00000015863	ENSECAG00000013162	ENSMUSG00000027342	MGP_SPRETEiJ_G0025258	ENSSSCG00000030642	ENSRNOG00000021264	NA	NA	NA	344.712	120.585	225.173	191.773	176.225	74.286	250.535	129.83	26.385	17.151	308.957	322.74	691.773	475.586	225.502	103.782	268.318	141.315	691.773	691.773	26.385	26.2184	475.586	17.151	27.7293
HCAR2	1	hydroxycarboxylic acid receptor 2	9	ENSOARG00000004617	102410337	ENSBTAG00000047904	ENSCHIG00000010746	100060366	ENSMUSG00000045502	MGP_SPRETEiJ_G0028733	102164386	ENSRNOG00000026653	buffalo (LOC102410337), cow (ENSBTAG00000047904), goat (ENSCHIG00000010746), sheep (ENSOARG00000004617)	NA	NA	9.0725	22.198	3.537	4.258	3.305	49.673	2.3315	193.587	30.656	125.447	0.018	0	1.25	38.721	12.799	68.3395	93.775	688.533	688.533	93.775	0.018	5209.72	688.533	0	#DIV/0!
TNF	1	tumor necrosis factor	9	ENSOARG00000008333	102392112	ENSBTAG00000025471	ENSCHIG00000008732	ENSECAG00000001174	ENSMUSG00000024401	MGP_SPRETEiJ_G0022419	ENSSSCG00000001404	ENSRNOG00000055156	NA	NA	NA	10.2465	59.8415	1.685	8.367	2.966	159.808	4.9835	500.825	13.28	205.734	4.155	8.033	22.5645	472.772	42.8185	686.168	40.762	206.683	686.168	42.8185	1.685	25.4116	686.168	8.033	85.4186
AIF1	1	allograft inflammatory factor 1	9	ENSOARG00000007932	102393629	ENSBTAG00000020554	ENSCHIG00000023929	ENSECAG00000013747	ENSMUSG00000024397	MGP_SPRETEiJ_G0022416	ENSSSCG00000032341	ENSRNOG00000000853	mouse - M. musculus (Aif1/ENSMUSG00000024397)	NA	NA	584.724	515.5	81.873	89.687	474.214	322.838	257.801	277.733	126.683	94.804	582.151	682.457	188.203	342.634	35.45	99.856	324.437	452.496	682.457	584.724	35.45	16.4943	682.457	89.687	7.60932
DRAM1	2	DNA-damage regulated autophagy modulator 1 (mouse - M. musculus, rat, mouse - M. spretus, sheep) | DNA damage regulated autophagy modulator 1 (horse, pig, goat, buffalo, cow)	9	ENSOARG00000015467	102389874	ENSBTAG00000017287	ENSCHIG00000019601	ENSECAG00000008759	ENSMUSG00000020057	MGP_SPRETEiJ_G0016524	ENSSSCG00000023972	ENSRNOG00000038916	NA	NA	NA	30.931	42.991	16.877	40.116	27.76	120.714	61.164	178.462	6.24	14.024	127.317	170.117	31.6285	237.457	100.606	680.78	54.73	165.864	680.78	127.317	6.24	20.4034	680.78	14.024	48.544
LZTFL1	2	leucine zipper transcription factor like 1 (buffalo, goat, sheep, horse, pig, cow) | leucine zipper transcription factor-like 1 (mouse - M. musculus, mouse - M. spretus, rat)	9	ENSOARG00000009571	102415887	ENSBTAG00000001484	ENSCHIG00000023720	ENSECAG00000017243	ENSMUSG00000025245	MGP_SPRETEiJ_G0034012	ENSSSCG00000011314	ENSRNOG00000006244	NA	NA	NA	7.581	4.9805	30.462	32.769	14.6405	5.9345	21.41	6.659	1.848	0.6	15.829	12.09	34.6	235.997	75.1675	680.034	10.237	6.429	680.034	75.1675	1.848	40.6751	680.034	0.6	1133.39
SCIN	1	scinderin	9	ENSOARG00000007578	102403100	ENSBTAG00000009786	ENSCHIG00000014472	ENSECAG00000023149	ENSMUSG00000002565	MGP_SPRETEiJ_G0018558	ENSSSCG00000015353	ENSRNOG00000004498	NA	NA	NA	679.75	640.309	100.028	83.686	556.505	349.322	600.335	380.965	17.142	23.902	321.19	308.071	0.1545	0.5085	0.2335	0.1595	45.796	446.093	679.75	679.75	0.1545	4399.67	640.309	0.1595	4014.48
SERPINE1	3	serpin family E member 1 (pig, rat, horse, buffalo, goat, cow) | serine (or cysteine) peptidase inhibitor, clade E, member 1 (mouse - M. musculus, mouse - M. spretus) | serpin peptidase inhibitor, clade E (nexin, plasminogen activator inhibitor type 1), member 1 (sheep)	9	ENSOARG00000015262	102391372	ENSBTAG00000014465	ENSCHIG00000020858	ENSECAG00000019781	ENSMUSG00000037411	MGP_SPRETEiJ_G0028869	ENSSSCG00000025698	ENSRNOG00000001414	NA	NA	NA	0.376	12.8005	661.283	677.775	0.8205	1.1255	2.9195	3.434	4.508	8.097	15.914	16.615	0.619	135.22	0.946	69.358	1.734	70.781	677.775	661.283	0.376	1758.73	677.775	1.1255	602.199
MTDH	1	metadherin	9	ENSOARG00000004350	102409901	ENSBTAG00000003098	ENSCHIG00000020299	ENSECAG00000010986	ENSMUSG00000022255	MGP_SPRETEiJ_G0020615	ENSSSCG00000006084	ENSRNOG00000006870	NA	NA	NA	205.366	178.895	134.711	151.441	151.932	82.7335	175.893	87.26	64.823	44.734	159.605	163.049	142.214	676.486	277.651	371.813	45.952	35.498	676.486	277.651	45.952	6.04219	676.486	35.498	19.057
STPG4	2	sperm-tail PG-rich repeat containing 4 (cow, goat, buffalo, pig, horse, rat, sheep) | sperm tail PG rich repeat containing 4 (mouse - M. spretus, mouse - M. musculus)	9	ENSOARG00000005311	102408841	ENSBTAG00000049698	ENSCHIG00000010209	100630505	ENSMUSG00000036557	MGP_SPRETEiJ_G0022862	ENSSSCG00000008433	ENSRNOG00000040136	NA	NA	NA	0.0295	0	0	0	3.748	2.694	1.726	1.0695	0.057	0.017	676.299	454.121	0	0	0	0	1.199	0.357	676.299	676.299	0	#DIV/0!	454.121	0	#DIV/0!
ARL6IP1	3	ADP ribosylation factor like GTPase 6 interacting protein 1 (cow, pig, horse, buffalo) | ADP-ribosylation factor like GTPase 6 interacting protein 1 (rat) | ADP-ribosylation factor-like 6 interacting protein 1 (mouse - M. musculus, sheep, mouse - M. spretus)	9	ENSOARG00000010552	102410541	ENSBTAG00000049516	ENSCHIG00000020087	ENSECAG00000018811	ENSMUSG00000030654	MGP_SPRETEiJ_G0031476	ENSSSCG00000025281	ENSRNOG00000017751	goat (ENSCHIG00000020087)	NA	NA	446.003	221.518	116.588	115.909	474.338	499.921	574.047	673.28	76.144	67.132	357.72	528.912	205.149	220.411	172.471	91.0615	79.095	67.881	673.28	672.633	76.144	8.8337	673.28	67.132	10.0292
SOAT1	1	sterol O-acyltransferase 1	9	ENSOARG00000016678	102403392	ENSBTAG00000004059	ENSCHIG00000021424	ENSECAG00000007962	ENSMUSG00000026600	MGP_SPRETEiJ_G0015543	ENSSSCG00000021464	ENSRNOG00000004111	NA	NA	NA	152.993	170.512	49.972	53.939	376.088	295.072	340.348	555.371	151.909	90.239	139.956	138.787	382.435	126.047	672.633	399.106	154.088	151.211	672.633	672.633	49.972	13.4602	555.371	53.939	10.2963
BCAT1	3	branched chain amino acid transaminase 1 (cow, goat, buffalo, horse, rat, pig) | branched chain amino-acid transaminase 1, cytosolic (sheep) | branched chain aminotransferase 1, cytosolic (mouse - M. spretus)	9	ENSOARG00000020103	102394814	ENSBTAG00000013825	ENSCHIG00000025125	ENSECAG00000020973	ENSMUSG00000030268	MGP_SPRETEiJ_G0030098	ENSSSCG00000029163	ENSRNOG00000015514	mouse - M. musculus (Bcat1/ENSMUSG00000030268)	NA	NA	1.449	7.1465	29.579	28.364	5.9215	1.8885	2.6655	0.628	6.956	15.354	176.137	148.252	0.165	1.001	0.508	1.6585	317.653	670.328	670.328	494.486	0.165	2996.89	670.328	0.628	1067.4
ATP6V1B2	3	ATPase, H+ transporting, lysosomal V1 subunit B2 (mouse - M. spretus, mouse - M. musculus) | ATPase, H+ transporting, lysosomal 56/58kDa, V1 subunit B2 (sheep) | ATPase H+ transporting V1 subunit B2 (cow, rat, horse, pig, goat, buffalo)	9	ENSOARG00000010681	102409602	ENSBTAG00000018646	ENSCHIG00000016793	ENSECAG00000016500	ENSMUSG00000006273	MGP_SPRETEiJ_G0032223	ENSSSCG00000028694	ENSRNOG00000011891	NA	NA	NA	210.168	101.79	228.799	106.357	147.61	143.845	223.121	93.967	448.941	647.605	274.051	369.205	303.284	271.897	494.486	514.019	667.534	399.299	667.534	667.534	147.61	4.52228	647.605	93.967	6.89183
LGALS3BP	2	lectin, galactoside-binding, soluble, 3 binding protein (mouse - M. musculus, mouse - M. spretus, sheep) | galectin 3 binding protein (rat, horse, pig, goat, buffalo, cow)	9	ENSOARG00000003257	102400900	ENSBTAG00000001368	ENSCHIG00000021286	ENSECAG00000033385	ENSMUSG00000033880	MGP_SPRETEiJ_G0018327	ENSSSCG00000036383	ENSRNOG00000003217	NA	NA	NA	33.3175	25.078	28.297	25.134	63.587	99.6025	122.438	118.934	88.023	149.746	23.413	84.087	395.331	666.027	156.054	532.023	140.263	469.305	666.027	516.248	23.413	22.0496	666.027	25.078	26.5582
RAB5C	2	RAB5C, member RAS oncogene family (mouse - M. musculus, cow, buffalo, pig, horse, rat, mouse - M. spretus, goat) | RAB5C, member RAS oncogene family [Source:VGNC Symbol;Acc:VGNC:50253] (assigned to orthologue: ENSBTAG00000006982) (sheep)	9	ENSOARG00000018768	102389317	ENSBTAG00000006982	ENSCHIG00000012960	ENSECAG00000025054	ENSMUSG00000019173	MGP_SPRETEiJ_G0018027	ENSSSCG00000032467	ENSRNOG00000018568	NA	NA	NA	323.776	246.451	166.508	154.194	231.072	177.249	378.127	276.034	73.559	109.106	219.412	188.31	511.299	665.718	516.248	497.476	195.665	255.047	665.718	516.248	73.559	7.01815	665.718	109.106	6.10157
HMGA1	1	high mobility group AT-hook 1	9	ENSOARG00000010561	102408921	ENSBTAG00000034529	ENSCHIG00000010976	ENSECAG00000000734	ENSMUSG00000046711	MGP_SPRETEiJ_G0022213	ENSSSCG00000032242	ENSRNOG00000000488	mouse - M. musculus (Hmga1/ENSMUSG00000046711)	NA	NA	76.412	82.757	317.179	242.619	49.541	68.573	28.137	30.708	95.33	77.246	15.085	10.293	480.021	328.792	402.177	228.821	661.992	373.386	661.992	661.992	15.085	43.8841	373.386	10.293	36.2757
ATP6V0D1	3	ATPase H+ transporting V0 subunit D1 (rat) | ATPase H+ transporting V0 subunit d1 (pig, horse, sheep, buffalo, goat, cow) | ATPase, H+ transporting, lysosomal V0 subunit D1 (mouse - M. musculus, mouse - M. spretus)	9	ENSOARG00000002996	102407192	ENSBTAG00000014553	ENSCHIG00000017558	ENSECAG00000015817	ENSMUSG00000013160	MGP_SPRETEiJ_G0032603	ENSSSCG00000002776	ENSRNOG00000017235	NA	NA	NA	392.978	339.217	249.111	227.209	321.161	327.521	620.965	660.727	93.243	75.804	208.814	243.097	162.024	81.593	296.264	220.489	250.653	154.984	660.727	620.965	93.243	6.65964	660.727	75.804	8.71626
KCNE2	2	potassium voltage-gated channel subfamily E regulatory subunit 2 (cow, rat, sheep, horse, pig, buffalo, goat) | potassium voltage-gated channel, Isk-related subfamily, gene 2 (mouse - M. musculus, mouse - M. spretus)	9	ENSOARG00000007677	102416364	ENSBTAG00000026260	ENSCHIG00000006429	ENSECAG00000042684	ENSMUSG00000039672	MGP_SPRETEiJ_G0021878	397170	ENSRNOG00000029811	NA	NA	NA	0	0	0.248	0	659.511	597.829	0	0	0.027	0.074	0.143	0.084	0	0	0	0	0.449	0.218	659.511	659.511	0	#DIV/0!	597.829	0	#DIV/0!
GJA1	2	gap junction protein, alpha 1 (rat, mouse - M. spretus, mouse - M. musculus) | gap junction protein alpha 1 (cow, pig, sheep, horse, buffalo, goat)	9	ENSOARG00000019963	102394767	ENSBTAG00000001835	ENSCHIG00000003901	ENSECAG00000005525	ENSMUSG00000050953	MGP_SPRETEiJ_G0016136	ENSSSCG00000004241	ENSRNOG00000000805	NA	NA	NA	0.155	0.162	658.752	425.828	3.2335	5.9755	1.5535	3.37	0.575	0.376	1.346	0.655	1.401	13.6365	0.0455	0.0805	1.543	1.317	658.752	658.752	0.0455	14478.1	425.828	0.0805	5289.79
TNIP1	1	TNFAIP3 interacting protein 1	9	ENSOARG00000008016	102394810	ENSBTAG00000012671	ENSCHIG00000024962	ENSECAG00000010862	ENSMUSG00000020400	MGP_SPRETEiJ_G0017206	ENSSSCG00000017091	ENSRNOG00000010370	NA	NA	NA	60.318	242.106	51.928	182.26	44.878	169.084	127.332	476.586	32.084	209.329	92.553	247.725	87.2295	388.206	104.682	657.995	86.22	249.253	657.995	127.332	32.084	3.96871	657.995	169.084	3.89153
ZBP1	1	Z-DNA binding protein 1	9	101104169	102402002	ENSBTAG00000012406	102168464	ENSECAG00000017185	ENSMUSG00000027514	MGP_SPRETEiJ_G0025668	ENSSSCG00000007508	ENSRNOG00000006314	NA	NA	NA	2.616	13.452	0.167	1.353	4.135	154.566	28.9745	344.757	18.032	178.103	17.67	105.711	62.399	656.628	1.3445	139.797	0.836	42.992	656.628	298.353	0.167	1786.55	656.628	1.353	485.313
CANX	1	calnexin	9	ENSOARG00000003185	102413795	ENSBTAG00000048107	ENSCHIG00000000679	ENSECAG00000003079	ENSMUSG00000020368	MGP_SPRETEiJ_G0017133	ENSSSCG00000014020	ENSRNOG00000003343	NA	NA	NA	328.686	255.023	369.041	375.404	338.54	284.274	655.729	603.22	212.076	200.323	474.671	433.398	354.971	388.817	298.353	256.937	419.577	429.204	655.729	655.729	212.076	3.09195	603.22	200.323	3.01124
LAPTM4A	2	lysosomal protein transmembrane 4 alpha (goat, buffalo, pig, sheep, rat, horse, cow) | lysosomal-associated protein transmembrane 4A (mouse - M. musculus, mouse - M. spretus)	9	ENSOARG00000017115	102399834	ENSBTAG00000020894	ENSCHIG00000022265	ENSECAG00000016674	ENSMUSG00000020585	MGP_SPRETEiJ_G0018449	ENSSSCG00000008602	ENSRNOG00000006865	NA	NA	NA	401.428	294.048	654.642	589.58	529.818	395.889	620.276	448.381	280.605	353.234	230.622	330.667	224.216	274.502	291.536	299.211	370.216	492.714	654.642	654.642	224.216	2.91969	589.58	274.502	2.14782
MAPRE1	3	microtubule associated protein RP/EB family member 1 [Source:HGNC Symbol;Acc:HGNC:6890] (assigned to orthologue: ENSCHIG00000023232) (sheep) | microtubule associated protein RP/EB family member 1 (cow, horse, pig, goat, buffalo) | microtubule-associated protein, RP/EB family, member 1 (mouse - M. spretus, rat, mouse - M. musculus)	9	ENSOARG00000015417	102405534	ENSBTAG00000003908	ENSCHIG00000023232	ENSECAG00000010222	ENSMUSG00000027479	MGP_SPRETEiJ_G0025413	ENSSSCG00000007253	ENSRNOG00000011798	NA	NA	NA	0.2085	0.088	205.35	228.165	377.945	490.091	444.852	654.351	74.16	75.128	289.033	298.443	152.125	233.451	133.828	261.212	188.94	146.518	654.351	505.05	0.2085	2422.3	654.351	0.088	7435.8
RAC1	3	Rac family small GTPase 1 (mouse - M. musculus, cow, sheep, mouse - M. spretus, horse, buffalo) | ras-related C3 botulinum toxin substrate 1 (rat) | ras-related C3 botulinum toxin substrate 1 (rho family, small GTP binding protein Rac1) (pig, goat)	9	ENSOARG00000002021	102392559	ENSBTAG00000053390	ENSCHIG00000023897	ENSECAG00000009727	ENSMUSG00000001847	MGP_SPRETEiJ_G0028986	ENSSSCG00000035090	ENSRNOG00000001068	NA	NA	NA	408.185	418.545	385.106	389.164	253.268	310.199	587.35	580.967	46.128	56.333	501.623	654.19	425.238	377.112	505.05	359.976	604.577	537.298	654.19	604.577	46.128	13.1065	654.19	56.333	11.6129
TMBIM6	1	transmembrane BAX inhibitor motif containing 6	9	ENSOARG00000018336	102401171	ENSBTAG00000018588	ENSCHIG00000001154	ENSECAG00000013149	ENSMUSG00000023010	MGP_SPRETEiJ_G0021160	ENSSSCG00000029652	ENSRNOG00000055579	NA	NA	NA	350.805	262.241	313.102	337.663	423.389	598.986	528.465	630.093	161.93	199.344	499.142	622.585	381.043	583.249	454.418	557.692	509.594	649.705	649.705	648.924	161.93	4.00744	649.705	199.344	3.25922
LRPAP1	2	low density lipoprotein receptor-related protein associated protein 1 (mouse - M. musculus, sheep, mouse - M. spretus) | LDL receptor related protein associated protein 1 (buffalo, goat, pig, rat, horse, cow)	9	ENSOARG00000013363	102415214	ENSBTAG00000000073	ENSCHIG00000012569	ENSECAG00000014825	ENSMUSG00000029103	MGP_SPRETEiJ_G0028140	ENSSSCG00000008701	ENSRNOG00000009313	NA	NA	NA	134.179	110.096	86.497	72.631	62.898	41.4475	46.748	29.6975	95.676	89.121	100.314	90.101	232.692	72.599	648.924	294.315	46.608	30.099	648.924	648.924	46.608	13.923	294.315	29.6975	9.91043
RBX1	2	ring-box 1 (pig, mouse - M. spretus, rat, horse, goat, mouse - M. musculus, cow, buffalo) | ring-box 1, E3 ubiquitin protein ligase (sheep)	9	ENSOARG00000017843	102414522	ENSBTAG00000053583	ENSCHIG00000025708	ENSECAG00000021493	ENSMUSG00000022400	MGP_SPRETEiJ_G0020951	110260638	ENSRNOG00000058914	NA	NA	NA	252.681	214.551	237.959	230.501	218.555	173.109	232.638	151.89	124.392	107.304	119.698	116.83	137.684	107.29	51.035	58.3385	639.118	648.367	648.367	639.118	51.035	12.5231	648.367	58.3385	11.1139
CAPZA1	4	capping actin protein of muscle Z-line subunit alpha 1 [Source:VGNC Symbol;Acc:VGNC:26756] (assigned to orthologue: ENSBTAG00000014295) (sheep) | capping protein (actin filament) muscle Z-line, alpha 1 (mouse - M. spretus, mouse - M. musculus) | capping actin protein of muscle Z-line subunit alpha 1 (cow, buffalo, horse, rat) | capping actin protein of muscle Z-line alpha subunit 1 (pig, goat)	9	ENSOARG00000019712	102400072	ENSBTAG00000014295	ENSCHIG00000023138	ENSECAG00000016995	ENSMUSG00000070372	MGP_SPRETEiJ_G0026417	ENSSSCG00000006775	ENSRNOG00000013538	NA	NA	NA	1.016	1.191	280.476	294.073	388.156	349.738	545.758	437.796	176.012	182.825	646.525	614.037	257.769	295.221	247.6	226.183	155.663	149.121	646.525	646.525	1.016	636.344	614.037	1.191	515.564
SSR2	3	signal sequence receptor, beta (translocon-associated protein beta) (sheep) | signal sequence receptor subunit 2 (cow, pig, rat, horse, buffalo, goat) | signal sequence receptor, beta (mouse - M. spretus, mouse - M. musculus)	9	ENSOARG00000005196	102394331	ENSBTAG00000001212	ENSCHIG00000027199	ENSECAG00000013740	ENSMUSG00000041355	MGP_SPRETEiJ_G0026117	ENSSSCG00000006501	ENSRNOG00000019940	NA	NA	NA	322.182	272.285	352.909	346.273	180.238	144.623	184.193	127.907	83.231	83.012	629.705	642.294	89.477	60.177	135.107	129.543	122.102	125.476	642.294	629.705	83.231	7.56575	642.294	60.177	10.6734
ALOX5AP	2	arachidonate 5-lipoxygenase activating protein (mouse - M. musculus, cow, buffalo, pig, mouse - M. spretus, rat, horse, goat) | arachidonate 5-lipoxygenase-activating protein (sheep)	9	ENSOARG00000011856	102388988	ENSBTAG00000013201	ENSCHIG00000020532	ENSECAG00000012371	ENSMUSG00000060063	MGP_SPRETEiJ_G0029049	ENSSSCG00000009330	ENSRNOG00000000907	NA	NA	NA	38.9405	13.7805	22.87	12.397	19.173	15.7065	25.729	9.2495	36.869	21.849	26.581	13.211	641.878	213.238	307.158	72.3815	33.023	10.762	641.878	641.878	19.173	33.4782	213.238	9.2495	23.0539
EPHX3	1	epoxide hydrolase 3	9	ENSOARG00000003767	102390473	ENSBTAG00000020090	ENSCHIG00000025579	ENSECAG00000018245	ENSMUSG00000037577	MGP_SPRETEiJ_G0022292	ENSSSCG00000028144	ENSRNOG00000027319	NA	NA	NA	0.916	0.6535	2.811	2.387	641.456	557.129	8.1095	4.423	2.145	1.457	8.401	5.54	0.041	0.0645	0	0	0.06	0.029	641.456	641.456	0	#DIV/0!	557.129	0	#DIV/0!
ESD	3	esterase D [Source:HGNC Symbol;Acc:HGNC:3465] (assigned to orthologue: ENSOARG00000008104), esterase D [Source:VGNC Symbol;Acc:VGNC:28600] (assigned to orthologue: ENSBTAG00000003415) (goat) | esterase D (cow, rat, sheep, horse, pig, buffalo) | esterase D/formylglutathione hydrolase (mouse - M. spretus, mouse - M. musculus)	9	ENSOARG00000008104	102397377	ENSBTAG00000003415	ENSCHIG00000021306	ENSECAG00000024350	ENSMUSG00000021996	MGP_SPRETEiJ_G0020401	ENSSSCG00000009407	ENSRNOG00000009512	NA	NA	NA	75.8505	45.6125	87.671	81.473	132.752	83.409	95.0245	30.5555	23.08	15.04	283.649	223.256	641.178	511.764	284.139	181.163	43.156	39.664	641.178	641.178	23.08	27.7807	511.764	15.04	34.0268
RTN4	1	reticulon 4	9	ENSOARG00000002894	102411674	ENSBTAG00000011104	ENSCHIG00000007157	ENSECAG00000011846	ENSMUSG00000020458	MGP_SPRETEiJ_G0017004	ENSSSCG00000032007	ENSRNOG00000004621	NA	NA	NA	193.204	150.491	531.454	451.096	377.047	249.361	269.011	141.203	134.693	99.308	165.709	107.417	639.669	435.045	439.654	376.909	460.149	450.328	639.669	639.669	134.693	4.74909	451.096	99.308	4.54239
AP2M1	3	adaptor-related protein complex 2, mu 1 subunit (mouse - M. musculus, sheep, mouse - M. spretus) | adaptor related protein complex 2 subunit mu 1 (buffalo, rat, horse, cow) | adaptor related protein complex 2 mu 1 subunit (pig, goat)	9	101122320	102401930	ENSBTAG00000020106	ENSCHIG00000018814	ENSECAG00000000242	ENSMUSG00000022841	MGP_SPRETEiJ_G0021475	ENSSSCG00000024437	ENSRNOG00000001709	NA	NA	NA	411.536	245.419	377.786	314.596	293.401	167.002	638.298	384.416	232.681	183.414	471.484	329.222	588.976	461.138	398.212	381.349	511.124	354.885	638.298	638.298	232.681	2.74323	461.138	167.002	2.76127
IFI44	2	interferon induced protein 44 (buffalo, goat, horse, pig, cow) | interferon-induced protein 44 (mouse - M. musculus, rat, sheep, mouse - M. spretus)	9	ENSOARG00000013440	102389743	ENSBTAG00000034349	ENSCHIG00000012676	ENSECAG00000009020	ENSMUSG00000028037	MGP_SPRETEiJ_G0026688	ENSSSCG00000003763	ENSRNOG00000022218	NA	NA	NA	24.05	39.3935	3.721	5.595	57.5035	390.461	68.8015	635.67	16.85	267.539	57.445	316.296	22.2215	352.299	0.1425	1.497	22.866	274.44	635.67	516.787	0.1425	3626.57	635.67	1.497	424.63
TCIRG1	5	T cell immune regulator 1, ATPase H+ transporting V0 subunit a3 (cow, buffalo, goat, horse) | T cell, immune regulator 1, ATPase, H+ transporting, lysosomal V0 protein A3 (mouse - M. spretus, mouse - M. musculus) | T-cell immune regulator 1, ATPase H+ transporting V0 subunit A3 (rat) | T-cell, immune regulator 1, ATPase, H+ transporting, lysosomal V0 subunit A3 (sheep) | T-cell immune regulator 1…	9	ENSOARG00000014581	102403479	ENSBTAG00000000292	ENSCHIG00000021975	ENSECAG00000010196	ENSMUSG00000001750	MGP_SPRETEiJ_G0023390	ENSSSCG00000012890	ENSRNOG00000017220	NA	NA	NA	180.771	173.337	55.01	45.397	156.899	265.62	218.656	233.25	123.133	136.12	125.307	187.84	530.712	634.009	516.787	390.235	258.675	225.766	634.009	530.712	55.01	9.64755	634.009	45.397	13.9659
BZW1	1	basic leucine zipper and W2 domains 1	9	ENSOARG00000016520	102391814	ENSBTAG00000006049	ENSCHIG00000019964	ENSECAG00000011768	ENSMUSG00000051223	MGP_SPRETEiJ_G0014968	ENSSSCG00000016094	ENSRNOG00000013977	NA	NA	NA	633.755	541.336	431.201	545.663	464.722	397.729	523.833	370.531	189.278	180.68	550.319	467.59	124.994	171.553	135.588	171.606	139.923	123.293	633.755	633.755	124.994	5.07029	545.663	123.293	4.42574
UNC93B1	2	unc-93 homolog B1 (C. elegans) (pig, sheep, rat, goat) | unc-93 homolog B1, TLR signaling regulator (buffalo, horse, mouse - M. spretus, cow, mouse - M. musculus)	9	ENSOARG00000014140	102393674	ENSBTAG00000001193	ENSCHIG00000026943	ENSECAG00000007813	ENSMUSG00000036908	MGP_SPRETEiJ_G0023393	ENSSSCG00000012893	ENSRNOG00000017703	NA	NA	NA	111.391	96.36	26.303	23.516	54.1245	54.0185	121.505	102.367	43.862	49.787	86.455	249.447	402.269	381.755	551.267	633.234	210.819	228.387	633.234	551.267	26.303	20.9583	633.234	23.516	26.9278
HEBP1	1	heme binding protein 1	9	ENSOARG00000020830	102408837	ENSBTAG00000005868	ENSCHIG00000000536	ENSECAG00000016911	ENSMUSG00000042770	MGP_SPRETEiJ_G0030037	ENSSSCG00000040275	ENSRNOG00000000024	NA	NA	NA	632.969	420.425	77.7	77.26	384.587	242.738	141.208	56.464	94.769	83.439	205.294	191.06	72.4565	15.474	444.12	135.603	92.989	81.927	632.969	632.969	72.4565	8.73585	420.425	15.474	27.1697
ATP13A3	2	ATPase 13A3 (goat, buffalo, pig, horse, rat, cow) | ATPase type 13A3 (mouse - M. musculus, mouse - M. spretus, sheep)	9	ENSOARG00000020416	102395064	ENSBTAG00000013204	ENSCHIG00000024773	ENSECAG00000006749	ENSMUSG00000022533	MGP_SPRETEiJ_G0021542	ENSSSCG00000011825	ENSRNOG00000001724	NA	NA	NA	62.1755	85.4705	56.336	111.985	61.157	175.606	114.558	632.814	27.615	28.88	94.587	195.835	55.445	24.639	53.6685	24.4205	26.236	8.079	632.814	185.108	26.236	7.05552	632.814	8.079	78.3283
ERH	4	ERH mRNA splicing and mitosis factor (mouse - M. musculus, cow, horse) | ERH, mRNA splicing and mitosis factor (pig, rat, buffalo) | enhancer of rudimentary homolog (Drosophila) (sheep, goat) | ERH mRNA splicing and mitosis factor [Source:MGI Symbol;Acc:MGI:108089] (assigned to orthologue: ENSMUSG00000021131), ERH, mRNA splicing and mitosis factor [Source:RGD Symbol;Acc:1595409] (assigned to orth…	9	ENSOARG00000021183	102399861	ENSBTAG00000017798	102177530	ENSECAG00000019178	ENSMUSG00000021131	MGP_SPRETEiJ_G0018743	ENSSSCG00000002307	ENSRNOG00000004883	NA	NA	NA	253.895	234.586	606.399	631.044	364.577	250.994	327.124	200.406	91.525	96.255	392.883	398.662	125.778	106.573	185.108	181.725	178.407	121.733	631.044	606.399	91.525	6.6255	631.044	96.255	6.55596
SLC16A3	3	solute carrier family 16 (monocarboxylic acid transporters), member 3 (mouse - M. musculus, mouse - M. spretus) | solute carrier family 16 member 3 (cow, pig, horse, rat, buffalo, goat) | solute carrier family 16 (monocarboxylate transporter), member 3 (sheep)	9	ENSOARG00000016912	102410750	ENSBTAG00000017461	ENSCHIG00000012621	ENSECAG00000009524	ENSMUSG00000025161	MGP_SPRETEiJ_G0018393	ENSSSCG00000024018	ENSRNOG00000036677	NA	NA	NA	86.823	47.703	4.678	4.331	51.318	57.8745	45.229	53.903	6.488	5.178	21.065	7.692	82.0775	62.952	138.571	347.389	157.931	629.289	629.289	166.774	4.678	35.6507	629.289	4.331	145.299
MOB1A	1	MOB kinase activator 1A	9	ENSOARG00000012337	102395042	ENSBTAG00000006259	ENSCHIG00000023101	100058183	ENSMUSG00000043131	MGP_SPRETEiJ_G0029560	ENSSSCG00000039221	ENSRNOG00000059474	NA	NA	NA	186.779	204.288	101.321	116.588	190.082	213.804	213.105	195.843	0.139	0	628.362	564.196	141.78	206.506	166.774	193.303	81.781	74.175	628.362	628.362	0.139	4520.59	564.196	0	#DIV/0!
APRT	2	adenine phosphoribosyltransferase (cow, goat, buffalo, sheep, horse, pig) | adenine phosphoribosyl transferase (rat, mouse - M. spretus, mouse - M. musculus)	9	ENSOARG00000013556	102409419	ENSBTAG00000000639	ENSCHIG00000018530	ENSECAG00000026808	ENSMUSG00000006589	MGP_SPRETEiJ_G0032785	100622001	ENSRNOG00000014405	NA	NA	NA	75.7495	68.703	60.945	59.246	170.168	146.71	29.083	30.512	95.756	88.567	39.444	26.031	185.384	50.9315	126.992	103.053	627.844	378.559	627.844	627.844	29.083	21.588	378.559	26.031	14.5426
CCDC80	1	coiled-coil domain containing 80	9	ENSOARG00000019332	102390166	ENSBTAG00000010793	ENSCHIG00000001557	ENSECAG00000019861	ENSMUSG00000022665	MGP_SPRETEiJ_G0021673	ENSSSCG00000011928	ENSRNOG00000002052	NA	NA	NA	11.3575	87.832	405.318	622.68	2.175	6.293	19.755	78.751	0.864	0.793	1.908	6.505	0.077	0.1565	0.8235	0.213	1.692	1.726	622.68	405.318	0.077	5263.87	622.68	0.1565	3978.79
ICAM1	1	intercellular adhesion molecule 1	9	ENSOARG00000015656	102412516	ENSBTAG00000010303	ENSCHIG00000015941	ENSECAG00000013883	ENSMUSG00000037405	MGP_SPRETEiJ_G0032979	ENSSSCG00000013655	ENSRNOG00000020679	NA	NA	NA	33.519	156.143	3.544	101.703	20.096	121.552	117.819	355.018	25.469	175.161	25.132	62.505	39.729	379.947	93.85	621.624	68.285	303.759	621.624	117.819	3.544	33.2445	621.624	62.505	9.94519
CSF3	2	colony stimulating factor 3 (granulocyte) (mouse - M. musculus, mouse - M. spretus, sheep) | colony stimulating factor 3 (cow, buffalo, goat, horse, rat, pig)	9	ENSOARG00000012606	102406002	ENSBTAG00000021462	ENSCHIG00000014962	ENSECAG00000008668	ENSMUSG00000038067	MGP_SPRETEiJ_G0017938	ENSSSCG00000017488	ENSRNOG00000008525	NA	NA	NA	0.181	37.4515	0.241	5.166	0.1105	10.1895	0.436	618.842	0.115	2.319	1.011	7.39	0.346	17.0055	0	0	2.723	144.936	618.842	618.54	0	#DIV/0!	618.842	0	#DIV/0!
CAPNS1	2	calpain, small subunit 1 (mouse - M. musculus, mouse - M. spretus, rat, sheep) | calpain small subunit 1 (buffalo, goat, pig, horse, cow)	9	ENSOARG00000005281	102401888	ENSBTAG00000014872	ENSCHIG00000016609	ENSECAG00000012210	ENSMUSG00000001794	MGP_SPRETEiJ_G0030601	ENSSSCG00000030149	ENSRNOG00000048194	NA	NA	NA	284.749	257.238	499.058	465.565	196.768	145.447	455.548	321.438	138.62	128.562	274.494	257.324	522.853	354.378	618.54	560.323	249.72	232.818	618.54	618.54	138.62	4.46213	560.323	128.562	4.35839
DPEP2	2	dipeptidase 2 [Source:MGI Symbol;Acc:MGI:2442042] (assigned to orthologue: ENSMUSG00000115067) (mouse - M. spretus) | dipeptidase 2 (cow, mouse - M. musculus, buffalo, goat, sheep, rat, horse, pig)	9	ENSOARG00000003300	102393834	ENSBTAG00000039426	ENSCHIG00000019954	ENSECAG00000017260	319446	MGP_SPRETEiJ_G0032626	ENSSSCG00000021105	ENSRNOG00000023303	NA	NA	NA	0.3005	0.3015	0.052	0.027	0.0405	0.032	0.979	0.3805	0.063	0.093	0.067	0.03	170.136	125.016	618.018	461.672	57.025	37.409	618.018	618.018	0.0405	15259.7	461.672	0.027	17099
LAMTOR4	1	late endosomal/lysosomal adaptor, MAPK and MTOR activator 4	9	ENSOARG00000017479	102413633	ENSBTAG00000015009	ENSCHIG00000010923	ENSECAG00000006312	ENSMUSG00000050552	MGP_SPRETEiJ_G0028913	ENSSSCG00000007646	ENSRNOG00000027028	NA	NA	NA	224.529	181.778	617.681	377.459	260.812	129.81	164.178	86.5755	87.358	70.705	217.196	182.823	94.4515	22.6735	114.439	55.5435	239.328	177.176	617.681	617.681	87.358	7.07069	377.459	22.6735	16.6476
CKS2	1	CDC28 protein kinase regulatory subunit 2	9	ENSOARG00000007721	102395879	ENSBTAG00000001938	ENSCHIG00000022256	ENSECAG00000033470	ENSMUSG00000062248	MGP_SPRETEiJ_G0019398	ENSSSCG00000021161	ENSRNOG00000014130	NA	NA	NA	529.742	352.337	614.242	616.366	216.833	164.345	122.18	110.38	52.772	44.265	188.877	128.657	38.728	13.6605	31.717	5.0775	187.856	162.035	616.366	614.242	31.717	19.3663	616.366	5.0775	121.392
SNX2	1	sorting nexin 2	9	ENSOARG00000018954	102400760	ENSBTAG00000025358	ENSCHIG00000007248	ENSECAG00000007426	ENSMUSG00000034484	MGP_SPRETEiJ_G0023190	ENSSSCG00000022790	ENSRNOG00000017832	NA	NA	NA	376.195	204.083	90.909	69.959	259.531	176.493	345.227	156.871	71.883	56.487	447.76	377.242	176.572	615.193	102.257	212.188	127.769	166.332	615.193	494.476	71.883	6.8789	615.193	56.487	10.8909
TALDO1	1	transaldolase 1	9	ENSOARG00000006093	102401547	ENSBTAG00000010336	ENSCHIG00000010935	ENSECAG00000011679	ENSMUSG00000025503	MGP_SPRETEiJ_G0031804	ENSSSCG00000012847	ENSRNOG00000018367	NA	NA	NA	613.632	494.969	49.324	46.677	453.637	363.216	469.157	362.536	116.784	107.992	344.976	350.712	503.228	116.955	494.476	239.214	362.77	347.263	613.632	613.632	49.324	12.4408	494.969	46.677	10.6041
SLC15A3	3	solute carrier family 15 (oligopeptide transporter), member 3 (sheep) | solute carrier family 15, member 3 (mouse - M. spretus, mouse - M. musculus) | solute carrier family 15 member 3 (cow, goat, buffalo, pig, horse, rat)	9	ENSOARG00000015974	102408773	ENSBTAG00000018366	ENSCHIG00000011239	ENSECAG00000010036	ENSMUSG00000024737	MGP_SPRETEiJ_G0023615	ENSSSCG00000013114	ENSRNOG00000021644	NA	NA	NA	57.081	42.1085	8.255	11.771	14.3365	31.171	11.5495	46.537	10.901	31.694	160.944	197.116	109.781	547.372	74.865	612.729	203.561	395.084	612.729	203.561	8.255	24.6591	612.729	11.771	52.0541
C3AR1	2	complement component 3a receptor 1 (mouse - M. spretus, rat, mouse - M. musculus) | complement C3a receptor 1 (cow, buffalo, goat, pig, sheep, horse)	9	ENSOARG00000020341	102392113	ENSBTAG00000019741	ENSCHIG00000007611	ENSECAG00000003106	ENSMUSG00000040552	MGP_SPRETEiJ_G0029863	100625728	ENSRNOG00000009211	NA	NA	NA	28.3605	3.9545	0.325	0.02	41.7845	25.2515	66.1265	165.963	134.42	202.664	32.816	90.044	612.629	589.148	194.911	89.6685	32.39	30.885	612.629	612.629	0.325	1885.01	589.148	0.02	29457.4
LMO4	1	LIM domain only 4	9	ENSOARG00000014936	102404109	ENSBTAG00000000305	ENSCHIG00000027226	ENSECAG00000025150	ENSMUSG00000028266	MGP_SPRETEiJ_G0026655	100127155	ENSRNOG00000009205	NA	NA	NA	164.296	91.244	178.022	159.189	48.988	27.868	36.0285	12.7945	15.33	14.066	25.69	43.182	94.437	264.491	113.237	611.775	25.768	14.388	611.775	178.022	15.33	11.6127	611.775	12.7945	47.8155
AHCY	4	S-adenosylhomocysteine hydrolase (mouse - M. musculus) | adenosylhomocysteinase [Source:VGNC Symbol;Acc:VGNC:25750] (assigned to orthologue: ENSBTAG00000018101), adenosylhomocysteinase [Source:HGNC Symbol;Acc:HGNC:343] (assigned to orthologue: ENSCHIG00000026741) (sheep) | S-adenosylhomocysteine hydrolase [Source:MGI Symbol;Acc:MGI:87968] (assigned to orthologue: ENSMUSG00000027597), adenosylhomo…	9	ENSOARG00000009354	102390596	ENSBTAG00000018101	ENSCHIG00000026741	ENSECAG00000020551	ENSMUSG00000027597	MGP_SPRETEiJ_G0025444	ENSSSCG00000007278	ENSRNOG00000017777	NA	NA	NA	608.79	385.277	100.873	41.367	165.581	99.0145	351.245	191.353	9.833	6.134	67.589	44.466	25.5795	15.232	60.389	57.0315	73.986	41.419	608.79	608.79	9.833	61.913	385.277	6.134	62.8101
IGSF6	2	immunoglobulin superfamily, member 6 (sheep, rat, mouse - M. spretus, mouse - M. musculus) | immunoglobulin superfamily member 6 (pig, horse, goat, buffalo, cow)	9	ENSOARG00000015971	102398281	ENSBTAG00000018869	ENSCHIG00000018155	ENSECAG00000018228	ENSMUSG00000035004	MGP_SPRETEiJ_G0031520	ENSSSCG00000027967	ENSRNOG00000017277	NA	NA	NA	20.7535	32.264	8.708	12.016	188.927	148.57	148.913	144.497	19.712	50.326	100.003	140.476	119.555	326.123	254.659	602.994	61.087	113.17	602.994	254.659	8.708	29.2442	602.994	12.016	50.1826
ID2	3	inhibitor of DNA binding 2 [Source:VGNC Symbol;Acc:VGNC:59229] (assigned to orthologue: ENSBTAG00000021187) (goat) | inhibitor of DNA binding 2 (rat, horse, mouse - M. spretus, pig, buffalo, mouse - M. musculus, cow) | inhibitor of DNA binding 2, dominant negative helix-loop-helix protein (sheep)	9	101115522	102400083	ENSBTAG00000021187	ENSCHIG00000018361	ENSECAG00000008738	ENSMUSG00000020644	MGP_SPRETEiJ_G0018493	ENSSSCG00000008645	ENSRNOG00000007237	NA	NA	NA	23.135	71.1945	74.223	94.514	110.416	294.418	77.9655	306.021	150.493	308.34	147.963	147.526	175.038	114.052	184.398	332.978	332.5	601.302	601.302	600.944	23.135	25.9756	601.302	71.1945	8.44591
GNB2	3	guanine nucleotide binding protein (G protein), beta polypeptide 2 (sheep) | guanine nucleotide binding protein (G protein), beta 2 (mouse - M. musculus, mouse - M. spretus) | G protein subunit beta 2 (horse, rat, pig, buffalo, goat, cow)	9	ENSOARG00000016272	102399170	ENSBTAG00000006495	ENSCHIG00000002627	ENSECAG00000017221	ENSMUSG00000029713	MGP_SPRETEiJ_G0028883	ENSSSCG00000007669	ENSRNOG00000001409	NA	NA	NA	132.282	103.879	48.418	39.415	125.435	99.7525	180.942	120.052	33.579	32.418	210.419	208.313	297.555	199.315	600.944	565.146	316.697	336.461	600.944	600.944	33.579	17.8964	565.146	32.418	17.4331
CCL20	2	chemokine (C-C motif) ligand 20 (mouse - M. musculus, mouse - M. spretus, sheep) | C-C motif chemokine ligand 20 (cow, pig, horse, rat, buffalo, goat)	9	ENSOARG00000020576	102412530	ENSBTAG00000021326	ENSCHIG00000015458	ENSECAG00000006764	ENSMUSG00000026166	MGP_SPRETEiJ_G0015140	553951	ENSRNOG00000015992	NA	NA	NA	0.0815	63.576	3.434	600.648	0.651	106.714	1.2225	457.263	0.29	8.78	0.121	1.251	0	0	0	0	0.841	6.18	600.648	141.473	0	#DIV/0!	600.648	0	#DIV/0!
PSMA3	2	proteasome subunit alpha 3 (sheep, rat, horse, pig, goat, buffalo, cow) | proteasome (prosome, macropain) subunit, alpha type 3 (mouse - M. musculus, mouse - M. spretus)	9	ENSOARG00000021109	102390482	ENSBTAG00000002808	ENSCHIG00000016692	ENSECAG00000011509	ENSMUSG00000060073	MGP_SPRETEiJ_G0018668	ENSSSCG00000005072	ENSRNOG00000007851	NA	NA	NA	194.344	223.41	220.777	264.725	199.917	257.144	225.845	256.342	94.961	129.939	285.487	471.978	186.161	599.295	141.473	357.616	227.893	363.132	599.295	285.487	94.961	3.00636	599.295	129.939	4.61213
PDXK	2	pyridoxal kinase (cow, buffalo, horse, rat, pig) | pyridoxal (pyridoxine, vitamin B6) kinase (mouse - M. musculus, goat, mouse - M. spretus, sheep)	9	ENSOARG00000011345	102415469	ENSBTAG00000018186	ENSCHIG00000008616	ENSECAG00000022301	ENSMUSG00000032788	MGP_SPRETEiJ_G0016323	ENSSSCG00000034758	ENSRNOG00000049937	NA	NA	NA	274.749	380.568	87.993	149.504	172.879	270.877	169.821	598.679	93.81	52.886	15.091	44.816	110.591	5.8675	29.463	13.162	7.901	6.465	598.679	274.749	7.901	34.774	598.679	5.8675	102.033
IFI44L	3	interferon-induced protein 44-like (pig, rat, sheep) | interferon-induced protein 44 like (mouse - M. musculus, mouse - M. spretus) | interferon induced protein 44 like (buffalo, goat, horse, cow)	9	ENSOARG00000013421	102389433	ENSBTAG00000030932	ENSCHIG00000018536	ENSECAG00000009618	ENSMUSG00000039146	MGP_SPRETEiJ_G0026689	ENSSSCG00000027660	ENSRNOG00000049994	NA	NA	NA	17.2575	49.8545	7.082	25.936	110.725	598.51	43.754	597.905	15.831	180.278	113.659	553.288	0	0	0	0.491	8.869	186.337	598.51	125.222	0	#DIV/0!	598.51	0	#DIV/0!
SNRPG	2	small nuclear ribonucleoprotein polypeptide G [Source:MGI Symbol;Acc:MGI:1915261] (assigned to orthologue: ENSMUSG00000057278) (mouse - M. spretus) | small nuclear ribonucleoprotein polypeptide G (goat, buffalo, pig, rat, horse, cow, mouse - M. musculus)	9	ENSOARG00000019701	102398805	ENSBTAG00000053210	102190526	ENSECAG00000019989	ENSMUSG00000057278	MGP_SPRETEiJ_G0029604	ENSSSCG00000024776	ENSRNOG00000016507	sheep (ENSOARG00000019701)	NA	NA	454.281	421.707	598.464	584.822	538.701	374.559	230.146	138.881	283.227	226.925	339.879	275.396	164.38	85.8355	125.222	126.466	260.446	193.052	598.464	598.464	125.222	4.77924	584.822	85.8355	6.81329
BTF3	1	basic transcription factor 3	9	101113885	102410305	ENSBTAG00000010012	102172937	ENSECAG00000021629	ENSMUSG00000021660	MGP_SPRETEiJ_G0019703	ENSSSCG00000014071	ENSRNOG00000016912	NA	NA	NA	80.003	83.589	513.688	565.729	598.338	462.418	597.413	469.866	123.944	93.328	552.23	468.253	467.693	501.685	391.046	356.954	484.426	413.983	598.338	598.338	80.003	7.47895	565.729	83.589	6.76798
PTP4A2	3	protein tyrosine phosphatase type IVA, member 2 (cow, pig, buffalo) | protein tyrosine phosphatase 4a2 (mouse - M. spretus) | protein tyrosine phosphatase 4A2 (sheep, rat, horse, goat)	9	ENSOARG00000000683	102399970	ENSBTAG00000039121	ENSCHIG00000025158	ENSECAG00000005653	ENSMUSG00000028788	MGP_SPRETEiJ_G0027515	ENSSSCG00000039885	ENSRNOG00000050044	mouse - M. musculus (Ptp4a2/ENSMUSG00000028788)	NA	NA	180.163	124.826	133.262	144.007	312.596	267.396	244.478	142.155	111.277	94.356	284.501	308.159	235.488	131.833	540.158	596.263	267.089	205.596	596.263	540.158	111.277	4.85417	596.263	94.356	6.31929
DAD1	1	defender against cell death 1	9	ENSOARG00000019440	102415672	ENSBTAG00000019077	ENSCHIG00000017326	ENSECAG00000000577	ENSMUSG00000022174	MGP_SPRETEiJ_G0020139	ENSSSCG00000002050	ENSRNOG00000009090	NA	NA	NA	314.374	269.63	596.137	596.089	532.882	347.905	234.864	171.105	112.45	113.03	112.679	101.762	112.275	47.689	152.942	114.326	138.49	121.067	596.137	596.137	112.275	5.30964	596.089	47.689	12.4995
SSR4	2	signal sequence receptor subunit 4 (pig, rat, horse, goat, buffalo, cow) | signal sequence receptor, delta (mouse - M. musculus, mouse - M. spretus, sheep)	9	ENSOARG00000006492	102412514	ENSBTAG00000021421	ENSCHIG00000006805	ENSECAG00000023150	ENSMUSG00000002014	MGP_SPRETEiJ_G0034316	ENSSSCG00000012784	ENSRNOG00000053172	NA	NA	NA	301.959	293.159	518.943	456.471	223.017	159.368	219.441	172.389	196.151	185.943	590.687	494.932	210.133	149.053	196.35	188.108	203.349	183.659	590.687	590.687	196.151	3.01139	494.932	149.053	3.32051
PSMB10	2	proteasome subunit beta 10 (cow, rat, horse, sheep, pig, buffalo, goat) | proteasome (prosome, macropain) subunit, beta type 10 (mouse - M. musculus, mouse - M. spretus)	9	ENSOARG00000003243	102392749	ENSBTAG00000018040	ENSCHIG00000023396	ENSECAG00000012022	ENSMUSG00000031897	MGP_SPRETEiJ_G0032622	ENSSSCG00000031781	ENSRNOG00000019494	NA	NA	NA	32.4245	58.7515	14.514	27.779	46.526	110.794	32.4795	87.589	16.674	93.895	79.362	185.625	123.234	590.353	56.8355	326.572	82.285	264.545	590.353	123.234	14.514	8.4907	590.353	27.779	21.2518
CD274	2	CD274 molecule (horse, rat, sheep, pig, goat, buffalo, cow) | CD274 antigen (mouse - M. musculus, mouse - M. spretus)	9	ENSOARG00000013509	102412930	ENSBTAG00000000095	ENSCHIG00000017335	ENSECAG00000016312	ENSMUSG00000016496	MGP_SPRETEiJ_G0023776	ENSSSCG00000005211	ENSRNOG00000016112	NA	NA	NA	5.2445	31.061	4.57	34.73	86.282	499.128	37.796	590.217	5.087	62.592	2.552	24.364	34.7405	557.311	26.15	142.688	39.719	192.686	590.217	86.282	2.552	33.8096	590.217	24.364	24.225
IFIH1	1	interferon induced with helicase C domain 1	9	ENSOARG00000006142	102410252	ENSBTAG00000008142	ENSCHIG00000019848	ENSECAG00000007881	ENSMUSG00000026896	MGP_SPRETEiJ_G0024516	ENSSSCG00000015897	ENSRNOG00000006227	NA	NA	NA	7.711	23.5705	4.203	19.256	11.317	176.053	20.142	364.469	7.023	587.608	17.402	148.01	28.9855	449.399	8.054	245.714	11.272	115.012	587.608	140.018	4.203	33.3138	587.608	19.256	30.5156
PTGES3	2	prostaglandin E synthase 3 (pig, rat, horse, mouse - M. spretus, goat, mouse - M. musculus, cow, buffalo) | prostaglandin E synthase 3 (cytosolic) (sheep)	9	ENSOARG00000008286	102404737	ENSBTAG00000017967	102191500	ENSECAG00000013127	ENSMUSG00000071072	MGP_SPRETEiJ_G0016743	ENSSSCG00000000406	ENSRNOG00000002642	NA	NA	NA	180.722	169.154	587.53	571.574	135.506	156.16	271.279	275.603	57.839	46.04	236.227	302.756	205.469	305.32	140.018	196.239	431.867	420.7	587.53	587.53	57.839	10.158	571.574	46.04	12.4147
COL6A2	2	collagen type VI alpha 2 chain (goat, buffalo, pig, horse, cow) | collagen, type VI, alpha 2 (rat, mouse - M. spretus, sheep, mouse - M. musculus)	9	ENSOARG00000012880	102397245	ENSBTAG00000019269	ENSCHIG00000018004	ENSECAG00000019436	ENSMUSG00000020241	MGP_SPRETEiJ_G0016286	ENSSSCG00000028022	ENSRNOG00000001254	NA	NA	NA	0.1345	0.0755	583.085	410.59	0.1725	0.153	0.587	0.521	0.112	0.199	0.544	0.549	0.074	0.0655	0.138	0.0425	0.021	0	583.085	583.085	0.021	27766	410.59	0	#DIV/0!
SUMO2	2	small ubiquitin like modifier 2 (goat) | small ubiquitin-like modifier 2 (mouse - M. musculus, buffalo, pig, sheep, rat, mouse - M. spretus)	9	101121694	102398088	ENSBTAG00000030169	ENSCHIG00000026491	ENSECAG00000030196	ENSMUSG00000020738	MGP_SPRETEiJ_G0018253	ENSSSCG00000017212	ENSRNOG00000003670	cow (SUMO2/ENSBTAG00000030169), horse (ENSECAG00000030196)	NA	NA	7.398	5.981	563.909	581.525	468.776	330.154	338.905	319.438	243.069	217.237	365.471	335.419	253.093	325.748	409.786	572.24	287.334	207.879	581.525	563.909	7.398	76.2245	581.525	5.981	97.2287
EDNRB	1	endothelin receptor type B	9	ENSOARG00000000158	102411257	ENSBTAG00000005299	ENSCHIG00000011534	ENSECAG00000024851	ENSMUSG00000022122	MGP_SPRETEiJ_G0020473	ENSSSCG00000009477	ENSRNOG00000010997	NA	NA	NA	111.751	70.32	2.225	10.569	174.916	46.6495	578.913	149.6	1.505	1.289	39.725	22.71	4.1935	4.82	1.1575	2.0365	5.968	7.314	578.913	578.913	1.1575	500.141	149.6	1.289	116.059
PSMA2	4	proteasome 20S subunit alpha 2 (rat) | proteasome (prosome, macropain) subunit, alpha type, 2 (sheep) | proteasome subunit alpha 2 (cow, horse, pig, buffalo, goat) | proteasome (prosome, macropain) subunit, alpha type 2 (mouse - M. musculus, mouse - M. spretus)	9	ENSOARG00000017342	102404693	ENSBTAG00000000990	ENSCHIG00000012524	ENSECAG00000020597	ENSMUSG00000015671	MGP_SPRETEiJ_G0019097	100620420	ENSRNOG00000049920	NA	NA	NA	144.132	184.071	264.188	365.819	151.548	374.283	167.398	445.53	145.983	313.877	290.756	578.202	214.488	352.459	144.651	269.938	240.019	289.838	578.202	290.756	144.132	2.01729	578.202	184.071	3.1412
PTGS2	2	prostaglandin-endoperoxide synthase 2 (mouse - M. spretus, rat, horse, pig, goat, mouse - M. musculus, cow, buffalo) | prostaglandin-endoperoxide synthase 2 (prostaglandin G/H synthase and cyclooxygenase) (sheep)	9	ENSOARG00000007592	102416528	ENSBTAG00000014127	ENSCHIG00000023277	ENSECAG00000017181	ENSMUSG00000032487	MGP_SPRETEiJ_G0015492	ENSSSCG00000015579	ENSRNOG00000002525	NA	NA	NA	4.5075	5.275	14.348	357.744	1.7	74.5285	7.5335	575.121	1.053	2.225	2.676	2.764	0.279	442.704	0.4375	202.768	24.49	193.641	575.121	114.819	0.279	411.536	575.121	2.225	258.482
LRRC25	1	leucine rich repeat containing 25	9	ENSOARG00000012307	102412477	ENSBTAG00000017273	ENSCHIG00000023973	ENSECAG00000017682	ENSMUSG00000049988	MGP_SPRETEiJ_G0032273	ENSSSCG00000036963	ENSRNOG00000022565	NA	NA	NA	158.848	104.85	7.731	5.445	158.972	171.68	197.102	75.082	44.787	25.608	122.819	157.192	230.042	572.324	114.819	517.686	126.183	169.12	572.324	230.042	7.731	29.7559	572.324	5.445	105.11
CLTC	3	clathrin, heavy chain (Hc) (sheep) | clathrin, heavy polypeptide (Hc) (mouse - M. spretus, mouse - M. musculus) | clathrin heavy chain (horse, rat, pig, goat, buffalo, cow)	9	ENSOARG00000013249	102399812	ENSBTAG00000016708	ENSCHIG00000025765	ENSECAG00000019077	ENSMUSG00000047126	MGP_SPRETEiJ_G0017765	ENSSSCG00000022659	ENSRNOG00000004291	NA	NA	NA	372.91	271.786	200.029	209.196	318.654	202.957	570.611	263.442	104.898	77.325	337.989	289.124	225.565	232.267	198.456	164.178	165.812	161.081	570.611	570.611	104.898	5.43967	289.124	77.325	3.73908
CCR1	3	C-C motif chemokine receptor 1 [Source:HGNC Symbol;Acc:HGNC:1602] (assigned to orthologue: ENSOARG00000014260), chemokine (C-C motif) receptor 1 [Source:NCBI gene;Acc:407771] (assigned to orthologue: ENSBTAG00000019428) (goat) | chemokine (C-C motif) receptor 1 (cow, mouse - M. musculus, mouse - M. spretus) | C-C motif chemokine receptor 1 (buffalo, rat, horse, sheep, pig)	9	ENSOARG00000014260	102392270	ENSBTAG00000019428	ENSCHIG00000003017	ENSECAG00000001499	ENSMUSG00000025804	MGP_SPRETEiJ_G0034016	ENSSSCG00000011322	ENSRNOG00000006715	NA	NA	NA	380.164	303.909	20.94	28.826	359.588	134.724	569.981	218.189	144.151	178.185	329.836	504.875	16.1335	5.8365	14.1685	0.6825	241.956	83.921	569.981	569.981	14.1685	40.2288	504.875	0.6825	739.744
DDX58	3	DEXD/H-box helicase 58 (rat, goat) | DExD/H-box helicase 58 (cow, buffalo, pig, sheep, horse) | DEAD (Asp-Glu-Ala-Asp) box polypeptide 58 (mouse - M. spretus, mouse - M. musculus)	9	ENSOARG00000014731	102390873	ENSBTAG00000003366	ENSCHIG00000025883	ENSECAG00000021989	ENSMUSG00000040296	MGP_SPRETEiJ_G0026842	ENSSSCG00000030408	ENSRNOG00000006384	NA	NA	NA	4.682	16.797	3.024	18.495	20.6645	351.815	48.437	336.469	16.368	568.653	58.349	569.933	48.5935	306.055	7.9295	198.389	11.927	243.952	569.933	220.926	3.024	73.0575	569.933	16.797	33.9306
PID1	1	phosphotyrosine interaction domain containing 1	9	ENSOARG00000020593	102410336	ENSBTAG00000037640	ENSCHIG00000024914	ENSECAG00000011829	ENSMUSG00000045658	MGP_SPRETEiJ_G0015143	ENSSSCG00000035058	ENSRNOG00000029735	NA	NA	NA	0.078	0.0865	29.03	34.416	59.406	18.7615	10.192	1.8625	2.012	0.238	27.763	6.476	167.998	197.009	220.926	565.47	48.888	14.302	565.47	445.382	0.078	5710.03	565.47	0.0865	6537.23
VDAC2	2	voltage dependent anion channel 2 (goat, buffalo, horse, sheep, pig, cow) | voltage-dependent anion channel 2 (rat, mouse - M. spretus, mouse - M. musculus)	9	ENSOARG00000008758	102391970	ENSBTAG00000012975	ENSCHIG00000013328	ENSECAG00000015321	ENSMUSG00000021771	MGP_SPRETEiJ_G0019887	ENSSSCG00000010320	ENSRNOG00000013505	NA	NA	NA	316.243	248.822	520.225	486.314	563.811	474.716	444.409	360.989	179.177	148.959	422.253	335.957	260.48	249.233	445.382	295.584	350.609	264.046	563.811	563.811	179.177	3.14667	486.314	148.959	3.26475
COL6A3	2	collagen type VI alpha 3 chain (buffalo, goat, pig, horse, rat, cow) | collagen, type VI, alpha 3 (sheep, mouse - M. spretus, mouse - M. musculus)	9	ENSOARG00000019080	102392465	ENSBTAG00000030190	ENSCHIG00000018312	ENSECAG00000020887	ENSMUSG00000048126	MGP_SPRETEiJ_G0015214	ENSSSCG00000027331	367313	NA	NA	NA	0.08	0.1285	562.262	465.548	0.066	0.078	1.2665	0.3835	0.376	0.488	0.515	0.559	0.0195	0.008	0	0	0.05	0.04	562.262	562.262	0	#DIV/0!	465.548	0	#DIV/0!
NDRG1	2	N-myc downstream regulated gene 1 (mouse - M. spretus, mouse - M. musculus) | N-myc downstream regulated 1 (buffalo, goat, horse, rat, sheep, pig, cow)	9	ENSOARG00000005421	102389335	ENSBTAG00000000711	ENSCHIG00000015852	ENSECAG00000025129	ENSMUSG00000005125	MGP_SPRETEiJ_G0020750	ENSSSCG00000005944	ENSRNOG00000007393	NA	NA	NA	461.106	480.618	112.152	108.05	71.3915	82.524	53.257	54.4525	1.937	11.843	81.345	105.468	40.0265	47.09	221.18	30.215	510.901	561.719	561.719	510.901	1.937	263.759	561.719	11.843	47.4305
CXCL13	2	chemokine (C-X-C motif) ligand 13 (mouse - M. musculus, mouse - M. spretus) | C-X-C motif chemokine ligand 13 (goat, buffalo, pig, horse, rat, cow)	9	ENSOARG00000017732	102415138	ENSBTAG00000008479	102191508	ENSECAG00000011845	ENSMUSG00000023078	MGP_SPRETEiJ_G0028425	100524265	ENSRNOG00000024899	sheep (ENSOARG00000017732)	NA	NA	0.1145	0.5735	0	0.144	13.0615	561.379	1.6095	3.824	1.854	2.041	0.037	0	0	0	0	0.277	0.717	0.746	561.379	436.983	0	#DIV/0!	561.379	0	#DIV/0!
CADM1	1	cell adhesion molecule 1	9	ENSOARG00000001539	102412597	ENSBTAG00000000977	ENSCHIG00000025944	ENSECAG00000015144	ENSMUSG00000032076	MGP_SPRETEiJ_G0033302	ENSSSCG00000031831	ENSRNOG00000018778	NA	NA	NA	117.147	55.453	24.249	24.577	224.308	98.563	561.308	191.674	108.615	84.519	177.753	83.062	135.873	46.7335	436.983	134.77	29.684	26.15	561.308	561.308	24.249	23.1477	191.674	24.577	7.79894
SERP1	2	stress-associated endoplasmic reticulum protein 1 (mouse - M. musculus, mouse - M. spretus, rat, sheep) | stress associated endoplasmic reticulum protein 1 (goat, buffalo, pig, horse, cow)	9	101102284	102389173	ENSBTAG00000009104	ENSCHIG00000026085	ENSECAG00000033049	ENSMUSG00000027808	MGP_SPRETEiJ_G0025948	ENSSSCG00000037465	ENSRNOG00000011763	NA	NA	NA	132.568	143.538	451.523	525.635	85.4285	65.0075	165.062	232.802	46.807	34.74	537.135	490.551	136.711	560.237	77.2265	137.329	141.565	125.577	560.237	559.933	46.807	11.9626	560.237	34.74	16.1266
ATP6AP1	2	ATPase, H+ transporting, lysosomal accessory protein 1 (mouse - M. musculus, mouse - M. spretus, sheep) | ATPase H+ transporting accessory protein 1 (cow, horse, rat, pig, buffalo, goat)	9	ENSOARG00000004743	102398941	ENSBTAG00000012117	ENSCHIG00000006977	ENSECAG00000014216	ENSMUSG00000019087	MGP_SPRETEiJ_G0034334	ENSSSCG00000037310	ENSRNOG00000054352	NA	NA	NA	221.544	196.092	122.341	118.924	201.409	123.293	354.358	191.347	200.536	187.804	175.127	190.925	437.424	211.505	559.933	283.961	207.463	188.695	559.933	559.933	122.341	4.57682	283.961	118.924	2.38775
LASP1	1	LIM and SH3 protein 1	9	ENSOARG00000010065	102402521	ENSBTAG00000030587	ENSCHIG00000019675	ENSECAG00000017325	ENSMUSG00000038366	MGP_SPRETEiJ_G0017913	ENSSSCG00000040642	ENSRNOG00000004132	NA	NA	NA	97.0525	67.374	212.971	159.438	159.903	137.94	146.438	104.367	140.847	150.195	118.009	140.666	260.523	200.287	558.758	213.368	255.445	232.437	558.758	558.758	97.0525	5.75728	232.437	67.374	3.44995
BGN	1	biglycan	9	ENSOARG00000007656	102392235	ENSBTAG00000005250	ENSCHIG00000007073	ENSECAG00000018717	ENSMUSG00000031375	MGP_SPRETEiJ_G0034306	ENSSSCG00000012766	ENSRNOG00000055962	NA	NA	NA	3.0615	2.6975	558.506	480.07	1.8295	1.8445	5.2085	3.51	0.15	0.131	1.917	1.907	0.2895	0.5165	0.343	0.094	5.808	4.477	558.506	558.506	0.15	3723.37	480.07	0.094	5107.13
NCF2	1	neutrophil cytosolic factor 2	9	ENSOARG00000001695	102394950	ENSBTAG00000008004	ENSCHIG00000025088	ENSECAG00000008446	ENSMUSG00000026480	MGP_SPRETEiJ_G0015510	ENSSSCG00000015559	364018	NA	NA	NA	274.219	363.32	51.06	49.079	555.927	230.826	263.772	164.828	160.565	180.899	293.555	282.127	186.179	110.746	242.045	558.318	257.147	365.24	558.318	555.927	51.06	10.8877	558.318	49.079	11.3759
ARHGEF39	2	Rho guanine nucleotide exchange factor 39 (cow, buffalo, goat, horse, rat, sheep, pig) | Rho guanine nucleotide exchange factor (GEF) 39 (mouse - M. spretus, mouse - M. musculus)	9	ENSOARG00000011918	102391910	ENSBTAG00000011416	ENSCHIG00000025444	ENSECAG00000009073	ENSMUSG00000051517	MGP_SPRETEiJ_G0026901	ENSSSCG00000005314	ENSRNOG00000021433	NA	NA	NA	12.0575	9.488	21.166	21.952	26.7955	12.6375	23.825	14.2155	1.058	0.554	557.94	514.19	14.8045	0.723	3.9015	0.7155	4.063	2.072	557.94	557.94	1.058	527.353	514.19	0.554	928.141
CMTM6	2	CKLF-like MARVEL transmembrane domain containing 6 (sheep, rat, mouse - M. spretus, mouse - M. musculus) | CKLF like MARVEL transmembrane domain containing 6 (pig, horse, goat, buffalo, cow)	9	ENSOARG00000015121	102390318	ENSBTAG00000019526	ENSCHIG00000010775	ENSECAG00000038275	ENSMUSG00000032434	MGP_SPRETEiJ_G0033922	100511532	ENSRNOG00000010951	NA	NA	NA	225.15	326.862	107.456	115.361	203.145	296.647	278.149	406.481	94.384	121.717	433.508	557.92	49.1435	121.423	60.83	182.988	220.223	291.396	557.92	433.508	49.1435	8.82127	557.92	115.361	4.8363
MAD2L1	3	mitotic arrest deficient 2 like 1 (pig, horse, buffalo, goat) | MAD2 mitotic arrest deficient-like 1 (yeast) (sheep, rat, cow) | MAD2 mitotic arrest deficient-like 1 (mouse - M. spretus, mouse - M. musculus)	9	ENSOARG00000015665	112586263	ENSBTAG00000024874	ENSCHIG00000025057	ENSECAG00000013521	ENSMUSG00000029910	MGP_SPRETEiJ_G0029469	ENSSSCG00000036256	ENSRNOG00000005376	NA	NA	NA	133.238	74.6935	96.456	80.173	557.543	288.257	124.609	69.858	7.902	4.563	124.532	113.843	47.2905	20.228	59.247	7.625	58.073	37.088	557.543	557.543	7.902	70.5572	288.257	4.563	63.1727
TGFBI	3	transforming growth factor, beta induced (mouse - M. musculus, mouse - M. spretus, rat) | transforming growth factor, beta-induced, 68kDa (sheep) | transforming growth factor beta induced (cow, pig, horse, goat, buffalo)	9	ENSOARG00000015081	102390754	ENSBTAG00000009513	ENSCHIG00000004685	ENSECAG00000020193	ENSMUSG00000035493	MGP_SPRETEiJ_G0019468	ENSSSCG00000014316	ENSRNOG00000012216	NA	NA	NA	311.816	135.405	556.452	462.613	402.521	160.37	239.179	80.223	290.141	244.407	91.125	34.737	116.567	20.691	36.9275	5.5385	35.62	28.728	556.452	556.452	35.62	15.6219	462.613	5.5385	83.5268
GLUL	2	glutamate-ammonia ligase (glutamine synthetase) (mouse - M. musculus, mouse - M. spretus) | glutamate-ammonia ligase (cow, goat, buffalo, pig, rat, sheep, horse)	9	ENSOARG00000018757	102414633	ENSBTAG00000013631	ENSCHIG00000025428	ENSECAG00000015865	ENSMUSG00000026473	MGP_SPRETEiJ_G0015525	ENSSSCG00000015545	ENSRNOG00000049560	NA	NA	NA	470.824	162.856	102.835	91.239	175.839	76.5985	554.072	146.887	43.601	140.651	324.174	435.72	116.08	16.3945	159.98	19.4965	437.863	317.566	554.072	554.072	43.601	12.7078	435.72	16.3945	26.5772
PIK3AP1	1	phosphoinositide-3-kinase adaptor protein 1	9	ENSOARG00000008526	102408205	ENSBTAG00000019872	ENSCHIG00000020278	ENSECAG00000013623	ENSMUSG00000025017	MGP_SPRETEiJ_G0023871	ENSSSCG00000010509	ENSRNOG00000013309	NA	NA	NA	115.907	145.865	20.698	19.29	88.714	289.409	125.721	425.565	51.587	115.676	113.64	221.201	229.141	553.7	89.0975	344.224	90.787	315.798	553.7	229.141	20.698	11.0707	553.7	19.29	28.704
ATF4	1	activating transcription factor 4	9	ENSOARG00000016775	102393344	ENSBTAG00000017462	ENSCHIG00000014886	ENSECAG00000006931	ENSMUSG00000042406	MGP_SPRETEiJ_G0020935	ENSSSCG00000000084	ENSRNOG00000017801	NA	NA	NA	208.65	169.529	545.882	552.51	228.793	164.679	223.623	237.239	38.537	36.33	241.031	251.594	150.554	83.0385	141.34	153.393	377.228	429.273	552.51	545.882	38.537	14.1651	552.51	36.33	15.2081
CDKN1A	4	cyclin-dependent kinase inhibitor 1A (p21, Cip1) (sheep) | cyclin-dependent kinase inhibitor 1A (rat) | cyclin dependent kinase inhibitor 1A (buffalo, goat, pig, horse, cow) | cyclin-dependent kinase inhibitor 1A (P21) (mouse - M. spretus, mouse - M. musculus)	9	ENSOARG00000013636	102403077	ENSBTAG00000008353	ENSCHIG00000006042	ENSECAG00000021543	ENSMUSG00000023067	MGP_SPRETEiJ_G0022250	ENSSSCG00000001565	ENSRNOG00000000521	NA	NA	NA	115.132	141.768	171.849	145.156	158.97	164.702	49.831	76.826	28.596	72.558	283.262	291.044	63.497	247.53	32.8225	296.314	350.496	551.886	551.886	350.496	28.596	12.2568	551.886	72.558	7.60614
VSIG4	1	V-set and immunoglobulin domain containing 4	9	ENSOARG00000005236	102400393	ENSBTAG00000015769	ENSCHIG00000013297	ENSECAG00000023766	ENSMUSG00000044206	MGP_SPRETEiJ_G0034416	ENSSSCG00000035170	ENSRNOG00000038132	goat (VSIG4/ENSCHIG00000013297)	NA	NA	57.037	35.0315	1.995	1.414	155.85	85.194	551.883	346.747	37.006	37.863	249.217	200.089	0.099	0.828	5.4995	4.883	0.315	0.246	551.883	551.883	0.099	5574.58	346.747	0.246	1409.54
RNF149	1	ring finger protein 149	9	101110581	102402013	ENSBTAG00000008269	ENSCHIG00000024069	ENSECAG00000011545	ENSMUSG00000048234	MGP_SPRETEiJ_G0014876	ENSSSCG00000008168	ENSRNOG00000013946	NA	NA	NA	24.581	37.791	17.158	25.75	8.304	8.1645	21.2025	13.2395	26.627	16.544	86.734	83.128	191.901	551.506	179.481	375.245	183.269	262.652	551.506	191.901	8.304	23.1095	551.506	8.1645	67.5493
IDO1	1	indoleamine 2,3-dioxygenase 1	9	ENSOARG00000002251	102397405	ENSBTAG00000020602	ENSCHIG00000019906	ENSECAG00000022118	ENSMUSG00000031551	MGP_SPRETEiJ_G0032032	ENSSSCG00000007007	ENSRNOG00000031189	NA	NA	NA	3.4985	3.82	0.051	0.212	0.1635	35.6355	2.046	550.808	0.098	2.769	0.637	83.626	0.0505	2.689	0.274	0.281	1.448	4.915	550.808	109.385	0.0505	2166.04	550.808	0.212	2598.15
LAT2	3	linker for activation of T cells family, member 2 (sheep, rat, mouse - M. spretus, mouse - M. musculus) | linker for activation of T-cells family member 2 (pig, goat) | linker for activation of T cells family member 2 (horse, buffalo, cow)	9	ENSOARG00000011842	102390528	ENSBTAG00000045767	102168964	ENSECAG00000021351	ENSMUSG00000040751	MGP_SPRETEiJ_G0028813	ENSSSCG00000027487	ENSRNOG00000021856	NA	NA	NA	183.96	140.291	28.12	23.465	182.282	210.524	112.29	67.7555	35.022	24.797	372.237	451.483	550.107	128.146	109.385	26.043	102.488	157.244	550.107	550.107	28.12	19.5628	451.483	23.465	19.2407
CD72	3	CD72 molecule (cow, goat, buffalo, horse, sheep, pig) | Cd72 molecule (rat) | CD72 antigen (mouse - M. musculus, mouse - M. spretus)	9	ENSOARG00000011957	102393523	ENSBTAG00000011409	ENSCHIG00000026462	ENSECAG00000003982	ENSMUSG00000028459	MGP_SPRETEiJ_G0026896	100038011	ENSRNOG00000017485	NA	NA	NA	0.689	0.7995	0	0.095	5.168	7.298	2.3515	32.738	1.618	4.564	15.072	69.167	549.345	468.253	1.391	16.5445	85.69	113.882	549.345	549.345	0	#DIV/0!	468.253	0.095	4928.98
MGST1	1	microsomal glutathione S-transferase 1	9	ENSOARG00000020582	102400334	ENSBTAG00000008541	ENSCHIG00000015112	ENSECAG00000020763	ENSMUSG00000008540	MGP_SPRETEiJ_G0030063	ENSSSCG00000032580	ENSRNOG00000007743	NA	NA	NA	238.546	157.53	134.691	107.535	90.373	63.74	23.682	12.54	1.054	1.666	324.214	270.686	173.44	132.903	549.064	277.882	96.277	34.551	549.064	549.064	1.054	520.934	277.882	1.666	166.796
MORF4L1	1	mortality factor 4 like 1	9	ENSOARG00000014576	102412628	ENSBTAG00000010988	ENSCHIG00000008923	ENSECAG00000039069	ENSMUSG00000062270	MGP_SPRETEiJ_G0033657	ENSSSCG00000001769	ENSRNOG00000058412	horse (ENSECAG00000039069)	NA	NA	162.658	91.118	341.678	351.231	140.56	109.829	240.908	157.531	81.24	77.849	398.54	345.625	434.43	500.623	548.533	542.886	450.672	420.351	548.533	548.533	81.24	6.752	542.886	77.849	6.97358
CD74	3	CD74 molecule (pig, horse, rat, buffalo, goat, cow) | CD74 molecule, major histocompatibility complex, class II invariant chain (sheep) | CD74 antigen (invariant polypeptide of major histocompatibility complex, class II antigen-associated) (mouse - M. musculus, mouse - M. spretus)	9	ENSOARG00000007229	102400671	ENSBTAG00000015228	ENSCHIG00000014130	ENSECAG00000008503	ENSMUSG00000024610	MGP_SPRETEiJ_G0023224	396660	ENSRNOG00000018735	NA	NA	NA	15.13	25.484	0.586	1.335	82.0265	93.9725	172.414	235.572	116.153	157.022	58.48	116.433	330.224	338.993	307.902	546.169	213.085	218.863	546.169	330.224	0.586	563.521	546.169	1.335	409.115
PDCD10	1	programmed cell death 10	9	ENSOARG00000001299	102400194	ENSBTAG00000031709	ENSCHIG00000021309	ENSECAG00000017911	ENSMUSG00000027835	MGP_SPRETEiJ_G0026020	ENSSSCG00000011739	ENSRNOG00000010147	NA	NA	NA	146.98	171.625	129.028	126.515	177.52	158.657	144.979	176.426	55.878	89.734	159.892	171.709	199.161	544.456	213.71	346.489	117.329	154.935	544.456	213.71	55.878	3.82458	544.456	89.734	6.06744
UBE2M	2	ubiquitin-conjugating enzyme E2M (rat, sheep, mouse - M. spretus, mouse - M. musculus) | ubiquitin conjugating enzyme E2 M (buffalo, goat, pig, horse, cow)	9	101121449	102403498	ENSBTAG00000012744	ENSCHIG00000016649	ENSECAG00000013447	ENSMUSG00000005575	MGP_SPRETEiJ_G0030276	ENSSSCG00000037734	ENSRNOG00000027514	NA	NA	NA	14.3645	11.458	182.448	162.792	135.714	76.4115	129.091	73.066	47.574	39.749	129.936	99.151	273.271	543.736	201.782	200.639	61.398	54.977	543.736	273.271	14.3645	19.024	543.736	11.458	47.4547
IRF1	1	interferon regulatory factor 1	9	ENSOARG00000015078	102398631	ENSBTAG00000031231	ENSCHIG00000019913	ENSECAG00000017794	ENSMUSG00000018899	MGP_SPRETEiJ_G0017190	ENSSSCG00000014277	ENSRNOG00000008144	NA	NA	NA	12.454	61.4485	5.092	52.046	13.3885	368.745	27.174	543.074	2.6	40.26	46.912	192.169	49.6065	346.264	26.6055	352.205	20.754	66.398	543.074	130.614	2.6	50.2362	543.074	40.26	13.4892
TMEM258	2	transmembrane protein 258 [Source:HGNC Symbol;Acc:HGNC:1164] (assigned to orthologue: ENSOARG00000013704), transmembrane protein 258 [Source:VGNC Symbol;Acc:VGNC:36066] (assigned to orthologue: ENSBTAG00000032557) (goat) | transmembrane protein 258 (mouse - M. musculus, cow, buffalo, pig, rat, sheep, mouse - M. spretus, horse)	9	ENSOARG00000013704	102404330	ENSBTAG00000032557	ENSCHIG00000018241	100062603	ENSMUSG00000036372	MGP_SPRETEiJ_G0023597	ENSSSCG00000027538	499317	NA	NA	NA	208.537	219.537	490.014	541.613	370.8	343.38	132.362	100.858	34.023	26.819	158.642	130.519	108.308	56.066	130.614	136.925	466.928	385.579	541.613	490.014	34.023	14.4024	541.613	26.819	20.1951
CYBRD1	1	cytochrome b reductase 1	9	ENSOARG00000002042	102411899	ENSBTAG00000007898	ENSCHIG00000010133	100063657	ENSMUSG00000027015	MGP_SPRETEiJ_G0024563	ENSSSCG00000025049	ENSRNOG00000009620	buffalo (LOC102411899), horse (LOC100063657)	NA	NA	541.143	151.304	4.031	3.856	42.2105	21.5545	225.611	69.7495	43.459	28.752	484.258	424.673	0.0895	0.01	0.0895	0.0725	6.862	2.364	541.143	541.143	0.0895	6046.29	424.673	0.01	42467.3
HINT1	1	histidine triad nucleotide binding protein 1	9	101104062	102398652	ENSBTAG00000010959	ENSCHIG00000018678	ENSECAG00000023180	ENSMUSG00000020267	MGP_SPRETEiJ_G0017204	ENSSSCG00000014264	ENSRNOG00000000622	NA	NA	NA	55.7835	42.1815	355.143	343.673	337.167	273.05	68.708	51.125	263.982	273.526	541.123	490.128	350.88	180.418	343.09	227.762	408.121	277.893	541.123	541.123	55.7835	9.70041	490.128	42.1815	11.6195
VWA5A	1	von Willebrand factor A domain containing 5A	9	ENSOARG00000010118	102405616	ENSBTAG00000021215	ENSCHIG00000019696	ENSECAG00000015492	ENSMUSG00000023186	MGP_SPRETEiJ_G0033154	ENSSSCG00000015175	ENSRNOG00000000195	NA	NA	NA	62.251	49.467	157.176	84.478	5.393	3.0495	93.1655	45.966	11.45	12.374	126.669	227.04	406.327	538.779	149.537	132.046	8.546	15.815	538.779	510.457	5.393	94.6519	538.779	3.0495	176.678
COTL1	3	coactosin like F-actin binding protein 1 (cow, buffalo, goat, pig, horse, sheep) | coactosin-like F-actin binding protein 1 (rat) | coactosin-like 1 (Dictyostelium) (mouse - M. musculus, mouse - M. spretus)	9	ENSOARG00000010925	102405991	ENSBTAG00000016315	ENSCHIG00000023708	100070195	ENSMUSG00000031827	MGP_SPRETEiJ_G0032747	100621773	ENSRNOG00000016257	NA	NA	NA	106.588	88.5195	182.697	155.993	344.04	311.096	447.101	184.224	252.94	229.624	486.322	440.293	457.925	106.052	510.457	250.803	538.52	334.438	538.52	538.52	106.588	5.05237	440.293	88.5195	4.97397
SH3GLB1	5	SH3-domain GRB2-like endophilin B1 (sheep) | SH3 domain -containing GRB2-like endophilin B1 (rat) | SH3 domain containing GRB2 like, endophilin B1 (cow, horse, pig, buffalo) | SH3-domain GRB2-like B1 (endophilin) (mouse - M. spretus, mouse - M. musculus) | SH3 domain containing GRB2 like endophilin B1 (goat)	9	ENSOARG00000014861	102401725	ENSBTAG00000031171	ENSCHIG00000026662	ENSECAG00000009160	ENSMUSG00000037062	MGP_SPRETEiJ_G0026658	ENSSSCG00000006930	ENSRNOG00000012957	NA	NA	NA	137.834	138.774	151.365	153.354	168.957	224.958	251.47	298.224	46.943	148.529	171.8	186.783	236.857	538.186	234.667	397.738	143.363	165.103	538.186	251.47	46.943	5.35691	538.186	138.774	3.87816
EPSTI1	2	epithelial stromal interaction 1 (breast) (goat, mouse - M. spretus, sheep, mouse - M. musculus) | epithelial stromal interaction 1 (cow, buffalo, pig, horse, rat)	9	101123642	102392616	ENSBTAG00000019054	ENSCHIG00000023487	ENSECAG00000009543	ENSMUSG00000022014	MGP_SPRETEiJ_G0020426	ENSSSCG00000037572	ENSRNOG00000009471	NA	NA	NA	0	0	2.725	9.482	39.7265	301.281	28.9445	487.55	39.257	412.655	11.175	76.191	91.274	536.552	10.336	124.224	26.431	118.925	536.552	292.071	0	#DIV/0!	536.552	0	#DIV/0!
ALDH2	4	aldehyde dehydrogenase 2, mitochondrial (mouse - M. musculus, mouse - M. spretus) | aldehyde dehydrogenase 2 family (mitochondrial) (rat, horse, pig) | aldehyde dehydrogenase 2 family member [Source:NCBI gene;Acc:508629] (assigned to orthologue: ENSBTAG00000008743) (goat, sheep) | aldehyde dehydrogenase 2 family member (cow, buffalo)	9	ENSOARG00000010650	102400085	ENSBTAG00000008743	ENSCHIG00000023248	ENSECAG00000017673	ENSMUSG00000029455	MGP_SPRETEiJ_G0028686	ENSSSCG00000009889	ENSRNOG00000001344	NA	NA	NA	61.7745	33.456	51.346	48.145	61.088	36.3585	76.1955	41.89	11.318	12.028	180.588	139.86	535.621	227.762	292.071	175.772	129.271	90.778	535.621	535.621	11.318	47.3247	227.762	12.028	18.9359
BLVRA	2	biliverdin reductase A [Source:VGNC Symbol;Acc:VGNC:26510] (assigned to orthologue: ENSBTAG00000013414) (sheep) | biliverdin reductase A (pig, rat, horse, mouse - M. spretus, goat, buffalo, mouse - M. musculus, cow)	9	ENSOARG00000016920	102400165	ENSBTAG00000013414	ENSCHIG00000019345	ENSECAG00000011650	ENSMUSG00000001999	MGP_SPRETEiJ_G0025166	ENSSSCG00000016756	ENSRNOG00000011778	NA	NA	NA	15.067	13.105	58.15	42.078	308.659	227.408	96.83	44.6775	34.664	25.914	34.646	39.374	190.91	75.5325	535.621	317.151	65.977	44.116	535.621	535.621	15.067	35.5493	317.151	13.105	24.2008
IQGAP1	1	IQ motif containing GTPase activating protein 1	9	ENSOARG00000013053	102397947	ENSBTAG00000013060	ENSCHIG00000010086	ENSECAG00000023879	ENSMUSG00000030536	MGP_SPRETEiJ_G0031011	ENSSSCG00000001814	ENSRNOG00000012002	NA	NA	NA	350.865	294.914	185.279	177.661	290.279	346.501	475.415	534.011	83.185	91.587	464.749	498.182	279.13	221.863	246.474	164.738	232.79	219.205	534.011	475.415	83.185	5.71515	534.011	91.587	5.83065
PRDX6	1	peroxiredoxin 6	9	ENSOARG00000011789	102410427	ENSBTAG00000004855	ENSCHIG00000016311	ENSECAG00000022468	ENSMUSG00000026701	MGP_SPRETEiJ_G0015570	ENSSSCG00000022742	ENSRNOG00000002896	NA	NA	NA	522.658	529.735	482.385	458.56	218.82	222.988	314.983	200.976	263.154	233.816	262.014	175.227	102.344	60.739	113.147	62.2775	135.474	171.258	529.735	522.658	102.344	5.10685	529.735	60.739	8.72149
NDUFA3	2	NADH dehydrogenase (ubiquinone) 1 alpha subcomplex, 3, 9kDa (sheep) | NADH:ubiquinone oxidoreductase subunit A3 (rat, mouse - M. spretus, horse, pig, goat, mouse - M. musculus, cow, buffalo)	9	ENSOARG00000003076	102407400	ENSBTAG00000007754	ENSCHIG00000011150	100052169	ENSMUSG00000035674	MGP_SPRETEiJ_G0030145	100520312	ENSRNOG00000060293	NA	NA	NA	73.7355	60.672	86.797	77.635	254.908	185.278	150.333	94.863	0.055	0.038	108.225	88.205	343.067	129.504	370.378	338.98	527.057	393.015	527.057	527.057	0.055	9582.85	393.015	0.038	10342.5
IGF1	3	insulin-like growth factor 1 (rat, mouse - M. spretus, mouse - M. musculus) | insulin like growth factor 1 (cow, horse, pig, goat, buffalo) | insulin-like growth factor 1 (somatomedin C) (sheep)	9	ENSOARG00000015856	102392528	ENSBTAG00000011082	ENSCHIG00000018863	ENSECAG00000010109	ENSMUSG00000020053	MGP_SPRETEiJ_G0016519	ENSSSCG00000000857	ENSRNOG00000004517	NA	NA	NA	24.53	10.101	8.451	5.943	2.159	0.6935	14.629	10.3915	6.614	3.726	66.802	14.589	525.442	240.98	172.393	124.65	28.674	11.606	525.442	525.442	2.159	243.373	240.98	0.6935	347.484
CRABP2	2	cellular retinoic acid binding protein II (mouse - M. spretus, mouse - M. musculus) | cellular retinoic acid binding protein 2 (buffalo, goat, rat, horse, sheep, pig, cow)	9	ENSOARG00000006212	102406669	ENSBTAG00000005716	ENSCHIG00000009097	ENSECAG00000016560	ENSMUSG00000004885	MGP_SPRETEiJ_G0026089	ENSSSCG00000006472	ENSRNOG00000022101	NA	NA	NA	438.474	524.975	230.115	210.289	424.812	271.56	17.6935	4.4595	4.393	3.263	0.401	0.538	0	0	0.184	0.105	2.345	1.741	524.975	438.474	0	#DIV/0!	524.975	0	#DIV/0!
EIF1AX	2	eukaryotic translation initiation factor 1A, X-linked (rat, mouse - M. spretus, sheep, pig, mouse - M. musculus) | eukaryotic translation initiation factor 1A X-linked (cow, buffalo, horse)	9	ENSOARG00000015373	102412634	ENSBTAG00000017633	ENSCHIG00000021471	ENSECAG00000006469	ENSMUSG00000067194	MGP_SPRETEiJ_G0034701	ENSSSCG00000032223	ENSRNOG00000005736	goat (EIF1AX/ENSCHIG00000021471)	NA	NA	400.469	341.623	15.177	15.228	521.506	438.135	326.377	274.065	95.02	90.341	98.395	90.291	61.103	70.8605	18.8505	18.716	85.07	60.16	521.506	521.506	15.177	34.3616	438.135	15.228	28.7716
RTP4	2	receptor transporter protein 4 (cow, mouse - M. musculus, goat, buffalo, pig, horse, mouse - M. spretus) | receptor (chemosensory) transporter protein 4 (sheep, rat)	9	ENSOARG00000020495	102395052	ENSBTAG00000032265	ENSCHIG00000021716	ENSECAG00000023264	ENSMUSG00000033355	MGP_SPRETEiJ_G0021515	110256385	ENSRNOG00000028895	NA	NA	NA	1.8915	7.232	0.944	2.814	2.848	35.2445	3.944	55.582	1.628	53.988	0	0	205.204	520.862	6.0005	127.826	22.194	260.85	520.862	205.204	0	#DIV/0!	520.862	0	#DIV/0!
ATF3	1	activating transcription factor 3	9	ENSOARG00000010493	102408722	ENSBTAG00000008545	ENSCHIG00000015367	ENSECAG00000011486	ENSMUSG00000026628	MGP_SPRETEiJ_G0015848	ENSSSCG00000015595	ENSRNOG00000003745	NA	NA	NA	65.961	52.747	107.477	52.495	45.175	119.9	108.918	250.395	106.875	202.684	125.662	104.945	202.999	520.199	180.006	95.8945	119.511	265.266	520.199	202.999	45.175	4.49361	520.199	52.495	9.9095
HTRA1	1	HtrA serine peptidase 1	9	ENSOARG00000007785	102396828	ENSBTAG00000008389	ENSCHIG00000015305	ENSECAG00000009990	ENSMUSG00000006205	MGP_SPRETEiJ_G0031675	ENSSSCG00000010703	ENSRNOG00000020533	NA	NA	NA	266.616	162.641	366.332	324.532	370.865	254.089	517.249	232.478	45.882	42.652	278.638	269.222	5.017	8.609	18.2465	74.858	40.231	69.392	517.249	517.249	5.017	103.099	324.532	8.609	37.6968
RNASEK	2	ribonuclease K (goat, buffalo, pig, rat, sheep, horse, cow) | ribonuclease, RNase K (mouse - M. spretus, mouse - M. musculus)	9	ENSOARG00000009470	102400338	ENSBTAG00000021932	ENSCHIG00000009505	100147426	ENSMUSG00000093989	MGP_SPRETEiJ_G0017460	ENSSSCG00000017929	ENSRNOG00000018881	NA	NA	NA	464.205	515.565	377.797	382.826	437.413	359.829	265.97	224.956	224.641	212.993	46.759	52.606	258.05	87.586	9.73	6.1835	418.574	312.627	515.565	464.205	9.73	47.7086	515.565	6.1835	83.3775
SLAMF9	2	Ovis aries SLAM family member 9 (SLAMF9), mRNA. (sheep) | SLAM family member 9 (pig, rat, mouse - M. spretus, horse, goat, buffalo, mouse - M. musculus, cow)	9	ENSOARG00000008123	102412709	ENSBTAG00000007241	ENSCHIG00000021051	ENSECAG00000022218	ENSMUSG00000026548	MGP_SPRETEiJ_G0015700	ENSSSCG00000006400	ENSRNOG00000008045	NA	NA	NA	0.1225	0.102	1.61	1.248	0.1805	0.8405	0.2155	1.262	1.682	1.215	39.831	54.379	91.857	304.688	30.328	18.8135	133.243	513.677	513.677	382.198	0.1225	3119.98	513.677	0.102	5036.05
CD84	2	CD84 molecule (horse, rat, sheep, pig, goat, buffalo, cow) | CD84 antigen (mouse - M. musculus, mouse - M. spretus)	9	ENSOARG00000008878	102395581	ENSBTAG00000019033	ENSCHIG00000020076	ENSECAG00000020491	ENSMUSG00000038147	MGP_SPRETEiJ_G0015684	ENSSSCG00000006381	ENSRNOG00000022884	NA	NA	NA	145.364	148.399	71.704	75.636	100.777	48.4095	124.506	35.5775	169.932	191.274	81.441	203.754	511.403	170.772	382.198	52.409	78.629	40.682	511.403	511.403	71.704	7.13214	203.754	35.5775	5.72705
PITPNA	2	phosphatidylinositol transfer protein alpha (goat, buffalo, horse, pig, cow) | phosphatidylinositol transfer protein, alpha (rat, mouse - M. spretus, sheep, mouse - M. musculus)	9	101116240	102407868	ENSBTAG00000011480	ENSCHIG00000019972	ENSECAG00000016884	ENSMUSG00000017781	MGP_SPRETEiJ_G0017587	ENSSSCG00000025248	ENSRNOG00000003846	NA	NA	NA	96.4315	108.853	106.053	108.686	91.7815	61.2345	126.969	65.3225	45.993	38.137	49.243	46.42	509.646	449.248	402.195	270.493	361.747	315.921	509.646	509.646	45.993	11.0809	449.248	38.137	11.7798
TOR1AIP1	2	torsin 1A interacting protein 1 (rat, horse, pig, goat, buffalo, cow) | torsin A interacting protein 1 (sheep, mouse - M. spretus, mouse - M. musculus)	9	ENSOARG00000017837	102400062	ENSBTAG00000035226	ENSCHIG00000026199	ENSECAG00000000872	ENSMUSG00000026466	MGP_SPRETEiJ_G0015537	ENSSSCG00000032621	ENSRNOG00000003946	NA	NA	NA	63.7245	58.9125	31.066	33.346	55.585	62.6335	59.102	155.897	20.143	29.257	51.712	49.687	161.838	508.267	103.727	247.166	51.996	80.442	508.267	161.838	20.143	8.03443	508.267	29.257	17.3725
EVI2A	3	ecotropic viral integration site 2a (mouse - M. spretus, mouse - M. musculus) | ecotropic viral integration site 2A (cow, pig, horse, rat, buffalo, goat) | ecotropic viral integration site 2A [Source:NCBI gene;Acc:528920] (assigned to orthologue: ENSBTAG00000009354) (sheep)	9	ENSOARG00000003975	102405371	ENSBTAG00000009354	ENSCHIG00000025780	100630810	ENSMUSG00000078771	MGP_SPRETEiJ_G0017670	100525302	ENSRNOG00000022764	NA	NA	NA	171.558	113.409	40.231	29.103	204	172.522	157.319	138.753	0	0	32.908	17.588	375.317	507.602	137.294	122.796	80.842	18.723	507.602	375.317	0	#DIV/0!	507.602	0	#DIV/0!
FKBP5	2	FKBP prolyl isomerase 5 (goat) | FK506 binding protein 5 (pig, rat, mouse - M. spretus, sheep, horse, buffalo, cow, mouse - M. musculus)	9	ENSOARG00000012272	102394100	ENSBTAG00000047502	ENSCHIG00000014746	ENSECAG00000011304	ENSMUSG00000024222	MGP_SPRETEiJ_G0022234	ENSSSCG00000001549	ENSRNOG00000022523	NA	NA	NA	506.646	283.411	114.904	124.479	82.5125	21.383	82.656	16.465	18.306	42.551	19.211	38.42	15.9275	7.191	33.0635	8.6435	46.406	28.488	506.646	506.646	15.9275	31.8095	283.411	7.191	39.4118
C1QA	3	complement component 1, q subcomponent, alpha polypeptide (mouse - M. spretus, mouse - M. musculus) | complement C1q A chain (pig, horse, rat, buffalo, goat, cow) | complement component 1, q subcomponent, A chain (sheep)	9	ENSOARG00000008001	102404539	ENSBTAG00000007153	ENSCHIG00000024710	100058097	ENSMUSG00000036887	MGP_SPRETEiJ_G0027650	ENSSSCG00000003524	ENSRNOG00000012807	NA	NA	NA	65.913	36.317	1.177	1.336	116.555	82.1215	50.1475	28.9045	64.199	75.945	62.871	92.198	506.469	481.977	2.787	4.136	11.272	6.676	506.469	506.469	1.177	430.305	481.977	1.336	360.761
CALD1	1	caldesmon 1	9	ENSOARG00000007819	102401939	ENSBTAG00000013953	ENSCHIG00000021959	ENSECAG00000006844	ENSMUSG00000029761	MGP_SPRETEiJ_G0029209	ENSSSCG00000016535	ENSRNOG00000010233	NA	NA	NA	22.4685	12.791	505.9	482.644	7.844	9.1925	8.129	6.282	0.446	0.624	3.265	2.762	1.039	2.133	5.1105	1.497	0.65	0.378	505.9	505.9	0.446	1134.3	482.644	0.378	1276.84
RETN	2	resistin (rat, mouse - M. spretus, horse, pig, goat, mouse - M. musculus, cow, buffalo) | Ovis aries resistin (RETN), mRNA. (sheep)	9	ENSOARG00000002291	102409885	ENSBTAG00000004716	ENSCHIG00000022076	ENSECAG00000016421	ENSMUSG00000012705	MGP_SPRETEiJ_G0031887	ENSSSCG00000013575	ENSRNOG00000001001	NA	NA	NA	90.4395	77.796	0.685	0.48	120.281	192.599	51.1695	505.484	0.745	1.529	12.442	51.692	0.13	0	0.2465	0.166	3.772	4.962	505.484	120.281	0.13	925.242	505.484	0	#DIV/0!
IL12B	2	interleukin 12B (buffalo, goat, rat, horse, sheep, pig, cow) | interleukin 12b (mouse - M. spretus, mouse - M. musculus)	9	ENSOARG00000013146	102409559	ENSBTAG00000004741	ENSCHIG00000016932	ENSECAG00000012803	ENSMUSG00000004296	MGP_SPRETEiJ_G0017071	ENSSSCG00000017044	ENSRNOG00000004380	NA	NA	NA	0.009	0.057	0.31	0.502	0.1765	9.5785	0.302	117.219	0.006	2.129	0.175	0.357	0.317	91.0305	0.452	504.617	0.355	3.097	504.617	3.778	0.006	629.667	504.617	0.057	8852.93
THBS1	1	thrombospondin 1	9	ENSOARG00000020058	102401160	ENSBTAG00000002006	ENSCHIG00000017641	ENSECAG00000008923	ENSMUSG00000040152	MGP_SPRETEiJ_G0025028	ENSSSCG00000004789	ENSRNOG00000045829	NA	NA	NA	1.201	208.889	414.337	257.65	24.7445	501.518	186.691	382.014	21.197	30.861	51.543	103.27	3.7815	13.7415	3.778	77.134	2.814	7.065	501.518	414.337	1.201	344.993	501.518	7.065	70.9863
CSF2	2	colony stimulating factor 2 (granulocyte-macrophage) (mouse - M. musculus, sheep, mouse - M. spretus) | colony stimulating factor 2 (pig, horse, rat, buffalo, goat, cow)	9	ENSOARG00000015430	102413568	ENSBTAG00000001570	ENSCHIG00000027268	ENSECAG00000009678	ENSMUSG00000018916	MGP_SPRETEiJ_G0017196	ENSSSCG00000023737	ENSRNOG00000026805	NA	NA	NA	0.0435	79.072	0.304	9.157	0.228	121.952	1.2685	501.354	0.199	1.966	0.71	0.964	0	0	0	0.147	8.049	402.211	501.354	43.6305	0	#DIV/0!	501.354	0	#DIV/0!
TFEC	1	transcription factor EC	9	ENSOARG00000001668	102390821	ENSBTAG00000014228	ENSCHIG00000019490	ENSECAG00000013937	ENSMUSG00000029553	MGP_SPRETEiJ_G0029114	ENSSSCG00000038138	ENSRNOG00000061595	NA	NA	NA	117.686	57.3425	18.693	18.826	132.627	268.444	158.542	403.488	90.461	132.259	141.29	345.96	16.346	58.715	43.6305	500.868	16.182	34.941	500.868	158.542	16.182	9.79743	500.868	18.826	26.6051
CSRP2	2	cysteine and glycine rich protein 2 (cow, horse, pig, buffalo, goat) | cysteine and glycine-rich protein 2 (rat, sheep, mouse - M. spretus, mouse - M. musculus)	9	ENSOARG00000014916	102389947	ENSBTAG00000013406	ENSCHIG00000025767	ENSECAG00000015606	ENSMUSG00000020186	MGP_SPRETEiJ_G0016616	ENSSSCG00000000951	ENSRNOG00000003772	NA	NA	NA	0.463	0.7905	182.732	500.389	0.6595	0.8625	0.904	0.8555	0.361	0.258	1.256	5.696	6.8605	4.016	0.2535	0.1005	8.642	2.705	500.389	182.732	0.2535	720.836	500.389	0.1005	4979
SSR3	3	signal sequence receptor, gamma (mouse - M. musculus, mouse - M. spretus) | signal sequence receptor, gamma (translocon-associated protein gamma) (sheep) | signal sequence receptor subunit 3 (cow, buffalo, goat, rat, horse, pig)	9	ENSOARG00000002969	102398363	ENSBTAG00000018471	ENSCHIG00000012338	ENSECAG00000023239	ENSMUSG00000027828	MGP_SPRETEiJ_G0025985	ENSSSCG00000030567	ENSRNOG00000011148	NA	NA	NA	259.778	217.643	376.726	412.066	295.926	216.755	360.644	196.198	177.815	146.793	361.996	307.899	196.418	341.007	130.839	159.826	208.589	499.281	499.281	376.726	130.839	2.87932	499.281	146.793	3.40126
MPP1	3	membrane protein, palmitoylated (mouse - M. musculus, mouse - M. spretus) | membrane palmitoylated protein 1 (cow, goat, buffalo, rat, horse, pig) | membrane protein, palmitoylated 1, 55kDa (sheep)	9	ENSOARG00000003150	102416127	ENSBTAG00000013046	ENSCHIG00000014422	ENSECAG00000009595	ENSMUSG00000031402	MGP_SPRETEiJ_G0034352	ENSSSCG00000012822	652956	NA	NA	NA	118.541	78.6435	47.348	50.48	64.4055	32.292	149.462	57.4515	117.93	74.009	216.828	128.607	252.333	498.462	250.151	330.397	50.736	53.749	498.462	252.333	47.348	5.32932	498.462	32.292	15.4361
GGH	2	gamma-glutamyl hydrolase (conjugase, folylpolygammaglutamyl hydrolase) (sheep) | gamma-glutamyl hydrolase (buffalo, cow, mouse - M. musculus, goat, rat, mouse - M. spretus, horse, pig)	9	ENSOARG00000016793	102416206	ENSBTAG00000007534	ENSCHIG00000009898	ENSECAG00000014903	ENSMUSG00000073987	MGP_SPRETEiJ_G0026790	ENSSSCG00000037637	ENSRNOG00000007351	NA	NA	NA	86.9005	65.159	109.823	107.9	32.403	16.331	32.671	9.5425	3.949	4.013	341.649	496.453	117.198	134.151	69.529	69.8285	21.83	9.713	496.453	341.649	3.949	86.5153	496.453	4.013	123.711
CCNG1	1	cyclin G1	9	ENSOARG00000014048	102402210	ENSBTAG00000006607	ENSCHIG00000004699	ENSECAG00000018880	ENSMUSG00000020326	MGP_SPRETEiJ_G0017055	ENSSSCG00000017024	ENSRNOG00000003256	NA	NA	NA	231.93	80.0445	191.315	141.373	354.553	156.454	265.097	111.466	34.37	26.776	496.242	375.603	90.6965	84.715	58.515	46.292	207.611	137.038	496.242	496.242	34.37	14.4382	375.603	26.776	14.0276
GNS	1	glucosamine (N-acetyl)-6-sulfatase	9	ENSOARG00000003247	102402763	ENSBTAG00000017465	ENSCHIG00000013188	ENSECAG00000023318	ENSMUSG00000034707	MGP_SPRETEiJ_G0016680	ENSSSCG00000023715	ENSRNOG00000047350	NA	NA	NA	294.805	216.112	88.725	78.718	393.069	325.177	493.877	405.925	250.616	274.752	268.371	462.543	329.601	342.823	306.492	208.815	33.898	24.393	493.877	493.877	33.898	14.5695	462.543	24.393	18.9621
ARL6IP5	3	ADP-ribosylation factor-like 6 interacting protein 5 (mouse - M. spretus, mouse - M. musculus) | ADP ribosylation factor like GTPase 6 interacting protein 5 (buffalo, goat, sheep, horse, pig, cow) | ADP-ribosylation factor like GTPase 6 interacting protein 5 (rat)	9	ENSOARG00000010053	102415523	ENSBTAG00000021506	ENSCHIG00000021517	ENSECAG00000008774	ENSMUSG00000035199	MGP_SPRETEiJ_G0029706	ENSSSCG00000033154	ENSRNOG00000006818	NA	NA	NA	329.029	146.643	225.819	174.588	202.034	90.167	396.19	202.293	33.459	28.689	75.214	51.353	146.827	70.1985	211.657	332.976	291.031	493.864	493.864	396.19	33.459	11.841	493.864	28.689	17.2144
HNRNPA1	1	heterogeneous nuclear ribonucleoprotein A1	9	ENSOARG00000016240	102406511	ENSBTAG00000001553	102187459	ENSECAG00000008676	ENSMUSG00000046434	MGP_SPRETEiJ_G0021266	ENSSSCG00000000288	ENSRNOG00000036839	NA	NA	NA	442.538	432.73	42.616	44.089	457.693	240.558	430.858	264.596	140.748	89.78	490.771	391.733	142.683	130.381	166.773	145.957	422.235	307.309	490.771	490.771	42.616	11.5161	432.73	44.089	9.81492
GLA	2	galactosidase alpha (pig, horse, sheep, goat, buffalo, cow) | galactosidase, alpha (rat, mouse - M. spretus, mouse - M. musculus)	9	ENSOARG00000001647	102398241	ENSBTAG00000019256	ENSCHIG00000016806	ENSECAG00000018500	ENSMUSG00000031266	MGP_SPRETEiJ_G0034559	ENSSSCG00000038423	ENSRNOG00000011513	NA	NA	NA	489.808	231.401	25.531	25.011	159.439	92.925	200.299	94.866	68.529	71.194	185.563	156.901	116.876	81.1035	64.4035	52.8815	75.068	88.599	489.808	489.808	25.531	19.1849	231.401	25.011	9.25197
YWHAQ	2	tyrosine 3-monooxygenase/tryptophan 5-monooxygenase activation protein, theta (rat, sheep) | tyrosine 3-monooxygenase/tryptophan 5-monooxygenase activation protein theta (horse, mouse - M. spretus, pig, buffalo, mouse - M. musculus, cow)	9	ENSOARG00000015184	102392926	ENSBTAG00000002108	ENSCHIG00000012589	ENSECAG00000004925	ENSMUSG00000076432	MGP_SPRETEiJ_G0018484	ENSSSCG00000008638	ENSRNOG00000051650	goat (ENSCHIG00000012589)	NA	NA	271.169	232.115	489.173	441.366	238.128	146.205	254.572	162.767	48.805	42.877	217.595	204.665	126.706	89.1015	158.231	127.523	146.969	130.24	489.173	489.173	48.805	10.023	441.366	42.877	10.2938
ALAS1	3	aminolevulinate, delta-, synthase 1 pseudogene (pig) | 5'-aminolevulinate synthase 1 (goat, buffalo, horse, rat, sheep, cow) | aminolevulinic acid synthase 1 (mouse - M. spretus, mouse - M. musculus)	9	ENSOARG00000006209	102413826	ENSBTAG00000004118	ENSCHIG00000003148	ENSECAG00000014533	ENSMUSG00000032786	MGP_SPRETEiJ_G0033762	ENSSSCG00000011437	ENSRNOG00000056596	NA	NA	NA	136.598	90.9855	60.495	114.047	98.194	486.414	105.03	287.547	39.879	63.273	43.747	68.253	88.7005	119.535	65.446	77.29	80.3	123.553	486.414	280.173	39.879	7.02558	486.414	63.273	7.68754
CKB	2	creatine kinase B (horse, rat, pig, buffalo, goat, cow) | creatine kinase, brain (mouse - M. musculus, mouse - M. spretus, sheep)	9	105601847	102399992	ENSBTAG00000035998	ENSCHIG00000017850	ENSECAG00000009054	ENSMUSG00000001270	MGP_SPRETEiJ_G0018985	ENSSSCG00000021220	ENSRNOG00000010872	NA	NA	NA	0.55	0.5375	66.102	56.614	438.589	318.204	484.532	172.94	294.956	425.296	119.904	128.04	335.272	94.2405	280.173	98.5915	384.397	253.881	484.532	484.532	0.55	880.967	425.296	0.5375	791.248
DAXX	3	death domain associated protein (pig, horse, goat, buffalo, cow) | Fas death domain-associated protein (mouse - M. spretus) | death-domain associated protein (rat, sheep)	9	ENSOARG00000009519	102400828	ENSBTAG00000016830	ENSCHIG00000013938	ENSECAG00000021055	ENSMUSG00000002307	MGP_SPRETEiJ_G0022333	ENSSSCG00000001509	ENSRNOG00000000477	mouse - M. musculus (Daxx/ENSMUSG00000002307)	NA	NA	18.313	22.4245	28.1	37.216	13.72	31.3375	23.854	71.6435	3.606	2.924	15.869	28.43	72.757	484.248	23.8325	89.1815	27.682	91.404	484.248	72.757	3.606	20.1767	484.248	2.924	165.611
STXBP3	1	syntaxin binding protein 3	9	ENSOARG00000018946	102397487	ENSBTAG00000007330	ENSCHIG00000012046	100060896	ENSMUSG00000027882	MGP_SPRETEiJ_G0026490	ENSSSCG00000006845	ENSRNOG00000020392	NA	NA	NA	47.9245	35.4545	31.337	31.721	49.304	38.3295	88.0285	90.658	17.081	20.498	482.724	463.502	56.8655	174.282	30.104	76.5615	32.687	25.155	482.724	482.724	17.081	28.2609	463.502	20.498	22.6121
NCL	1	nucleolin	9	ENSOARG00000020709	102399364	ENSBTAG00000016174	102177204	ENSECAG00000021868	ENSMUSG00000026234	MGP_SPRETEiJ_G0015164	ENSSSCG00000016275	ENSRNOG00000018273	NA	NA	NA	106.335	86.4065	482.415	458.791	90.61	43.7925	179.4	64.0625	43.928	20.748	184.64	148.812	260.429	165.9	387.175	276.559	289.307	207.005	482.415	482.415	43.928	10.9819	458.791	20.748	22.1125
PRELID1	2	PRELI domain containing 1 (cow, mouse - M. musculus, buffalo, pig, horse, rat, mouse - M. spretus) | PRELI domain containing 1 [Source:VGNC Symbol;Acc:VGNC:33306] (assigned to orthologue: ENSBTAG00000005009) (goat, sheep)	9	ENSOARG00000004188	102416579	ENSBTAG00000005009	ENSCHIG00000020843	ENSECAG00000023460	ENSMUSG00000021486	MGP_SPRETEiJ_G0019436	ENSSSCG00000031182	ENSRNOG00000016410	NA	NA	NA	481.214	423.362	420.764	419.153	269.805	155.471	273.146	153.845	157.027	108.664	342.235	258.347	403.189	213.235	406.208	305.807	466.207	392.752	481.214	481.214	157.027	3.06453	423.362	108.664	3.89606
PARP14	2	poly (ADP-ribose) polymerase family, member 14 (sheep, rat, mouse - M. spretus, mouse - M. musculus) | poly(ADP-ribose) polymerase family member 14 (goat, buffalo, pig, horse, cow)	9	ENSOARG00000020160	102391130	ENSBTAG00000016656	ENSCHIG00000018391	ENSECAG00000024988	ENSMUSG00000034422	MGP_SPRETEiJ_G0021604	ENSSSCG00000011874	ENSRNOG00000023334	NA	NA	NA	38.096	51.328	8.077	21.65	43.812	295.747	96.591	480.382	15.808	92.747	39.015	269.215	62.897	321.918	15.1635	214.476	28.614	213.929	480.382	174.935	8.077	21.6585	480.382	21.65	22.1885
PCBP2	1	poly(rC) binding protein 2	9	ENSOARG00000016466	102396014	ENSBTAG00000020757	ENSCHIG00000019895	ENSECAG00000022389	ENSMUSG00000056851	MGP_SPRETEiJ_G0021246	ENSSSCG00000000274	ENSRNOG00000036852	NA	NA	NA	70.5815	45.6825	425	398.926	66.3895	39.724	85.964	55.7735	25.084	16.374	83.87	64.361	479.3	411.172	174.935	139.942	201.049	147.857	479.3	479.3	25.084	19.1078	411.172	16.374	25.1113
TXNIP	1	thioredoxin interacting protein	9	ENSOARG00000020658	102393086	ENSBTAG00000020060	ENSCHIG00000017689	ENSECAG00000028144	ENSMUSG00000038393	MGP_SPRETEiJ_G0026325	ENSSSCG00000031262	ENSRNOG00000021201	NA	NA	NA	128.108	246.477	58.831	51.868	249.704	431.837	375.26	478.995	75.381	188.175	448.401	294.444	187.178	93.4705	238.62	112.784	137.296	118.403	478.995	448.401	58.831	7.62185	478.995	51.868	9.23488
POLR2K	3	polymerase (RNA) II (DNA directed) polypeptide K (mouse - M. spretus, rat, mouse - M. musculus) | RNA polymerase II subunit K (cow, pig, sheep, horse, buffalo) | RNA polymerase II subunit K [Source:VGNC Symbol;Acc:VGNC:57357] (assigned to orthologue: ENSBTAG00000022539) (goat)	9	ENSOARG00000001480	102404410	ENSBTAG00000022539	ENSCHIG00000012813	ENSECAG00000021345	ENSMUSG00000045996	MGP_SPRETEiJ_G0020631	ENSSSCG00000021180	ENSRNOG00000010408	NA	NA	NA	282.334	319.496	203.311	232.823	303.66	478.959	47.0865	68.4425	115.181	155.914	70.159	80.428	56.096	46.516	46.804	59.8825	86.66	90.156	478.959	335.007	46.804	7.15765	478.959	46.516	10.2967
MCL1	4	MCL1, BCL2 family apoptosis regulator (buffalo, pig) | myeloid cell leukemia 1 (sheep) | myeloid cell leukemia sequence 1 (mouse - M. musculus, mouse - M. spretus) | MCL1 apoptosis regulator, BCL2 family member (cow, goat, horse, rat)	9	ENSOARG00000020834	102403565	ENSBTAG00000015154	ENSCHIG00000027012	ENSECAG00000018823	ENSMUSG00000038612	MGP_SPRETEiJ_G0026293	ENSSSCG00000039314	60430	NA	NA	NA	340.488	478.12	200.646	274.358	153.345	165.351	267.267	302.224	153.055	277.993	201.552	281.512	438.645	340.265	335.007	205.769	133.329	250.525	478.12	438.645	133.329	3.28994	478.12	165.351	2.89154
CD83	2	CD83 antigen (mouse - M. musculus, mouse - M. spretus) | CD83 molecule (cow, goat, buffalo, pig, sheep, rat, horse)	9	ENSOARG00000012936	102412923	ENSBTAG00000050334	ENSCHIG00000017611	ENSECAG00000009813	ENSMUSG00000015396	MGP_SPRETEiJ_G0019352	100153365	ENSRNOG00000018092	NA	NA	NA	70.8865	171.337	10.843	49.463	131.96	476.808	111.204	442.039	54.094	157.023	11.293	23.949	42.3825	186.674	80.226	200.773	66.139	48.568	476.808	155.262	10.843	14.3191	476.808	23.949	19.9093
STMN1	1	stathmin 1	9	ENSOARG00000005764	102414549	ENSBTAG00000013761	102173139	100057411	ENSMUSG00000028832	MGP_SPRETEiJ_G0027602	ENSSSCG00000026257	ENSRNOG00000016810	NA	NA	NA	302.019	181.052	147.555	129.903	439.296	211.07	378.298	189.39	13.813	7.31	476.468	334.304	232.732	47.866	155.262	13.3445	272.457	126.405	476.468	476.468	13.813	34.4942	334.304	7.31	45.7324
NTAN1	2	N-terminal asparagine amidase (cow, goat, buffalo, pig, sheep, horse) | N-terminal Asn amidase (mouse - M. musculus, mouse - M. spretus, rat)	9	ENSOARG00000008149	102415521	ENSBTAG00000004803	102176660	ENSECAG00000002715	ENSMUSG00000022681	MGP_SPRETEiJ_G0021366	ENSSSCG00000037398	ENSRNOG00000051382	NA	NA	NA	89.8375	65.9655	32.252	32.493	126.849	73.1525	134.344	61.064	31.493	43.955	105.76	120.252	71.879	40.867	295.352	474.495	375.396	333.647	474.495	375.396	31.493	11.92	474.495	32.493	14.603
TBCA	2	tubulin cofactor A (mouse - M. spretus, mouse - M. musculus) | tubulin folding cofactor A (goat, buffalo, rat, horse, sheep, pig, cow)	9	101107793	102391874	ENSBTAG00000003263	ENSCHIG00000021233	ENSECAG00000009383	ENSMUSG00000042043	MGP_SPRETEiJ_G0019673	ENSSSCG00000014100	ENSRNOG00000048342	NA	NA	NA	209.654	231.745	190.841	241.932	58.074	42.35	214.143	173.739	51.716	43.979	197.511	192.356	176.468	233.202	148.92	132.831	474.234	415.649	474.234	474.234	51.716	9.16997	415.649	42.35	9.81462
PSMB9	3	proteasome (prosome, macropain) subunit, beta type 9 (large multifunctional peptidase 2) (mouse - M. spretus) | proteasome 20S subunit beta 9 (rat) | proteasome subunit beta 9 (cow, buffalo, goat, horse, sheep, pig)	9	ENSOARG00000007866	102392269	ENSBTAG00000008954	ENSCHIG00000021513	ENSECAG00000016898	ENSMUSG00000096727	MGP_SPRETEiJ_G0022352	ENSSSCG00000001463	ENSRNOG00000000459	mouse - M. musculus (Psmb9/ENSMUSG00000096727)	NA	NA	17.5445	29.1845	6.156	15.722	11.043	91.2885	15.557	125.769	40.274	85.566	64.239	233.241	91.197	302.227	115.507	473.52	77.447	292.657	473.52	115.507	6.156	18.7634	473.52	15.722	30.1183
SVBP	1	small vasohibin binding protein	9	ENSOARG00000020465	102394501	ENSBTAG00000017388	ENSCHIG00000008164	ENSECAG00000019655	ENSMUSG00000028643	MGP_SPRETEiJ_G0027368	102167074	ENSRNOG00000007404	NA	NA	NA	473.233	203.923	215.423	143.687	434.463	251.804	103.097	43.601	36.949	24.485	141.08	82.156	23.6285	68.065	22.0895	37.6925	13.276	24.442	473.233	473.233	13.276	35.6457	251.804	24.442	10.3021
ARF6	2	ADP-ribosylation factor 6 (rat, mouse - M. spretus, mouse - M. musculus) | ADP ribosylation factor 6 (buffalo, goat, sheep, horse, pig, cow)	9	ENSOARG00000000838	102411301	ENSBTAG00000045980	ENSCHIG00000008760	ENSECAG00000005219	ENSMUSG00000044147	MGP_SPRETEiJ_G0018651	ENSSSCG00000005012	ENSRNOG00000004791	NA	NA	NA	190.875	159.813	147.954	140.524	266.01	215.175	312.902	472.755	109.148	95.98	147.138	147.811	203.87	165.588	135.299	97.255	230.341	189.521	472.755	312.902	109.148	2.86677	472.755	95.98	4.92555
SHTN1	1	shootin 1	9	ENSOARG00000017919	102407082	ENSBTAG00000007578	ENSCHIG00000001689	ENSECAG00000007373	ENSMUSG00000041362	MGP_SPRETEiJ_G0024031	ENSSSCG00000010665	ENSRNOG00000018350	NA	NA	NA	85.9065	105.579	52.689	63.218	127.243	64.996	472.108	82.405	54.781	24.979	53.731	22.494	79.323	39.7685	24.966	1.8305	35.542	13.316	472.108	472.108	24.966	18.9101	105.579	1.8305	57.678
SYNGR1	1	synaptogyrin 1	9	105614926	102395911	ENSBTAG00000005765	ENSCHIG00000018332	102150091	ENSMUSG00000022415	MGP_SPRETEiJ_G0020931	ENSSSCG00000020873	ENSRNOG00000017108	NA	NA	NA	0.5965	2.686	20.697	19.332	13.357	9.43	9.9	3.0595	7.752	4.437	5.144	3.225	336.86	92.0995	471.63	189.697	76.936	38.546	471.63	471.63	0.5965	790.661	189.697	2.686	70.6245
TPP1	2	tripeptidyl peptidase I (mouse - M. musculus, mouse - M. spretus) | tripeptidyl peptidase 1 (buffalo, goat, pig, rat, horse, sheep, cow)	9	ENSOARG00000016970	102403898	ENSBTAG00000015403	102176981	ENSECAG00000007829	ENSMUSG00000030894	MGP_SPRETEiJ_G0031351	ENSSSCG00000023080	ENSRNOG00000019212	NA	NA	NA	29.05	20.523	42.112	32.591	28.792	16.6545	86.539	50.7755	22.201	18.356	7.096	6.185	471.249	169.915	201.048	115.291	184.501	125.626	471.249	471.249	7.096	66.4105	169.915	6.185	27.472
NPTN	2	neuroplastin (mouse - M. musculus, cow, buffalo, pig, horse, rat, sheep, goat) | neuroplastin [Source:RGD Symbol;Acc:620296] (assigned to orthologue: ENSRNOG00000009029) (mouse - M. spretus)	9	ENSOARG00000019020	102399887	ENSBTAG00000008218	ENSCHIG00000021472	ENSECAG00000008148	ENSMUSG00000032336	MGP_SPRETEiJ_G0033436	ENSSSCG00000001918	ENSRNOG00000009029	NA	NA	NA	153.546	123.488	222.581	233.708	114.222	64.7925	149.694	86.983	91.2	78.952	148.658	140.017	400.822	263.75	471.209	434.178	264.583	328.337	471.209	471.209	91.2	5.16676	434.178	64.7925	6.70106
GLIPR1	3	GLI pathogenesis-related 1 (glioma) (mouse - M. spretus, mouse - M. musculus) | GLI pathogenesis related 1 (horse, pig, goat, buffalo, cow) | GLI pathogenesis-related 1 (rat, sheep)	9	ENSOARG00000014795	102403516	ENSBTAG00000011590	ENSCHIG00000024224	ENSECAG00000015687	ENSMUSG00000056888	MGP_SPRETEiJ_G0016623	ENSSSCG00000000519	ENSRNOG00000026644	NA	NA	NA	41.8705	45.359	40.774	80.211	230.788	129.634	471.195	131.299	267.081	207.716	101.102	101.467	267.146	232.062	43.9955	26.3615	156.098	73.841	471.195	471.195	40.774	11.5563	232.062	26.3615	8.80307
STOM	1	stomatin	9	ENSOARG00000005457	102403966	ENSBTAG00000038375	ENSCHIG00000011802	ENSECAG00000012929	ENSMUSG00000026880	MGP_SPRETEiJ_G0024396	ENSSSCG00000036639	ENSRNOG00000019147	NA	NA	NA	32.553	30.164	70.843	63.043	104.817	54.1105	266.95	215.715	103.794	65.082	261.859	368.611	437.387	407.559	385.247	144.964	471.171	326.261	471.171	471.171	32.553	14.474	407.559	30.164	13.5114
MMD	2	monocyte to macrophage differentiation-associated (rat, mouse - M. spretus, sheep, mouse - M. musculus) | monocyte to macrophage differentiation associated (buffalo, goat, pig, horse, cow)	9	ENSOARG00000005452	102415086	ENSBTAG00000000205	ENSCHIG00000014789	ENSECAG00000017588	ENSMUSG00000003948	MGP_SPRETEiJ_G0017807	ENSSSCG00000017605	ENSRNOG00000002436	NA	NA	NA	20.7005	20.475	158.05	468.234	30.8345	14.6195	34.5875	9.3485	19.641	10.16	7.457	4.614	46.915	17.324	22.086	9.3575	4.733	2.576	468.234	221.266	4.733	46.7496	468.234	2.576	181.768
IFNAR2	3	interferon alpha and beta receptor subunit 2 (pig, horse, rat, buffalo, goat, cow) | interferon (alpha and beta) receptor 2 (mouse - M. spretus, mouse - M. musculus) | interferon (alpha, beta and omega) receptor 2 (sheep)	9	ENSOARG00000013309	102394946	ENSBTAG00000015212	ENSCHIG00000019897	100052489	ENSMUSG00000022971	MGP_SPRETEiJ_G0021863	100533555	ENSRNOG00000045668	NA	NA	NA	27.941	42.724	13.073	39.594	45.3995	93.324	62.0645	159.629	6.073	11.248	37.686	64.874	152.607	255.279	221.266	468.178	24.742	56.519	468.178	221.266	6.073	36.4344	468.178	11.248	41.6232
SLC1A5	2	solute carrier family 1 (neutral amino acid transporter), member 5 (mouse - M. spretus, sheep, mouse - M. musculus) | solute carrier family 1 member 5 (buffalo, goat, horse, rat, pig, cow)	9	ENSOARG00000010784	102404692	ENSBTAG00000013577	ENSCHIG00000020955	ENSECAG00000011637	ENSMUSG00000001918	MGP_SPRETEiJ_G0030319	ENSSSCG00000003105	ENSRNOG00000015948	NA	NA	NA	128.418	468.078	120.029	137.73	38.2915	31.4995	70.5325	36.4065	47.647	16.881	79.01	66.525	36.6715	9.029	65.1135	19.9385	62.294	31.645	468.078	128.418	36.6715	3.50186	468.078	9.029	51.8416
MARCKS	2	myristoylated alanine rich protein kinase C substrate (goat, pig, rat, horse, mouse - M. spretus, cow, mouse - M. musculus, buffalo) | myristoylated alanine-rich protein kinase C substrate (sheep)	9	101106083	112587511	ENSBTAG00000002082	ENSCHIG00000009392	ENSECAG00000003398	ENSMUSG00000069662	MGP_SPRETEiJ_G0016049	ENSSSCG00000037803	ENSRNOG00000000579	NA	NA	NA	0.198	0.061	27.489	30.975	3.6415	3.3475	315.015	468.022	24.383	84.271	96.376	286.194	124.015	301.86	80.035	298.44	22.126	48.383	468.022	315.015	0.198	1590.99	468.022	0.061	7672.49
MILR1	2	mast cell immunoglobulin-like receptor 1 (rat, sheep) | mast cell immunoglobulin like receptor 1 (mouse - M. musculus, cow, pig, horse, mouse - M. spretus, goat, buffalo)	9	ENSOARG00000014870	102415967	ENSBTAG00000007409	102180625	ENSECAG00000006485	ENSMUSG00000040528	MGP_SPRETEiJ_G0018171	ENSSSCG00000032612	59105	NA	NA	NA	135.337	150.46	14.902	18.157	50.6155	29.209	66.0145	40.955	15.038	17.407	172.943	171.492	131.054	330.995	191.398	467.646	19.47	34.231	467.646	199.048	14.902	13.3571	467.646	17.407	26.8654
LYN	1	LYN proto-oncogene, Src family tyrosine kinase	9	ENSOARG00000014778	102394691	ENSBTAG00000020034	ENSCHIG00000022450	ENSECAG00000012862	ENSMUSG00000042228	MGP_SPRETEiJ_G0026728	ENSSSCG00000006250	ENSRNOG00000008180	NA	NA	NA	61.1725	105.802	17.802	25.388	53.3445	234.452	104.138	410.356	28.17	116.854	83.781	193.739	131.584	467.44	199.048	433.45	225.581	441.826	467.44	398.25	17.802	22.3711	467.44	25.388	18.4118
LITAF	3	lipopolysaccharide induced TNF factor (cow, pig, horse, goat, buffalo) | LPS-induced TN factor (mouse - M. musculus, mouse - M. spretus) | lipopolysaccharide-induced TNF factor (rat, sheep)	9	ENSOARG00000006664	102413690	ENSBTAG00000005622	ENSCHIG00000014017	ENSECAG00000017984	ENSMUSG00000022500	MGP_SPRETEiJ_G0021348	ENSSSCG00000032381	ENSRNOG00000002520	NA	NA	NA	344.157	291.371	79.822	115.096	110.047	84.9805	298.639	184.626	121.355	136.449	318.982	467.439	281.07	297.055	398.25	343.714	204.168	395.839	467.439	398.25	79.822	4.98923	467.439	84.9805	5.50054
CLDN1	1	claudin 1	9	ENSOARG00000020472	102398600	ENSBTAG00000013148	ENSCHIG00000021260	ENSECAG00000021074	ENSMUSG00000022512	MGP_SPRETEiJ_G0021523	ENSSSCG00000040904	ENSRNOG00000001926	NA	NA	NA	46.1275	252.081	0.797	3.713	13.726	49.943	5.0985	467.365	0.012	0	0.231	2.373	0.0495	0.074	0.084	0	0.099	0.057	467.365	210.099	0.012	17508.2	467.365	0	#DIV/0!
LSP1	3	lymphocyte-specific protein 1 (goat, pig, rat, sheep, horse, cow) | lymphocyte specific 1 (mouse - M. spretus, mouse - M. musculus) | lymphocyte specific protein 1 (buffalo)	9	101120878	102398564	ENSBTAG00000010447	102177038	ENSECAG00000015487	ENSMUSG00000018819	MGP_SPRETEiJ_G0031833	ENSSSCG00000031487	ENSRNOG00000020300	NA	NA	NA	88.5305	77.255	13.525	6.827	62.0285	65.8595	65.453	46.6695	138.064	136.003	75.921	41.14	374.803	149.621	210.099	114.209	465.775	411.109	465.775	465.775	13.525	34.4381	411.109	6.827	60.2181
ARAP1	1	ArfGAP with RhoGAP domain, ankyrin repeat and PH domain 1	9	ENSOARG00000005950	102414599	ENSBTAG00000002051	ENSCHIG00000015180	ENSECAG00000016491	ENSMUSG00000032812	MGP_SPRETEiJ_G0031172	ENSSSCG00000014817	ENSRNOG00000019555	NA	NA	NA	28.0815	27.786	24.053	21.922	40.2725	40.1655	51.856	55.0005	16.93	12.325	24.954	26.739	303.284	465.558	265.925	379.421	75.467	92.509	465.558	306.578	16.93	18.1086	465.558	12.325	37.7735
PTPRC	2	protein tyrosine phosphatase, receptor type, C (mouse - M. musculus, mouse - M. spretus, rat, sheep) | protein tyrosine phosphatase, receptor type C (buffalo, goat, horse, pig, cow)	9	ENSOARG00000015718	102389987	ENSBTAG00000023144	ENSCHIG00000022485	ENSECAG00000007192	ENSMUSG00000026395	MGP_SPRETEiJ_G0015467	ENSSSCG00000010908	ENSRNOG00000000655	NA	NA	NA	204.566	325.065	26.889	40.805	94.4925	75.478	241.149	229.58	89.35	156.576	286.035	464.234	268.3	460.99	306.578	361.094	232.46	199.809	464.234	464.146	26.889	17.2616	464.234	40.805	11.3769
GLMP	1	glycosylated lysosomal membrane protein	9	ENSOARG00000005827	102413759	ENSBTAG00000006364	ENSCHIG00000018226	ENSECAG00000024928	ENSMUSG00000001418	MGP_SPRETEiJ_G0026102	ENSSSCG00000006488	ENSRNOG00000019281	NA	NA	NA	101.144	54.2405	50.023	38.48	91.512	48.4345	123.395	54.8235	118.036	103.805	225.973	279.749	400.208	218.944	464.146	317.171	312.757	371.77	464.146	464.146	50.023	9.27865	371.77	38.48	9.66138
LST1	1	leukocyte specific transcript 1	9	ENSOARG00000008167	102392989	100296268	102186354	ENSECAG00000010783	ENSMUSG00000073412	MGP_SPRETEiJ_G0022417	100522150	ENSRNOG00000000855	NA	NA	NA	144.345	114.82	23.998	19.177	162.386	109.68	287.842	134.452	52.521	46.02	3.172	4.206	352.991	463.841	163.229	314.711	155.933	239.3	463.841	352.991	3.172	111.284	463.841	4.206	110.281
SNAP23	3	synaptosome associated protein 23 (rat, horse, pig, buffalo, goat, cow) | synaptosomal-associated protein 23 (mouse - M. spretus, mouse - M. musculus) | synaptosomal-associated protein, 23kDa (sheep)	9	ENSOARG00000020535	102391361	ENSBTAG00000005661	102191619	ENSECAG00000009143	ENSMUSG00000027287	MGP_SPRETEiJ_G0025086	ENSSSCG00000038735	64630	NA	NA	NA	117.275	117.849	0.255	0.52	134.812	151.593	97.4565	108.965	46.848	48.139	178.287	173.843	155.268	141.245	187.667	461.942	242.561	221.972	461.942	242.561	0.255	951.22	461.942	0.52	888.349
PSMA5	3	proteasome (prosome, macropain) subunit, alpha type 5 (mouse - M. spretus, mouse - M. musculus) | proteasome 20S subunit alpha 5 (rat) | proteasome subunit alpha 5 (cow, goat, buffalo, sheep, horse, pig)	9	ENSOARG00000019203	102404589	ENSBTAG00000020641	ENSCHIG00000009268	ENSECAG00000011835	ENSMUSG00000068749	MGP_SPRETEiJ_G0026476	ENSSSCG00000006830	ENSRNOG00000019868	NA	NA	NA	238.46	245.464	165.184	195.121	230.081	246.647	194.876	206.031	80.415	95.603	293.389	438.005	174.974	461.292	146.003	396.553	145.277	272.935	461.292	319.195	80.415	3.96934	461.292	95.603	4.82508
NCF4	2	neutrophil cytosolic factor 4, 40kDa (sheep) | neutrophil cytosolic factor 4 (mouse - M. spretus, rat, horse, pig, goat, buffalo, mouse - M. musculus, cow)	9	ENSOARG00000019050	102413684	ENSBTAG00000007531	ENSCHIG00000012609	ENSECAG00000008957	ENSMUSG00000071715	MGP_SPRETEiJ_G0020875	ENSSSCG00000000137	ENSRNOG00000006940	NA	NA	NA	15.881	47.2545	2.171	25.289	47.682	27.463	51.851	37.868	6.519	13.842	27.76	59.797	235.638	172.982	319.195	461	181.168	334.565	461	319.195	2.171	147.026	461	13.842	33.3044
RAB32	1	RAB32, member RAS oncogene family	9	ENSOARG00000002177	102415729	ENSBTAG00000009784	ENSCHIG00000014393	ENSECAG00000022970	ENSMUSG00000019832	MGP_SPRETEiJ_G0015920	ENSSSCG00000004114	ENSRNOG00000014258	NA	NA	NA	264.998	113.58	117.256	111.841	160.052	132.598	90.444	89.727	30.12	23.497	51.784	43.797	76.974	123.987	90.4435	460.563	114.622	132.218	460.563	264.998	30.12	8.79809	460.563	23.497	19.6009
MMP19	1	matrix metallopeptidase 19	9	ENSOARG00000010943	102401921	ENSBTAG00000009051	ENSCHIG00000020526	ENSECAG00000010967	ENSMUSG00000025355	MGP_SPRETEiJ_G0016779	ENSSSCG00000000368	ENSRNOG00000006778	NA	NA	NA	19.7065	16.8595	100.009	70.875	101.128	38.5595	459.745	186.25	34.078	22.146	39.696	36.63	13.034	3.33	45.8815	12.2275	33.361	20.933	459.745	459.745	13.034	35.2728	186.25	3.33	55.9311
ATP1A1	2	ATPase Na+/K+ transporting subunit alpha 1 (goat, buffalo, pig, rat, horse, cow) | ATPase, Na+/K+ transporting, alpha 1 polypeptide (mouse - M. musculus, mouse - M. spretus, sheep)	9	ENSOARG00000020213	102404308	ENSBTAG00000001246	ENSCHIG00000017191	ENSECAG00000024623	ENSMUSG00000033161	MGP_SPRETEiJ_G0026382	ENSSSCG00000006740	ENSRNOG00000030019	NA	NA	NA	265.704	315.253	260.882	266.534	151.834	301.409	269.183	458.438	68.465	73.358	216.747	243.581	215.054	123.576	274.6	190.826	237.324	237.458	458.438	278.429	68.465	4.06673	458.438	73.358	6.24933
AP2S1	3	adaptor-related protein complex 2, sigma 1 subunit (mouse - M. musculus, mouse - M. spretus) | adaptor related protein complex 2 subunit sigma 1 (cow, buffalo, horse, rat, sheep) | adaptor related protein complex 2 sigma 1 subunit (goat, pig)	9	ENSOARG00000010791	102404038	ENSBTAG00000010584	ENSCHIG00000022984	ENSECAG00000016403	ENSMUSG00000008036	MGP_SPRETEiJ_G0030318	ENSSSCG00000003106	ENSRNOG00000015865	NA	NA	NA	447.104	458.102	237.631	239.984	108.021	64.136	374.156	246.64	112.491	116.163	421.841	333.51	263.373	201.587	278.429	214.191	307.2	256.461	458.102	447.104	108.021	4.13905	458.102	64.136	7.14267
GNG12	2	guanine nucleotide binding protein (G protein), gamma 12 (mouse - M. spretus, mouse - M. musculus) | G protein subunit gamma 12 (cow, pig, sheep, rat, horse, buffalo, goat)	9	ENSOARG00000011369	102402691	ENSBTAG00000054533	ENSCHIG00000015506	ENSECAG00000032167	ENSMUSG00000036402	MGP_SPRETEiJ_G0029475	100270820	ENSRNOG00000050231	NA	NA	NA	147.696	110.407	254.154	260.681	81.5765	81.1095	40.857	24.124	52.828	53.867	403.519	456.171	86.3265	178.067	66.91	132.739	110.522	210.038	456.171	403.519	40.857	9.87637	456.171	24.124	18.9094
CRK	2	CRK proto-oncogene, adaptor protein (horse, rat, pig, buffalo, goat, cow) | v-crk avian sarcoma virus CT10 oncogene homolog (mouse - M. musculus, mouse - M. spretus, sheep)	9	ENSOARG00000012278	102397411	ENSBTAG00000005665	ENSCHIG00000009252	ENSECAG00000011550	ENSMUSG00000017776	MGP_SPRETEiJ_G0017590	ENSSSCG00000038989	ENSRNOG00000025792	NA	NA	NA	71.335	59.922	53.913	57.594	53.7185	41.349	75.4585	67.365	21.003	19.044	455.752	377.623	61.291	85.8325	58.541	64.667	50.202	56.667	455.752	455.752	21.003	21.6994	377.623	19.044	19.829
SLC5A8	3	solute carrier family 5 member 8 (cow, goat, buffalo, horse, rat, pig) | solute carrier family 5 (sodium/monocarboxylate cotransporter), member 8 (sheep) | solute carrier family 5 (iodide transporter), member 8 (mouse - M. musculus, mouse - M. spretus)	9	ENSOARG00000014402	102412963	ENSBTAG00000011525	ENSCHIG00000012962	ENSECAG00000013230	ENSMUSG00000020062	MGP_SPRETEiJ_G0016532	ENSSSCG00000000871	ENSRNOG00000006367	NA	NA	NA	0.0945	0.0795	0.447	0.47	2.4465	1.233	0.233	0.1965	0.036	0.027	0.398	0.297	0	0.036	454.817	280.56	0.009	0.012	454.817	454.817	0	#DIV/0!	280.56	0.012	23380
MBNL1	3	muscleblind like splicing factor 1 (mouse - M. spretus, mouse - M. musculus) | muscleblind-like splicing regulator 1 (sheep, rat) | muscleblind like splicing regulator 1 (buffalo, goat, pig, horse, cow)	9	ENSOARG00000003701	102396862	ENSBTAG00000004564	ENSCHIG00000019308	ENSECAG00000024349	ENSMUSG00000027763	MGP_SPRETEiJ_G0025967	ENSSSCG00000011720	ENSRNOG00000014076	NA	NA	NA	168.821	129.01	110.429	107.414	209.154	138.429	287.264	175.093	114.305	108.583	401.754	454.709	324.962	307.834	251.9	165.703	149.974	78.958	454.709	401.754	110.429	3.63812	454.709	78.958	5.75887
NEK6	3	NIMA related kinase 6 (buffalo, goat, pig, horse, cow) | NIMA (never in mitosis gene a)-related expressed kinase 6 (mouse - M. spretus, mouse - M. musculus) | NIMA-related kinase 6 (rat, sheep)	9	ENSOARG00000013661	102402230	ENSBTAG00000019470	ENSCHIG00000014014	ENSECAG00000009941	ENSMUSG00000026749	MGP_SPRETEiJ_G0024445	ENSSSCG00000005587	ENSRNOG00000010897	NA	NA	NA	293.993	454.499	107.512	132.551	173.605	272.294	288.361	221.734	16.141	23.47	94.125	139.1	60.066	30.8445	168.037	62.836	54.576	94.077	454.499	293.993	16.141	18.214	454.499	23.47	19.3651
UGP2	1	UDP-glucose pyrophosphorylase 2	9	ENSOARG00000020061	102394592	ENSBTAG00000000111	ENSCHIG00000021810	ENSECAG00000016705	ENSMUSG00000001891	MGP_SPRETEiJ_G0016966	ENSSSCG00000008368	ENSRNOG00000008079	NA	NA	NA	290.578	203.9	198.782	176.212	454.33	228.817	246.23	207.61	15.657	34.666	320.561	164.117	91.406	69.8745	143.978	107.877	61.922	46.258	454.33	454.33	15.657	29.0177	228.817	34.666	6.60063
MEDAG	2	mesenteric estrogen-dependent adipogenesis (rat, sheep) | mesenteric estrogen dependent adipogenesis (cow, mouse - M. musculus, goat, buffalo, pig, mouse - M. spretus, horse)	9	ENSOARG00000011803	102404403	ENSBTAG00000008271	ENSCHIG00000019733	ENSECAG00000014702	ENSMUSG00000029659	MGP_SPRETEiJ_G0029050	ENSSSCG00000009331	ENSRNOG00000000906	NA	NA	NA	0.683	10.8475	123.428	452.812	0.8695	0.486	1.1945	11.3595	0.003	0	0.013	0.016	1.177	2.054	0.238	0.135	0.858	1.659	452.812	204.667	0.003	68222.2	452.812	0	#DIV/0!
SOD1	2	superoxide dismutase 1 (goat, buffalo, pig, horse, rat, cow) | superoxide dismutase 1, soluble (sheep, mouse - M. spretus, mouse - M. musculus)	9	ENSOARG00000007880	102414313	ENSBTAG00000018854	ENSCHIG00000014496	ENSECAG00000008958	ENSMUSG00000022982	MGP_SPRETEiJ_G0021849	ENSSSCG00000021355	ENSRNOG00000002115	NA	NA	NA	47.4345	27.462	370.836	408.068	240.311	134.416	293.368	154.122	73.946	53.363	153.468	127.093	452.477	187.001	204.667	95.374	362.09	403.209	452.477	452.477	47.4345	9.53899	408.068	27.462	14.8594
RNF19B	1	ring finger protein 19B	9	ENSOARG00000020873	102402252	ENSBTAG00000008330	ENSCHIG00000010090	ENSECAG00000012263	ENSMUSG00000028793	MGP_SPRETEiJ_G0027488	ENSSSCG00000025206	ENSRNOG00000000123	NA	NA	NA	26.441	63.4415	10.459	25.521	32.52	133.417	46.1975	452.476	14.615	90.252	20.897	49.883	75.113	254.561	81.9565	155.469	44.96	168.101	452.476	81.9565	10.459	7.83598	452.476	25.521	17.7295
ENY2	3	ENY2, transcription and export complex 2 subunit (cow, buffalo, goat, horse, rat, pig) | enhancer of yellow 2 homolog (Drosophila) (sheep) | ENY2 transcription and export complex 2 subunit (mouse - M. musculus, mouse - M. spretus)	9	101117939	102411121	ENSBTAG00000007387	ENSCHIG00000016464	ENSECAG00000023565	ENSMUSG00000022338	MGP_SPRETEiJ_G0020670	ENSSSCG00000038444	ENSRNOG00000004681	NA	NA	NA	342.384	309.276	156.276	165.534	452.474	378.778	221.235	159.079	47.431	41.089	154.825	107.182	44.8795	41.627	8.114	8.3615	91.883	105.626	452.474	452.474	8.114	55.7645	378.778	8.3615	45.3002
HSD17B11	2	hydroxysteroid 17-beta dehydrogenase 11 (horse, pig, goat, buffalo, cow) | hydroxysteroid (17-beta) dehydrogenase 11 (rat, mouse - M. spretus, sheep, mouse - M. musculus)	9	ENSOARG00000004779	102401484	ENSBTAG00000006307	ENSCHIG00000011780	ENSECAG00000008173	ENSMUSG00000029311	MGP_SPRETEiJ_G0028469	ENSSSCG00000009225	ENSRNOG00000002210	NA	NA	NA	257.952	161.644	72.092	47.668	451.807	306.192	148.064	73.337	40.023	58.783	46.688	53.869	106.496	115.5	146.579	126.459	114.047	108.898	451.807	451.807	40.023	11.2887	306.192	47.668	6.42344
TAX1BP1	3	Tax1 binding protein 1 (cow, pig, rat, horse, buffalo, goat) | Tax1 (human T cell leukemia virus type I) binding protein 1 (mouse - M. spretus, mouse - M. musculus) | Tax1 (human T-cell leukemia virus type I) binding protein 1 (sheep)	9	ENSOARG00000009182	102412407	ENSBTAG00000019020	ENSCHIG00000008769	ENSECAG00000001911	ENSMUSG00000004535	MGP_SPRETEiJ_G0029397	ENSSSCG00000016692	ENSRNOG00000008393	NA	NA	NA	65.648	75.582	76.269	108.127	47.616	61.8015	128.007	249.858	31.328	42.996	192.102	280.413	129.203	451.345	135.982	118.384	153.927	115.235	451.345	304.571	31.328	9.72201	451.345	42.996	10.4974
YWHAH	3	tyrosine 3-monooxygenase/tryptophan 5-monooxygenase activation protein, eta polypeptide (mouse - M. spretus, mouse - M. musculus) | tyrosine 3-monooxygenase/tryptophan 5-monooxygenase activation protein, eta (sheep, rat) | tyrosine 3-monooxygenase/tryptophan 5-monooxygenase activation protein eta (cow, buffalo, goat, pig, horse)	9	ENSOARG00000004824	102399947	ENSBTAG00000031134	ENSCHIG00000016094	ENSECAG00000014740	ENSMUSG00000018965	MGP_SPRETEiJ_G0028104	ENSSSCG00000010035	ENSRNOG00000055471	NA	NA	NA	208.334	106.883	160.273	120.563	187.407	114.248	180.48	59.8775	54.651	18.245	156.126	118.889	433.08	319.564	304.571	168.806	258.689	451.197	451.197	433.08	54.651	7.92447	451.197	18.245	24.7299
NHLH1	2	nescient helix-loop-helix 1 (cow, buffalo, goat, pig, horse) | nescient helix loop helix 1 (rat, mouse - M. spretus, sheep, mouse - M. musculus)	9	101120713	102408866	530196	ENSCHIG00000012209	ENSECAG00000004612	ENSMUSG00000051251	MGP_SPRETEiJ_G0015687	ENSSSCG00000006384	ENSRNOG00000005166	NA	NA	NA	0.3935	0.1955	0	0.067	8.778	450.703	2.7575	2.6965	0.045	0	0.134	0.068	0.0105	0	0	0	0.391	0.292	450.703	283.226	0	#DIV/0!	450.703	0	#DIV/0!
OCIAD1	1	OCIA domain containing 1	9	ENSOARG00000018051	102398265	ENSBTAG00000010611	ENSCHIG00000024339	ENSECAG00000024976	ENSMUSG00000029152	MGP_SPRETEiJ_G0028289	100738601	ENSRNOG00000002205	NA	NA	NA	139.637	107.882	164.865	171.214	108.142	57.4385	172.65	65.5295	64.159	55.653	141.07	113.341	285.147	448.913	283.226	212.81	124.239	94.798	448.913	448.019	64.159	6.98294	448.913	55.653	8.06628
SELPLG	2	selectin, platelet (p-selectin) ligand (mouse - M. musculus, mouse - M. spretus) | selectin P ligand (cow, goat, buffalo, horse, rat, sheep, pig)	9	101102589	102413078	ENSBTAG00000031851	102179972	100034025	ENSMUSG00000048163	MGP_SPRETEiJ_G0028581	100125963	ENSRNOG00000000699	NA	NA	NA	50.9455	31.0185	0	0	23.329	7.954	39.0055	11.284	19.008	17.271	32.623	41.736	222.978	114.784	448.019	176.831	257.624	236.3	448.019	448.019	0	#DIV/0!	236.3	0	#DIV/0!
WSB1	2	WD repeat and SOCS box-containing 1 (mouse - M. musculus, rat, mouse - M. spretus) | WD repeat and SOCS box containing 1 (cow, buffalo, goat, pig, horse, sheep)	9	ENSOARG00000010371	102406561	ENSBTAG00000005008	ENSCHIG00000013403	ENSECAG00000016726	ENSMUSG00000017677	MGP_SPRETEiJ_G0017664	ENSSSCG00000017752	ENSRNOG00000012929	NA	NA	NA	224.516	88.3005	408.201	446.129	263.854	156.179	447.291	235.742	115.77	133.031	195.631	169.927	83.019	126.688	78.7015	103.245	214.779	358.031	447.291	447.291	78.7015	5.68339	446.129	88.3005	5.05239
CIAO2A	2	cytosolic iron-sulfur assembly component 2A (buffalo, rat, horse, mouse - M. spretus, pig, cow, mouse - M. musculus) | cytosolic iron-sulfur assembly component 2A [Source:VGNC Symbol;Acc:VGNC:28846] (assigned to orthologue: ENSBTAG00000002012) (sheep, goat)	9	ENSOARG00000020759	102410867	ENSBTAG00000002012	ENSCHIG00000006307	ENSECAG00000010303	ENSMUSG00000032381	MGP_SPRETEiJ_G0033515	ENSSSCG00000034124	ENSRNOG00000017119	NA	NA	NA	238.343	176.839	117.106	92.731	309.248	186.85	445.964	230.522	44.379	27.146	63.689	52.203	154.757	85.226	169.322	97.3075	110.059	73.695	445.964	445.964	44.379	10.049	230.522	27.146	8.49193
CSDE1	3	cold shock domain containing E1, RNA-binding (sheep) | cold shock domain containing E1 (buffalo, goat, horse, rat, pig, cow) | cold shock domain containing E1, RNA binding (mouse - M. spretus, mouse - M. musculus)	9	ENSOARG00000020034	102398731	ENSBTAG00000000678	ENSCHIG00000017250	ENSECAG00000020885	ENSMUSG00000068823	MGP_SPRETEiJ_G0026394	ENSSSCG00000006752	117180	NA	NA	NA	243.159	234.331	227.36	255.565	174.826	74.2615	290.191	112.293	139.979	129.216	444.703	371.503	346.853	385.337	259.502	312.707	0	0	444.703	444.703	0	#DIV/0!	385.337	0	#DIV/0!
SNRPD2	3	small nuclear ribonucleoprotein D2 polypeptide 16.5kDa (sheep) | small nuclear ribonucleoprotein D2 (mouse - M. spretus, mouse - M. musculus) | small nuclear ribonucleoprotein D2 polypeptide (goat, buffalo, rat, horse, pig, cow)	9	101114635	102416047	ENSBTAG00000012177	ENSCHIG00000015755	ENSECAG00000007824	ENSMUSG00000040824	MGP_SPRETEiJ_G0030359	ENSSSCG00000033500	ENSRNOG00000015844	NA	NA	NA	297.759	296.168	444.592	408.408	230.849	155.312	203.711	117.614	127.216	143.041	188.512	156.284	125.757	124.186	35.719	37.155	116.644	111.113	444.592	444.592	35.719	12.4469	408.408	37.155	10.992
DYNLRB1	2	dynein light chain roadblock-type 1 (cow, mouse - M. musculus, buffalo, goat, horse, rat, mouse - M. spretus, pig) | dynein, light chain, roadblock-type 1 (sheep)	9	ENSOARG00000009982	102391260	ENSBTAG00000006134	ENSCHIG00000017947	ENSECAG00000008404	ENSMUSG00000047459	MGP_SPRETEiJ_G0025446	ENSSSCG00000037510	ENSRNOG00000025715	NA	NA	NA	314.743	290.462	299.399	274.392	443.589	365.791	263.238	223.976	183.058	168.319	283.89	230.296	169.983	123.963	163.953	138.506	289.379	264.145	443.589	443.589	163.953	2.70558	365.791	123.963	2.95081
EIF5	2	eukaryotic translation initiation factor 5 [Source:VGNC Symbol;Acc:VGNC:28418] (assigned to orthologue: ENSBTAG00000016282) (goat, sheep) | eukaryotic translation initiation factor 5 (buffalo, rat, mouse - M. spretus, horse, pig, cow, mouse - M. musculus)	9	ENSOARG00000005628	102400328	ENSBTAG00000016282	ENSCHIG00000021283	ENSECAG00000012597	ENSMUSG00000021282	MGP_SPRETEiJ_G0018983	110255321	108348073	NA	NA	NA	332.649	325.06	176.343	211.604	435.634	443.377	342.322	436.673	78.81	99.75	158.906	166.107	150.162	225.968	115.909	169.673	45.52	49.987	443.377	435.634	45.52	9.57017	443.377	49.987	8.86986
PLEKHB2	2	pleckstrin homology domain containing B2 (cow, pig, horse, rat, goat, buffalo) | pleckstrin homology domain containing, family B (evectins) member 2 (mouse - M. musculus, sheep, mouse - M. spretus)	9	ENSOARG00000015901	102393610	ENSBTAG00000000941	ENSCHIG00000020463	ENSECAG00000017331	ENSMUSG00000026123	MGP_SPRETEiJ_G0014833	ENSSSCG00000028679	ENSRNOG00000014162	NA	NA	NA	144.988	144.649	56.874	63.032	442.74	409.265	348.276	178.055	55.012	45.585	331.271	431.069	162.451	69.6255	236.535	237.973	211.83	236.96	442.74	442.74	55.012	8.04806	431.069	45.585	9.45638
EIF2AK2	2	eukaryotic translation initiation factor 2-alpha kinase 2 (sheep, rat, mouse - M. spretus, mouse - M. musculus) | eukaryotic translation initiation factor 2 alpha kinase 2 (cow, pig, horse, buffalo, goat)	9	ENSOARG00000009740	102391649	ENSBTAG00000008703	ENSCHIG00000016319	ENSECAG00000011726	ENSMUSG00000024079	MGP_SPRETEiJ_G0022803	ENSSSCG00000008496	ENSRNOG00000048315	NA	NA	NA	51.1175	112.906	26.689	48.379	70.123	288.707	93.05	442.498	25.635	112.775	72.53	212.758	48.397	219.274	13.658	90.424	39.964	135.73	442.498	93.05	13.658	6.81286	442.498	48.379	9.14649
IFI35	2	interferon-induced protein 35 (mouse - M. musculus, rat, mouse - M. spretus) | interferon induced protein 35 (cow, goat, buffalo, pig, horse, sheep)	9	ENSOARG00000004413	102399659	ENSBTAG00000007389	ENSCHIG00000021984	ENSECAG00000001598	ENSMUSG00000010358	MGP_SPRETEiJ_G0018063	ENSSSCG00000029763	ENSRNOG00000020678	NA	NA	NA	57.1685	61.905	22.503	25.69	104.976	306.045	39.748	175.181	35.694	139.326	51.896	132.398	60.277	440.207	19.2545	210.593	33.7	146.744	440.207	104.976	19.2545	5.45202	440.207	25.69	17.1354
L2HGDH	1	L-2-hydroxyglutarate dehydrogenase	9	ENSOARG00000020633	102414364	ENSBTAG00000015200	ENSCHIG00000021620	ENSECAG00000020354	ENSMUSG00000020988	MGP_SPRETEiJ_G0018654	ENSSSCG00000005016	ENSRNOG00000004857	NA	NA	NA	7.7895	6.667	6.317	6.057	3.8405	2.047	440.072	221.162	3.319	1.597	9.708	5.223	5.0925	1.8375	3.3535	1.6745	1.869	1.159	440.072	440.072	1.869	235.458	221.162	1.159	190.822
BATF3	2	basic leucine zipper transcription factor, ATF-like 3 (sheep, mouse - M. spretus, mouse - M. musculus) | basic leucine zipper ATF-like transcription factor 3 (cow, pig, rat, horse, buffalo, goat)	9	ENSOARG00000010458	102410026	ENSBTAG00000011982	ENSCHIG00000019379	ENSECAG00000011042	ENSMUSG00000026630	MGP_SPRETEiJ_G0015846	ENSSSCG00000026587	ENSRNOG00000003716	NA	NA	NA	0.9315	74.9845	3.06	6.342	9.4975	229.671	17.1495	439.724	1.114	39.871	8.171	17.257	3.0185	3.244	5.385	2.376	5.839	12.686	439.724	17.1495	0.9315	18.4106	439.724	2.376	185.069
TNC	1	tenascin C	9	ENSOARG00000005941	102414658	ENSBTAG00000000575	ENSCHIG00000020744	ENSECAG00000017433	ENSMUSG00000028364	MGP_SPRETEiJ_G0027065	ENSSSCG00000005494	ENSRNOG00000058645	NA	NA	NA	0.048	1.7245	419.974	439.446	0.064	0.0875	0.1695	0.2705	0.019	0.035	0.875	0.913	0.012	0.908	0.053	2.2615	6.428	4.183	439.446	419.974	0.012	34997.8	439.446	0.035	12555.6
MFSD1	1	major facilitator superfamily domain containing 1	9	ENSOARG00000002318	102404106	ENSBTAG00000009263	ENSCHIG00000025210	100054604	ENSMUSG00000027775	MGP_SPRETEiJ_G0025997	ENSSSCG00000026018	ENSRNOG00000013790	NA	NA	NA	235.227	194.285	67.208	60.205	137.697	64.373	204.548	105.593	16.761	17.694	376.475	439.101	167.82	163.65	167.734	154.121	195.942	157.245	439.101	438.579	16.761	26.1667	439.101	17.694	24.8164
ATP13A2	3	ATPase 13A2 (pig, horse, rat) | ATPase cation transporting 13A2 (goat, buffalo, cow) | ATPase type 13A2 (sheep, mouse - M. spretus, mouse - M. musculus)	9	ENSOARG00000011441	102414947	ENSBTAG00000008309	ENSCHIG00000010471	ENSECAG00000016746	ENSMUSG00000036622	MGP_SPRETEiJ_G0027709	ENSSSCG00000031082	ENSRNOG00000008052	NA	NA	NA	8.2785	3.7945	1.776	1.001	0.5065	0.255	9.0655	3.011	1.696	2.899	9.985	5.916	210.623	42.5385	438.579	290.185	69.114	96.881	438.579	438.579	0.5065	865.902	290.185	0.255	1137.98
EBI3	2	Epstein-Barr virus induced 3 (cow, pig, rat, horse, sheep, buffalo, goat) | Epstein-Barr virus induced gene 3 (mouse - M. musculus, mouse - M. spretus)	9	ENSOARG00000010445	102399265	ENSBTAG00000012829	ENSCHIG00000026597	ENSECAG00000018667	ENSMUSG00000003206	MGP_SPRETEiJ_G0022666	ENSSSCG00000013498	ENSRNOG00000050509	NA	NA	NA	5.9435	20.0375	0.382	1.679	4.911	56.33	6.0955	182.567	0.815	8.189	27.055	84.565	55.7415	208.679	63.247	437.663	43.388	70.436	437.663	84.9115	0.382	222.281	437.663	1.679	260.669
NDUFA1	2	NADH dehydrogenase (ubiquinone) 1 alpha subcomplex, 1, 7.5kDa (sheep) | NADH:ubiquinone oxidoreductase subunit A1 (horse, rat, mouse - M. spretus, pig, goat, buffalo, mouse - M. musculus, cow)	9	100216464	102393322	ENSBTAG00000006033	ENSCHIG00000000140	ENSECAG00000020907	ENSMUSG00000016427	MGP_SPRETEiJ_G0034155	ENSSSCG00000023277	ENSRNOG00000040005	NA	NA	NA	273.315	227.319	409.634	396.336	437.625	325.471	235.786	169.551	299.501	275.715	119.856	98.39	50.049	46.5605	84.9115	80.0045	0	0	437.625	437.625	0	#DIV/0!	396.336	0	#DIV/0!
JPT1	1	Jupiter microtubule associated homolog 1	9	ENSOARG00000011150	102392674	ENSBTAG00000030170	ENSCHIG00000021173	ENSECAG00000018943	ENSMUSG00000020737	MGP_SPRETEiJ_G0018252	ENSSSCG00000017213	ENSRNOG00000003661	goat (ENSCHIG00000021173), sheep (ENSOARG00000011150)	NA	NA	261.558	179.505	0.938	1.535	207.378	128.571	131.958	69.214	134.41	194.42	188.872	198.438	207.433	437.452	295.182	368.804	172.748	285.595	437.452	324.257	0.938	345.69	437.452	1.535	284.985
FUS	3	fused in sarcoma (mouse - M. musculus, mouse - M. spretus) | fused in sarcoma RNA binding protein (rat) | FUS RNA binding protein (pig, sheep, horse, buffalo, goat, cow)	9	101104799	102397686	ENSBTAG00000005757	ENSCHIG00000004508	100063286	ENSMUSG00000030795	MGP_SPRETEiJ_G0031647	ENSSSCG00000030798	ENSRNOG00000023360	NA	NA	NA	34.1525	39.31	239.661	239.541	27.0195	29.121	91.649	69.8925	5.13	4.064	23.101	29.509	263.423	312.942	324.257	437.151	202.987	227.145	437.151	324.257	5.13	63.2081	437.151	4.064	107.567
ELOB	1	elongin B	9	ENSOARG00000000340	102415808	ENSBTAG00000019543	ENSCHIG00000015237	ENSECAG00000036462	ENSMUSG00000055839	MGP_SPRETEiJ_G0022072	ENSSSCG00000008061	ENSRNOG00000004814	goat (ENSCHIG00000015237)	NA	NA	326.084	271.988	324.84	259.413	255.497	171.809	178.704	106.995	96.25	96.053	161.309	139.631	272.238	179.739	195.913	215.186	437.075	432.671	437.075	437.075	96.25	4.54104	432.671	96.053	4.5045
SRXN1	2	sulfiredoxin 1 (buffalo, goat, sheep, rat, horse, pig, cow) | sulfiredoxin 1 homolog (S. cerevisiae) (mouse - M. spretus, mouse - M. musculus)	9	101121699	102390007	ENSBTAG00000010913	ENSCHIG00000014700	ENSECAG00000028292	ENSMUSG00000032802	MGP_SPRETEiJ_G0025367	ENSSSCG00000023298	296271	NA	NA	NA	0	0.042	68.906	69.203	0.0405	0.01	306.532	436.588	47.158	17.864	34.322	51.508	83.6935	16.161	100.873	31.478	59.141	134.494	436.588	436.14	0	#DIV/0!	436.588	0.01	43658.8
NDUFB8	2	NADH:ubiquinone oxidoreductase subunit B8 (rat, horse, mouse - M. spretus, pig, goat, buffalo, mouse - M. musculus, cow) | NADH dehydrogenase (ubiquinone) 1 beta subcomplex, 8, 19kDa (sheep)	9	ENSOARG00000015378	102412674	ENSBTAG00000000091	ENSCHIG00000014213	ENSECAG00000010039	ENSMUSG00000025204	MGP_SPRETEiJ_G0023923	ENSSSCG00000006166	ENSRNOG00000014078	NA	NA	NA	137.19	116.675	139.427	122.48	229.026	171.099	197.595	136.235	53.834	50.922	110.4	92.316	383.859	197.061	436.14	315.048	316.081	214.967	436.14	436.14	53.834	8.10158	315.048	50.922	6.18686
LAMTOR2	1	late endosomal/lysosomal adaptor, MAPK and MTOR activator 2	9	ENSOARG00000005300	102393145	ENSBTAG00000011754	ENSCHIG00000026461	ENSECAG00000009193	ENSMUSG00000028062	MGP_SPRETEiJ_G0026115	ENSSSCG00000006499	ENSRNOG00000019908	NA	NA	NA	243.048	168.389	136.848	109.419	390.55	435.24	126.051	143.349	79.37	146.612	138.107	137.687	204.286	105.707	264.344	191.596	189.14	117.397	435.24	390.55	79.37	4.92063	435.24	105.707	4.11742
M6PR	1	mannose-6-phosphate receptor, cation dependent	9	ENSOARG00000001383	102401891	ENSBTAG00000018207	ENSCHIG00000009040	ENSECAG00000021995	ENSMUSG00000007458	MGP_SPRETEiJ_G0029852	ENSSSCG00000040743	ENSRNOG00000059373	NA	NA	NA	359.512	247.186	113.229	110.397	283.521	224.862	434.531	280.57	111.117	110.688	216.977	229.851	257.327	434.278	226.063	367.786	0	0	434.531	434.531	0	#DIV/0!	434.278	0	#DIV/0!
ACE	3	angiotensin I converting enzyme (cow, sheep, rat, goat) | angiotensin-converting enzyme (horse) | angiotensin I converting enzyme (peptidyl-dipeptidase A) 1 (mouse - M. spretus, pig, mouse - M. musculus)	9	ENSOARG00000012958	102392455	ENSBTAG00000024950	ENSCHIG00000012043	ENSECAG00000012910	ENSMUSG00000020681	MGP_SPRETEiJ_G0018148	ENSSSCG00000017296	ENSRNOG00000062101	buffalo (LOC102392455)	NA	NA	0.0585	0.059	0	0	1.7125	0.786	0.4015	0.211	0.045	0.053	432.386	400.905	0.073	0.157	0	0	0.059	0.085	432.386	432.386	0	#DIV/0!	400.905	0	#DIV/0!
ADK	1	adenosine kinase	9	ENSOARG00000008618	102398679	ENSBTAG00000011072	ENSCHIG00000000113	ENSECAG00000008160	ENSMUSG00000039197	MGP_SPRETEiJ_G0019882	ENSSSCG00000010315	ENSRNOG00000012325	NA	NA	NA	137.403	97.445	131.756	98.765	432.224	316.431	111.412	51.4535	20.296	49.271	47.839	27.217	37.8735	14.376	31.5105	21.0245	21.16	13.456	432.224	432.224	20.296	21.296	316.431	13.456	23.516
CAPZB	3	capping actin protein of muscle Z-line beta subunit (goat, pig, horse, rat) | capping actin protein of muscle Z-line subunit beta (buffalo, cow) | capping protein (actin filament) muscle Z-line, beta (mouse - M. musculus, sheep, mouse - M. spretus)	9	ENSOARG00000009809	102406000	ENSBTAG00000004554	108637127	ENSECAG00000009145	ENSMUSG00000028745	MGP_SPRETEiJ_G0027688	ENSSSCG00000003493	ENSRNOG00000007330	NA	NA	NA	96.771	83.643	0	0	107.665	83.4075	182.405	108.443	65.432	60.883	174.79	149.922	383.829	348.507	430.897	431.024	367.822	297.033	431.024	430.897	0	#DIV/0!	431.024	0	#DIV/0!
CALM3	2	calmodulin 3 (buffalo, cow, mouse - M. musculus, goat, pig, mouse - M. spretus, rat, horse) | calmodulin 3 (phosphorylase kinase, delta) (sheep)	9	ENSOARG00000010640	102406525	ENSBTAG00000014583	ENSCHIG00000011296	100071150	ENSMUSG00000019370	MGP_SPRETEiJ_G0030326	ENSSSCG00000022545	ENSRNOG00000016770	NA	NA	NA	132.506	108.472	157.585	129.965	165.161	122.464	149.918	134.771	13.9	15.667	132.57	97.305	364.245	430.325	287.284	252.482	115.571	97.364	430.325	364.245	13.9	26.2047	430.325	15.667	27.467
HK3	2	hexokinase 3 (white cell) (sheep) | hexokinase 3 (mouse - M. musculus, cow, buffalo, horse, rat, mouse - M. spretus, pig, goat)	9	ENSOARG00000003252	102408948	ENSBTAG00000014898	ENSCHIG00000024851	ENSECAG00000016508	ENSMUSG00000025877	MGP_SPRETEiJ_G0019429	ENSSSCG00000014048	ENSRNOG00000026235	NA	NA	NA	76.192	116.913	42.203	48.648	103.556	63.0105	364.123	118.009	0.441	1.219	120.493	246.896	230.839	278.291	17.3655	24.3445	281.433	428.876	428.876	364.123	0.441	825.675	428.876	1.219	351.826
RAB8B	1	RAB8B, member RAS oncogene family	9	ENSOARG00000020788	102395966	ENSBTAG00000011146	ENSCHIG00000019412	ENSECAG00000036923	ENSMUSG00000036943	MGP_SPRETEiJ_G0033523	ENSSSCG00000026571	ENSRNOG00000018009	NA	NA	NA	182.744	147.776	35.876	52.399	209.95	428.713	177.065	389.167	57.991	79.572	158.834	184.841	199.292	413.958	99.6945	95.5195	82.908	224.368	428.713	209.95	35.876	5.85209	428.713	52.399	8.1817
PMAIP1	1	phorbol-12-myristate-13-acetate-induced protein 1	9	ENSOARG00000005821	102396135	ENSBTAG00000049851	ENSCHIG00000015971	ENSECAG00000032735	ENSMUSG00000024521	MGP_SPRETEiJ_G0023272	ENSSSCG00000026454	ENSRNOG00000018770	NA	NA	NA	123.871	149.938	19.492	91.525	38.3975	427.921	31.2075	181.869	12.305	150.687	13.244	37.473	8.821	5.7185	15.966	12.861	33.698	28.369	427.921	427.547	8.821	48.4692	427.921	5.7185	74.8311
CYB5A	3	cytochrome b5 type A (microsomal) (pig, sheep, mouse - M. spretus, mouse - M. musculus) | cytochrome b5 type A (cow, rat, horse) | cytochrome b5 (goat)	9	ENSOARG00000004694	102399486	ENSBTAG00000012012	ENSCHIG00000000287	ENSECAG00000017581	ENSMUSG00000024646	MGP_SPRETEiJ_G0023368	ENSSSCG00000004875	ENSRNOG00000015205	buffalo (LOC102399486)	NA	NA	214.718	150.35	44.178	45.47	50.7905	15.9355	26.846	11.8385	4.651	3.653	82.768	57.358	286.329	98.917	427.547	293.253	260.79	127.597	427.547	427.547	4.651	91.9258	293.253	3.653	80.2773
PKIB	3	cAMP-dependent protein kinase inhibitor beta (buffalo, goat, pig, horse, cow) | protein kinase inhibitor beta, cAMP dependent, testis specific (mouse - M. musculus, mouse - M. spretus) | protein kinase (cAMP-dependent, catalytic) inhibitor beta (rat, sheep)	9	101121016	102407378	ENSBTAG00000004394	ENSCHIG00000015370	ENSECAG00000022383	ENSMUSG00000019876	MGP_SPRETEiJ_G0016140	ENSSSCG00000004236	ENSRNOG00000000811	NA	NA	NA	93.329	76.357	211.753	162.481	427.401	198.854	241.7	129.157	178.009	100.778	75.857	269.722	32.573	8.3635	14.7425	0.507	17.247	9.059	427.401	427.401	14.7425	28.9911	269.722	0.507	531.996
CORO1A	2	coronin 1A (cow, goat, buffalo, pig, rat, horse, sheep) | coronin, actin binding protein 1A (mouse - M. spretus, mouse - M. musculus)	9	ENSOARG00000003604	102403629	ENSBTAG00000008631	ENSCHIG00000021644	ENSECAG00000024788	ENSMUSG00000030707	MGP_SPRETEiJ_G0031574	ENSSSCG00000038055	ENSRNOG00000019430	NA	NA	NA	177.62	151.632	50.081	38.949	90.591	111.339	394.171	242.482	86.458	63.341	130.341	76.627	425.683	258.212	291.284	103.323	369.012	238.063	425.683	425.683	50.081	8.49988	258.212	38.949	6.62949
CMTR1	1	cap methyltransferase 1	9	ENSOARG00000014698	102416543	ENSBTAG00000017091	ENSCHIG00000024476	ENSECAG00000014822	ENSMUSG00000024019	MGP_SPRETEiJ_G0022264	ENSSSCG00000001578	ENSRNOG00000000532	NA	NA	NA	30.4785	38.902	30.152	30.836	38.1245	73.142	52.4905	132.79	9.65	28.04	44.939	74.373	113.361	425.397	61.1455	179.105	29.394	76.8	425.397	132.614	9.65	13.7424	425.397	28.04	15.1711
ACP2	1	acid phosphatase 2, lysosomal	9	ENSOARG00000005614	102389899	ENSBTAG00000021002	ENSCHIG00000017023	ENSECAG00000013128	ENSMUSG00000002103	MGP_SPRETEiJ_G0024867	ENSSSCG00000013242	ENSRNOG00000013594	NA	NA	NA	11.0025	5.0625	12.33	9.925	13.7415	13.9405	42.2585	35.172	67.777	97.388	51.539	112.573	105.951	132.125	132.614	425.192	63.818	92.344	425.192	132.614	11.0025	12.0531	425.192	5.0625	83.9885
SUCNR1	1	succinate receptor 1	9	ENSOARG00000003740	102396146	ENSBTAG00000053581	ENSCHIG00000008127	ENSECAG00000024345	ENSMUSG00000027762	MGP_SPRETEiJ_G0025966	ENSSSCG00000022105	ENSRNOG00000014039	NA	NA	NA	125.997	424.652	30.291	47.285	132.788	112.704	62.2975	22.6205	142.757	177.251	3.904	1.143	0.0665	0	0	0	0.053	0.104	424.652	142.757	0	#DIV/0!	424.652	0	#DIV/0!
DNAJA2	3	DnaJ heat shock protein family (Hsp40) member A2 [Source:HGNC Symbol;Acc:HGNC:14884] (assigned to orthologue: ENSOARG00000015965), DnaJ heat shock protein family (Hsp40) member A2 [Source:NCBI gene;Acc:360006] (assigned to orthologue: ENSBTAG00000003757) (goat) | DnaJ heat shock protein family (Hsp40) member A2 (mouse - M. musculus, cow, rat, mouse - M. spretus, horse, pig, buffalo) | DnaJ (Hsp40…	9	ENSOARG00000015965	102393949	ENSBTAG00000003757	ENSCHIG00000023464	ENSECAG00000009636	ENSMUSG00000031701	MGP_SPRETEiJ_G0032458	ENSSSCG00000002846	ENSRNOG00000016251	NA	NA	NA	134.978	151.269	103.689	113.939	96.128	89.954	122.438	97.5135	63.09	54.722	94.938	86.93	112.452	424.642	58.955	116.919	86.364	80.269	424.642	424.148	58.955	7.19444	424.642	54.722	7.76
FLNA	3	filamin A (cow, buffalo, goat, pig, rat, horse) | filamin, alpha (mouse - M. musculus, mouse - M. spretus) | filamin A, alpha (sheep)	9	ENSOARG00000005208	102403050	ENSBTAG00000011190	ENSCHIG00000011282	ENSECAG00000009550	ENSMUSG00000031328	MGP_SPRETEiJ_G0034329	ENSSSCG00000033299	ENSRNOG00000054890	NA	NA	NA	168.925	124.644	366.581	236.734	143.017	99.3175	329.76	186.931	55.339	43.502	182.117	140.153	347.744	180.374	424.148	273.029	360.416	373.404	424.148	424.148	55.339	7.66454	373.404	43.502	8.58361
TMEM59	1	transmembrane protein 59	9	ENSOARG00000006888	102402631	ENSBTAG00000009526	ENSCHIG00000010483	ENSECAG00000006995	ENSMUSG00000028618	MGP_SPRETEiJ_G0027215	ENSSSCG00000034261	ENSRNOG00000009778	NA	NA	NA	118.451	90.498	102.092	104.694	125.385	130.435	149.824	196.438	72.245	93.849	390.023	423.651	186.724	132.225	170.803	122.96	132.246	96.229	423.651	390.023	72.245	5.39862	423.651	90.498	4.68133
ATP6V1D	2	ATPase, H+ transporting, lysosomal V1 subunit D (mouse - M. musculus, mouse - M. spretus) | ATPase H+ transporting V1 subunit D (cow, goat, buffalo, rat, sheep, horse, pig)	9	ENSOARG00000021165	102409973	ENSBTAG00000016309	102169296	ENSECAG00000017556	ENSMUSG00000021114	MGP_SPRETEiJ_G0018726	ENSSSCG00000033278	ENSRNOG00000009080	NA	NA	NA	100.894	83.288	149.292	128.007	259.548	197.232	326.029	220.485	161.716	130.52	171.746	154.443	245.707	423.611	134.906	107.84	259.745	192.074	423.611	326.029	100.894	3.23139	423.611	83.288	5.08609
CBFB	4	core binding factor beta (mouse - M. spretus, mouse - M. musculus) | core-binding factor beta subunit (goat, horse, pig) | core-binding factor, beta subunit (rat, sheep) | core-binding factor subunit beta (buffalo, cow)	9	ENSOARG00000002673	102390272	ENSBTAG00000016103	ENSCHIG00000020674	ENSECAG00000014879	ENSMUSG00000031885	MGP_SPRETEiJ_G0032582	ENSSSCG00000033811	ENSRNOG00000014647	NA	NA	NA	291.268	168.372	103.635	74.845	335.416	208.122	423.072	223.47	63.933	52.073	166.973	134.91	144.555	161.356	98.112	78.8095	98.688	63.453	423.072	423.072	63.933	6.61742	223.47	52.073	4.29148
SNRPD1	3	small nuclear ribonucleoprotein D1 polypeptide 16kDa (sheep) | small nuclear ribonucleoprotein D1 (mouse - M. musculus, rat, mouse - M. spretus) | small nuclear ribonucleoprotein D1 polypeptide (horse, pig, goat, buffalo)	9	101123001	102398157	ENSBTAG00000008292	ENSCHIG00000005557	ENSECAG00000014373	ENSMUSG00000002477	MGP_SPRETEiJ_G0022910	ENSSSCG00000003701	ENSRNOG00000013714	cow (SNRPD1/ENSBTAG00000008292)	NA	NA	78.0125	84.094	384.51	422.738	207.144	142.669	147.133	72.8485	93.299	58	197.297	170.122	73.278	121.61	38.9185	56.3535	125.416	96.313	422.738	384.51	38.9185	9.87988	422.738	56.3535	7.50154
NDFIP1	1	Nedd4 family interacting protein 1	9	ENSOARG00000001779	102405761	ENSBTAG00000047747	ENSCHIG00000025513	ENSECAG00000021907	ENSMUSG00000024425	MGP_SPRETEiJ_G0023121	ENSSSCG00000025295	ENSRNOG00000013562	NA	NA	NA	308.985	153.568	287.725	315.692	321.847	214.476	422.624	209.103	153.785	119.327	245.241	199.086	127.465	55.9605	146.244	146.673	171.12	109.431	422.624	422.624	127.465	3.31562	315.692	55.9605	5.64134
CORO1C	3	coronin, actin binding protein 1C (mouse - M. musculus, mouse - M. spretus) | coronin 1C (cow, horse, rat, pig, buffalo, goat) | coronin, actin binding protein, 1C (sheep)	9	ENSOARG00000017927	102412735	ENSBTAG00000007993	ENSCHIG00000022389	ENSECAG00000019147	ENSMUSG00000004530	MGP_SPRETEiJ_G0028582	ENSSSCG00000009944	ENSRNOG00000000697	NA	NA	NA	217.543	184.196	143.193	106.587	123.145	106.032	147.721	94.8975	71.01	54.455	171.744	147.14	375.637	79.308	421.798	143.556	163.032	77.882	421.798	421.798	71.01	5.93998	184.196	54.455	3.38254
EMILIN2	1	elastin microfibril interfacer 2	9	ENSOARG00000009973	102400398	ENSBTAG00000003880	ENSCHIG00000000425	100062096	ENSMUSG00000024053	MGP_SPRETEiJ_G0022767	ENSSSCG00000003694	ENSRNOG00000014837	NA	NA	NA	150.62	79.682	13.735	14.972	30.9815	127.703	142.599	421.572	23.595	26.66	76.37	170.876	171.062	110.823	118.353	137.339	45.363	34.354	421.572	171.062	13.735	12.4545	421.572	14.972	28.1573
GSDMD	1	gasdermin D	9	ENSOARG00000000576	102393748	ENSBTAG00000021474	ENSCHIG00000010774	ENSECAG00000015005	ENSMUSG00000022575	MGP_SPRETEiJ_G0020798	ENSSSCG00000006955	ENSRNOG00000007728	NA	NA	NA	84.7745	29.3255	22.434	18.219	50.3635	32.338	54.428	17.0955	29.386	108.044	59.68	46.18	129.688	421.394	76.48	178.616	10.595	18.539	421.394	157.843	10.595	14.8979	421.394	17.0955	24.6494
TRIP12	1	thyroid hormone receptor interactor 12	9	ENSOARG00000020614	102406749	ENSBTAG00000021653	ENSCHIG00000013398	ENSECAG00000000162	ENSMUSG00000026219	MGP_SPRETEiJ_G0015145	ENSSSCG00000024373	ENSRNOG00000016963	NA	NA	NA	52.089	45.407	56.397	56.78	41.7665	40.287	74.817	66.6475	30.741	49.918	95.584	109.442	144.375	421.358	157.843	184.869	50.903	73.794	421.358	157.843	30.741	5.13461	421.358	40.287	10.4589
LAMTOR5	1	late endosomal/lysosomal adaptor, MAPK and MTOR activator 5	9	101111239	102390679	ENSBTAG00000014970	ENSCHIG00000017249	ENSECAG00000021821	ENSMUSG00000087260	MGP_SPRETEiJ_G0026449	ENSSSCG00000040889	ENSRNOG00000018186	NA	NA	NA	415.844	420.704	186.258	152.96	292.504	231.341	180.352	161.792	27.997	28.488	163.388	186.668	109.378	95.109	139.293	155.272	121.971	88.046	420.704	415.844	27.997	14.8532	420.704	28.488	14.7678
ELOVL1	2	elongation of very long chain fatty acids (FEN1/Elo2, SUR4/Elo3, yeast)-like 1 (mouse - M. spretus, mouse - M. musculus) | ELOVL fatty acid elongase 1 (pig, rat, sheep, horse, goat, buffalo, cow)	9	ENSOARG00000020545	102410220	ENSBTAG00000016899	ENSCHIG00000009640	ENSECAG00000014743	ENSMUSG00000006390	MGP_SPRETEiJ_G0027346	ENSSSCG00000035238	ENSRNOG00000028448	NA	NA	NA	115.911	105.799	116.086	104.534	86.708	66.8955	227.975	135.386	65.54	29.827	58.634	48.213	180.835	75.01	166.804	203.786	420.221	370.768	420.221	420.221	58.634	7.16685	370.768	29.827	12.4306
OSBPL3	2	oxysterol binding protein like 3 (cow, horse, pig, buffalo, goat) | oxysterol binding protein-like 3 (mouse - M. musculus, sheep, rat, mouse - M. spretus)	9	ENSOARG00000010496	102389970	ENSBTAG00000019342	ENSCHIG00000017106	ENSECAG00000023989	ENSMUSG00000029822	MGP_SPRETEiJ_G0029375	ENSSSCG00000016715	ENSRNOG00000010011	NA	NA	NA	0.145	0.219	5.057	11.381	3.7135	0.71	6.8995	24.4465	0.878	0.352	2.57	1.516	20.2155	16.5115	77.8355	419.976	9.121	5.522	419.976	77.8355	0.145	536.797	419.976	0.219	1917.7
AIDA	1	axin interactor, dorsalization associated	9	ENSOARG00000013880	102396065	ENSBTAG00000007593	ENSCHIG00000007226	ENSECAG00000011087	ENSMUSG00000042901	MGP_SPRETEiJ_G0015809	ENSSSCG00000010835	ENSRNOG00000058805	NA	NA	NA	83.9505	83.351	156.616	176.235	94.242	144.505	69.1325	216.439	15.062	56.417	89.802	119.328	77.284	416.454	51.406	257.354	46.401	131.884	416.454	167.316	15.062	11.1085	416.454	56.417	7.38172
GRB2	2	growth factor receptor-bound protein 2 (sheep) | growth factor receptor bound protein 2 (mouse - M. musculus, cow, buffalo, rat, horse, mouse - M. spretus, pig, goat)	9	ENSOARG00000010626	102394713	ENSBTAG00000004736	ENSCHIG00000016061	ENSECAG00000010007	ENSMUSG00000059923	MGP_SPRETEiJ_G0018259	ENSSSCG00000017206	ENSRNOG00000003990	NA	NA	NA	179.998	196.846	136.526	133.178	224.188	416.183	188.201	365.038	70.165	99.078	181.708	284.615	181.71	283.588	167.316	202.905	96.444	86.212	416.183	224.188	70.165	3.19515	416.183	86.212	4.82743
PYGL	3	phosphorylase, glycogen, liver (sheep) | glycogen phosphorylase L (cow, goat, buffalo, horse, rat, pig) | liver glycogen phosphorylase (mouse - M. spretus, mouse - M. musculus)	9	ENSOARG00000020686	102390350	ENSBTAG00000011494	ENSCHIG00000026825	ENSECAG00000011728	ENSMUSG00000021069	MGP_SPRETEiJ_G0018663	ENSSSCG00000005024	ENSRNOG00000006388	NA	NA	NA	219.226	175.286	124.734	113.421	115.843	77.189	415.459	260.678	66.693	57.989	261.58	186.838	39.477	16.784	90.5675	52.648	20.183	44.653	415.459	415.459	20.183	20.5846	260.678	16.784	15.5314
BANF1	2	barrier to autointegration factor 1 (goat, pig, horse, rat, mouse - M. spretus, sheep, mouse - M. musculus, buffalo) | BAF nuclear assembly factor 1 (cow)	9	ENSOARG00000001278	102389982	ENSBTAG00000031875	ENSCHIG00000022373	ENSECAG00000024311	ENSMUSG00000024844	MGP_SPRETEiJ_G0023457	ENSSSCG00000012961	ENSRNOG00000020460	NA	NA	NA	157.272	111.109	398.758	350.584	415.258	295.796	147.69	86.401	59.336	49.211	148.788	136.21	107.088	25.7495	125.757	68.6025	161.446	109.67	415.258	415.258	59.336	6.99842	350.584	25.7495	13.6152
SNRPE	2	small nuclear ribonucleoprotein polypeptide E (pig, sheep, horse, buffalo, cow) | small nuclear ribonucleoprotein E (mouse - M. spretus, mouse - M. musculus)	9	101112661	102394002	ENSBTAG00000050130	ENSCHIG00000024013	ENSECAG00000030680	ENSMUSG00000090553	MGP_SPRETEiJ_G0015410	ENSSSCG00000023562	ENSRNOG00000031127	goat (ENSCHIG00000024013), rat (Snrpe/ENSRNOG00000031127)	NA	NA	7.4045	6.261	387.144	414.15	312.847	216.305	123.137	74.204	164.175	152.815	315.806	246.649	156.915	126.632	145.354	123.434	211.187	151.278	414.15	387.144	7.4045	52.285	414.15	6.261	66.1476
APP	2	amyloid beta (A4) precursor protein (mouse - M. spretus, sheep, mouse - M. musculus) | amyloid beta precursor protein (cow, rat, horse, pig, buffalo, goat)	9	ENSOARG00000015056	102416140	ENSBTAG00000017753	ENSCHIG00000026432	ENSECAG00000021011	ENSMUSG00000022892	MGP_SPRETEiJ_G0021797	ENSSSCG00000012022	ENSRNOG00000006997	NA	NA	NA	8.034	10.068	299.294	342.426	82.392	56.561	73.2265	54.5075	40.091	40.459	87.964	182.621	354.877	412.315	261.31	238.409	172.625	160.906	412.315	354.877	8.034	44.172	412.315	10.068	40.953
NUDT9	2	nudix (nucleoside diphosphate linked moiety X)-type motif 9 (mouse - M. musculus, mouse - M. spretus) | nudix hydrolase 9 (cow, goat, buffalo, sheep, rat, horse, pig)	9	ENSOARG00000004952	102401132	ENSBTAG00000011354	ENSCHIG00000020346	ENSECAG00000019556	ENSMUSG00000029310	MGP_SPRETEiJ_G0028470	100521385	ENSRNOG00000002186	NA	NA	NA	213.151	101.957	43.821	39.202	328.858	412.239	230.715	122.972	20.68	18.263	83.868	87.342	63.5065	100.577	37.096	30.358	90.871	147.331	412.239	328.858	20.68	15.9022	412.239	18.263	22.5724
TRAF1	2	TNF receptor-associated factor 1 (mouse - M. spretus, rat, sheep, mouse - M. musculus) | TNF receptor associated factor 1 (cow, horse, pig, buffalo, goat)	9	ENSOARG00000005613	102399965	ENSBTAG00000003012	ENSCHIG00000019383	ENSECAG00000011454	ENSMUSG00000026875	MGP_SPRETEiJ_G0024390	ENSSSCG00000005511	ENSRNOG00000048914	NA	NA	NA	32.7775	73.6985	8.172	7.017	32.8085	127.535	11.139	84.7675	7.59	38.207	15.394	22.523	21.625	336.635	16.71	411.157	30.602	195.425	411.157	406.675	7.59	53.5804	411.157	7.017	58.5944
PFDN5	3	prefoldin 5 (mouse - M. musculus, mouse - M. spretus) | prefoldin subunit 5 [Source:VGNC Symbol;Acc:VGNC:32767] (assigned to orthologue: ENSBTAG00000008935) (sheep) | prefoldin subunit 5 (rat, horse, pig, buffalo, cow)	9	ENSOARG00000016558	102402528	ENSBTAG00000008935	ENSCHIG00000020918	ENSECAG00000008454	ENSMUSG00000001289	MGP_SPRETEiJ_G0021239	ENSSSCG00000046295	ENSRNOG00000012985	goat (ENSCHIG00000020918)	NA	NA	116.676	91.523	155.252	153.942	250.322	171.882	159.309	102.24	43.021	33.39	138.213	122.415	410.978	396.76	406.675	386.427	205.73	158.585	410.978	410.978	43.021	9.55296	396.76	33.39	11.8826
SNRPF	1	small nuclear ribonucleoprotein polypeptide F	9	ENSOARG00000011853	102405810	ENSBTAG00000016271	102185068	ENSECAG00000019817	ENSMUSG00000020018	MGP_SPRETEiJ_G0016553	ENSSSCG00000000895	ENSRNOG00000005556	NA	NA	NA	129.951	135.121	399.612	410.381	233.979	166.949	45.756	27.403	106.69	87.108	214.786	171.952	28.3895	21.122	47.5355	44.8595	53.939	38.287	410.381	399.612	28.3895	14.076	410.381	21.122	19.4291
SPPL2A	2	signal peptide peptidase-like 2A (rat) | signal peptide peptidase like 2A (pig, mouse - M. spretus, horse, sheep, goat, buffalo, mouse - M. musculus, cow)	9	ENSOARG00000020981	102396264	ENSBTAG00000011831	ENSCHIG00000020318	ENSECAG00000008167	ENSMUSG00000027366	MGP_SPRETEiJ_G0025164	ENSSSCG00000004635	ENSRNOG00000011652	NA	NA	NA	152.09	137.805	76.715	90.512	112.635	106.767	159.754	157.975	76.351	84.913	107.717	136.182	134.041	409.687	96.425	405.188	49.56	89.806	409.687	340.125	49.56	6.8629	409.687	84.913	4.82479
GPR137B	1	G protein-coupled receptor 137B	9	ENSOARG00000003605	102407403	ENSBTAG00000000830	ENSCHIG00000011808	ENSECAG00000019821	ENSMUSG00000021306	MGP_SPRETEiJ_G0019085	ENSSSCG00000038853	ENSRNOG00000002480	NA	NA	NA	133.348	82.341	56.923	52.867	94.7205	29.73	307.661	40.228	125.354	61.909	34.21	30.479	409.543	106.432	340.125	202.659	220.251	213.462	409.543	409.543	34.21	11.9714	213.462	29.73	7.18002
FUNDC1	1	FUN14 domain containing 1	9	ENSOARG00000003636	102407200	ENSBTAG00000001637	ENSCHIG00000019943	100059599	ENSMUSG00000025040	MGP_SPRETEiJ_G0034102	ENSSSCG00000012258	ENSRNOG00000003470	goat (FUNDC1/ENSCHIG00000019943)	NA	NA	43.3505	40.141	4.393	4.798	38.804	213.663	27.0075	130.732	0	0	78.791	409.329	46.903	40.495	35.143	20.672	19.28	12.34	409.329	147.44	0	#DIV/0!	409.329	0	#DIV/0!
MBD2	1	methyl-CpG binding domain protein 2	9	ENSOARG00000004770	102403141	ENSBTAG00000037457	ENSCHIG00000011602	ENSECAG00000022368	ENSMUSG00000024513	MGP_SPRETEiJ_G0023301	ENSSSCG00000004528	ENSRNOG00000011853	NA	NA	NA	229.173	276.727	67.591	66.72	93.0935	92.1855	152.054	143.049	51.73	60.8	44.68	46.313	188.411	409.091	147.44	287.308	64.724	85.838	409.091	229.173	44.68	5.12921	409.091	46.313	8.83319
TIMP2	2	tissue inhibitor of metalloproteinase 2 (mouse - M. spretus, mouse - M. musculus) | TIMP metallopeptidase inhibitor 2 (cow, goat, buffalo, pig, horse, rat, sheep)	9	ENSOARG00000003264	102400367	ENSBTAG00000010899	ENSCHIG00000024986	ENSECAG00000011834	ENSMUSG00000017466	MGP_SPRETEiJ_G0018325	396988	ENSRNOG00000003148	NA	NA	NA	359.608	247.809	409.028	361.402	289.335	229.487	320.351	224.01	103.627	75.89	171.095	115.898	317.288	150.385	188.744	59.743	406.932	261.354	409.028	409.028	103.627	3.94712	361.402	59.743	6.04928
EIF3H	2	eukaryotic translation initiation factor 3, subunit H (mouse - M. spretus, rat, mouse - M. musculus) | eukaryotic translation initiation factor 3 subunit H (cow, pig, horse, sheep, goat, buffalo)	9	ENSOARG00000010674	102391448	ENSBTAG00000014032	ENSCHIG00000011690	ENSECAG00000022019	ENSMUSG00000022312	MGP_SPRETEiJ_G0020677	ENSSSCG00000006016	ENSRNOG00000004252	NA	NA	NA	155.904	135.063	142.946	144.505	129.436	100.329	125.227	100.643	51.669	49.221	407.577	392.746	267.296	156.848	239.322	157.689	228.993	180.005	407.577	407.577	51.669	7.88823	392.746	49.221	7.97924
RHOC	1	ras homolog family member C	9	101118144	102403832	ENSBTAG00000014299	ENSCHIG00000024084	100146263	ENSMUSG00000002233	MGP_SPRETEiJ_G0026415	ENSSSCG00000006777	ENSRNOG00000012630	NA	NA	NA	0	0	194.466	208.062	186.435	264.214	19.4415	62.7525	32.428	47.604	296.476	291.494	56.942	108.23	234.089	404.338	407.349	357.814	407.349	407.349	0	#DIV/0!	404.338	0	#DIV/0!
POSTN	2	periostin (cow, pig, horse, rat, buffalo, goat) | periostin, osteoblast specific factor (mouse - M. musculus, mouse - M. spretus, sheep)	9	ENSOARG00000010041	102408350	ENSBTAG00000012409	ENSCHIG00000008249	ENSECAG00000023841	ENSMUSG00000027750	MGP_SPRETEiJ_G0025924	ENSSSCG00000009361	ENSRNOG00000012660	NA	NA	NA	0.0835	0.0625	407.21	352.958	0.1015	0.058	8.014	2.756	0.026	0.012	0.943	0.589	0.1155	0.1115	0.4035	0.3115	0.019	0.031	407.21	407.21	0.019	21432.1	352.958	0.012	29413.2
LMNA	2	lamin A (mouse - M. musculus, mouse - M. spretus) | lamin A/C (cow, goat, buffalo, pig, sheep, rat, horse)	9	ENSOARG00000005489	102391844	ENSBTAG00000017574	ENSCHIG00000022777	ENSECAG00000011097	ENSMUSG00000028063	MGP_SPRETEiJ_G0026112	ENSSSCG00000006496	ENSRNOG00000019638	NA	NA	NA	213.203	208.86	394.001	246.657	179.161	132.778	406.743	214.533	111.6	63.417	293.426	300.092	387.399	54.198	366.909	86.4635	311.624	182.851	406.743	406.743	111.6	3.64466	300.092	54.198	5.53696
DEGS1	2	delta 4-desaturase, sphingolipid 1 (cow, buffalo, goat, horse, pig) | delta(4)-desaturase, sphingolipid 1 (rat, sheep, mouse - M. spretus, mouse - M. musculus)	9	ENSOARG00000015855	102405878	ENSBTAG00000012705	ENSCHIG00000021163	ENSECAG00000000186	ENSMUSG00000038633	MGP_SPRETEiJ_G0015799	ENSSSCG00000024484	ENSRNOG00000003223	NA	NA	NA	150.032	167.776	210.274	220.519	119.826	106.34	248.424	203.832	71.944	190.938	136.16	139.243	204.329	88.3265	406.531	248.603	224.179	234.424	406.531	406.531	71.944	5.65067	248.603	88.3265	2.8146
PTPRO	2	protein tyrosine phosphatase, receptor type, O (mouse - M. musculus, rat, mouse - M. spretus, sheep) | protein tyrosine phosphatase, receptor type O (horse, pig, goat, buffalo, cow)	9	ENSOARG00000020651	102393562	ENSBTAG00000006256	ENSCHIG00000010379	ENSECAG00000015695	ENSMUSG00000030223	MGP_SPRETEiJ_G0030058	ENSSSCG00000000601	ENSRNOG00000006231	NA	NA	NA	5.253	1.1345	0.158	0.209	1.2265	1.6545	9.7	49.1515	0.456	0.324	9.121	11.896	97.4875	40.8115	165.392	405.865	81.072	203.12	405.865	277.032	0.158	1753.37	405.865	0.209	1941.94
NFE2L2	3	nuclear factor, erythroid derived 2, like 2 (mouse - M. spretus, mouse - M. musculus) | nuclear factor, erythroid 2 like 2 (buffalo, goat, pig, horse, cow) | nuclear factor, erythroid 2-like 2 (rat, sheep)	9	ENSOARG00000017431	102405811	ENSBTAG00000019255	ENSCHIG00000026055	ENSECAG00000005675	ENSMUSG00000015839	MGP_SPRETEiJ_G0024602	ENSSSCG00000015987	ENSRNOG00000001548	NA	NA	NA	132.235	113.638	90.91	126.173	114.136	171.131	90.226	127.203	28.169	52.055	244.195	405.27	160.314	126.71	277.032	134.987	210.723	121.534	405.27	277.032	28.169	9.83464	405.27	52.055	7.78542
TMEM50A	1	transmembrane protein 50A	9	ENSOARG00000006239	102407415	ENSBTAG00000001296	ENSCHIG00000025877	ENSECAG00000022212	ENSMUSG00000028822	MGP_SPRETEiJ_G0027611	ENSSSCG00000024267	ENSRNOG00000017279	NA	NA	NA	178.207	160.115	244.279	278.832	199.238	304.036	273.249	405.099	79.257	74.999	257.17	256.384	269.955	333.404	271.882	269.683	205.702	238.33	405.099	273.249	79.257	3.44763	405.099	74.999	5.40139
XAF1	2	XIAP associated factor-1 (rat) | XIAP associated factor 1 (pig, rat, mouse - M. spretus, sheep, horse, goat, mouse - M. musculus, cow, buffalo)	9	ENSOARG00000000888	102391428	ENSBTAG00000011343	ENSCHIG00000020407	ENSECAG00000024961	ENSMUSG00000040483	MGP_SPRETEiJ_G0017506	102159947	679600	NA	NA	NA	8.9675	10.3105	1.296	2.525	30.08	170.677	53.464	214.346	11.365	133.598	10.84	167.462	67.3525	405.027	10.5175	186.459	5.027	74.125	405.027	404.693	1.296	312.264	405.027	2.525	160.407
VPS35L	1	VPS35 endosomal protein sorting factor like	9	ENSOARG00000012249	102394009	ENSBTAG00000019412	ENSCHIG00000011634	ENSECAG00000007446	ENSMUSG00000030982	MGP_SPRETEiJ_G0031485	ENSSSCG00000027324	ENSRNOG00000016063	NA	NA	NA	0.294	0.2265	24.796	20.573	32.7975	22.2155	46.1595	24.244	9.29	7.336	21.807	19.43	68.139	27.4285	404.693	83.4075	26.071	21.981	404.693	404.693	0.294	1376.51	83.4075	0.2265	368.245
ROMO1	1	reactive oxygen species modulator 1	9	ENSOARG00000014753	102412226	ENSBTAG00000027361	ENSCHIG00000010377	ENSECAG00000012391	ENSMUSG00000067847	MGP_SPRETEiJ_G0025475	ENSSSCG00000007308	ENSRNOG00000019823	NA	NA	NA	329.757	301.808	403.676	339.134	391.341	257.053	164.815	115.801	133.437	130.878	337.175	308.526	76.551	38.2395	98.1375	103.253	0	0	403.676	403.676	0	#DIV/0!	339.134	0	#DIV/0!
MYO1F	1	myosin IF	9	ENSOARG00000004207	102394610	ENSBTAG00000007661	ENSCHIG00000015009	ENSECAG00000016782	ENSMUSG00000024300	MGP_SPRETEiJ_G0022322	ENSSSCG00000013604	ENSRNOG00000008409	NA	NA	NA	26.2385	9.966	4.536	2.629	53.795	15.0295	110.977	23.1785	14.093	7.24	174.673	108.142	304.735	71.9	403.612	162.469	176.347	86.456	403.612	403.612	4.536	88.9797	162.469	2.629	61.7986
ZNFX1	2	zinc finger, NFX1-type containing 1 (mouse - M. musculus, rat, mouse - M. spretus, sheep) | zinc finger NFX1-type containing 1 (cow, horse, pig, buffalo, goat)	9	ENSOARG00000012500	102398501	ENSBTAG00000020166	ENSCHIG00000018393	ENSECAG00000008210	ENSMUSG00000039501	MGP_SPRETEiJ_G0025621	ENSSSCG00000030108	ENSRNOG00000008194	NA	NA	NA	16.7085	24.507	15.807	21.714	31.144	236.95	53.1065	402.919	21.52	175.256	31.861	195.408	88.346	229.558	38.2505	184.582	9.274	108.811	402.919	401.885	9.274	43.3345	402.919	21.714	18.5557
ABHD12	1	abhydrolase domain containing 12	9	ENSOARG00000007550	102406932	ENSBTAG00000001420	ENSCHIG00000021501	ENSECAG00000005769	ENSMUSG00000032046	MGP_SPRETEiJ_G0025349	ENSSSCG00000040449	ENSRNOG00000036934	NA	NA	NA	138.153	72.1365	60.155	43.924	56.3415	26.4845	121.096	57.371	28.925	21.673	85.281	50.836	284.964	136.113	401.885	209.165	30.639	26.251	401.885	401.885	28.925	13.894	209.165	21.673	9.65093
GADD45B	3	growth arrest and DNA-damage-inducible 45 beta (mouse - M. musculus, mouse - M. spretus) | growth arrest and DNA damage inducible beta (buffalo, goat, pig, horse, cow) | growth arrest and DNA-damage-inducible, beta (rat, sheep)	9	ENSOARG00000013671	102410115	ENSBTAG00000025462	ENSCHIG00000011819	ENSECAG00000009168	ENSMUSG00000015312	MGP_SPRETEiJ_G0016430	ENSSSCG00000022689	ENSRNOG00000019822	NA	NA	NA	2.594	12.201	23.551	11.25	36.9405	89.9375	25.532	100.989	8.555	9.374	3.703	10.705	36.6645	401.805	15.1555	259.599	28.607	43.204	401.805	367.989	2.594	141.862	401.805	9.374	42.8638
ATP1B3	3	ATPase Na+/K+ transporting subunit beta 3 [Source:VGNC Symbol;Acc:VGNC:26287] (assigned to orthologue: ENSBTAG00000014140) (goat) | ATPase, Na+/K+ transporting, beta 3 polypeptide (mouse - M. musculus, sheep, mouse - M. spretus) | ATPase Na+/K+ transporting subunit beta 3 (horse, rat, pig, buffalo, cow)	9	ENSOARG00000006495	102389327	ENSBTAG00000014140	ENSCHIG00000027094	ENSECAG00000019885	ENSMUSG00000032412	MGP_SPRETEiJ_G0033681	100514493	ENSRNOG00000011501	NA	NA	NA	182.059	155.711	131.81	99.56	108.004	87.2085	119.724	71.796	111.473	87.63	96.084	118.437	204.582	401.498	367.989	393.024	377.142	389.595	401.498	377.142	96.084	3.92513	401.498	71.796	5.59221
SDHB	2	succinate dehydrogenase complex, subunit B, iron sulfur (Ip) (mouse - M. spretus, sheep, mouse - M. musculus) | succinate dehydrogenase complex iron sulfur subunit B (goat, buffalo, rat, horse, pig, cow)	9	ENSOARG00000011278	102407691	ENSBTAG00000008314	ENSCHIG00000013325	ENSECAG00000011758	ENSMUSG00000009863	MGP_SPRETEiJ_G0027708	ENSSSCG00000020926	ENSRNOG00000007967	NA	NA	NA	115.996	81.641	109.777	86.13	153.439	68.812	401.402	191.967	78.204	54.653	191.824	157.746	211.232	158.665	339.011	227.57	135.554	109.65	401.402	401.402	78.204	5.13276	227.57	54.653	4.1639
RNF13	1	ring finger protein 13	9	ENSOARG00000004684	102401109	ENSBTAG00000011147	ENSCHIG00000007199	ENSECAG00000023263	ENSMUSG00000036503	MGP_SPRETEiJ_G0025945	ENSSSCG00000027459	ENSRNOG00000029209	NA	NA	NA	223.413	198.363	72.061	82.847	137.912	124.046	216.986	401.17	56.476	96.053	193.19	258.459	278.873	158.655	344.682	239.506	113.429	141.215	401.17	344.682	56.476	6.10315	401.17	82.847	4.84229
SHISA5	1	shisa family member 5	9	ENSOARG00000000092	102408346	ENSBTAG00000009183	ENSCHIG00000009721	ENSECAG00000008659	ENSMUSG00000025647	MGP_SPRETEiJ_G0033857	ENSSSCG00000011357	ENSRNOG00000020667	NA	NA	NA	86.8155	72.422	63.428	53.223	27.265	19.2785	67.244	61.2095	52.381	55.817	54.859	86.643	400.565	314.532	247.27	264.69	213.536	242.073	400.565	400.565	27.265	14.6915	314.532	19.2785	16.3152
SNX3	1	sorting nexin 3	9	ENSOARG00000010805	102413350	ENSBTAG00000018801	ENSCHIG00000003391	ENSECAG00000022664	ENSMUSG00000019804	MGP_SPRETEiJ_G0016088	ENSSSCG00000004385	684097	NA	NA	NA	304.546	205.509	179.342	173.293	269.648	142.879	354.794	175.528	48.334	36.595	287.799	248.927	228.823	181.108	227.392	180.599	400.047	368.528	400.047	400.047	48.334	8.27672	368.528	36.595	10.0704
SMDT1	2	single-pass membrane protein with aspartate rich tail 1 (goat, sheep, mouse - M. spretus, horse, pig, buffalo, cow, mouse - M. musculus) | single-pass membrane protein with aspartate-rich tail 1 (rat)	9	ENSOARG00000018850	102406208	ENSBTAG00000009508	ENSCHIG00000020634	ENSECAG00000022508	ENSMUSG00000022452	MGP_SPRETEiJ_G0020982	ENSSSCG00000020945	ENSRNOG00000008461	NA	NA	NA	197.638	181.788	123.365	110.801	116.859	113.118	108.774	91.5035	40.633	38.035	59.564	51.296	238.952	135.02	217.536	164.266	399.477	376.555	399.477	399.477	40.633	9.83134	376.555	38.035	9.90022
RAB10	1	RAB10, member RAS oncogene family	9	ENSOARG00000018516	102398742	ENSBTAG00000000985	ENSCHIG00000007930	ENSECAG00000032798	ENSMUSG00000020671	MGP_SPRETEiJ_G0018415	ENSSSCG00000008573	ENSRNOG00000047088	NA	NA	NA	399.401	268.188	224.786	229.394	227.511	220.871	162.148	113.096	84.988	154.118	318.434	324.841	86.24	224.635	97.0675	299.432	93.74	80.802	399.401	399.401	84.988	4.6995	324.841	80.802	4.02021
BNIP3L	3	BCL2 interacting protein 3 like (cow, goat, buffalo, horse, pig) | BCL2/adenovirus E1B 19kDa interacting protein 3-like (sheep) | BCL2/adenovirus E1B interacting protein 3-like (mouse - M. musculus, rat, mouse - M. spretus)	9	101110026	102389749	ENSBTAG00000021307	102182224	ENSECAG00000005770	ENSMUSG00000022051	MGP_SPRETEiJ_G0020337	ENSSSCG00000009658	ENSRNOG00000009820	NA	NA	NA	181.187	89.6845	23.95	21.056	398.649	224.463	193.077	148.762	26.688	27.179	141.767	99.435	224.044	81.969	154.792	83.011	126.263	152.154	398.649	398.649	23.95	16.6451	224.463	21.056	10.6603
FABP3	2	fatty acid binding protein 3, muscle and heart (mouse - M. spretus, sheep) | fatty acid binding protein 3 (pig, horse, rat, goat, buffalo, cow)	9	ENSOARG00000001603	102394447	ENSBTAG00000016819	ENSCHIG00000014068	ENSECAG00000024852	ENSMUSG00000028773	MGP_SPRETEiJ_G0027525	ENSSSCG00000036883	ENSRNOG00000012879	mouse - M. musculus (Fabp3/ENSMUSG00000028773)	NA	NA	15.151	9.0915	22.604	16.869	181.956	107.933	196.643	54.8645	4.621	2.56	147.955	93.665	15.273	77.446	92.954	398.596	17.794	6.536	398.596	197.065	4.621	42.6456	398.596	2.56	155.702
OSBPL8	2	oxysterol binding protein like 8 (horse, pig, buffalo, goat, cow) | oxysterol binding protein-like 8 (mouse - M. musculus, rat, sheep, mouse - M. spretus)	9	ENSOARG00000014876	102400146	ENSBTAG00000004427	ENSCHIG00000010416	ENSECAG00000015542	ENSMUSG00000020189	MGP_SPRETEiJ_G0016618	ENSSSCG00000027503	ENSRNOG00000026962	NA	NA	NA	175.435	91.498	41.466	43.258	144.924	109.397	398.517	274.116	170.706	106.453	105.402	87.701	246.062	119.157	197.065	49.973	110.499	73.602	398.517	398.517	41.466	9.61069	274.116	43.258	6.33678
DAZAP2	1	DAZ associated protein 2	9	ENSOARG00000017368	102399785	ENSBTAG00000004349	ENSCHIG00000025258	ENSECAG00000007313	ENSMUSG00000000346	MGP_SPRETEiJ_G0021188	100196906	ENSRNOG00000004628	NA	NA	NA	340.44	253.411	149.327	150.905	306.687	233.573	256.205	179.173	117.078	129.154	7.196	5.311	299.957	201.619	356.214	281.962	395.731	291.682	395.731	395.731	7.196	54.9932	291.682	5.311	54.9204
SELENOK	1	selenoprotein K	9	ENSOARG00000015743	102402988	ENSBTAG00000032374	ENSCHIG00000023798	ENSECAG00000040743	ENSMUSG00000042682	MGP_SPRETEiJ_G0019930	ENSSSCG00000048844	ENSRNOG00000014624	NA	NA	NA	0	0	0	0	127.403	123.454	54.022	87.4225	54.282	91.314	56.24	65.603	180.614	164.579	92.543	97.0335	339.82	395.542	395.542	339.82	0	#DIV/0!	395.542	0	#DIV/0!
PLSCR1	1	phospholipid scramblase 1	9	ENSOARG00000005557	102390314	ENSBTAG00000031306	ENSCHIG00000025945	ENSECAG00000017295	ENSMUSG00000032369	MGP_SPRETEiJ_G0033664	ENSSSCG00000035634	ENSRNOG00000008048	buffalo (LOC102390314)	NA	NA	45.7225	87.797	7.475	10.775	0	0	0	0.0465	4.236	84.963	158.8	395.424	25.099	39.76	52.9295	106.459	47.782	141.556	395.424	191.383	0	#DIV/0!	395.424	0	#DIV/0!
MRC1	2	mannose receptor C-type 1 (cow, pig, horse, buffalo) | mannose receptor, C type 1 (mouse - M. musculus, goat, sheep, rat, mouse - M. spretus)	9	ENSOARG00000012176	102414758	ENSBTAG00000038048	ENSCHIG00000023775	ENSECAG00000010728	ENSMUSG00000026712	MGP_SPRETEiJ_G0024109	ENSSSCG00000011038	ENSRNOG00000018251	NA	NA	NA	330.277	394.716	1.965	12.259	22.74	10.149	112.502	78.113	229.785	277.505	39.901	31.097	99.0935	35.871	191.383	86.8565	67.363	15.768	394.716	330.277	1.965	168.08	394.716	10.149	38.8922
FAM229B	2	family with sequence similarity 229 member B (cow, buffalo, goat, sheep, horse, pig) | family with sequence similarity 229, member B (rat, mouse - M. spretus, mouse - M. musculus)	9	ENSOARG00000009661	102390150	ENSBTAG00000033429	ENSCHIG00000018398	ENSECAG00000033564	ENSMUSG00000051736	MGP_SPRETEiJ_G0016052	ENSSSCG00000036621	ENSRNOG00000024918	NA	NA	NA	18.195	15.9265	76.376	82.576	185.407	394.368	7.148	3.137	0.068	0	0	0	2.8555	0.035	1.1785	0.28	0.707	0.606	394.368	185.407	0	#DIV/0!	394.368	0	#DIV/0!
COL5A1	2	collagen type V alpha 1 chain (cow, pig, horse, goat, buffalo) | collagen, type V, alpha 1 (mouse - M. musculus, mouse - M. spretus, rat, sheep)	9	ENSOARG00000002129	102414254	ENSBTAG00000047998	108633220	ENSECAG00000042356	ENSMUSG00000026837	MGP_SPRETEiJ_G0024262	ENSSSCG00000005751	ENSRNOG00000008749	NA	NA	NA	0.1555	0.1755	393.489	293.255	0.2845	0.1665	0.317	0.2105	0.049	0.078	0.658	0.527	0.004	0.016	0.0045	0.0075	0.095	0.027	393.489	393.489	0.004	98372.2	293.255	0.0075	39100.7
IGFBP6	2	insulin-like growth factor binding protein 6 (mouse - M. spretus, rat, sheep, mouse - M. musculus) | insulin like growth factor binding protein 6 (cow, pig, horse, buffalo, goat)	9	ENSOARG00000016699	102395045	ENSBTAG00000021467	ENSCHIG00000019464	ENSECAG00000019633	ENSMUSG00000023046	MGP_SPRETEiJ_G0021231	100101923	ENSRNOG00000010977	NA	NA	NA	5.2335	7.1875	392.921	292.023	22.537	17.893	10.5435	9.4915	10.313	12.589	0.185	0.168	0.527	0	0.0225	0.079	0.724	0.444	392.921	392.921	0.0225	17463.2	292.023	0	#DIV/0!
ARL8B	3	ADP ribosylation factor like GTPase 8B (horse, pig, goat, buffalo, cow) | ADP-ribosylation factor like GTPase 8B (rat) | ADP-ribosylation factor-like 8B (sheep, mouse - M. spretus, mouse - M. musculus)	9	ENSOARG00000007805	102413344	ENSBTAG00000012902	ENSCHIG00000011960	ENSECAG00000013084	ENSMUSG00000030105	MGP_SPRETEiJ_G0029733	ENSSSCG00000011535	ENSRNOG00000055860	NA	NA	NA	99.525	139.149	106.089	140.378	122.906	136.22	166.339	136.167	87.498	81.088	298.217	258.621	217.049	103.681	392.599	169.3	144.23	103.409	392.599	392.599	87.498	4.48694	258.621	81.088	3.18939
IL4I1	1	interleukin 4 induced 1	9	ENSOARG00000013677	102390534	ENSBTAG00000005766	ENSCHIG00000014204	ENSECAG00000018105	ENSMUSG00000074141	MGP_SPRETEiJ_G0030774	ENSSSCG00000003192	ENSRNOG00000020148	NA	NA	NA	3.8035	22.179	2.29	4.601	1.1485	43.9715	0.395	34.408	4.494	46.768	3.981	13.815	1.4435	43.848	63.7345	392.594	12.475	53.602	392.594	63.7345	0.395	161.353	392.594	4.601	85.3281
ZDHHC20	3	zinc finger, DHHC domain containing 20 (mouse - M. musculus, mouse - M. spretus) | zinc finger DHHC-type containing 20 (horse, pig, buffalo, goat, cow) | zinc finger, DHHC-type containing 20 (rat, sheep)	9	ENSOARG00000013613	102397707	ENSBTAG00000006177	ENSCHIG00000018849	ENSECAG00000016465	ENSMUSG00000021969	MGP_SPRETEiJ_G0020251	ENSSSCG00000026744	ENSRNOG00000011024	NA	NA	NA	392.568	296.398	71.56	66.361	256.313	159.69	334.811	124.111	37.188	26.512	96.17	71.688	54.6715	32.126	34.565	33.0785	30.681	27.812	392.568	392.568	30.681	12.7952	296.398	26.512	11.1798
EIF4H	1	eukaryotic translation initiation factor 4H	9	ENSOARG00000011868	102391079	ENSBTAG00000047249	ENSCHIG00000020637	ENSECAG00000017832	ENSMUSG00000040731	MGP_SPRETEiJ_G0028814	ENSSSCG00000025966	ENSRNOG00000001454	NA	NA	NA	170.007	126.838	274.273	252.499	174.532	114.323	234.401	173.076	57.673	54.565	390.224	373.185	148.923	105.987	195.635	157.528	242.213	213.449	390.224	390.224	57.673	6.76615	373.185	54.565	6.83927
ARF3	2	ADP-ribosylation factor 3 (mouse - M. musculus, sheep, rat, mouse - M. spretus) | ADP ribosylation factor 3 (cow, pig, horse, goat, buffalo)	9	100302303	102404407	ENSBTAG00000051755	ENSCHIG00000019252	ENSECAG00000008273	ENSMUSG00000051853	MGP_SPRETEiJ_G0021141	100301570	ENSRNOG00000054775	NA	NA	NA	130.863	121.791	151.639	136.422	336.33	390.057	146.126	268.652	49.748	64.914	40.743	36.318	127.513	227.3	122.511	102.535	106.838	114.6	390.057	336.33	40.743	8.25491	390.057	36.318	10.74
ID3	3	inhibitor of DNA binding 3, dominant negative helix-loop-helix protein (sheep) | inhibitor of DNA binding 3 (mouse - M. spretus, mouse - M. musculus) | inhibitor of DNA binding 3, HLH protein (horse, rat, pig, buffalo, goat, cow)	9	ENSOARG00000007318	102393379	ENSBTAG00000030425	ENSCHIG00000024360	ENSECAG00000023322	ENSMUSG00000007872	MGP_SPRETEiJ_G0027635	ENSSSCG00000039514	ENSRNOG00000026124	NA	NA	NA	2.1775	1.9165	16.519	66.408	15.254	2.753	2.034	1.81	2.206	0.326	286.503	387.657	78.1825	8.2205	7.845	7.1965	36.068	32.31	387.657	286.503	2.034	140.857	387.657	0.326	1189.13
UPP1	1	uridine phosphorylase 1	9	ENSOARG00000016081	102404892	ENSBTAG00000008428	ENSCHIG00000014663	ENSECAG00000008193	ENSMUSG00000020407	MGP_SPRETEiJ_G0016933	ENSSSCG00000030388	ENSRNOG00000004972	NA	NA	NA	16.8615	384.108	0.881	4.933	27.156	57.922	8.034	31.056	41.321	44.675	4.338	8.958	0.463	99.8215	5.303	58.669	43.637	157.932	384.108	43.637	0.463	94.2484	384.108	4.933	77.865
SMIM20	1	small integral membrane protein 20	9	ENSOARG00000008049	112577600	ENSBTAG00000003897	ENSCHIG00000026046	ENSECAG00000041550	ENSMUSG00000061461	MGP_SPRETEiJ_G0028219	100622616	501923	buffalo (LOC112577600), goat (ENSCHIG00000026046)	NA	NA	171.488	137.647	382.422	316.353	29.5525	24.1405	61.4935	34.8535	62.824	49.403	9.403	9.448	25.026	16.246	42.4565	27.027	332.352	231.232	382.422	382.422	9.403	40.6702	316.353	9.448	33.4836
MGLL	1	monoglyceride lipase	9	ENSOARG00000005578	102415790	ENSBTAG00000018248	ENSCHIG00000011090	ENSECAG00000007658	ENSMUSG00000033174	MGP_SPRETEiJ_G0029644	ENSSSCG00000024134	ENSRNOG00000014508	NA	NA	NA	7.2225	9.4305	22.697	12.031	81.5675	70.0665	7.8895	17.637	10.969	24.042	1.605	0.648	5.1665	0.5055	381.969	131.295	80.09	109.408	381.969	381.969	1.605	237.987	131.295	0.5055	259.733
DYNLT3	2	dynein light chain Tctex-type 3 (buffalo, rat, mouse - M. spretus, horse, pig, cow, mouse - M. musculus) | dynein, light chain, Tctex-type 3 (sheep)	9	ENSOARG00000000125	102415601	ENSBTAG00000038156	ENSCHIG00000006920	ENSECAG00000010650	ENSMUSG00000031176	MGP_SPRETEiJ_G0034078	ENSSSCG00000028908	ENSRNOG00000003611	goat (DYNLT3/ENSCHIG00000006920)	NA	NA	381.215	280.346	0	0.646	195.055	121.112	184.738	112.347	23.048	24.899	158.684	155.461	104.323	129.702	121.157	127.219	66.838	60.045	381.215	381.215	0	#DIV/0!	280.346	0.646	433.973
DAP	3	death associated protein (cow, buffalo, pig, horse) | death-associated protein (mouse - M. musculus, sheep, rat, mouse - M. spretus) | death associated protein [Source:VGNC Symbol;Acc:VGNC:50122] (assigned to orthologue: ENSBTAG00000006346) (goat)	9	101105188	102399461	ENSBTAG00000006346	ENSCHIG00000018806	100070806	ENSMUSG00000039168	MGP_SPRETEiJ_G0020602	100523520	ENSRNOG00000010747	NA	NA	NA	64.9705	53.1555	170.672	228.196	147.321	118.54	91.6485	113.764	100.34	99.668	0	0	229.931	77.13	381.039	117.737	171.776	113.628	381.039	381.039	0	#DIV/0!	228.196	0	#DIV/0!
ANP32B	2	acidic nuclear phosphoprotein 32 family member B (horse, rat, pig, goat, buffalo, cow) | acidic (leucine-rich) nuclear phosphoprotein 32 family, member B (mouse - M. musculus, sheep, mouse - M. spretus)	9	ENSOARG00000011154	102403042	ENSBTAG00000021367	102186116	100064179	ENSMUSG00000028333	MGP_SPRETEiJ_G0026950	100152263	ENSRNOG00000009266	NA	NA	NA	30.777	20.572	353.372	380.682	40.7405	19.3705	99.026	37.3555	11.982	4.874	85.28	53.987	159.115	57.1315	158.308	81.4075	306.794	160.398	380.682	380.603	11.982	31.7646	380.682	4.874	78.1046
WDR1	1	WD repeat domain 1	9	ENSOARG00000007939	102402943	ENSBTAG00000013607	ENSCHIG00000024713	ENSECAG00000018435	ENSMUSG00000005103	MGP_SPRETEiJ_G0028179	ENSSSCG00000036501	ENSRNOG00000028498	NA	NA	NA	202.78	168.146	202.126	157.307	207.305	156.008	360.05	243.039	230.167	216.921	214.478	188.351	231.758	341.755	380.603	317.422	257.679	308.745	380.603	380.603	202.126	1.883	341.755	156.008	2.19062
HVCN1	2	hydrogen voltage gated channel 1 (cow, goat, buffalo, pig, sheep, horse) | hydrogen voltage-gated channel 1 (rat, mouse - M. spretus, mouse - M. musculus)	9	ENSOARG00000017389	102391603	ENSBTAG00000009216	ENSCHIG00000005085	ENSECAG00000022050	ENSMUSG00000064267	MGP_SPRETEiJ_G0028697	ENSSSCG00000009827	ENSRNOG00000001270	NA	NA	NA	1.8035	8.801	18.633	12.769	3.6725	7.9295	58.588	21.25	4.334	2.774	57.829	63.599	90.8395	30.158	180.377	357.329	379.971	317.118	379.971	379.971	1.8035	210.685	357.329	2.774	128.813
ADAM28	2	a disintegrin and metallopeptidase domain 28 (mouse - M. musculus, mouse - M. spretus) | ADAM metallopeptidase domain 28 (cow, pig, rat, horse, sheep, buffalo, goat)	9	ENSOARG00000010026	102394412	ENSBTAG00000037929	ENSCHIG00000024308	ENSECAG00000014577	ENSMUSG00000014725	MGP_SPRETEiJ_G0020348	ENSSSCG00000009644	ENSRNOG00000014518	NA	NA	NA	379.44	245.784	67.516	64.133	40.4905	21.8775	4.019	2.1505	1.757	1.731	257.886	209.077	0.0345	0.0495	0	0.028	0	0	379.44	379.44	0	#DIV/0!	245.784	0	#DIV/0!
NDUFA7	2	NADH:ubiquinone oxidoreductase subunit A7 (cow, mouse - M. spretus, rat, pig, buffalo, goat) | NADH:ubiquinone oxidoreductase subunit A7 [Source:NCBI gene;Acc:338063] (assigned to orthologue: ENSBTAG00000052280) (sheep)	9	ENSOARG00000003683	102399933	ENSBTAG00000052280	102176032	ENSECAG00000014853	ENSMUSG00000041881	MGP_SPRETEiJ_G0022331	100517634	ENSRNOG00000006939	horse (ENSECAG00000014853), mouse - M. musculus (Ndufa7/ENSMUSG00000041881)	NA	NA	111.805	102.754	122.923	109.727	155.295	83.384	119.298	67.1195	79.787	73.029	208.456	196.322	378.849	231.981	226.952	172.221	117.522	102.31	378.849	378.849	79.787	4.74825	231.981	67.1195	3.45624
NMI	2	N-myc and STAT interactor (pig, horse, buffalo, goat, cow) | N-myc (and STAT) interactor (sheep, rat, mouse - M. spretus, mouse - M. musculus)	9	ENSOARG00000009103	102414756	ENSBTAG00000032369	ENSCHIG00000025341	ENSECAG00000006801	ENSMUSG00000026946	MGP_SPRETEiJ_G0024474	ENSSSCG00000022011	ENSRNOG00000027502	NA	NA	NA	61.417	131.342	42.855	75.288	54.5575	272.062	45.0605	295.349	45.396	378.486	90.984	336.143	34.048	266.036	14.538	98.8455	68.591	246.868	378.486	145.607	14.538	10.0156	378.486	75.288	5.02718
OSTF1	1	osteoclast stimulating factor 1	9	ENSOARG00000012552	102411605	ENSBTAG00000002746	ENSCHIG00000012972	ENSECAG00000019624	ENSMUSG00000024725	MGP_SPRETEiJ_G0023722	ENSSSCG00000005273	ENSRNOG00000012156	NA	NA	NA	317.963	259.868	213.835	177.189	313.493	246.066	358.38	358.555	178.111	186.887	282.344	246.668	240.817	205.841	145.607	127.764	378.472	330.684	378.472	378.472	145.607	2.59928	358.555	127.764	2.80638
WARS	1	tryptophanyl-tRNA synthetase	9	ENSOARG00000002035	102392320	ENSBTAG00000004679	ENSCHIG00000023952	ENSECAG00000011037	ENSMUSG00000021266	MGP_SPRETEiJ_G0018958	ENSSSCG00000002516	ENSRNOG00000004359	NA	NA	NA	68.164	66.635	96.724	97.2	41.323	342.409	49.073	378.409	23.23	87.248	37.149	155.895	33.454	84.798	47.1955	105.412	76.09	129.593	378.409	96.724	23.23	4.16375	378.409	66.635	5.67882
SMIM15	2	small integral membrane protein 15 (rat, mouse - M. spretus, horse, sheep, pig, buffalo, cow, mouse - M. musculus) | small integral membrane protein 15 [Source:HGNC Symbol;Acc:HGNC:33861] (assigned to orthologue: ENSOARG00000005385), small integral membrane protein 15 [Source:VGNC Symbol;Acc:VGNC:35017] (assigned to orthologue: ENSBTAG00000048033) (goat)	9	ENSOARG00000005385	102404820	ENSBTAG00000048033	ENSCHIG00000008317	ENSECAG00000006252	ENSMUSG00000071180	MGP_SPRETEiJ_G0019755	ENSSSCG00000033814	ENSRNOG00000031995	NA	NA	NA	378.37	329.764	199.012	225.15	0	0	2.7825	0.864	50.041	52.729	119.645	116.915	62.737	54.96	36.515	37.7575	33.353	29.589	378.37	378.37	0	#DIV/0!	329.764	0	#DIV/0!
NDUFV2	2	NADH:ubiquinone oxidoreductase core subunit V2 (mouse - M. spretus, rat, horse, pig, goat, mouse - M. musculus, cow, buffalo) | NADH dehydrogenase (ubiquinone) flavoprotein 2, 24kDa (sheep)	9	ENSOARG00000000891	102391135	ENSBTAG00000004871	ENSCHIG00000015681	ENSECAG00000009904	ENSMUSG00000024099	MGP_SPRETEiJ_G0022746	ENSSSCG00000038826	ENSRNOG00000042503	NA	NA	NA	204.617	164.522	342.231	377.905	218.701	189.45	267.956	284.655	107.988	118.985	271.47	226.292	180.898	117.493	168.607	126.489	95.592	61.536	377.905	342.231	95.592	3.58012	377.905	61.536	6.1412
PSMB4	3	proteasome 20S subunit beta 4 (rat) | proteasome (prosome, macropain) subunit, beta type 4 (mouse - M. spretus, mouse - M. musculus) | proteasome subunit beta 4 (pig, horse, sheep, buffalo, goat, cow)	9	ENSOARG00000020997	102395092	ENSBTAG00000021288	ENSCHIG00000019694	ENSECAG00000006692	ENSMUSG00000005779	MGP_SPRETEiJ_G0026262	ENSSSCG00000034984	ENSRNOG00000020979	NA	NA	NA	278.966	300.082	249.974	235.279	233.594	211.429	139.452	177.558	93.545	247.995	257.255	377.21	178.036	186.366	183.394	264.042	296.451	305.618	377.21	296.451	93.545	3.16907	377.21	177.558	2.12443
SNN	1	stannin	9	ENSOARG00000010684	102398448	ENSBTAG00000054404	ENSCHIG00000011379	ENSECAG00000004091	ENSMUSG00000037972	MGP_SPRETEiJ_G0021349	100518118	ENSRNOG00000058739	NA	NA	NA	53.909	84.824	16.276	16.432	0	0	177.942	377.13	22.547	23.655	63.887	104.277	1.398	24.6015	22.982	123.272	38.143	44.88	377.13	177.942	0	#DIV/0!	377.13	0	#DIV/0!
ACP5	1	acid phosphatase 5, tartrate resistant	9	ENSOARG00000018673	102404540	ENSBTAG00000004826	ENSCHIG00000014322	ENSECAG00000012113	ENSMUSG00000001348	MGP_SPRETEiJ_G0033022	ENSSSCG00000032282	ENSRNOG00000046261	NA	NA	NA	123.233	67.053	33.704	10.148	115.129	82.8305	45.791	16.5545	27.666	26.245	105.452	102.248	10.5875	18.8205	50.6045	376.295	57.78	70.427	376.295	123.233	10.5875	11.6394	376.295	10.148	37.0807
MANF	2	mesencephalic astrocyte-derived neurotrophic factor (mouse - M. musculus, mouse - M. spretus, rat) | mesencephalic astrocyte derived neurotrophic factor (cow, buffalo, goat, pig, horse, sheep)	9	ENSOARG00000007779	102400908	ENSBTAG00000031797	ENSCHIG00000018941	ENSECAG00000011938	ENSMUSG00000032575	MGP_SPRETEiJ_G0033781	ENSSSCG00000032914	ENSRNOG00000014201	NA	NA	NA	163.293	178.108	329.334	375.726	247.65	129.843	163.408	292.217	40.065	34.843	50.84	48.926	98.8335	138.409	79.7335	164.662	164.526	206.927	375.726	329.334	40.065	8.21999	375.726	34.843	10.7834
PECAM1	2	platelet/endothelial cell adhesion molecule 1 (sheep, mouse - M. spretus, mouse - M. musculus) | platelet and endothelial cell adhesion molecule 1 (cow, pig, rat, horse, buffalo, goat)	9	ENSOARG00000014779	102415626	ENSBTAG00000012066	ENSCHIG00000018960	ENSECAG00000006991	ENSMUSG00000020717	MGP_SPRETEiJ_G0018170	ENSSSCG00000017277	29583	NA	NA	NA	123.981	375.35	30.489	72.745	1.0485	2.6435	2.479	6.253	3.929	2.225	118.633	101.493	0.567	1.502	1.9415	11.9095	0.5	0.597	375.35	320.994	0.5	641.988	375.35	0.597	628.727
BSG	2	basigin (Ok blood group) (goat, buffalo, pig, rat, horse, sheep) | basigin (mouse - M. musculus, cow, mouse - M. spretus)	9	101114353	102406675	ENSBTAG00000016648	102183059	ENSECAG00000012389	ENSMUSG00000023175	MGP_SPRETEiJ_G0016354	100141312	ENSRNOG00000008414	NA	NA	NA	0	0	0	0	275.688	175.475	191.395	142.659	29.54	33.655	51.977	45.327	265.728	141.625	320.994	256.029	251.928	374.699	374.699	373.99	0	#DIV/0!	374.699	0	#DIV/0!
DDX3X	4	DEAD-box helicase 3 X-linked (buffalo, cow) | DEAD-box helicase 3, X-linked (goat, horse, rat, pig) | DEAD (Asp-Glu-Ala-Asp) box helicase 3, X-linked (sheep) | DEAD/H (Asp-Glu-Ala-Asp/His) box polypeptide 3, X-linked (mouse - M. musculus, mouse - M. spretus)	9	ENSOARG00000002433	102390483	ENSBTAG00000035907	ENSCHIG00000024903	ENSECAG00000009901	ENSMUSG00000000787	MGP_SPRETEiJ_G0034092	ENSSSCG00000012252	ENSRNOG00000023383	NA	NA	NA	307.713	276.342	237.698	233.363	254.285	249.894	244.668	269.961	144.531	335.42	336.12	329.183	153.268	125.441	373.99	280.837	281.875	245.293	373.99	373.99	144.531	2.58761	335.42	125.441	2.67393
TNFAIP3	2	tumor necrosis factor, alpha-induced protein 3 (mouse - M. spretus, sheep, mouse - M. musculus) | TNF alpha induced protein 3 (goat, buffalo, pig, rat, horse, cow)	9	ENSOARG00000000569	102412133	ENSBTAG00000000436	ENSCHIG00000021461	ENSECAG00000009626	ENSMUSG00000019850	MGP_SPRETEiJ_G0015954	ENSSSCG00000004154	ENSRNOG00000049517	NA	NA	NA	5.2755	11.3	1.11	12.088	3.947	50.518	6.4385	208.739	0.925	15.118	11.494	47.565	24.3325	373.816	28.0325	184.162	19.165	168.715	373.816	373.288	0.925	403.555	373.816	11.3	33.0811
P2RX4	3	purinergic receptor P2X, ligand-gated ion channel 4 (mouse - M. spretus, mouse - M. musculus) | purinergic receptor P2X 4 (cow, pig, rat, horse, buffalo, goat) | purinergic receptor P2X, ligand gated ion channel, 4 (sheep)	9	ENSOARG00000015214	102396626	ENSBTAG00000010812	ENSCHIG00000022913	ENSECAG00000023752	ENSMUSG00000029470	MGP_SPRETEiJ_G0028709	ENSSSCG00000051205	ENSRNOG00000001300	NA	NA	NA	133.701	88.781	37.698	34.585	37.394	42.7765	86.407	81.4015	32.229	28.052	45.74	33.065	325.196	332.303	373.288	235.352	174.162	169.269	373.288	373.288	32.229	11.5824	332.303	28.052	11.8459
TOR3A	2	torsin family 3 member A (horse, pig, buffalo, goat, cow) | torsin family 3, member A (mouse - M. spretus, rat, sheep, mouse - M. musculus)	9	ENSOARG00000016460	102401147	ENSBTAG00000014006	ENSCHIG00000021431	ENSECAG00000017956	ENSMUSG00000060519	MGP_SPRETEiJ_G0015545	ENSSSCG00000015525	ENSRNOG00000004307	NA	NA	NA	38.1285	31.803	12.203	11.005	33.312	161.611	20.7895	35.222	7.81	12.77	17.027	33.013	70.706	372.875	43.528	243.446	11.677	73.251	372.875	372.753	7.81	47.7277	372.875	11.005	33.8823
PSTPIP1	2	proline-serine-threonine phosphatase interacting protein 1 (horse, sheep, pig, buffalo, goat, cow) | proline-serine-threonine phosphatase-interacting protein 1 (mouse - M. spretus, rat, mouse - M. musculus)	9	ENSOARG00000001650	102416670	ENSBTAG00000021144	ENSCHIG00000019657	ENSECAG00000002988	ENSMUSG00000032322	MGP_SPRETEiJ_G0033390	ENSSSCG00000001867	ENSRNOG00000016413	NA	NA	NA	113.368	100.312	7.678	6.419	118.965	111.517	117.1	26.847	21.189	7.703	27.874	21.585	85.8095	75.375	372.753	155.571	130.574	190.124	372.753	372.753	7.678	48.5482	190.124	6.419	29.6189
SKAP2	2	src family associated phosphoprotein 2 (mouse - M. musculus, mouse - M. spretus) | src kinase associated phosphoprotein 2 (cow, goat, buffalo, pig, rat, horse, sheep)	9	ENSOARG00000009949	102405542	ENSBTAG00000005650	ENSCHIG00000011784	ENSECAG00000020343	ENSMUSG00000059182	MGP_SPRETEiJ_G0029382	ENSSSCG00000016708	ENSRNOG00000012228	NA	NA	NA	155.017	162.621	49.674	54.027	206.614	219.978	266.719	294.255	102.275	136.129	101.371	113.511	219.237	264.418	330.479	372.246	195.43	162.309	372.246	330.479	49.674	6.65297	372.246	54.027	6.89
MEFV	2	Mediterranean fever (mouse - M. musculus, mouse - M. spretus, rat, sheep, goat) | MEFV, pyrin innate immunity regulator (buffalo, horse, pig, cow)	9	ENSOARG00000001557	102398355	ENSBTAG00000019123	102186453	ENSECAG00000006916	ENSMUSG00000022534	MGP_SPRETEiJ_G0021279	100517333	ENSRNOG00000008134	NA	NA	NA	8.3885	87.143	0.791	7.87	3.6045	101.706	3.794	371.67	0.168	1.726	1.154	4.988	7.728	71.442	0.7475	16.5205	0.894	1.365	371.67	190.396	0.168	1133.31	371.67	1.365	272.286
PSMD8	2	proteasome 26S subunit, non-ATPase 8 (rat, horse, pig, buffalo, goat, cow) | proteasome (prosome, macropain) 26S subunit, non-ATPase, 8 (sheep, mouse - M. spretus, mouse - M. musculus)	9	ENSOARG00000005604	102415305	ENSBTAG00000031641	ENSCHIG00000026335	100064192	ENSMUSG00000030591	MGP_SPRETEiJ_G0030572	ENSSSCG00000036658	ENSRNOG00000037580	NA	NA	NA	148.287	243.737	283.761	270.761	225.41	209.028	151.922	153.424	52.77	42.329	102.238	103.302	371.351	189.77	190.396	128.666	76.755	78.358	371.351	371.351	52.77	7.03717	270.761	42.329	6.39658
SERBP1	3	SERPINE1 mRNA binding protein 1 (pig, sheep, horse, buffalo, goat, cow) | Serpine1 mRNA binding protein 1 (rat) | serpine1 mRNA binding protein 1 (mouse - M. musculus, mouse - M. spretus)	9	ENSOARG00000011282	102400973	ENSBTAG00000012957	ENSCHIG00000026670	ENSECAG00000014617	ENSMUSG00000036371	MGP_SPRETEiJ_G0029477	ENSSSCG00000003798	ENSRNOG00000005890	NA	NA	NA	210.177	201.386	371.001	351.964	208.827	172.054	273.781	194.638	124.178	85.165	359.918	303.262	324.048	257.987	318.928	277.361	234.457	152.669	371.001	371.001	124.178	2.98765	351.964	85.165	4.13273
ARG2	2	arginase 2 (cow, buffalo, goat, sheep, rat, horse, pig) | arginase type II (mouse - M. spretus, mouse - M. musculus)	9	ENSOARG00000021170	102406467	ENSBTAG00000001945	ENSCHIG00000017233	ENSECAG00000016534	ENSMUSG00000021125	MGP_SPRETEiJ_G0018732	ENSSSCG00000002294	ENSRNOG00000053811	NA	NA	NA	18.441	153.748	6.649	20.548	24.0065	166.668	52.6785	370.801	44.034	25.569	11.508	7.819	0.8735	19.4085	2.5125	29.013	3.381	2.127	370.801	85.652	0.8735	98.0561	370.801	2.127	174.331
TCN2	2	transcobalamin 2 (pig, horse, rat, mouse - M. spretus, goat, mouse - M. musculus, cow, buffalo) | transcobalamin II (sheep)	9	ENSOARG00000008392	102409343	ENSBTAG00000002770	ENSCHIG00000006489	ENSECAG00000020874	ENSMUSG00000020432	MGP_SPRETEiJ_G0016860	ENSSSCG00000010011	ENSRNOG00000004280	NA	NA	NA	43.583	32.256	39.09	31.501	19.887	15.846	79.7735	48.0455	352.344	370.385	51.757	36.831	58.3515	25.4235	85.652	48.05	90.908	57.118	370.385	352.344	19.887	17.7173	370.385	15.846	23.374
B4GALT5	3	beta-1,4-galactosyltransferase 5 (horse, rat, pig, goat, buffalo, cow) | UDP-Gal:betaGlcNAc beta 1,4-galactosyltransferase, polypeptide 5 (mouse - M. musculus, mouse - M. spretus) | UDP-Gal:betaGlcNAc beta 1,4- galactosyltransferase, polypeptide 5 (sheep)	9	ENSOARG00000012845	102396931	ENSBTAG00000012626	ENSCHIG00000017253	ENSECAG00000022249	ENSMUSG00000017929	MGP_SPRETEiJ_G0025625	ENSSSCG00000007465	ENSRNOG00000008283	NA	NA	NA	56.252	43.5695	13.688	12.454	53.729	50.9165	34.2905	111.894	8.599	27.581	82.759	110.872	115.067	369.377	78.349	109.151	213.149	358.718	369.377	213.149	8.599	24.7876	369.377	12.454	29.6593
G3BP2	2	GTPase activating protein (SH3 domain) binding protein 2 (mouse - M. spretus, sheep, mouse - M. musculus) | G3BP stress granule assembly factor 2 (goat, buffalo, pig, horse, rat, cow)	9	ENSOARG00000015652	102390449	ENSBTAG00000014041	ENSCHIG00000013864	ENSECAG00000007917	ENSMUSG00000029405	MGP_SPRETEiJ_G0028405	ENSSSCG00000022940	ENSRNOG00000002433	NA	NA	NA	118.408	70.0825	75.343	67.018	81.5845	68.493	102.858	81.8685	37.009	38.242	115.339	118.383	123.324	368.632	118.087	110.816	55.828	75.689	368.632	123.324	37.009	3.33227	368.632	38.242	9.63944
SEMA4A	2	semaphorin 4A (horse, rat, pig, buffalo, goat, cow) | sema domain, immunoglobulin domain (Ig), transmembrane domain (TM) and short cytoplasmic domain, (semaphorin) 4A (sheep, mouse - M. spretus, mouse - M. musculus)	9	ENSOARG00000005579	102390725	ENSBTAG00000012228	ENSCHIG00000022763	ENSECAG00000008622	ENSMUSG00000028064	MGP_SPRETEiJ_G0026111	ENSSSCG00000006495	ENSRNOG00000019737	NA	NA	NA	7.756	7.2	2.146	1.971	12.6375	7.595	24.8605	29.0725	23.423	61.662	33.579	144.821	27.783	25.7725	34.189	333.354	81.938	368.188	368.188	367.647	2.146	171.317	368.188	1.971	186.803
NUCB1	1	nucleobindin 1	9	ENSOARG00000012427	102398871	ENSBTAG00000002378	ENSCHIG00000013776	ENSECAG00000013307	ENSMUSG00000030824	MGP_SPRETEiJ_G0030822	ENSSSCG00000003150	ENSRNOG00000020889	NA	NA	NA	178.906	141.488	128.584	117.757	87.9165	72.538	76.4045	75.162	12.798	14.522	26.719	35.796	321.877	143.567	367.647	207.256	141.392	136.098	367.647	367.647	12.798	28.7269	207.256	14.522	14.2719
CCT2	3	chaperonin containing TCP1 subunit 2 (horse, rat, pig, buffalo, goat, cow) | chaperonin containing TCP1 subunit 2 [Source:VGNC Symbol;Acc:VGNC:26995] (assigned to orthologue: ENSBTAG00000019156), chaperonin containing TCP1 subunit 2 [Source:HGNC Symbol;Acc:HGNC:1615] (assigned to orthologue: ENSCHIG00000025742) (sheep) | chaperonin containing Tcp1, subunit 2 (beta) (mouse - M. spretus, mouse - M.…	9	ENSOARG00000020314	102406908	ENSBTAG00000019156	ENSCHIG00000025742	ENSECAG00000020755	ENSMUSG00000034024	MGP_SPRETEiJ_G0016650	ENSSSCG00000000496	ENSRNOG00000021317	NA	NA	NA	217.679	200.886	277.801	285.137	139.368	102.686	145.685	100.056	128.05	104.037	367.484	255.867	215.781	125.35	117.078	133.572	155.107	119.735	367.484	367.484	117.078	3.13881	285.137	100.056	2.84977
APLP2	2	amyloid beta (A4) precursor-like protein 2 (sheep, mouse - M. spretus, mouse - M. musculus) | amyloid beta precursor like protein 2 (buffalo, goat, pig, rat, horse, cow)	9	ENSOARG00000014725	102400769	ENSBTAG00000016168	ENSCHIG00000011105	ENSECAG00000021265	ENSMUSG00000031996	MGP_SPRETEiJ_G0033060	ENSSSCG00000015244	ENSRNOG00000047179	NA	NA	NA	117.23	76.454	90.566	92.654	204.981	243.128	167.061	175.5	19.888	30.388	124.234	124.668	259.041	111.216	366.81	160.443	217	171.454	366.81	366.81	19.888	18.4438	243.128	30.388	8.00079
CD81	3	Cd81 molecule (rat) | CD81 antigen (mouse - M. spretus, mouse - M. musculus) | CD81 molecule (cow, sheep, horse, pig, goat, buffalo)	9	ENSOARG00000003182	102392396	ENSBTAG00000047495	ENSCHIG00000009589	ENSECAG00000024654	ENSMUSG00000037706	MGP_SPRETEiJ_G0031844	ENSSSCG00000039243	ENSRNOG00000020451	NA	NA	NA	366.723	263.711	263.56	255.057	106.302	192.125	77.775	135.929	27.074	52.356	187.93	248.188	192.034	75.9845	109.316	49.6695	340.76	230.594	366.723	366.723	27.074	13.5452	263.711	49.6695	5.3093
TCP1	2	t-complex 1 (rat, horse, sheep, pig, goat, buffalo, cow) | t-complex protein 1 (mouse - M. musculus, mouse - M. spretus)	9	ENSOARG00000004554	102405354	ENSBTAG00000002829	ENSCHIG00000016503	ENSECAG00000017953	ENSMUSG00000068039	MGP_SPRETEiJ_G0021977	ENSSSCG00000004048	ENSRNOG00000014160	NA	NA	NA	218.642	188.535	344.543	366.227	144.331	113.473	171.315	133.132	68.851	47.839	157.418	132.402	223.715	182.462	191.71	294.94	147.335	136.581	366.227	344.543	68.851	5.00418	366.227	47.839	7.65541
RAP1A	2	RAP1A, member of RAS oncogene family (sheep, rat, horse, pig, goat, buffalo, cow) | RAS-related protein 1a (mouse - M. musculus, mouse - M. spretus)	9	ENSOARG00000019632	102394947	ENSBTAG00000050904	ENSCHIG00000017703	ENSECAG00000016434	ENSMUSG00000068798	MGP_SPRETEiJ_G0026425	ENSSSCG00000006785	ENSRNOG00000032463	NA	NA	NA	155.879	105.543	155.209	155.339	174.32	155.361	196.503	125.912	18.028	18.966	71.191	64.552	325.149	365.981	179.409	247.518	49.078	40.969	365.981	325.149	18.028	18.0358	365.981	18.966	19.2967
RTRAF	1	RNA transcription, translation and transport factor	9	ENSOARG00000020703	102412984	ENSBTAG00000021944	ENSCHIG00000018490	ENSECAG00000012600	ENSMUSG00000021807	MGP_SPRETEiJ_G0019856	ENSSSCG00000005029	ENSRNOG00000000340	NA	NA	NA	37.8205	27.453	331.211	318.608	161.999	89.1995	153.671	72.907	67.794	51.467	201.328	161.463	218.556	365.397	82.135	75.9555	127.523	95.978	365.397	331.211	37.8205	8.75745	365.397	27.453	13.3099
LY86	1	lymphocyte antigen 86	9	ENSOARG00000018347	102416369	ENSBTAG00000031444	ENSCHIG00000000721	ENSECAG00000016805	ENSMUSG00000021423	MGP_SPRETEiJ_G0019315	ENSSSCG00000032355	ENSRNOG00000000137	NA	NA	NA	10.527	5.589	0.531	0.242	12.4185	7.641	9.5925	5.2715	2.646	2.02	14.81	17.1	131.128	365.262	36.417	65.259	10.354	14.379	365.262	131.128	0.531	246.945	365.262	0.242	1509.35
DYNC1I2	2	dynein, cytoplasmic 1, intermediate chain 2 (sheep) | dynein cytoplasmic 1 intermediate chain 2 (goat, pig, mouse - M. spretus, rat, horse, buffalo, cow, mouse - M. musculus)	9	ENSOARG00000001885	102412220	ENSBTAG00000002646	ENSCHIG00000025418	ENSECAG00000007660	ENSMUSG00000027012	MGP_SPRETEiJ_G0024564	ENSSSCG00000015948	ENSRNOG00000009781	NA	NA	NA	103.785	74.695	116.44	110.538	112.793	77.8825	131.156	87.764	48.739	42.175	137.219	115.601	129.156	365.238	105.293	117.865	74.605	72.319	365.238	351.763	48.739	7.21728	365.238	42.175	8.66005
BRI3	1	brain protein I3	9	ENSOARG00000000797	102405539	ENSBTAG00000022825	ENSCHIG00000005545	100629883	ENSMUSG00000047843	MGP_SPRETEiJ_G0029001	ENSSSCG00000037605	ENSRNOG00000001009	NA	NA	NA	317.943	179.389	146.913	115.524	364.921	224.514	201.087	171.212	1.142	1.501	110.447	93.452	311	244.007	351.763	295.24	169.513	134.145	364.921	364.921	1.142	319.546	295.24	1.501	196.696
NT5E	3	5'-nucleotidase, ecto (CD73) (sheep) | 5' nucleotidase, ecto (rat, mouse - M. spretus, mouse - M. musculus) | 5'-nucleotidase ecto (cow, horse, pig, buffalo, goat)	9	ENSOARG00000013284	102396569	ENSBTAG00000048655	ENSCHIG00000010651	ENSECAG00000009420	ENSMUSG00000032420	MGP_SPRETEiJ_G0033645	ENSSSCG00000004291	ENSRNOG00000011071	NA	NA	NA	2.2255	1.427	139.036	113.921	0.032	0.007	1.5255	0.946	1.685	1.469	364.227	239.813	0.0415	0.051	0.1555	0.0735	25.781	15.41	364.227	364.227	0.032	11382.1	239.813	0.007	34259
PSMA4	4	proteasome 20S subunit alpha 4 (rat) | proteasome (prosome, macropain) subunit, alpha type, 4 (sheep) | proteasome (prosome, macropain) subunit, alpha type 4 (mouse - M. spretus, mouse - M. musculus) | proteasome subunit alpha 4 (buffalo, goat, pig, horse, cow)	9	ENSOARG00000000996	102394294	ENSBTAG00000014440	ENSCHIG00000011938	ENSECAG00000009632	ENSMUSG00000032301	MGP_SPRETEiJ_G0033378	ENSSSCG00000036924	ENSRNOG00000013493	NA	NA	NA	115.077	126.238	189.302	211.289	192.506	193.723	138.695	161.955	64.02	55.672	184.012	213.353	177.531	364.168	158.452	333.147	133.728	144.161	364.168	364.101	64.02	5.68729	364.168	55.672	6.5413
EDEM1	2	ER degradation enhancing alpha-mannosidase like protein 1 (cow, horse, rat, pig, buffalo, goat) | ER degradation enhancer, mannosidase alpha-like 1 (mouse - M. musculus, sheep, mouse - M. spretus)	9	ENSOARG00000007760	102413669	ENSBTAG00000012904	ENSCHIG00000011192	ENSECAG00000023369	ENSMUSG00000030104	MGP_SPRETEiJ_G0029734	ENSSSCG00000034197	ENSRNOG00000055365	NA	NA	NA	41.991	38.693	29.879	47.066	40.9265	26.883	79.426	56.674	39.995	51.89	171.299	187.553	167.882	142.785	364.101	180.542	108.515	82.892	364.101	364.101	29.879	12.1858	187.553	26.883	6.97664
BCAP31	2	B-cell receptor-associated protein 31 (goat, rat, sheep, pig) | B cell receptor associated protein 31 (horse, mouse - M. spretus, buffalo, mouse - M. musculus, cow)	9	ENSOARG00000007184	102414483	ENSBTAG00000020547	ENSCHIG00000012576	ENSECAG00000022787	ENSMUSG00000002015	MGP_SPRETEiJ_G0034311	ENSSSCG00000012772	ENSRNOG00000055756	NA	NA	NA	363.998	284.797	243.393	206.193	358.436	244.772	351.883	225.402	180.369	157.521	356.547	309.623	170.698	170.612	122.549	91.8005	264.177	183.717	363.998	363.998	122.549	2.97022	309.623	91.8005	3.37278
IL27	1	interleukin 27	9	ENSOARG00000003180	102408812	ENSBTAG00000018015	ENSCHIG00000010751	ENSECAG00000014957	ENSMUSG00000044701	MGP_SPRETEiJ_G0031568	ENSSSCG00000039300	ENSRNOG00000019170	NA	NA	NA	10.419	32.344	2.291	7.147	3.812	135.32	18.2175	363.723	0.664	32.357	2.744	32.417	0.713	187.003	1.73	71.88	1.023	72.604	363.723	362.916	0.664	546.56	363.723	7.147	50.8916
SYNGR2	1	synaptogyrin 2	9	101114289	102394588	ENSBTAG00000019069	ENSCHIG00000008367	ENSECAG00000021946	ENSMUSG00000048277	MGP_SPRETEiJ_G0018314	110255959	ENSRNOG00000050547	NA	NA	NA	1.32	2.0345	21.978	16.755	68.2805	54.0125	27.915	34.8805	43.103	52.756	0.045	0.045	226.099	119.367	362.916	285.31	115.392	84.78	362.916	362.916	0.045	8064.8	285.31	0.045	6340.21
METRNL	3	meteorin-like, glial cell differentiation regulator (rat) | meteorin like, glial cell differentiation regulator (goat, buffalo, horse, pig, cow) | meteorin, glial cell differentiation regulator-like (mouse - M. musculus, mouse - M. spretus, sheep)	9	ENSOARG00000015857	102398405	ENSBTAG00000004787	ENSCHIG00000020298	ENSECAG00000000074	ENSMUSG00000039208	MGP_SPRETEiJ_G0018413	ENSSSCG00000017137	ENSRNOG00000046202	NA	NA	NA	139.535	333.101	92.074	85.101	133.451	362.437	112.763	129.892	25.346	42.328	80.613	60.155	235.292	47.0905	204.152	119.473	118.454	76.374	362.437	235.292	25.346	9.28322	362.437	42.328	8.56257
CFB	1	complement factor B	9	101115072	102404663	ENSBTAG00000046158	ENSCHIG00000022942	ENSECAG00000011854	ENSMUSG00000090231	MGP_SPRETEiJ_G0022384	100124383	ENSRNOG00000051158	mouse - M. musculus (Cfb/ENSMUSG00000090231)	NA	NA	0.216	1.509	0.126	2.394	0.878	10.2375	7.2015	335.56	0.244	1.136	0	0	11.304	361.476	3.129	277.972	0.491	3.239	361.476	212.848	0	#DIV/0!	361.476	0	#DIV/0!
HNRNPAB	1	heterogeneous nuclear ribonucleoprotein A/B	9	ENSOARG00000006311	102406490	ENSBTAG00000013627	ENSCHIG00000021687	111767711	ENSMUSG00000020358	MGP_SPRETEiJ_G0017155	100127170	ENSRNOG00000046272	NA	NA	NA	159.236	179.667	338.5	360.956	114.312	76.9785	175.101	96.45	9.86	6.376	30.278	24.283	220.798	203.397	212.848	232.314	3.429	15.837	360.956	338.5	3.429	98.7168	360.956	6.376	56.6117
CXCR4	2	chemokine (C-X-C motif) receptor 4 (mouse - M. musculus, mouse - M. spretus) | C-X-C motif chemokine receptor 4 (goat, buffalo, pig, rat, sheep, horse, cow)	9	ENSOARG00000010462	102394323	ENSBTAG00000001060	ENSCHIG00000013798	ENSECAG00000003837	ENSMUSG00000045382	MGP_SPRETEiJ_G0015355	ENSSSCG00000039416	ENSRNOG00000003866	NA	NA	NA	188.007	61.428	20.707	50.419	155.248	304.382	170.458	360.81	8.607	3.406	43.988	112.865	172.413	2.036	194.158	9.2105	233.904	117.949	360.81	233.904	8.607	27.176	360.81	2.036	177.215
SLC6A12	3	solute carrier family 6 (neurotransmitter transporter, betaine/GABA), member 12 (mouse - M. musculus, mouse - M. spretus) | solute carrier family 6 (neurotransmitter transporter), member 12 (sheep) | solute carrier family 6 member 12 (goat, buffalo, pig, horse, rat, cow)	9	ENSOARG00000011751	102391601	ENSBTAG00000038415	ENSCHIG00000013596	ENSECAG00000036638	ENSMUSG00000030109	MGP_SPRETEiJ_G0029848	ENSSSCG00000000749	ENSRNOG00000013547	NA	NA	NA	0.348	0.5265	0.548	0.686	0.8325	1.0395	1.657	1.3455	0.077	0.206	0.161	0.7	19.58	28.0065	79.3285	290.561	359.361	332.151	359.361	359.361	0.077	4667.03	332.151	0.206	1612.38
PARP12	2	poly(ADP-ribose) polymerase family member 12 (cow, goat, buffalo, horse, sheep, pig) | poly (ADP-ribose) polymerase family, member 12 (mouse - M. musculus, mouse - M. spretus, rat)	9	ENSOARG00000012408	102397519	ENSBTAG00000016546	ENSCHIG00000014673	ENSECAG00000022601	ENSMUSG00000038507	MGP_SPRETEiJ_G0029241	ENSSSCG00000016502	ENSRNOG00000008196	NA	NA	NA	14.373	22.5565	8.946	12.356	28.9685	150.289	35.049	134.548	18.571	69.878	31.242	168.919	54.852	358.846	7.3615	117.251	22.852	157.466	358.846	54.852	7.3615	7.4512	358.846	12.356	29.0422
MYL9	3	myosin, light chain 9, regulatory (sheep) | myosin, light polypeptide 9, regulatory (mouse - M. spretus, mouse - M. musculus) | myosin light chain 9 (cow, rat, horse, pig, goat, buffalo)	9	ENSOARG00000015847	102390609	ENSBTAG00000011473	ENSCHIG00000021010	ENSECAG00000007545	ENSMUSG00000067818	MGP_SPRETEiJ_G0025483	ENSSSCG00000036402	ENSRNOG00000020246	NA	NA	NA	0.0515	0.021	358.748	232.936	0.2945	0.1165	16.6115	6.585	0.06	0	0.371	0.273	0	0	0	0	0	0.045	358.748	358.748	0	#DIV/0!	232.936	0	#DIV/0!
INSIG1	1	insulin induced gene 1	9	ENSOARG00000006609	102409610	ENSBTAG00000001592	ENSCHIG00000023323	ENSECAG00000020022	ENSMUSG00000045294	MGP_SPRETEiJ_G0028032	ENSSSCG00000016420	ENSRNOG00000006859	NA	NA	NA	48.3105	21.071	13.509	7.905	80.6795	40.7745	30.25	34.0845	358.474	223.166	103.254	81.572	65.0165	43.704	197.34	224.663	41.038	55.303	358.474	358.474	13.509	26.5359	224.663	7.905	28.4204
FSTL1	2	follistatin like 1 (cow, horse, pig, goat, buffalo) | follistatin-like 1 (mouse - M. spretus, rat, sheep, mouse - M. musculus)	9	ENSOARG00000019900	102400106	ENSBTAG00000022155	ENSCHIG00000019503	ENSECAG00000017891	ENSMUSG00000022816	MGP_SPRETEiJ_G0021631	ENSSSCG00000039426	ENSRNOG00000002746	NA	NA	NA	0.4155	0.4035	305.865	357.879	5.031	4.694	1.3635	1.687	4.044	3.592	3.471	3.988	14.7275	2.0775	14.111	7.215	0.573	0.376	357.879	305.865	0.4155	736.137	357.879	0.376	951.806
AFTPH	1	aftiphilin	9	ENSOARG00000020010	102411615	ENSBTAG00000009299	ENSCHIG00000009404	ENSECAG00000012175	ENSMUSG00000049659	MGP_SPRETEiJ_G0016962	ENSSSCG00000008363	ENSRNOG00000005411	NA	NA	NA	42.096	27.7005	16.162	13.015	26.103	25.17	43.3845	22.649	15.414	39.047	52.387	50.006	56.5905	357.529	54.2825	93.355	41.866	39.348	357.529	56.5905	15.414	3.67137	357.529	13.015	27.4705
AZI2	2	5-azacytidine induced 2 (cow, goat, buffalo, pig, rat, horse, sheep) | 5-azacytidine induced gene 2 (mouse - M. spretus, mouse - M. musculus)	9	ENSOARG00000014591	102392210	ENSBTAG00000004117	ENSCHIG00000017018	ENSECAG00000020392	ENSMUSG00000039285	MGP_SPRETEiJ_G0033932	ENSSSCG00000028258	ENSRNOG00000010096	NA	NA	NA	49.0535	48.757	51.257	61.027	71.856	124.811	266.527	215.336	20.12	36.058	27.143	34.36	60.4365	357.512	44.002	133.716	30.651	47.215	357.512	305.112	20.12	15.1646	357.512	34.36	10.4049
DHRS3	2	dehydrogenase/reductase 3 (rat, horse, pig, buffalo, goat, cow) | dehydrogenase/reductase (SDR family) member 3 (mouse - M. musculus, mouse - M. spretus, sheep)	9	ENSOARG00000014744	102404826	ENSBTAG00000024493	ENSCHIG00000008787	ENSECAG00000013582	ENSMUSG00000066026	MGP_SPRETEiJ_G0027771	ENSSSCG00000003439	ENSRNOG00000015736	NA	NA	NA	5.8175	0.373	5.146	1.046	30.065	10.797	55.0825	31.1445	8.261	11.412	10.97	8.534	357.393	93.302	305.112	135.451	13.473	7.883	357.393	357.393	5.146	69.4506	135.451	0.373	363.138
CP	2	ceruloplasmin (mouse - M. musculus, cow, buffalo, rat, horse, mouse - M. spretus, pig, goat) | ceruloplasmin (ferroxidase) (sheep)	9	ENSOARG00000005049	102404988	ENSBTAG00000012164	ENSCHIG00000014080	ENSECAG00000012064	ENSMUSG00000003617	MGP_SPRETEiJ_G0025807	ENSSSCG00000011700	ENSRNOG00000011913	NA	NA	NA	0.2825	0.1975	0.138	0.138	0.2365	0.103	2.7175	2.2835	0.092	0.049	0.701	0.529	8.397	357.32	16.322	112.434	17.834	23.73	357.32	172.142	0.092	1871.11	357.32	0.049	7292.23
RRBP1	1	ribosome binding protein 1	9	ENSOARG00000017736	102407747	ENSBTAG00000015438	ENSCHIG00000022721	ENSECAG00000014760	ENSMUSG00000027422	MGP_SPRETEiJ_G0025296	ENSSSCG00000024692	ENSRNOG00000005958	NA	NA	NA	41.1475	30.825	131.197	118.166	31.143	39.334	48.327	55.054	18.283	31.022	64.221	67.41	162.118	356.747	172.142	350.175	108.205	186.195	356.747	323.938	18.283	17.718	356.747	30.825	11.5733
UBL3	2	ubiquitin-like 3 (mouse - M. spretus, rat, sheep, mouse - M. musculus) | ubiquitin like 3 (cow, goat, buffalo, horse, pig)	9	ENSOARG00000011971	102413581	ENSBTAG00000012170	ENSCHIG00000005881	ENSECAG00000001318	ENSMUSG00000001687	MGP_SPRETEiJ_G0029044	100517418	ENSRNOG00000000921	NA	NA	NA	254.111	210.953	78.478	117.811	87.105	50.556	111.525	144.647	64.702	75.507	55.556	54.049	356.477	277.697	323.938	337.959	31.954	23.479	356.477	356.477	31.954	11.1559	337.959	23.479	14.3941
REXO2	1	RNA exonuclease 2	9	ENSOARG00000001040	102411384	ENSBTAG00000005843	ENSCHIG00000009264	ENSECAG00000005988	ENSMUSG00000032026	MGP_SPRETEiJ_G0033305	ENSSSCG00000015056	ENSRNOG00000018939	NA	NA	NA	94.153	61.101	119.919	110.808	79.68	35.777	356.423	169.29	133.105	97.431	78.405	57.282	114.361	78.768	78.8815	90.1555	137.581	85.974	356.423	356.423	78.405	4.54592	169.29	35.777	4.7318
SNURF	1	SNRPN upstream reading frame	9	105601857	102405023	282076	102175942	100050644	ENSMUSG00000102627	MGP_SPRETEiJ_G0030919	110258917	ENSRNOG00000054391	NA	NA	NA	356.147	281.683	194.554	172.325	297.437	201.444	17.0795	14.242	26.21	22.268	4.962	5.401	0	0	0	0	0.439	0.43	356.147	356.147	0	#DIV/0!	281.683	0	#DIV/0!
SARS	2	seryl-tRNA synthetase (buffalo, goat, rat, sheep, horse, pig, cow) | seryl-aminoacyl-tRNA synthetase (mouse - M. musculus, mouse - M. spretus)	9	ENSOARG00000019108	102400944	ENSBTAG00000012962	ENSCHIG00000019575	ENSECAG00000020190	ENSMUSG00000068739	MGP_SPRETEiJ_G0026481	ENSSSCG00000006835	ENSRNOG00000020255	NA	NA	NA	350.84	355.95	289.698	292.851	230.419	339.566	76.8055	115.111	28.753	19.638	67.761	60.99	119.681	41.0825	169.848	82.109	105.988	74.378	355.95	350.84	28.753	12.2019	355.95	19.638	18.1255
MAN2B1	3	mannosidase alpha class 2B member 1 (cow, horse, pig, buffalo, goat) | mannosidase, alpha, class 2B, member 1 (rat, sheep) | mannosidase 2, alpha B1 (mouse - M. musculus, mouse - M. spretus)	9	ENSOARG00000012384	102397437	ENSBTAG00000006241	ENSCHIG00000001921	100064359	ENSMUSG00000005142	MGP_SPRETEiJ_G0032451	100518647	ENSRNOG00000023910	NA	NA	NA	355.791	254.795	50.598	44.764	232.484	150.531	259.071	159.073	8.155	6.607	57.695	54.391	266.885	140.004	127.938	84.3505	76.929	52.193	355.791	355.791	8.155	43.6286	254.795	6.607	38.5644
CLN3	3	ceroid-lipofuscinosis, neuronal 3 (sheep, rat) | ceroid lipofuscinosis, neuronal 3, juvenile (Batten, Spielmeyer-Vogt disease) (mouse - M. spretus, mouse - M. musculus) | CLN3, battenin (goat, buffalo, horse, pig, cow)	9	ENSOARG00000002994	102407712	ENSBTAG00000018000	102182749	100064282	ENSMUSG00000030720	MGP_SPRETEiJ_G0031566	100127354	ENSRNOG00000019103	NA	NA	NA	21.2045	27.6125	13.232	11.842	165.058	159.556	46.4755	76.6345	1.428	1.923	19.938	23.051	207.731	155.536	281.868	355.764	50.525	43.395	355.764	281.868	1.428	197.387	355.764	1.923	185.005
GPR34	1	G protein-coupled receptor 34	9	ENSOARG00000019345	102392795	ENSBTAG00000020144	ENSCHIG00000007570	ENSECAG00000003173	ENSMUSG00000040229	MGP_SPRETEiJ_G0034095	ENSSSCG00000022309	ENSRNOG00000039759	NA	NA	NA	5.4775	1.097	0.557	0.148	12.5825	3.5435	98.1315	2.1105	198.905	145.5	355.437	100.132	0.786	0.1045	13.363	0.7255	14.668	0.749	355.437	355.437	0.557	638.127	145.5	0.1045	1392.34
SSR1	2	signal sequence receptor subunit 1 (horse, rat, sheep, buffalo, goat, cow) | signal sequence receptor, alpha (mouse - M. spretus, pig, mouse - M. musculus)	9	ENSOARG00000018017	102413832	ENSBTAG00000022731	ENSCHIG00000021769	ENSECAG00000019520	ENSMUSG00000021427	MGP_SPRETEiJ_G0019317	ENSSSCG00000001022	ENSRNOG00000014165	NA	NA	NA	47.7585	48.94	321.996	354.949	262.678	171.424	273.414	133.054	137.449	119.906	140.653	149.976	196.072	150.067	94.7055	96.273	140.092	127.254	354.949	321.996	47.7585	6.74217	354.949	48.94	7.25274
PCLAF	1	PCNA clamp associated factor	9	ENSOARG00000020743	102402944	ENSBTAG00000039462	ENSCHIG00000026661	100053775	ENSMUSG00000040204	MGP_SPRETEiJ_G0033510	ENSSSCG00000004554	ENSRNOG00000016561	goat (ENSCHIG00000026661), sheep (ENSOARG00000020743)	NA	NA	37.8725	20.037	68.71	72.714	104.115	55.8305	119.763	61.955	5.116	3.189	243.403	194.536	53.731	6.193	36.496	2.1285	354.717	93.174	354.717	354.717	5.116	69.3348	194.536	2.1285	91.3958
CEPT1	2	choline/ethanolamine phosphotransferase 1 (buffalo, goat, rat, sheep, horse, pig, cow) | choline/ethanolaminephosphotransferase 1 (mouse - M. musculus, mouse - M. spretus)	9	ENSOARG00000019490	102404689	ENSBTAG00000020169	ENSCHIG00000022947	ENSECAG00000009032	ENSMUSG00000040774	MGP_SPRETEiJ_G0026438	ENSSSCG00000029918	ENSRNOG00000017723	NA	NA	NA	38.087	23.3735	25.595	22.416	68.563	37.616	65.374	51.4595	15.995	30.245	85.782	137.755	94.1065	302.267	107.407	354.277	50.751	97.329	354.277	107.407	15.995	6.71507	354.277	22.416	15.8046
NUTF2	3	nuclear transport factor 2 [Source:HGNC Symbol;Acc:HGNC:13722] (assigned to orthologue: ENSOARG00000003200), nuclear transport factor 2 [Source:VGNC Symbol;Acc:VGNC:32371] (assigned to orthologue: ENSBTAG00000006414) (goat) | nuclear transport factor 2 [Source:RGD Symbol;Acc:1359213] (assigned to orthologue: ENSRNOG00000018945) (mouse - M. spretus) | nuclear transport factor 2 (mouse - M. musculu…	9	ENSOARG00000003200	102396337	ENSBTAG00000006414	ENSCHIG00000024970	ENSECAG00000021530	ENSMUSG00000008450	MGP_SPRETEiJ_G0032617	ENSSSCG00000030295	ENSRNOG00000018945	NA	NA	NA	231.21	182.231	272.418	241.938	184.785	106.587	119.17	63.3575	94.541	82.915	353.506	314.575	100.009	27.4415	30.9795	24.7965	60.956	49.972	353.506	353.506	30.9795	11.411	314.575	24.7965	12.6863
HSPA9	3	heat shock 70kDa protein 9 (mortalin) (sheep) | heat shock protein 9 (mouse - M. musculus, mouse - M. spretus) | heat shock protein family A (Hsp70) member 9 (cow, buffalo, goat, rat, horse, pig)	9	ENSOARG00000016537	102398109	ENSBTAG00000011419	ENSCHIG00000019832	ENSECAG00000007513	ENSMUSG00000024359	MGP_SPRETEiJ_G0023015	ENSSSCG00000014338	ENSRNOG00000019525	NA	NA	NA	147.518	143.284	353.361	346.556	144.47	129.476	185.482	128.422	93.128	62.174	99.55	95.492	147.909	72.7265	191.601	139.208	206.423	162.673	353.361	353.361	93.128	3.79436	346.556	62.174	5.57397
CDA	1	cytidine deaminase	9	ENSOARG00000009205	102399038	ENSBTAG00000052516	ENSCHIG00000027133	ENSECAG00000013981	ENSMUSG00000028755	MGP_SPRETEiJ_G0027670	ENSSSCG00000021259	ENSRNOG00000049700	NA	NA	NA	69.472	353.019	5.502	15.195	1.6605	20.5125	4.893	165.605	3.316	6.326	2.936	2.233	0.9995	0	0.256	0	2.117	1.791	353.019	222.834	0.256	870.447	353.019	0	#DIV/0!
PRKCD	2	protein kinase C delta (cow, buffalo, goat, horse, pig) | protein kinase C, delta (mouse - M. spretus, rat, sheep, mouse - M. musculus)	9	ENSOARG00000000156	102407491	ENSBTAG00000008719	ENSCHIG00000015193	ENSECAG00000023172	ENSMUSG00000021948	MGP_SPRETEiJ_G0019937	ENSSSCG00000023503	ENSRNOG00000016346	NA	NA	NA	84.1865	64.832	32.04	29.889	52.714	63.9685	72.5515	91.905	29.817	28.191	76.058	87.824	182.685	278.753	222.834	352.699	150.802	170.343	352.699	295.635	29.817	9.91498	352.699	28.191	12.511
FUCA1	2	fucosidase, alpha-L- 1, tissue (mouse - M. spretus, goat, mouse - M. musculus) | alpha-L-fucosidase 1 (cow, rat, sheep, horse, pig, buffalo)	9	ENSOARG00000007012	102397725	ENSBTAG00000030434	ENSCHIG00000005760	ENSECAG00000024652	ENSMUSG00000028673	MGP_SPRETEiJ_G0027628	ENSSSCG00000027659	ENSRNOG00000009325	NA	NA	NA	274.055	146.795	66.412	60.166	92.627	44.98	120.535	31.938	72.718	58.971	160.193	139.283	352.133	187.412	295.635	125.602	174.149	154.295	352.133	352.133	66.412	5.30225	187.412	31.938	5.86801
MSMO1	2	methylsterol monoxygenase 1 (mouse - M. musculus, mouse - M. spretus) | methylsterol monooxygenase 1 (goat, buffalo, pig, rat, sheep, horse, cow)	9	ENSOARG00000016126	102414195	ENSBTAG00000003068	ENSCHIG00000012999	ENSECAG00000010554	ENSMUSG00000031604	MGP_SPRETEiJ_G0032201	ENSSSCG00000008857	ENSRNOG00000032297	NA	NA	NA	108.781	111.599	76.454	61.1	121.131	78.875	151.078	91.1525	76.038	63.573	92	72.671	114.168	72.818	244.808	350.839	27.608	32.691	350.839	244.808	27.608	8.86727	350.839	32.691	10.732
CIB1	2	calcium and integrin binding 1 (calmyrin) (sheep, mouse - M. spretus, mouse - M. musculus) | calcium and integrin binding 1 (pig, rat, horse, buffalo, goat, cow)	9	ENSOARG00000012128	102413585	ENSBTAG00000021275	ENSCHIG00000010453	ENSECAG00000018203	ENSMUSG00000030538	MGP_SPRETEiJ_G0030997	ENSSSCG00000001858	ENSRNOG00000033498	NA	NA	NA	305.05	184.101	144.183	131.243	350.483	222.791	219.784	128.498	59.083	48.94	172.019	147.693	60.952	25.146	105.104	79.584	128.143	123.061	350.483	350.483	59.083	5.93204	222.791	25.146	8.85988
RPN2	1	ribophorin II	9	ENSOARG00000017801	102407954	ENSBTAG00000014648	ENSCHIG00000000531	ENSECAG00000018381	ENSMUSG00000027642	MGP_SPRETEiJ_G0025495	ENSSSCG00000028227	ENSRNOG00000007492	NA	NA	NA	189.161	150.77	257.775	259.167	229.773	161.989	304.8	214.727	103.391	94.625	175.574	174.448	350.231	186.877	303.227	179.186	182.034	155.296	350.231	350.231	103.391	3.38744	259.167	94.625	2.73889
NDUFA6	1	NADH:ubiquinone oxidoreductase subunit A6	9	ENSOARG00000018854	102406535	ENSBTAG00000009509	ENSCHIG00000013801	ENSECAG00000022520	ENSMUSG00000022450	MGP_SPRETEiJ_G0020983	ENSSSCG00000000045	ENSRNOG00000008569	NA	NA	NA	77.824	60.902	127.171	115.099	95.989	63.756	81.829	54.819	77.492	70.992	74.706	77.911	294.318	194.077	349.925	257.712	111.704	88.395	349.925	349.925	74.706	4.68403	257.712	54.819	4.70113
TMBIM1	1	transmembrane BAX inhibitor motif containing 1	9	ENSOARG00000019527	102404694	ENSBTAG00000003935	ENSCHIG00000025349	ENSECAG00000011922	ENSMUSG00000006301	MGP_SPRETEiJ_G0015065	100152389	ENSRNOG00000014797	NA	NA	NA	193.656	204.344	113.683	176.344	109.856	249.946	139.892	349.454	97.465	105.881	64.867	105.703	68.3005	17.6335	116.905	49.1345	71.598	184.986	349.454	193.656	64.867	2.98544	349.454	17.6335	19.8176
TARS	1	threonyl-tRNA synthetase	9	ENSOARG00000012085	102396336	ENSBTAG00000014261	ENSCHIG00000013566	ENSECAG00000020854	ENSMUSG00000022241	MGP_SPRETEiJ_G0020571	ENSSSCG00000016817	ENSRNOG00000019023	NA	NA	NA	165.101	203.911	132.795	183.075	174.597	348.699	134.195	294.856	41.021	34.581	69.949	84.805	38.572	29.3105	34.2355	32.4235	41.91	39.349	348.699	174.597	34.2355	5.0999	348.699	29.3105	11.8967
NRP2	1	neuropilin 2	9	ENSOARG00000018434	102411788	ENSBTAG00000011971	ENSCHIG00000016092	ENSECAG00000016824	ENSMUSG00000025969	MGP_SPRETEiJ_G0015002	ENSSSCG00000026383	ENSRNOG00000031232	NA	NA	NA	93.8655	94.7395	170.085	136.092	218.972	263.87	236.707	346.265	27.185	58.638	51.029	100.038	102.816	233.808	93.343	238.825	122.484	209.204	346.265	236.707	27.185	8.70725	346.265	58.638	5.90513
NDUFB4	1	NADH:ubiquinone oxidoreductase subunit B4	9	ENSOARG00000019904	102399781	ENSBTAG00000015892	ENSCHIG00000014038	ENSECAG00000015610	ENSMUSG00000022820	MGP_SPRETEiJ_G0021630	ENSSSCG00000031913	ENSRNOG00000002721	NA	NA	NA	172.595	132.784	189.813	160.651	133.571	84.99	104.91	61.8435	141.928	115.007	345.743	302.888	112.341	48.0795	147.871	130.237	90.496	61.719	345.743	345.743	90.496	3.82053	302.888	48.0795	6.29973
MDH1	3	malate dehydrogenase 1 (cow, rat, sheep, horse, pig, buffalo) | malate dehydrogenase 1 [Source:HGNC Symbol;Acc:HGNC:6970] (assigned to orthologue: ENSOARG00000020069), malate dehydrogenase 1 [Source:VGNC Symbol;Acc:VGNC:31333] (assigned to orthologue: ENSBTAG00000019295) (goat) | malate dehydrogenase 1, NAD (soluble) (mouse - M. spretus, mouse - M. musculus)	9	ENSOARG00000020069	102388969	ENSBTAG00000019295	ENSCHIG00000015525	ENSECAG00000010849	ENSMUSG00000020321	MGP_SPRETEiJ_G0016967	ENSSSCG00000025751	ENSRNOG00000008103	NA	NA	NA	146.775	93.5305	175.109	167.106	263.125	154.407	151.273	105.766	169.867	119.529	345.733	269.715	201.326	87.199	155.952	91.6655	157.331	108.833	345.733	345.733	146.775	2.35553	269.715	87.199	3.0931
VSIR	1	V-set immunoregulatory receptor	9	ENSOARG00000006883	102389014	ENSBTAG00000010888	ENSCHIG00000005813	ENSECAG00000018133	ENSMUSG00000020101	MGP_SPRETEiJ_G0016167	ENSSSCG00000010280	ENSRNOG00000000569	NA	NA	NA	10.2	5.1495	5.077	2.465	35.4005	15.9005	30.9435	4.3405	1.571	0.65	32.977	23.516	235.432	36.516	345.558	118.57	236.1	43.302	345.558	345.558	1.571	219.96	118.57	0.65	182.415
MSRB1	1	methionine sulfoxide reductase B1	9	ENSOARG00000016745	102394985	ENSBTAG00000049306	ENSCHIG00000018373	ENSECAG00000030271	ENSMUSG00000075705	MGP_SPRETEiJ_G0022112	ENSSSCG00000032932	ENSRNOG00000055314	NA	NA	NA	192.425	186.525	150.305	94.645	153.274	72.311	45.96	17.599	22.886	30.388	124.423	139.357	211.232	110.514	65.0795	40.242	345.346	238.072	345.346	345.346	22.886	15.0898	238.072	17.599	13.5276
FERMT3	1	fermitin family member 3	9	ENSOARG00000004812	102410564	ENSBTAG00000045862	ENSCHIG00000024155	ENSECAG00000008107	ENSMUSG00000024965	MGP_SPRETEiJ_G0023538	ENSSSCG00000013041	ENSRNOG00000021161	NA	NA	NA	205.748	130.441	48.618	33.739	125.717	91.707	196.779	132.665	107.822	93.336	140.15	142.415	168.585	113.159	149.663	103.101	345.174	256.962	345.174	345.174	48.618	7.09972	256.962	33.739	7.61617
RAB14	1	RAB14, member RAS oncogene family	9	ENSOARG00000005498	102402669	ENSBTAG00000017803	ENSCHIG00000026983	ENSECAG00000011518	ENSMUSG00000026878	MGP_SPRETEiJ_G0024394	ENSSSCG00000005514	ENSRNOG00000018901	NA	NA	NA	108.674	82.139	133.831	128.949	100.4	69.1465	146.402	119.549	39.166	26.952	131.431	107.543	241.916	156.302	344.514	216.35	160.788	139.121	344.514	344.514	39.166	8.79626	216.35	26.952	8.02723
PTGES	1	prostaglandin E synthase	9	ENSOARG00000008524	102410526	ENSBTAG00000019453	ENSCHIG00000024614	ENSECAG00000000943	ENSMUSG00000050737	MGP_SPRETEiJ_G0024320	ENSSSCG00000005688	ENSRNOG00000006320	NA	NA	NA	0.1615	3.782	9.128	90.2	0	0.025	0.141	0.312	0.226	0.688	1.871	29.777	2.432	158.843	4.161	343.666	1.002	31.037	343.666	68.1905	0	#DIV/0!	343.666	0.025	13746.7
XBP1	1	X-box binding protein 1	9	100037692	102408041	ENSBTAG00000005970	102184460	100059209	ENSMUSG00000020484	MGP_SPRETEiJ_G0016894	ENSSSCG00000030996	ENSRNOG00000010298	NA	NA	NA	187.863	255.263	63.267	81.88	156.523	147.024	250.137	343.189	11.237	15.018	134.73	144.026	114.534	95.1805	68.1905	86.4205	106.191	155.149	343.189	250.137	11.237	22.2601	343.189	15.018	22.8518
PPP2R5A	2	protein phosphatase 2 regulatory subunit B'alpha (pig, horse, buffalo, goat, cow) | protein phosphatase 2, regulatory subunit B', alpha (rat, mouse - M. spretus, sheep, mouse - M. musculus)	9	ENSOARG00000010759	102406434	ENSBTAG00000000754	ENSCHIG00000017773	ENSECAG00000007665	ENSMUSG00000026626	MGP_SPRETEiJ_G0015851	ENSSSCG00000015599	ENSRNOG00000000068	NA	NA	NA	36.32	20.4635	39.868	37.951	41.267	18.095	87.791	35.216	22.639	14.862	37.124	28.089	83.8335	303.56	99.77	342.987	45.328	30.504	342.987	99.77	22.639	4.407	342.987	14.862	23.0781
HSPB1	3	heat shock 27kDa protein 1 (sheep) | heat shock protein family B (small) member 1 (cow, rat, horse, pig, goat, buffalo) | heat shock protein 1 (mouse - M. musculus, mouse - M. spretus)	9	ENSOARG00000013748	102406703	ENSBTAG00000011969	ENSCHIG00000015975	ENSECAG00000020463	ENSMUSG00000004951	MGP_SPRETEiJ_G0028845	ENSSSCG00000039962	ENSRNOG00000023546	NA	NA	NA	341.084	163.625	240.388	141.793	0	0	228.502	106.661	55.563	54.336	68.686	66.216	0.158	0	0.46	0.9275	2.904	4.987	341.084	341.084	0	#DIV/0!	163.625	0	#DIV/0!
MDFIC	1	MyoD family inhibitor domain containing	9	ENSOARG00000001754	102404492	ENSBTAG00000021543	ENSCHIG00000011870	ENSECAG00000013772	ENSMUSG00000041390	MGP_SPRETEiJ_G0029113	ENSSSCG00000021885	ENSRNOG00000053787	NA	NA	NA	78.4545	117.654	44.243	47.453	76.928	56.105	113.755	34.1025	135.605	110.481	169.918	151.885	145.066	341.06	80.211	79.215	43.109	40.125	341.06	169.918	43.109	3.94159	341.06	34.1025	10.001
YKT6	3	YKT6 v-SNARE homolog (buffalo, pig, horse, cow) | YKT6 v-SNARE homolog (S. cerevisiae) (mouse - M. musculus, goat, rat, mouse - M. spretus) | YKT6 v-SNARE homolog [Source:VGNC Symbol;Acc:VGNC:37030] (assigned to orthologue: ENSBTAG00000000274) (sheep)	9	ENSOARG00000015868	102394748	ENSBTAG00000000274	102185143	ENSECAG00000010316	ENSMUSG00000002741	MGP_SPRETEiJ_G0016906	ENSSSCG00000016750	ENSRNOG00000014785	NA	NA	NA	138.131	129.762	123.264	114.678	189.819	118.902	159.162	91.056	42.055	38.082	340.818	283.889	90.551	69.364	55.221	65.5305	102.989	94.448	340.818	340.818	42.055	8.1041	283.889	38.082	7.45468
NDUFA13	2	NADH dehydrogenase (ubiquinone) 1 alpha subcomplex, 13 (sheep) | NADH:ubiquinone oxidoreductase subunit A13 (pig, horse, rat, mouse - M. spretus, goat, buffalo, mouse - M. musculus, cow)	9	101104823	102413692	ENSBTAG00000007812	ENSCHIG00000005106	ENSECAG00000017928	ENSMUSG00000036199	MGP_SPRETEiJ_G0032240	ENSSSCG00000013936	ENSRNOG00000020602	NA	NA	NA	244.98	180.065	190.92	165.089	189.954	121.457	340.786	180.177	80.584	72.483	190.478	153.613	166.459	97.89	109.655	99.5775	243.637	199.669	340.786	340.786	80.584	4.22895	199.669	72.483	2.7547
NLRP3	2	NLR family pyrin domain containing 3 (buffalo, goat, horse, pig, cow) | NLR family, pyrin domain containing 3 (mouse - M. musculus, rat, mouse - M. spretus, sheep)	9	ENSOARG00000007591	102408947	ENSBTAG00000001273	ENSCHIG00000023246	ENSECAG00000015382	ENSMUSG00000032691	MGP_SPRETEiJ_G0017274	ENSSSCG00000013940	ENSRNOG00000003170	NA	NA	NA	24.0475	45.556	5.435	26.706	30.527	104.891	29.8195	340.309	3.907	7.362	38.245	43.052	22.662	103.934	11.7755	160.045	21.493	221.286	340.309	38.245	3.907	9.78884	340.309	7.362	46.2251
GCLM	3	glutamate cysteine ligase, modifier subunit (rat) | glutamate-cysteine ligase, modifier subunit (mouse - M. musculus, mouse - M. spretus) | glutamate-cysteine ligase modifier subunit (cow, sheep, horse, pig, buffalo, goat)	9	ENSOARG00000017012	102413582	ENSBTAG00000007842	ENSCHIG00000025257	ENSECAG00000021993	ENSMUSG00000028124	MGP_SPRETEiJ_G0026543	ENSSSCG00000037549	ENSRNOG00000013409	NA	NA	NA	24.1625	27.215	41.041	61.306	25.34	40.3325	30.1045	24.4745	25.062	21.326	27.21	31.846	340.305	31.145	33.6095	19.775	10.706	13.14	340.305	340.305	10.706	31.7863	61.306	13.14	4.6656
MRPL17	1	mitochondrial ribosomal protein L17	9	ENSOARG00000016577	102411902	ENSBTAG00000024781	ENSCHIG00000015842	ENSECAG00000010156	ENSMUSG00000030879	MGP_SPRETEiJ_G0031353	ENSSSCG00000024693	ENSRNOG00000019497	NA	NA	NA	138.251	121.44	276.517	235.769	108.234	99.5805	101.87	87.1885	42.249	29.123	140.638	123.942	111.858	71.356	122.508	101.531	339.949	329.247	339.949	339.949	42.249	8.04632	329.247	29.123	11.3054
SF3B6	2	splicing factor 3b subunit 6 (pig, sheep, horse, goat, buffalo, cow) | splicing factor 3B, subunit 6 (rat, mouse - M. spretus, mouse - M. musculus)	9	ENSOARG00000017819	102396432	ENSBTAG00000003407	ENSCHIG00000009902	ENSECAG00000015618	ENSMUSG00000037361	MGP_SPRETEiJ_G0018434	ENSSSCG00000008587	ENSRNOG00000046172	NA	NA	NA	243.375	262.165	319.951	338.863	245.128	194.381	155.675	129.325	134.716	128.543	149.017	123.9	146.042	199.029	49.714	57.715	269.865	250.047	338.863	337.552	49.714	6.78988	338.863	57.715	5.87132
CTDNEP1	1	CTD nuclear envelope phosphatase 1	9	ENSOARG00000011121	102409506	ENSBTAG00000019443	ENSCHIG00000006144	ENSECAG00000006787	ENSMUSG00000018559	MGP_SPRETEiJ_G0017446	ENSSSCG00000017935	ENSRNOG00000017352	mouse - M. musculus (Ctdnep1/ENSMUSG00000018559)	NA	NA	42.861	37.221	75.318	76.576	38.623	29.4595	61.3995	47.5495	15.191	8.8	21.641	18.54	125.366	98.6375	337.552	338.716	129.25	87.136	338.716	337.552	15.191	22.2205	338.716	8.8	38.4905
ARNT	1	aryl hydrocarbon receptor nuclear translocator	9	ENSOARG00000020870	102407029	ENSBTAG00000021037	ENSCHIG00000012451	ENSECAG00000009602	ENSMUSG00000015522	MGP_SPRETEiJ_G0026287	ENSSSCG00000006646	ENSRNOG00000031174	NA	NA	NA	19.534	21.378	12.962	18.58	26.4555	12.764	33.941	21.5045	7.735	7.726	317.998	338.527	23.74	19.1155	23.6185	18.505	21.503	20.572	338.527	317.998	7.735	41.1116	338.527	7.726	43.8166
DRAM2	2	DNA-damage regulated autophagy modulator 2 (mouse - M. musculus, mouse - M. spretus, rat) | DNA damage regulated autophagy modulator 2 (pig, horse, sheep, goat, buffalo, cow)	9	ENSOARG00000019467	102409632	ENSBTAG00000009888	ENSCHIG00000026871	ENSECAG00000011242	ENSMUSG00000027900	MGP_SPRETEiJ_G0026439	ENSSSCG00000026922	ENSRNOG00000017744	NA	NA	NA	159.29	104.001	44.054	45.012	206.69	181.061	179.452	176.422	28.768	69.225	193.73	319.924	186.016	338.43	166.383	167.543	86.263	73.936	338.43	206.69	28.768	7.18472	338.43	45.012	7.51867
PSMB2	4	proteasome 20S subunit beta 2 (rat) | proteasome subunit beta 2 (cow, horse, pig, buffalo, goat) | proteasome (prosome, macropain) subunit, beta type 2 (mouse - M. spretus, mouse - M. musculus) | proteasome (prosome, macropain) subunit, beta type, 2 (sheep)	9	ENSOARG00000019520	102407724	ENSBTAG00000002377	ENSCHIG00000016929	ENSECAG00000021615	ENSMUSG00000028837	MGP_SPRETEiJ_G0027461	ENSSSCG00000035914	ENSRNOG00000011463	NA	NA	NA	222.15	257.021	184.906	186.727	228.045	204.825	189.679	215.555	88.086	95.576	247.919	338.365	109.712	120.304	114.719	140.875	154.01	205.254	338.365	247.919	88.086	2.81451	338.365	95.576	3.54027
SBDS	2	SBDS, ribosome maturation factor (buffalo, rat, pig) | SBDS ribosome maturation factor (mouse - M. musculus, cow, sheep, mouse - M. spretus, horse, goat)	9	ENSOARG00000010609	102407079	ENSBTAG00000004051	ENSCHIG00000026854	ENSECAG00000008202	ENSMUSG00000025337	MGP_SPRETEiJ_G0028798	ENSSSCG00000007732	ENSRNOG00000000888	NA	NA	NA	92.4175	84.453	150.759	156.747	54.1855	72.6485	63.1	99.0895	33.66	31.499	74.571	67.893	67.5015	337.942	55.0845	133.183	48.306	62.827	337.942	169.115	33.66	5.02423	337.942	31.499	10.7287
PSENEN	3	presenilin enhancer, gamma-secretase subunit (cow, buffalo, sheep, horse) | presenilin enhancer gamma-secretase subunit (goat, pig) | presenilin enhancer gamma secretase subunit (rat, mouse - M. spretus, mouse - M. musculus)	9	ENSOARG00000005020	102412422	ENSBTAG00000018593	ENSCHIG00000018444	ENSECAG00000007689	ENSMUSG00000036835	MGP_SPRETEiJ_G0030624	ENSSSCG00000032059	ENSRNOG00000020941	NA	NA	NA	337.654	240.815	277.077	264.57	311.237	252.649	182.249	114.474	129.574	122.089	139.482	132.651	239.416	127.35	169.115	116.816	191	131.349	337.654	337.654	129.574	2.60588	264.57	114.474	2.31119
GSDME	1	gasdermin E	9	ENSOARG00000010736	102389427	ENSBTAG00000015326	ENSCHIG00000026791	ENSECAG00000021145	ENSMUSG00000029821	MGP_SPRETEiJ_G0029374	ENSSSCG00000016716	ENSRNOG00000009970	NA	NA	NA	4.117	17.7565	3.891	4.578	9.3325	14.666	44.2985	337.271	0.122	1.835	3.076	1.92	12.1795	17.4405	5.4525	1.445	4.776	1.681	337.271	110.094	0.122	902.406	337.271	1.445	233.406
SMIM14	1	small integral membrane protein 14	9	ENSOARG00000012002	102406401	ENSBTAG00000014522	ENSCHIG00000025451	ENSECAG00000014670	ENSMUSG00000037822	MGP_SPRETEiJ_G0028246	ENSSSCG00000021793	ENSRNOG00000002553	NA	NA	NA	160.957	135.554	223.903	337.054	238.756	166.045	131.969	160.024	16.844	14.809	89.264	59.69	111.986	22.9625	110.094	44.789	162.904	98.17	337.054	238.756	16.844	14.1746	337.054	14.809	22.7601
ACSL1	2	acyl-CoA synthetase long-chain family member 1 (mouse - M. musculus, goat, pig, rat, sheep, mouse - M. spretus) | acyl-CoA synthetase long chain family member 1 (buffalo, horse, cow)	9	ENSOARG00000007614	102414095	ENSBTAG00000004344	ENSCHIG00000022508	ENSECAG00000008679	ENSMUSG00000018796	MGP_SPRETEiJ_G0032146	ENSSSCG00000015784	ENSRNOG00000010633	NA	NA	NA	58.2985	46.6325	26.272	14.809	110.394	178.35	66.5515	161.798	28.111	48.793	27.305	55.396	47.1375	335.59	42.821	227.405	29.348	122.308	335.59	110.394	26.272	4.20198	335.59	14.809	22.6612
TOMM20	2	translocase of outer mitochondrial membrane 20 homolog (yeast) (sheep) | translocase of outer mitochondrial membrane 20 (pig, mouse - M. spretus, rat, horse, goat, mouse - M. musculus, cow, buffalo)	9	101116450	102401795	ENSBTAG00000000562	ENSCHIG00000007684	ENSECAG00000019640	ENSMUSG00000093904	MGP_SPRETEiJ_G0032848	ENSSSCG00000010158	ENSRNOG00000019980	NA	NA	NA	118.615	129.9	314.607	335.59	99.291	67.455	107.813	79.2525	231.179	144.129	198.692	162.102	263.731	180.388	36.2055	28.3	135.708	86.779	335.59	314.607	36.2055	8.68948	335.59	28.3	11.8583
SYK	2	spleen associated tyrosine kinase (buffalo, goat, pig, horse, rat, cow) | spleen tyrosine kinase (mouse - M. spretus, sheep, mouse - M. musculus)	9	ENSOARG00000007814	102412306	ENSBTAG00000004767	ENSCHIG00000012192	ENSECAG00000009488	ENSMUSG00000021457	MGP_SPRETEiJ_G0019403	ENSSSCG00000009589	ENSRNOG00000012160	NA	NA	NA	93.777	78.679	15.728	14.601	67.746	33.79	105.501	82.452	36.817	33.644	61.399	77.455	121.083	273.336	212.53	335.173	82.58	68.599	335.173	212.53	15.728	13.5129	335.173	14.601	22.9555
SH3BGRL2	3	SH3 domain binding glutamate-rich protein like 2 (sheep) | SH3 domain binding glutamate rich protein like 2 (cow, buffalo, goat, horse, pig) | SH3 domain binding glutamic acid-rich protein like 2 (mouse - M. musculus, rat, mouse - M. spretus)	9	ENSOARG00000007077	102407373	ENSBTAG00000055014	ENSCHIG00000022115	ENSECAG00000022926	ENSMUSG00000032261	MGP_SPRETEiJ_G0033626	ENSSSCG00000032015	ENSRNOG00000009613	NA	NA	NA	0.269	0.298	1.194	1.282	0.43	0.277	0.9095	0.6735	0.12	0.071	1.76	2.547	28.616	99.359	7.9425	3.222	335.016	292.69	335.016	335.016	0.12	2791.8	292.69	0.071	4122.39
SNX6	1	sorting nexin 6	9	ENSOARG00000006758	102398260	ENSBTAG00000012873	ENSCHIG00000017907	ENSECAG00000012176	ENSMUSG00000005656	MGP_SPRETEiJ_G0018595	ENSSSCG00000040912	ENSRNOG00000005249	NA	NA	NA	330.774	185.874	90.346	112.615	199.225	161.903	236.269	210.464	42.456	32.083	260.818	334.714	62.77	118.896	61.407	71.3035	94.2	101.671	334.714	330.774	42.456	7.79098	334.714	32.083	10.4328
PRKAR1A	4	protein kinase cAMP-dependent type I regulatory subunit alpha (buffalo, goat, pig, horse, cow) | protein kinase, cAMP dependent regulatory, type I, alpha (mouse - M. musculus, mouse - M. spretus) | protein kinase cAMP-dependent type 1 regulatory subunit alpha (rat) | protein kinase, cAMP-dependent, regulatory, type I, alpha (sheep)	9	ENSOARG00000015024	102394481	ENSBTAG00000008621	ENSCHIG00000011507	ENSECAG00000000737	ENSMUSG00000020612	MGP_SPRETEiJ_G0018198	ENSSSCG00000017259	ENSRNOG00000049876	NA	NA	NA	334.509	283.027	90.458	104.584	120.355	104	204.815	96.841	26.799	24.231	243.336	160.111	183.695	196.072	171.6	153.349	141.678	149.039	334.509	334.509	26.799	12.4821	283.027	24.231	11.6804
SEC11C	2	SEC11 homolog C, signal peptidase complex subunit (buffalo, cow, mouse - M. musculus, goat, pig, mouse - M. spretus, rat, horse) | SEC11 homolog C (S. cerevisiae) (sheep)	9	ENSOARG00000005668	102394218	ENSBTAG00000011954	ENSCHIG00000006738	ENSECAG00000017024	ENSMUSG00000024516	MGP_SPRETEiJ_G0023266	ENSSSCG00000004912	ENSRNOG00000017036	NA	NA	NA	66.1355	53.741	68.219	81.433	76.0115	52.9645	92.3425	52.4265	58.939	54.875	82.443	77.631	180.374	105.278	334.206	141.965	111.126	68.803	334.206	334.206	58.939	5.67037	141.965	52.4265	2.7079
[truncated: 7,458 more rows]
