# Supplementary material for: Species-Specificity of Transcriptional Regulation and the Response to Lipopolysaccharide in Mammalian Macrophages
Source: Front Cell Dev Biol. 2020 Jul 21;8:661. doi: 10.3389/fcell.2020.00661 (PMC7386301; doi:10.3389/fcell.2020.00661)
Supplement: Supplementary file 8 [file Table_6.xlsx]

## Sheet: Readme
Supplementary Table S6. Co-expression cluster lists and profiles for sheep BMDM after LPS stimulation.
Sample	Time post-LPS	SRA sample ID	BioProject ID	Sex	Individual no.
0h | ERS2107085	0h	ERS2107085	PRJEB19199	Male	male 1
2h | ERS2107482	2h	ERS2107482	PRJEB19199	Male	male 1
4h | ERS2107384	4h	ERS2107384	PRJEB19199	Male	male 1
7h | ERS2107479	7h	ERS2107479	PRJEB19199	Male	male 1
24h | ERS2107393	24h	ERS2107393	PRJEB19199	Male	male 1
0h | ERS2107265	0h	ERS2107265	PRJEB19199	Male	male 2
2h | ERS2107501	2h	ERS2107501	PRJEB19199	Male	male 2
4h | ERS2107461	4h	ERS2107461	PRJEB19199	Male	male 2
7h | ERS2107495	7h	ERS2107495	PRJEB19199	Male	male 2
24h | ERS2107488	24h	ERS2107488	PRJEB19199	Male	male 2
0h | ERS2107212	0h	ERS2107212	PRJEB19199	Male	male 3
2h | ERS2107465	2h	ERS2107465	PRJEB19199	Male	male 3
4h | ERS2107390	4h	ERS2107390	PRJEB19199	Male	male 3
7h | ERS2107486	7h	ERS2107486	PRJEB19199	Male	male 3
24h | ERS2107462	24h	ERS2107462	PRJEB19199	Male	male 3
0h | ERS2107181	0h	ERS2107181	PRJEB19199	Female	female 1
2h | ERS2107389	2h	ERS2107389	PRJEB19199	Female	female 1
4h | ERS2107503	4h	ERS2107503	PRJEB19199	Female	female 1
7h | ERS2107383	7h	ERS2107383	PRJEB19199	Female	female 1
24h | ERS2107392	24h	ERS2107392	PRJEB19199	Female	female 1
0h | ERS2107109	0h	ERS2107109	PRJEB19199	Female	female 2
2h | ERS2107386	2h	ERS2107386	PRJEB19199	Female	female 2
4h | ERS2107484	4h	ERS2107484	PRJEB19199	Female	female 2
7h | ERS2107413	7h	ERS2107413	PRJEB19199	Female	female 2
24h | ERS2107499	24h	ERS2107499	PRJEB19199	Female	female 2
0h | ERS2107469	0h	ERS2107469	PRJEB19199	Female	female 3
2h | ERS2107399	2h	ERS2107399	PRJEB19199	Female	female 3
4h | ERS2107505	4h	ERS2107505	PRJEB19199	Female	female 3
7h | ERS2107385	7h	ERS2107385	PRJEB19199	Female	female 3
24h | ERS2107409	24h	ERS2107409	PRJEB19199	Female	female 3

## Sheet: Supplementary Table S5
Supplementary Table S6. Co-expression cluster lists and profiles for sheep BMDM after LPS stimulation.
Name	Connections	Gene ID (Ensembl if available, else NCBI)	Transcript IDs (Ensembl and/or NCBI)	Description	Coordinates	MCL_1.7_6
AAAS	136	ENSOARG00000016526	ENSOART00000017997.1, XM_004006301, XM_012174192	achalasia, adrenocortical insufficiency, alacrimia	3:133035353-133049588:1	Cluster001
AACS	127	ENSOARG00000017489	ENSOART00000019042.1, ENSOART00000019044.1, XM_012097667, XM_012097669, XM_012097670	acetoacetyl-CoA synthetase	17:50320791-50370865:-1	Cluster001
AAGAB	1476	ENSOARG00000018291	ENSOART00000019903.1, ENSOART00000019905.1, XM_012180813, XM_012180815	alpha- and gamma-adaptin binding protein	7:13809217-13881337:-1	Cluster001
AAMP	576	ENSOARG00000019500	ENSOART00000021238.1, XM_012145997, XM_012146004	angio-associated, migratory cell protein	2:219280101-219285120:-1	Cluster001
AARS	586	ENSOARG00000005286	ENSOART00000005765.1, XM_004014903	alanyl-tRNA synthetase	14:1174840-1195620:1	Cluster001
AASDH	1536	ENSOARG00000003597	ENSOART00000003908.1, XM_012179989, XM_012179990, XM_012179991, XM_012179992, XM_012179994, XM_012179995, XM_012179996, XM_012179997, XM_012179998, XM_012179999	aminoadipate-semialdehyde dehydrogenase	6:71762618-71775358:-1	Cluster001
AASDHPPT	1723	ENSOARG00000002602	ENSOART00000002820.1	aminoadipate-semialdehyde dehydrogenase-phosphopantetheinyl transferase	15:1112436-1137781:-1	Cluster001
AATF	83	ENSOARG00000000176	ENSOART00000000182.1, XM_012186667	apoptosis antagonizing transcription factor	11:12884168-12976313:1	Cluster001
ABCA5	781	ENSOARG00000013972	ENSOART00000015224.1, XM_004013149, XM_012186612, XM_012186613, XM_012186614, XM_012186615, XM_012186616	ATP-binding cassette, sub-family A (ABC1), member 5	11:60200317-60246311:1	Cluster001
ABCB10	1768	ENSOARG00000003073	ENSOART00000003336.1, XM_012104929	ATP-binding cassette, sub-family B (MDR/TAP), member 10	25:843799-876860:-1	Cluster001
ABCB6	1004	ENSOARG00000019920	ENSOART00000021689.1, XM_004004943, XM_012146468, XM_012146475, XM_012146477	ATP-binding cassette, sub-family B (MDR/TAP), member 6 (Langereis blood group)	2:220139378-220146020:-1	Cluster001
ABCB7	1957	ENSOARG00000018170	ENSOART00000019778.1	ATP binding cassette subfamily B member 7	X:63633082-63790461:-1	Cluster001
ABCC5	782	ENSOARG00000020631	ENSOART00000022478.1, XM_004003102, XM_012098084, XM_012098088, XM_012098092, XM_012098097, XM_012098102	ATP-binding cassette, sub-family C (CFTR/MRP), member 5	1:201361873-201421053:1	Cluster001
ABCD3	514	ENSOARG00000017266	ENSOART00000018794.1, XM_012176701, XM_012176707	ATP-binding cassette, sub-family D (ALD), member 3	1:70761469-70819032:1	Cluster001
ABCD4	486	ENSOARG00000001030	ENSOART00000001107.1, XM_012182043, XM_012182044, XM_012182045, XM_012182046	ATP-binding cassette, sub-family D (ALD), member 4	7:82539436-82550949:-1	Cluster001
ABCE1	881	ENSOARG00000009714	ENSOART00000010578.1	ATP binding cassette subfamily E member 1	17:12892280-12914875:-1	Cluster001
ABCF1	4	ENSOARG00000013405	ENSOART00000014598.1, XM_004018973, XM_012100971	ATP-binding cassette, sub-family F (GCN20), member 1	20:27503876-27518665:-1	Cluster001
ABCF2	305	ENSOARG00000003658	ENSOART00000003975.1, XM_012177365	ATP-binding cassette, sub-family F (GCN20), member 2	4:113180828-113194541:-1	Cluster001
ABCF3	571	ENSOARG00000020612	ENSOART00000022455.1, XM_004003095	ATP-binding cassette, sub-family F (GCN20), member 3	1:201171012-201179004:-1	Cluster001
ABCG2	125	ENSOARG00000001914	ENSOART00000002064.1, ENSOART00000002068.1, NM_001078657	ATP-binding cassette, sub-family G (WHITE), member 2 (Junior blood group)	6:36487113-36556892:1	Cluster001
ABHD10	959	ENSOARG00000019221	ENSOART00000020929.1, XM_004002909	abhydrolase domain containing 10	1:175121783-175136072:1	Cluster001
ABHD11	272	ENSOARG00000012026	ENSOART00000013082.1	abhydrolase domain containing 11	24:33455333-33458008:1	Cluster001
ABHD13	1433	ENSOARG00000017245	ENSOART00000018770.1	abhydrolase domain containing 13	10:82977871-82978884:1	Cluster001
ABHD14A	794	ENSOARG00000006479	ENSOART00000007040.1, XM_012099976	abhydrolase domain containing 14A	19:48921108-48928160:-1	Cluster001
ABHD16A	1321	ENSOARG00000006185	ENSOART00000006729.1, ENSOART00000006732.1, XM_004018944	abhydrolase domain containing 16A	20:26745078-26757406:1	Cluster001
ABHD17A	53	ENSOARG00000012924	ENSOART00000014047.1	abhydrolase domain containing 17A	5:41586262-41591143:-1	Cluster001
ABHD17B	1936	ENSOARG00000012786	ENSOART00000013893.1, XM_004004308, XM_012123125, XM_012123129	abhydrolase domain containing 17B	2:64250316-64259886:1	Cluster001
ABHD5	164	ENSOARG00000004222	ENSOART00000004593.1, NM_001104933	abhydrolase domain containing 5	19:15509399-15526439:1	Cluster001
ABI1	1632	ENSOARG00000016059	ENSOART00000017490.1, XM_004014196, XM_004014197, XM_004014198, XM_004014199, XM_004014200, XM_004014201, XM_004014202, XM_004014204, XM_012188213, XM_012188214, XM_012188215, XM_012188216	abl-interactor 1	13:16845752-16931926:1	Cluster001
ABITRAM	1475	ENSOARG00000007093	ENSOART00000007720.1	actin binding transcription modulator	2:14285230-14291163:-1	Cluster001
ABRACL	540	ENSOARG00000001146	ENSOART00000001223.1	ABRA C-terminal like	8:63801650-63810872:1	Cluster001
ABRAXAS1	24	ENSOARG00000002878	ENSOART00000003119.1	abraxas 1, BRCA1 A complex subunit	6:97847104-97862167:-1	Cluster001
ABRAXAS2	2108	ENSOARG00000010547	ENSOART00000011477.1	abraxas 2, BRISC complex subunit	22:43267183-43293059:1	Cluster001
ABT1	67	ENSOARG00000018649	ENSOART00000020296.1	activator of basal transcription 1	20:30459366-30461255:-1	Cluster001
ACAA1	435	ENSOARG00000000978	ENSOART00000001047.1	acetyl-CoA acyltransferase 1	19:11519034-11543751:-1	Cluster001
ACAA2	307	ENSOARG00000004046	ENSOART00000004399.1, XM_012103681, XM_012103683	acetyl-CoA acyltransferase 2	23:49605292-49635727:-1	Cluster001
ACAD11	2277	ENSOARG00000008905	ENSOART00000009707.1	acyl-CoA dehydrogenase family member 11	1:255027458-255141792:1	Cluster001
ACADSB	970	ENSOARG00000009197	ENSOART00000010011.1, XM_012103099	acyl-CoA dehydrogenase, short/branched chain	22:41707776-41744980:1	Cluster001
ACAP2	2101	ENSOARG00000020394	ENSOART00000022208.1, ENSOART00000022209.1	ArfGAP with coiled-coil, ankyrin repeat and PH domains 2	1:190471725-190572939:1	Cluster001
ACAT1	748	ENSOARG00000011112	ENSOART00000012085.1	acetyl-CoA acetyltransferase 1	15:17243209-17256984:1	Cluster001
ACAT2	109	ENSOARG00000004539	ENSOART00000004941.1, XM_004011548	acetyl-CoA acetyltransferase 2	8:82696090-82705376:1	Cluster001
ACBD3	1439	ENSOARG00000000040	ENSOART00000000040.1	acyl-CoA binding domain containing 3	12:27330462-27367202:-1	Cluster001
ACBD6	672	ENSOARG00000018266	ENSOART00000019872.1, XM_012187663, XM_012187664, XM_012187665	acyl-CoA binding domain containing 6	12:59560737-59748444:-1	Cluster001
ACCS	439	ENSOARG00000001518	ENSOART00000001626.1, XM_004016423, XM_012096277, XM_012096278, XM_012096279	1-aminocyclopropane-1-carboxylate synthase homolog (Arabidopsis)(non-functional)	15:72365360-72384234:1	Cluster001
ACD	494	ENSOARG00000003098	ENSOART00000003362.1, XM_004015591, XM_012189965, XM_012189966, XM_012189967, XM_012189968	adrenocortical dysplasia homolog (mouse)	14:34545248-34551521:-1	Cluster001
ACIN1	224	ENSOARG00000019368	ENSOART00000021092.1, XM_004010335	apoptotic chromatin condensation inducer 1	7:21383572-21422716:1	Cluster001
ACLY	772	ENSOARG00000017829	ENSOART00000019408.1, NM_001038622, XM_012185117, XM_012185118, XM_012185121	ATP citrate lyase	11:41537705-41574967:-1	Cluster001
ACOT7	118	ENSOARG00000012566	ENSOART00000013666.1, XM_004013757, XM_012187384, XM_012187385, XM_012187386, XM_012187387	acyl-CoA thioesterase 7	12:45117551-45186993:1	Cluster001
ACOT8	652	ENSOARG00000006799	ENSOART00000007390.1, XM_004014607	acyl-CoA thioesterase 8	13:74148175-74162353:-1	Cluster001
ACOT9	1073	ENSOARG00000016697	ENSOART00000018196.1, ENSOART00000018198.1	acyl-CoA thioesterase 9	X:21078095-21108246:-1	Cluster001
ACOX1	1485	ENSOARG00000008540	ENSOART00000009294.1, ENSOART00000009295.1, XM_012186535, XM_012186536, XM_012186537	acyl-CoA oxidase 1, palmitoyl	11:54682645-54706061:1	Cluster001
ACOX3	515	ENSOARG00000012922	ENSOART00000014052.1	acyl-CoA oxidase 3, pristanoyl	6:114055342-114103630:-1	Cluster001
ACP1	1330	ENSOARG00000005204	ENSOART00000005672.1, ENSOART00000005673.1, XM_004003957, XM_004003958, XM_012111258, XM_012111266, XM_012111276, XM_012111283	acid phosphatase 1, soluble	2:191790-205910:1	Cluster001
ACP6	936	ENSOARG00000020555	ENSOART00000022393.1, XM_004002403	acid phosphatase 6, lysophosphatidic	1:97736690-97757995:-1	Cluster001
ACRC	126	101101959	XM_012106895, XM_012106896, XM_012106897, XM_012106898	acidic repeat containing	X:60839370-60858585:1	Cluster001
ACSF2	336	ENSOARG00000004315	ENSOART00000004702.1	acyl-CoA synthetase family member 2	11:35776073-35807792:-1	Cluster001
ACSS2	177	ENSOARG00000010787	ENSOART00000011734.1, ENSOART00000011735.1	acyl-CoA synthetase short chain family member 2	13:63747999-63791523:1	Cluster001
ACTL6A	449	ENSOARG00000020696	ENSOART00000022549.1, XM_004003132	actin-like 6A	1:205723065-205741818:-1	Cluster001
ACTR10	1959	ENSOARG00000021108	ENSOART00000022997.1	actin related protein 10	7:67422019-67447215:1	Cluster001
ACTR2	315	ENSOARG00000019990	ENSOART00000021764.1, ENSOART00000021766.1, XM_012168237, XM_012168247	ARP2 actin-related protein 2 homolog (yeast)	3:42945448-42979316:-1	Cluster001
ACTR3	851	ENSOARG00000011780	ENSOART00000012811.1	actin related protein 3	2:177973869-177998815:1	Cluster001
ACTR6	1467	ENSOARG00000013563	ENSOART00000014752.1, XM_004006649, XM_012174869	ARP6 actin-related protein 6 homolog (yeast)	3:169212922-169232583:1	Cluster001
ACTR8	1487	ENSOARG00000015777	ENSOART00000017177.1, ENSOART00000017179.1	actin related protein 8	19:47025797-47041312:1	Cluster001
ACY1	45	101113801	XM_004018411, XM_012099973, XM_012099974	aminoacylase 1	19:48914725-48919729:-1	Cluster001
ADAL	1583	ENSOARG00000009801	ENSOART00000010667.1, XM_004017927, XM_012098894	adenosine deaminase-like	18:54041174-54071909:1	Cluster001
ADAM10	1501	ENSOARG00000020851	ENSOART00000022716.1, ENSOART00000022717.1, XM_004010565, XM_012181456	ADAM metallopeptidase domain 10	7:48536993-48672507:1	Cluster001
ADAM19	119	ENSOARG00000012373	ENSOART00000013452.1	ADAM metallopeptidase domain 19	5:66427663-66518705:-1	Cluster001
ADAM9	54	ENSOARG00000001816	ENSOART00000001955.1, XM_012105962	ADAM metallopeptidase domain 9	26:32771264-32846785:1	Cluster001
ADAP2	697	ENSOARG00000011933	ENSOART00000012981.1, XM_012185352, XM_012185354, XM_012185355	ArfGAP with dual PH domains 2	11:17639569-17669712:-1	Cluster001
ADD3	191	ENSOARG00000009304	ENSOART00000010124.1, XM_004020184, XM_012102903, XM_012102904, XM_012102905, XM_012102906, XM_012102909, XM_012102910	adducin 3 (gamma)	22:29623841-29652197:1	Cluster001
ADH5	1172	ENSOARG00000015738	ENSOART00000017131.1	alcohol dehydrogenase 5 (class III), chi polypeptide	6:25474389-25489934:1	Cluster001
ADK	703	ENSOARG00000008618	ENSOART00000009379.1, XM_004021485, XM_012105378	adenosine kinase	25:29920026-30433037:1	Cluster001
ADO	422	ENSOARG00000004481	ENSOART00000004873.1, XM_004021622	2-aminoethanethiol (cysteamine) dioxygenase	25:18800011-18803404:1	Cluster001
ADORA3	1141	ENSOARG00000019630	ENSOART00000021378.1	adenosine A3 receptor	1:88054043-88056874:-1	Cluster001
ADPGK	377	ENSOARG00000018976	ENSOART00000020660.1, XM_012180900	ADP-dependent glucokinase	7:19179760-19211044:-1	Cluster001
ADPRHL2	422	ENSOARG00000019631	ENSOART00000021379.1, XM_012097581	ADP-ribosylhydrolase like 2	1:10768560-10773768:1	Cluster001
ADRBK2	158	101117366	XM_004017625, XM_012097992, XM_012097993	adrenergic, beta, receptor kinase 2	17:65145645-65209875:1	Cluster001
ADRM1	7	ENSOARG00000014094	ENSOART00000015347.1, XM_004014420	adhesion regulating molecule 1	13:54247795-54252986:-1	Cluster001
ADSL	1896	ENSOARG00000017303	ENSOART00000018835.1, XM_004007004, XM_012175677	adenylosuccinate lyase	3:215669322-215684840:1	Cluster001
AFF4	692	ENSOARG00000013406	ENSOART00000014594.1, XM_004008791, XM_012178479	AF4/FMR2 family, member 4	5:41853048-41909330:-1	Cluster001
AFG3L2	1634	ENSOARG00000001770	ENSOART00000001908.1, XM_004020512, XM_012103614, XM_012103615	AFG3-like AAA ATPase 2	23:43178234-43194152:-1	Cluster001
AFTPH	2141	ENSOARG00000020010	ENSOART00000021788.1, XM_004005837, XM_004005838, XM_012168343, XM_012168352	aftiphilin	3:43579465-43622866:-1	Cluster001
AGA	341	ENSOARG00000006863	ENSOART00000007460.1	aspartylglucosaminidase	26:7411608-7422813:-1	Cluster001
AGFG1	149	ENSOARG00000020567	ENSOART00000022405.1, XM_004004983, XM_012147551, XM_012147561, XM_012147570, XM_012147579, XM_012147589, XM_012147599, XM_012147615	ArfGAP with FG repeats 1	2:228749884-228811741:1	Cluster001
AGFG2	943	ENSOARG00000016812	ENSOART00000018310.1, XM_012104543	ArfGAP with FG repeats 2	24:35880340-35900940:-1	Cluster001
AGGF1	1947	ENSOARG00000016987	ENSOART00000018502.1, XM_012180676	angiogenic factor with G patch and FHA domains 1	7:7991924-8036321:1	Cluster001
AGK	103	ENSOARG00000013726	ENSOART00000014935.1, XM_004008114, XM_012177250, XM_012177251, XM_012177252, XM_012177253	acylglycerol kinase	4:104562605-104650940:1	Cluster001
AGL	1426	ENSOARG00000017762	ENSOART00000019333.1, XM_012176989	amylo-alpha-1, 6-glucosidase, 4-alpha-glucanotransferase	1:76392317-76472656:1	Cluster001
AGO1	764	ENSOARG00000019591	ENSOART00000021337.1	argonaute RISC component 1	1:10587719-10618390:1	Cluster001
AGO4	1852	ENSOARG00000019568	ENSOART00000021311.1, ENSOART00000021312.1	argonaute RISC component 4	1:10521948-10550317:1	Cluster001
AGPAT2	91	ENSOARG00000003764	ENSOART00000004087.1, XM_012175865	1-acylglycerol-3-phosphate O-acyltransferase 2	3:2719377-2732410:1	Cluster001
AGPAT3	847	ENSOARG00000011502	ENSOART00000012506.1, XM_004003375, XM_012104279, XM_012104284, XM_012104290	1-acylglycerol-3-phosphate O-acyltransferase 3	1:262081413-262109504:1	Cluster001
AGPAT5	2149	ENSOARG00000006265	ENSOART00000006812.1	1-acylglycerol-3-phosphate O-acyltransferase 5	26:5522863-5555418:1	Cluster001
AGPS	2275	ENSOARG00000017403	ENSOART00000018947.1, XM_012132894, XM_012132901, XM_012132910, XM_012132918	alkylglycerone phosphate synthase	2:131457985-131555599:-1	Cluster001
AHCTF1	1546	ENSOARG00000003217	ENSOART00000003493.1, ENSOART00000003496.1, XM_004013642, XM_012187164, XM_012187165	AT hook containing transcription factor 1	12:28596127-28672563:1	Cluster001
AHCY	391	ENSOARG00000009354	ENSOART00000010183.1, ENSOART00000010413.1	adenosylhomocysteinase [Source:VGNC Symbol;Acc:VGNC:25750] (assigned to orthologue: ENSBTAG00000018101), adenosylhomocysteinase [Source:HGNC Symbol;Acc:HGNC:343] (assigned to orthologue: ENSCHIG00000026741)	13:63258287-63267829:-1	Cluster001
AHCYL1	1503	ENSOARG00000019369	ENSOART00000021093.1, ENSOART00000021094.1, XM_004002302, XM_012178124, XM_012178131, XM_012178142	adenosylhomocysteinase-like 1	1:86462971-86485052:1	Cluster001
AHCYL2	930	ENSOARG00000004375	ENSOART00000004765.1, ENSOART00000004767.1, XM_004008054, XM_004008055, XM_012177108	adenosylhomocysteinase-like 2	4:93333465-93387467:1	Cluster001
AHSA1	1320	ENSOARG00000002567	ENSOART00000002782.1, XM_004010818, XM_012182136, XM_012182137, XM_012182138	AHA1, activator of heat shock 90kDa protein ATPase homolog 1 (yeast)	7:85607356-85614877:1	Cluster001
AHSA2	537	101119030	XM_012168789	AHA1, activator of heat shock 90kDa protein ATPase homolog 2 (yeast)	3:46739565-46758244:-1	Cluster001
AIDA	153	ENSOARG00000013880	ENSOART00000015110.1	axin interactor, dorsalization associated	12:24257834-24305203:-1	Cluster001
AIF1	1226	ENSOARG00000007932	ENSOART00000008641.1, XM_012100960, XM_012100961, XM_012100962, XM_012100963	allograft inflammatory factor 1	20:26823422-26826874:-1	Cluster001
AIFM2	708	ENSOARG00000005841	ENSOART00000006358.1, XM_012105214, XM_012105215, XM_012105216, XM_012105217	apoptosis-inducing factor, mitochondrion-associated, 2	25:26152212-26168779:-1	Cluster001
AIMP1	1864	101121350	XM_012180474	aminoacyl tRNA synthetase complex-interacting multifunctional protein 1	6:19011140-19042934:-1	Cluster001
AIMP2	273	ENSOARG00000001572	ENSOART00000001686.1, NM_001162567	aminoacyl tRNA synthetase complex-interacting multifunctional protein 2	24:37907715-37915133:1	Cluster001
AIP	503	ENSOARG00000012489	ENSOART00000013580.1, XM_012102185	aryl hydrocarbon receptor interacting protein	21:44651022-44657112:1	Cluster001
AK6	452	ENSOARG00000005659	ENSOART00000006162.1, NM_001285802	adenylate kinase 6	16:10361310-10375432:1	Cluster001
AKAP1	894	ENSOARG00000007626	ENSOART00000008309.1, XM_012186657	A kinase (PRKA) anchor protein 1	11:7492170-7515377:1	Cluster001
AKAP10	1921	ENSOARG00000017604	ENSOART00000019160.1, XM_012185772, XM_012185773	A kinase (PRKA) anchor protein 10	11:33294264-33335664:1	Cluster001
AKAP11	2040	ENSOARG00000007363	ENSOART00000008013.1, ENSOART00000008014.1, XM_012184365, XM_012184366, XM_012184367, XM_012184368	A kinase (PRKA) anchor protein 11	10:12786040-12824959:1	Cluster001
AKAP8	1132	ENSOARG00000003568	ENSOART00000003872.1, XM_004008462	A kinase (PRKA) anchor protein 8	5:7544967-7562423:1	Cluster001
AKAP8L	1148	ENSOARG00000003411	ENSOART00000003707.1, ENSOART00000003708.1, XM_004008461, XM_012177757, XM_012177758, XM_012177759, XM_012177760, XM_012177761	A kinase (PRKA) anchor protein 8-like	5:7513770-7531274:1	Cluster001
AKIRIN1	37	ENSOARG00000019981	ENSOART00000021754.1, NM_001127672	akirin 1	1:13484351-13493330:1	Cluster001
AKR1A1	895	ENSOARG00000001793	ENSOART00000001929.1, XM_004001920, XM_012126920, XM_012126973	aldo-keto reductase family 1, member A1 (aldehyde reductase)	1:19961119-19971526:1	Cluster001
AKR1C4	939	ENSOARG00000011087	ENSOART00000012069.1	aldo-keto reductase family 1, member C4 (chlordecone reductase; 3-alpha hydroxysteroid dehydrogenase, type I; dihydrodiol dehydrogenase 4) [Source:NCBI gene;Acc:282138] (assigned to orthologue: ENSBTAG00000022564)	13:42736074-42747597:1	Cluster001
AKT1	129	100294652	NM_001161857	v-akt murine thymoma viral oncogene homolog 1	18:67874131-67974071:-1	Cluster001
AKT2	893	ENSOARG00000006526	ENSOART00000007096.1, XM_012095048	v-akt murine thymoma viral oncogene homolog 2	14:48771451-48806350:-1	Cluster001
AKT3	381	ENSOARG00000006076	ENSOART00000006609.1, XM_012187197, XM_012187198	v-akt murine thymoma viral oncogene homolog 3	12:31656657-31789426:1	Cluster001
AKTIP	1682	ENSOARG00000017853	ENSOART00000019424.1, XM_004014986, XM_012189780, XM_012189781, XM_012189782, XM_012189783, XM_012189784, XM_012189785	AKT interacting protein	14:21324511-21333238:-1	Cluster001
ALDH16A1	481	ENSOARG00000013087	ENSOART00000014227.1, XM_004015808	aldehyde dehydrogenase 16 family, member A1	14:54943728-54956985:1	Cluster001
ALDH3A2	135	101118798	XM_004012728, XM_012185790, XM_012185791	aldehyde dehydrogenase 3 family, member A2	11:33466324-33480429:-1	Cluster001
ALDH5A1	1991	ENSOARG00000006546	ENSOART00000007115.1	aldehyde dehydrogenase 5 family member A1	20:32124363-32149978:-1	Cluster001
ALDH6A1	126	ENSOARG00000000940	ENSOART00000001016.1, XM_012182032, XM_012182033, XM_012182035	aldehyde dehydrogenase 6 family, member A1	7:82333658-82350134:-1	Cluster001
ALG10	1348	ENSOARG00000019292	ENSOART00000021008.1, XM_004006737	ALG10, alpha-1,2-glucosyltransferase	3:180915811-180922737:-1	Cluster001
ALG11	101	ENSOARG00000009109	ENSOART00000009917.1, XM_004012091, XM_012184513	ALG11, alpha-1,2-mannosyltransferase	10:21730934-21743587:1	Cluster001
ALG12	359	ENSOARG00000019629	ENSOART00000021377.1, XM_012176191	ALG12, alpha-1,6-mannosyltransferase	3:223544495-223554013:-1	Cluster001
ALG14	1565	ENSOARG00000017495	ENSOART00000019039.1, XM_004002214	ALG14, UDP-N-acetylglucosaminyltransferase subunit	1:71290842-71393638:-1	Cluster001
ALG2	235	ENSOARG00000010960	ENSOART00000011920.1, XM_004004225	ALG2, alpha-1,3/1,6-mannosyltransferase	2:48313584-48318093:1	Cluster001
ALG5	1497	ENSOARG00000010275	ENSOART00000011179.1, XM_012184556, XM_012184557	ALG5, dolichyl-phosphate beta-glucosyltransferase	10:24933954-24960087:1	Cluster001
ALG6	1446	ENSOARG00000009650	ENSOART00000010507.1, XM_012166063, XM_012166130, XM_012166213	ALG6, alpha-1,3-glucosyltransferase	1:38402801-38459165:1	Cluster001
ALG8	1124	ENSOARG00000006601	ENSOART00000007175.1	ALG8 alpha-1,3-glucosyltransferase	21:17334948-17360878:1	Cluster001
ALKBH1	661	ENSOARG00000002621	ENSOART00000002841.1, XM_004011087	alkB, alkylation repair homolog 1 (E. coli)	7:85772137-85795825:-1	Cluster001
ALKBH5	844	ENSOARG00000000695	ENSOART00000000744.1	alkB homolog 5, RNA demethylase	11:33963381-33979428:-1	Cluster001
ALKBH7	1465	ENSOARG00000006195	ENSOART00000006735.1, XM_004009339	alkB, alkylation repair homolog 7 (E. coli)	5:15694097-15695821:-1	Cluster001
ALS2	840	ENSOARG00000017445	ENSOART00000018995.1, XM_012142690	amyotrophic lateral sclerosis 2 (juvenile)	2:202925505-202986999:-1	Cluster001
AMACR	514	ENSOARG00000011869	ENSOART00000012908.1, XM_004017063	alpha-methylacyl-CoA racemase	16:39682665-39698094:1	Cluster001
AMD1	143	101110851	XM_004011202	adenosylmethionine decarboxylase 1	8:26536921-26560424:-1	Cluster001
AMDHD2	727	101116953	XM_012103988	amidohydrolase domain containing 2	24:2001947-2010902:1	Cluster001
AMER1	1782	ENSOARG00000005413	ENSOART00000005896.1	APC membrane recruitment protein 1	X:44397235-44400591:-1	Cluster001
AMFR	1051	ENSOARG00000018465	ENSOART00000020099.1, XM_012189807	autocrine motility factor receptor, E3 ubiquitin protein ligase	14:23708184-23739519:1	Cluster001
AMMECR1L	508	ENSOARG00000015985	ENSOART00000017406.1, ENSOART00000017408.1, XM_012130421	AMMECR1-like	2:116464573-116480312:1	Cluster001
ANAPC13	735	ENSOARG00000008228	ENSOART00000008952.1	anaphase promoting complex subunit 13	1:252912261-252916539:1	Cluster001
ANAPC16	661	ENSOARG00000007129	ENSOART00000007755.1	anaphase promoting complex subunit 16	25:28158687-28164991:1	Cluster001
ANAPC2	302	ENSOARG00000002388	ENSOART00000002591.1	anaphase promoting complex subunit 2	3:1760353-1771880:-1	Cluster001
ANAPC4	1977	ENSOARG00000007172	ENSOART00000007808.1, XM_004009748, XM_012179758	anaphase promoting complex subunit 4	6:44781539-44813945:1	Cluster001
ANAPC5	1895	ENSOARG00000014714	ENSOART00000016013.1, XM_004017352, XM_012097775	anaphase promoting complex subunit 5	17:53415012-53450846:1	Cluster001
ANAPC7	2330	ENSOARG00000016608	ENSOART00000018093.1, XM_004017360	anaphase promoting complex subunit 7	17:53874897-53895528:-1	Cluster001
ANGEL2	1734	ENSOARG00000009633	ENSOART00000010486.1, ENSOART00000010491.1, XM_012187768, XM_012187769, XM_012187771, XM_012187772, XM_012187773, XM_012187774	angel homolog 2 (Drosophila)	12:68708105-68724433:1	Cluster001
ANKIB1	1790	ENSOARG00000017958	ENSOART00000019545.1, XM_004007711, XM_012176299, XM_012176300, XM_012176302, XM_012176303, XM_012176304, XM_012176305, XM_012176306	ankyrin repeat and IBR domain containing 1	4:9533139-9626820:1	Cluster001
ANKLE2	1840	ENSOARG00000010084	ENSOART00000010975.1, XM_012097639	ankyrin repeat and LEM domain containing 2	17:44053924-44078504:1	Cluster001
ANKRA2	267	ENSOARG00000004903	ENSOART00000005339.1, XM_004016888	ankyrin repeat, family A (RFXANK-like), 2	16:8082828-8093080:1	Cluster001
ANKRD10	1435	ENSOARG00000007048	ENSOART00000007667.1	ankyrin repeat domain 10	10:84673868-84700319:-1	Cluster001
ANKRD13A	138	ENSOARG00000014141	ENSOART00000015401.1, XM_004017428	ankyrin repeat domain 13A	17:62907960-62942637:-1	Cluster001
ANKRD13C	1803	ENSOARG00000011906	ENSOART00000012955.1, XM_004002076	ankyrin repeat domain 13C	1:45663231-45757840:-1	Cluster001
ANKRD16	1383	ENSOARG00000007810	ENSOART00000008507.1	ankyrin repeat domain 16	13:41989254-42002372:1	Cluster001
ANKRD27	2112	ENSOARG00000004199	ENSOART00000004571.1, XM_004015138, XM_012190105, XM_012190106, XM_012190108, XM_012190110	ankyrin repeat domain 27 (VPS9 domain)	14:42390456-42431639:-1	Cluster001
ANKRD32	1698	101108386	XM_004009082	ankyrin repeat domain 32	5:91294160-91367104:1	Cluster001
ANKRD37	20	ENSOARG00000007806	ENSOART00000008497.1, XM_012105727, XM_012105728	ankyrin repeat domain 37	26:14387214-14393666:1	Cluster001
ANKRD39	293	ENSOARG00000013735	ENSOART00000014942.1, XM_012173825, XM_012173826	ankyrin repeat domain 39	3:103584780-103592165:1	Cluster001
ANKRD40	1136	ENSOARG00000003478	ENSOART00000003777.1, XM_012185883	ankyrin repeat domain 40	11:35561932-35577858:1	Cluster001
ANKRD44	800	ENSOARG00000015246	ENSOART00000016607.1, ENSOART00000016610.1, XM_004004788, XM_012141269, XM_012141277, XM_012141286, XM_012141287, XM_012141302	ankyrin repeat domain 44	2:198243514-198467778:-1	Cluster001
ANKRD46	1631	ENSOARG00000000903	ENSOART00000000966.1, XM_012184053	ankyrin repeat domain 46	9:76408578-76451419:1	Cluster001
ANKRD49	590	ENSOARG00000002530	ENSOART00000002738.1	ankyrin repeat domain 49	15:1070841-1072253:1	Cluster001
ANKRD54	989	ENSOARG00000014355	ENSOART00000015630.1, XM_004007617	ankyrin repeat domain 54	3:213627806-213647408:-1	Cluster001
ANKS1A	1279	ENSOARG00000011089	ENSOART00000012070.1	ankyrin repeat and sterile alpha motif domain containing 1A	20:9065217-9166135:1	Cluster001
ANLN	1140	ENSOARG00000004361	ENSOART00000004752.1, ENSOART00000004757.1, XM_004007895, XM_012176815, XM_012176817, XM_012176819, XM_012176820, XM_012176821	anillin, actin binding protein	4:60802543-60856707:-1	Cluster001
ANP32E	374	ENSOARG00000020772	ENSOART00000022631.1, XM_012180442, XM_012180447, XM_012180453	acidic (leucine-rich) nuclear phosphoprotein 32 family, member E	1:99218262-99224108:-1	Cluster001
ANXA1	254	ENSOARG00000012672	ENSOART00000013776.1	annexin A1	2:62999570-63011634:-1	Cluster001
ANXA2	242	ENSOARG00000020821	ENSOART00000022687.1, NM_001093788	annexin A2	7:46852081-46885179:1	Cluster001
ANXA4	803	ENSOARG00000019781	ENSOART00000021539.1, XM_004005812	annexin A4	3:38415567-38491517:-1	Cluster001
ANXA5	3	ENSOARG00000014830	ENSOART00000016148.1, XM_012179394	annexin A5	6:3796323-3827716:1	Cluster001
ANXA7	1496	ENSOARG00000007635	ENSOART00000008315.1, XM_012105283, XM_012105284, XM_012105285	annexin A7	25:29264262-29285923:-1	Cluster001
AP1AR	1084	ENSOARG00000003104	ENSOART00000003373.1	adaptor related protein complex 1 associated regulatory protein	6:13381418-13398171:-1	Cluster001
AP1G1	372	ENSOARG00000003833	ENSOART00000004168.1, ENSOART00000004171.1, XM_004015119, XM_012190072, XM_012190073, XM_012190074	adaptor-related protein complex 1, gamma 1 subunit	14:38572966-38654677:1	Cluster001
AP1S1	414	ENSOARG00000015233	ENSOART00000016574.1, XM_004020998	adaptor-related protein complex 1, sigma 1 subunit	24:35470544-35475043:-1	Cluster001
AP1S2	1051	ENSOARG00000012817	ENSOART00000013926.1, ENSOART00000013927.1, XM_012106274, XM_012106275, XM_012106276	adaptor-related protein complex 1, sigma 2 subunit	X:13270986-13285798:-1	Cluster001
AP2B1	982	ENSOARG00000006349	ENSOART00000006910.1, XM_012185311	adaptor-related protein complex 2, beta 1 subunit	11:14249507-14356223:-1	Cluster001
AP2M1	690	101122320	XM_004003097, XM_004003098	adaptor-related protein complex 2, mu 1 subunit	1:201180926-201189907:-1	Cluster001
AP3B1	1855	ENSOARG00000017119	ENSOART00000018642.1, XM_004010204, XM_012180683	adaptor-related protein complex 3, beta 1 subunit	7:8927749-9144133:-1	Cluster001
AP3M1	1155	ENSOARG00000008609	ENSOART00000009373.1, XM_004021484, XM_012105379, XM_012105380	adaptor-related protein complex 3, mu 1 subunit	25:29871044-29890860:-1	Cluster001
AP4E1	1795	ENSOARG00000020979	ENSOART00000022857.1, ENSOART00000022858.1, XM_004010615	adaptor-related protein complex 4, epsilon 1 subunit	7:56402350-56472990:-1	Cluster001
AP5B1	413	ENSOARG00000017827	ENSOART00000019395.1, XM_004019902	adaptor-related protein complex 5, beta 1 subunit	21:43204456-43207429:-1	Cluster001
AP5M1	1706	ENSOARG00000021103	ENSOART00000022992.1, XM_012181706, XM_012181707, XM_012181708, XM_012181709	adaptor-related protein complex 5, mu 1 subunit	7:66570358-66594193:1	Cluster001
AP5S1	900	ENSOARG00000001075	ENSOART00000001147.1, XM_004014361, XM_004014362, XM_012188716, XM_012188717, XM_012188718	adaptor-related protein complex 5, sigma 1 subunit	13:50712553-50716127:-1	Cluster001
AP5Z1	117	ENSOARG00000003582	ENSOART00000003894.1, XM_012104880	adaptor-related protein complex 5, zeta 1 subunit	24:39066892-39073482:-1	Cluster001
APAF1	1612	ENSOARG00000013137	ENSOART00000014284.1, XM_004006637, XM_012174845, XM_012174846, XM_012174848, XM_012174849, XM_012174850, XM_012174851, XM_012174852	apoptotic peptidase activating factor 1	3:167840782-167896181:1	Cluster001
APC	1617	ENSOARG00000016130	ENSOART00000017570.1, XM_012180614, XM_012180615, XM_012180616, XM_012180617, XM_012180618	adenomatous polyposis coli	7:887181-969776:-1	Cluster001
APEH	472	ENSOARG00000013387	ENSOART00000014566.1, XM_004018457, XM_012100057	acylaminoacyl-peptide hydrolase	19:50459907-50468267:-1	Cluster001
APEX1	269	ENSOARG00000019740	ENSOART00000021496.1	apurinic/apyrimidinic endodeoxyribonuclease 1 [Source:VGNC Symbol;Acc:VGNC:26011] (assigned to orthologue: ENSBTAG00000002745)	7:23830289-23832121:-1	Cluster001
APH1A	1512	ENSOARG00000020782	ENSOART00000022642.1	aph-1 homolog A, gamma-secretase subunit	1:99256574-99260110:-1	Cluster001
APH1B	69	ENSOARG00000020786	ENSOART00000022647.1	aph-1 homolog B, gamma-secretase subunit	7:43765373-43803334:-1	Cluster001
APIP	593	ENSOARG00000018684	ENSOART00000020338.1	APAF1 interacting protein	15:63605712-63630607:-1	Cluster001
APMAP	1249	ENSOARG00000006484	ENSOART00000007050.1, XM_012188582	adipocyte plasma membrane associated protein	13:41709021-41735385:-1	Cluster001
APOA1BP	351	101105295	XM_004002621, XM_012183404	apolipoprotein A-I binding protein	1:105133218-105136063:1	Cluster001
APOBEC3F	211	ENSOARG00000016290	ENSOART00000017747.1, NM_001093784	apolipoprotein B mRNA editing enzyme, catalytic polypeptide-like 3F	3:214539947-214554502:1	Cluster001
APOO	317	ENSOARG00000016887	ENSOART00000018392.1, ENSOART00000018393.1, ENSOART00000018395.1, XM_004021968, XM_012106410, XM_012106411	apolipoprotein O	X:21194487-21236883:-1	Cluster001
APOOL	1721	ENSOARG00000002075	ENSOART00000002233.1, ENSOART00000002234.1, XM_004022229, XM_012107013, XM_012107014	apolipoprotein O-like	X:72837131-72933538:1	Cluster001
APOPT1	187	101102428	XM_012099089	apoptogenic 1, mitochondrial	18:66862508-66901974:1	Cluster001
APPBP2	1103	ENSOARG00000017155	ENSOART00000018671.1, XM_004012425	amyloid beta precursor protein (cytoplasmic tail) binding protein 2	11:12030164-12090545:1	Cluster001
APPL1	2244	ENSOARG00000014531	ENSOART00000015821.1, XM_012099844	adaptor protein, phosphotyrosine interaction, PH domain and leucine zipper containing 1	19:43851041-43876435:-1	Cluster001
APPL2	1665	ENSOARG00000017227	ENSOART00000018754.1, XM_012174946	adaptor protein, phosphotyrosine interaction, PH domain and leucine zipper containing 2	3:173784975-173831941:-1	Cluster001
APRT	11	ENSOARG00000013556	ENSOART00000014741.1	adenine phosphoribosyltransferase	14:13540729-13541439:-1	Cluster001
APTX	900	ENSOARG00000009598	ENSOART00000010448.1, XM_004004150, XM_012118539, XM_012118557, XM_012118566	aprataxin	2:37923534-37938889:1	Cluster001
AQR	1620	ENSOARG00000020005	ENSOART00000021780.1	aquarius intron-binding spliceosomal factor	7:27347923-27428685:-1	Cluster001
ARCN1	1787	ENSOARG00000010605	ENSOART00000011539.1	archain 1	15:28718530-28746137:1	Cluster001
ARFGAP2	982	ENSOARG00000005192	ENSOART00000005656.1, XM_012096630	ADP-ribosylation factor GTPase activating protein 2	15:75296018-75303848:-1	Cluster001
ARFGAP3	583	ENSOARG00000019057	ENSOART00000020751.1, ENSOART00000020752.1, XM_004007030	ADP-ribosylation factor GTPase activating protein 3	3:217646265-217697964:-1	Cluster001
ARFGEF1	1856	ENSOARG00000001185	ENSOART00000001281.1, XM_004011722	ADP-ribosylation factor guanine nucleotide-exchange factor 1 (brefeldin A-inhibited)	9:44131066-44249957:-1	Cluster001
ARFGEF2	677	ENSOARG00000011349	ENSOART00000012363.1, XM_012189318	ADP-ribosylation factor guanine nucleotide-exchange factor 2 (brefeldin A-inhibited)	13:76687700-76758890:1	Cluster001
ARFIP1	1701	ENSOARG00000003643	ENSOART00000003954.1, ENSOART00000003956.1, XM_004017190, XM_004017192, XM_012097344, XM_012097345, XM_012097346, XM_012097347, XM_012097348, XM_012097349, XM_012097350, XM_012097351, XM_012097352	ADP-ribosylation factor interacting protein 1	17:4596430-4698597:-1	Cluster001
ARFIP2	841	ENSOARG00000018201	ENSOART00000019805.1, NM_001162549, XM_012095243	ADP-ribosylation factor interacting protein 2	15:45974673-45978383:1	Cluster001
ARFRP1	696	ENSOARG00000010188	ENSOART00000011083.1, NM_001162550, XM_012188066, XM_012188067, XM_012188068, XM_012188069	ADP-ribosylation factor related protein 1	13:53367933-53373064:1	Cluster001
ARGLU1	1705	ENSOARG00000005479	ENSOART00000005968.1, XM_004012235	arginine and glutamate rich 1	10:81657623-81683747:-1	Cluster001
ARHGAP10	31	ENSOARG00000007284	ENSOART00000007922.1, XM_004017209, XM_012097387	Rho GTPase activating protein 10	17:9826394-10134800:-1	Cluster001
ARHGAP11A	48	ENSOARG00000019982	ENSOART00000021755.1, ENSOART00000021756.1, XM_012181156	Rho GTPase activating protein 11A	7:27064141-27082707:-1	Cluster001
ARHGAP12	1679	ENSOARG00000013756	ENSOART00000014969.1, XM_004014264, XM_004014265, XM_004014266, XM_004014267, XM_004014268, XM_012188462, XM_012188463, XM_012188464, XM_012188465, XM_012188466, XM_012188467	Rho GTPase activating protein 12	13:32515986-32618392:1	Cluster001
ARHGAP15	980	101123443	XM_004004720, XM_012138498	Rho GTPase activating protein 15	2:165153421-165861114:-1	Cluster001
ARHGAP18	1335	ENSOARG00000013732	ENSOART00000014940.1, XM_004011310, XM_012182856, XM_012182857	Rho GTPase activating protein 18	8:54941789-55032920:-1	Cluster001
ARHGAP22	318	ENSOARG00000001560	ENSOART00000001675.1, XM_004021555, XM_004021556, XM_012105509, XM_012105510, XM_012105511, XM_012105512, XM_012105513, XM_012105516, XM_012105517, XM_012105518, XM_012105519, XM_012105520, XM_012105521, XM_012105522	Rho GTPase activating protein 22	25:42387179-42437920:-1	Cluster001
ARHGAP25	857	ENSOARG00000019876	ENSOART00000021639.1, XM_012167751, XM_012167757, XM_012167766	Rho GTPase activating protein 25	3:39413089-39445302:-1	Cluster001
ARHGAP30	352	ENSOARG00000009399	ENSOART00000010239.1, XM_004002679, XM_012184614, XM_012184619	Rho GTPase activating protein 30	1:110618290-110632364:-1	Cluster001
ARHGAP4	618	ENSOARG00000001509	ENSOART00000001618.1, ENSOART00000001622.1, XM_012107863	Rho GTPase activating protein 4	JH921656.1:17825-29993:-1	Cluster001
ARHGAP45	389	ENSOARG00000010834	ENSOART00000011790.1	Rho GTPase activating protein 45	5:40961251-40973130:1	Cluster001
ARHGAP5	1474	ENSOARG00000006439	ENSOART00000006997.1, XM_004017883, XM_012098787, XM_012098788	Rho GTPase activating protein 5	18:41426907-41496363:1	Cluster001
ARHGEF10L	222	ENSOARG00000010812	ENSOART00000011769.1, XM_012157533	Rho guanine nucleotide exchange factor (GEF) 10-like	2:247798632-247936199:-1	Cluster001
ARHGEF12	1969	ENSOARG00000017361	ENSOART00000018910.1, ENSOART00000018915.1, XM_004016575, XM_012095611, XM_012095612, XM_012095613, XM_012095614	Rho guanine nucleotide exchange factor (GEF) 12	15:30480790-30607955:1	Cluster001
ARHGEF39	183	ENSOARG00000011918	ENSOART00000012963.1, ENSOART00000012964.1	Rho guanine nucleotide exchange factor 39	2:52560703-52563910:1	Cluster001
ARHGEF40	408	ENSOARG00000019687	ENSOART00000021440.1, XM_012182283	Rho guanine nucleotide exchange factor (GEF) 40	7:23231971-23255591:-1	Cluster001
ARHGEF6	1390	ENSOARG00000010952	ENSOART00000011914.1, XM_012107256, XM_012107257, XM_012107258, XM_012107260, XM_012107261, XM_012107262	Rac/Cdc42 guanine nucleotide exchange factor (GEF) 6	X:93320943-93406056:1	Cluster001
ARID4A	1820	ENSOARG00000021110	ENSOART00000022999.1, XM_012181719, XM_012181720, XM_012181721, XM_012181722	AT rich interactive domain 4A (RBP1-like)	7:67498476-67556353:1	Cluster001
ARID5B	985	ENSOARG00000004403	ENSOART00000004794.1, XM_004021392, XM_004021393, XM_012105121, XM_012105122, XM_012105123	AT rich interactive domain 5B (MRF1-like)	25:17931071-17988979:1	Cluster001
ARIH1	1153	ENSOARG00000018958	ENSOART00000020643.1, XM_012182272	ariadne RBR E3 ubiquitin protein ligase 1	7:19008610-19115218:1	Cluster001
ARIH2	1407	ENSOARG00000015984	ENSOART00000017412.1, XM_012100079, XM_012100080	ariadne RBR E3 ubiquitin protein ligase 2	19:50950163-50983429:-1	Cluster001
ARL1	2287	ENSOARG00000015007	ENSOART00000016328.1, NM_001126367	ADP-ribosylation factor-like 1	3:170323044-170328848:-1	Cluster001
ARL14EP	37	ENSOARG00000015515	ENSOART00000016878.1, XM_004016364, XM_012096140	ADP-ribosylation factor-like 14 effector protein	15:59260585-59274612:1	Cluster001
ARL15	810	ENSOARG00000008076	ENSOART00000008786.1, XM_004016996, XM_012096942	ADP-ribosylation factor-like 15	16:24832048-25295908:1	Cluster001
ARL2	185	ENSOARG00000011395	ENSOART00000012388.1, NM_001162552	ADP-ribosylation factor-like 2	21:42545957-42553153:1	Cluster001
ARL2BP	125	ENSOARG00000018950	ENSOART00000020632.1, NM_001162551, XM_012189512	ADP-ribosylation factor-like 2 binding protein	14:24679192-24685308:1	Cluster001
ARL3	363	ENSOARG00000001689	ENSOART00000001817.1, NM_001162553	ADP-ribosylation factor-like 3	22:22438505-22462379:-1	Cluster001
ARL4C	258	ENSOARG00000025194	ENSOART00000027096.1, NM_001162554	ADP-ribosylation factor-like 4C	1:6371836-6372401:1	Cluster001
ARL5A	1549	ENSOARG00000008452	ENSOART00000009200.1, NM_001162555	ADP-ribosylation factor-like 5A	2:156592299-156602931:1	Cluster001
ARL6	1142	ENSOARG00000017430	ENSOART00000018972.1, XM_004002853, XM_012188267	ADP-ribosylation factor-like 6	1:160513023-160550738:1	Cluster001
ARL6IP1	1894	ENSOARG00000010552	ENSOART00000011481.1, NM_001162557	ADP-ribosylation factor-like 6 interacting protein 1	24:16398548-16404458:-1	Cluster001
ARL6IP4	246	ENSOARG00000007010	ENSOART00000007625.1, XM_012098160	ADP-ribosylation factor-like 6 interacting protein 4	17:52146752-52150074:-1	Cluster001
ARL6IP5	551	ENSOARG00000010053	ENSOART00000010938.1	ADP ribosylation factor like GTPase 6 interacting protein 5	19:32424297-32441408:-1	Cluster001
ARL6IP6	1484	ENSOARG00000008053	ENSOART00000008768.1, XM_012137236	ADP-ribosylation factor-like 6 interacting protein 6	2:155677966-155715003:-1	Cluster001
ARMC1	1606	ENSOARG00000017043	ENSOART00000018553.1, XM_012183770	armadillo repeat containing 1	9:42830171-42848484:-1	Cluster001
ARMC10	1872	ENSOARG00000018909	ENSOART00000020590.1	armadillo repeat containing 10	4:44389126-44425588:1	Cluster001
ARMC8	1608	ENSOARG00000007543	ENSOART00000008218.1, XM_012102694, XM_012102712	armadillo repeat containing 8	1:248900782-248979481:-1	Cluster001
ARMCX1	1077	ENSOARG00000010077	ENSOART00000010965.1	armadillo repeat containing X-linked 1	X:125749767-125751128:1	Cluster001
ARMCX3	929	ENSOARG00000001687	ENSOART00000001815.1, XM_004022494, XM_004022495	armadillo repeat containing, X-linked 3	X:125793195-125801169:1	Cluster001
ARMH4	972	ENSOARG00000021107	ENSOART00000022996.1	armadillo like helical domain containing 4	7:67233591-67381578:-1	Cluster001
ARNT	498	ENSOARG00000020870	ENSOART00000022737.1, NM_001287465	aryl hydrocarbon receptor nuclear translocator	1:99682525-99718897:-1	Cluster001
ARPC3	1312	ENSOARG00000016761	ENSOART00000018251.1, XM_004017362	actin related protein 2/3 complex, subunit 3, 21kDa	17:53911042-53923396:-1	Cluster001
ARPC4	230	ENSOARG00000006145	ENSOART00000006682.1, XM_004018281	actin related protein 2/3 complex, subunit 4, 20kDa	19:16815895-16825737:-1	Cluster001
ARPC5	369	ENSOARG00000002017	ENSOART00000002165.1, XM_004013863	actin related protein 2/3 complex, subunit 5, 16kDa	12:62773457-62783454:-1	Cluster001
ARPP19	1688	101102906	XM_004010601, XM_004010602, XM_012181539	cAMP-regulated phosphoprotein, 19kDa	7:54811851-54828632:1	Cluster001
ARRB1	527	ENSOARG00000011342	ENSOART00000012337.1, XM_012096065, XM_012096066, XM_012096067, XM_012096068	arrestin, beta 1	15:52668860-52695511:-1	Cluster001
ARRDC3	370	ENSOARG00000016593	ENSOART00000018075.1, XM_004009079	arrestin domain containing 3	5:88196161-88210279:-1	Cluster001
ART3	1450	ENSOARG00000016372	ENSOART00000017827.1, XM_012180190, XM_012180191, XM_012180192, XM_012180193, XM_012180194, XM_012180196, XM_012180197, XM_012180198, XM_012180199, XM_012180200, XM_012180201, XM_012180202	ADP-ribosyltransferase 3	6:90629542-90644656:1	Cluster001
ARV1	290	ENSOARG00000003202	ENSOART00000003475.1, XM_012104946	ARV1 homolog (S. cerevisiae)	25:3740478-3762075:1	Cluster001
AS3MT	337	ENSOARG00000002541	ENSOART00000002753.1	arsenite methyltransferase	22:22608612-22624523:1	Cluster001
ASAH1	1021	ENSOARG00000008704	ENSOART00000009485.1, ENSOART00000009487.1, XM_012105794	N-acylsphingosine amidohydrolase (acid ceramidase) 1	26:17914873-17944302:1	Cluster001
ASB3	1911	ENSOARG00000004097	ENSOART00000004457.1, XM_004005954, XM_012171660, XM_012171661, XM_012171664	ankyrin repeat and SOCS box containing 3	3:70194550-70279054:1	Cluster001
ASB7	857	ENSOARG00000009658	ENSOART00000010515.1, XM_004017712, XM_012098320	ankyrin repeat and SOCS box containing 7	18:5089676-5141096:-1	Cluster001
ASB8	340	ENSOARG00000019288	ENSOART00000021003.1, XM_004006405, XM_012174379, XM_012174380	ankyrin repeat and SOCS box containing 8	3:138228065-138236701:1	Cluster001
ASCC1	413	ENSOARG00000007094	ENSOART00000007721.1, XM_012105251	activating signal cointegrator 1 complex subunit 1	25:28039890-28155411:-1	Cluster001
ASF1A	1967	ENSOARG00000008585	ENSOART00000009342.1	anti-silencing function 1A histone chaperone	8:19215866-19228592:-1	Cluster001
ASH1L	1022	ENSOARG00000004448	ENSOART00000004848.1, XM_004002591, XM_012182855, XM_012182863, XM_012182871, XM_012182882, XM_012182890, XM_012182899, XM_012182906	ash1 (absent, small, or homeotic)-like (Drosophila)	1:104080148-104203180:-1	Cluster001
ASH2L	848	ENSOARG00000001208	ENSOART00000001293.1, XM_004021777, XM_012105922, XM_012105923	ash2 (absent, small, or homeotic)-like (Drosophila)	26:31929379-31957583:1	Cluster001
ASL	417	ENSOARG00000000670	ENSOART00000000731.1, XM_004022777	argininosuccinate lyase	AMGL01120222.1:12728-19060:-1	Cluster001
ASMTL	315	ENSOARG00000007783	ENSOART00000008473.1	acetylserotonin O-methyltransferase like	X:621541-640694:-1	Cluster001
ASNA1	413	101106257	XM_004008492	arsA arsenite transporter, ATP-binding, homolog 1 (bacterial)	5:10850900-10860451:-1	Cluster001
ASNSD1	635	ENSOARG00000016379	ENSOART00000017836.1, ENSOART00000017837.1, XM_004004509, XM_012131307	asparagine synthetase domain containing 1	2:118525965-118535011:-1	Cluster001
ASPA	844	ENSOARG00000016806	ENSOART00000018299.1, XM_004012563, XM_012185497	aspartoacylase	11:23827020-23837606:1	Cluster001
ASPM	181	ENSOARG00000014713	ENSOART00000016018.1, XM_012187989	asp (abnormal spindle) homolog, microcephaly associated (Drosophila)	12:74127375-74191003:-1	Cluster001
ASPSCR1	1168	ENSOARG00000017643	ENSOART00000019198.1, XM_012186417, XM_012186418, XM_012186419, XM_012186420	alveolar soft part sarcoma chromosome region, candidate 1	11:50052691-50086314:-1	Cluster001
ASXL2	203	ENSOARG00000018413	ENSOART00000020039.1, XM_004005731	additional sex combs like transcriptional regulator 2	3:32955256-33068799:-1	Cluster001
ATAD2	1567	ENSOARG00000010247	ENSOART00000011161.1, XM_012184273	ATPase family, AAA domain containing 2	9:29306138-29372857:1	Cluster001
ATAD3A	190	ENSOARG00000003205	ENSOART00000003483.1	ATPase family AAA domain containing 3A	12:49154806-49170457:-1	Cluster001
ATE1	1717	ENSOARG00000005882	ENSOART00000006403.1, ENSOART00000006406.1, XM_004020241, XM_012103046, XM_012103047, XM_012103048, XM_012103049, XM_012103051, XM_012103052, XM_012103053, XM_012103054, XM_012103055	arginyltransferase 1	22:40671503-40778874:-1	Cluster001
ATF1	1303	ENSOARG00000017519	ENSOART00000019068.1, XM_004006355, XM_012174289, XM_012174290, XM_012174291, XM_012174292, XM_012174293, XM_012174294, XM_012174295, XM_012174297, XM_012174298	activating transcription factor 1	3:135351776-135405931:-1	Cluster001
ATF2	2236	ENSOARG00000000194	ENSOART00000000205.1, XM_004004571, XM_012133215, XM_012133224, XM_012133233, XM_012133240	activating transcription factor 2	2:133855910-133911184:1	Cluster001
ATF7IP	1257	ENSOARG00000020787	ENSOART00000022648.1, XM_004006840, XM_012175323, XM_012175324, XM_012175325, XM_012175326, XM_012175328	activating transcription factor 7 interacting protein	3:200220881-200295275:-1	Cluster001
ATG10	140	ENSOARG00000015475	ENSOART00000016832.1, XM_012178917	autophagy related 10	5:79247125-79500503:1	Cluster001
ATG101	87	ENSOARG00000017204	ENSOART00000018720.1	autophagy related 101	3:134096810-134099074:-1	Cluster001
ATG16L1	23	ENSOARG00000019320	ENSOART00000021040.1, ENSOART00000021041.1, XM_012186313, XM_012186432	autophagy related 16-like 1 (S. cerevisiae)	1:7453758-7494882:-1	Cluster001
ATG3	129	ENSOARG00000019318	ENSOART00000021036.1	autophagy related 3	1:175662180-175696159:-1	Cluster001
ATG4A	1810	ENSOARG00000018450	ENSOART00000020081.1, XM_004022431, XM_012107571, XM_012107572, XM_012107573, XM_012107574	autophagy related 4A, cysteine peptidase	X:120079085-120119947:-1	Cluster001
ATG4C	2066	ENSOARG00000009546	ENSOART00000010401.1, XM_012164474, XM_012164542, XM_012164630	autophagy related 4C, cysteine peptidase	1:37790487-37854282:1	Cluster001
ATG7	1013	ENSOARG00000012790	ENSOART00000013903.1, XM_012100208, XM_012100212, XM_012100213, XM_012100214, XM_012100215	autophagy related 7	19:55209649-55341725:1	Cluster001
ATIC	306	ENSOARG00000019309	ENSOART00000021029.1	5-aminoimidazole-4-carboxamide ribonucleotide formyltransferase/IMP cyclohydrolase	2:216272615-216298889:1	Cluster001
ATL2	2272	ENSOARG00000009069	ENSOART00000009878.1, ENSOART00000009881.1, XM_012173507, XM_012173514, XM_012173520, XM_012173526	atlastin GTPase 2	3:85702113-85753683:1	Cluster001
ATP10D	919	ENSOARG00000015932	ENSOART00000017357.1, XM_012179904, XM_012179906, XM_012179907, XM_012179908, XM_012179909, XM_012179910, XM_012179911, XM_012179912	ATPase, class V, type 10D	6:66170467-66247341:1	Cluster001
ATP11A	77	ENSOARG00000007391	ENSOART00000008048.1, XM_012184961	ATPase, class VI, type 11A	10:85657630-85728263:1	Cluster001
ATP11B	534	ENSOARG00000020665	ENSOART00000022515.1, XM_012098284, XM_012098285, XM_012098287, XM_012098291, XM_012098297, XM_012098299, XM_012098300	ATPase, class VI, type 11B	1:202339282-202421700:-1	Cluster001
ATP11C	1983	ENSOARG00000010246	ENSOART00000011154.1, ENSOART00000011159.1, XM_012107221, XM_012107222, XM_012107223, XM_012107224, XM_012107225, XM_012107226, XM_012107227, XM_012107228, XM_012107229	ATPase, class VI, type 11C	X:90452619-90545558:1	Cluster001
ATP1B3	257	ENSOARG00000006495	ENSOART00000007060.1, ENSOART00000007062.1, XM_012102243, XM_012102251	ATPase, Na+/K+ transporting, beta 3 polypeptide	1:245072469-245105417:-1	Cluster001
ATP2C1	1681	ENSOARG00000009414	ENSOART00000010252.1, XM_004003345, XM_004003346, XM_012103507	ATPase, Ca++ transporting, type 2C, member 1	1:256984544-257114765:-1	Cluster001
ATP5A1	1068	101111413	XM_004020520	ATP synthase, H+ transporting, mitochondrial F1 complex, alpha subunit 1, cardiac muscle	23:46071655-46080224:-1	Cluster001
ATP5B	949	101106318	XM_004006572	ATP synthase, H+ transporting, mitochondrial F1 complex, beta polypeptide	3:162719066-162724744:1	Cluster001
ATP5C1	878	101115299	XM_004014180, XM_004014181, XM_012188172	ATP synthase, H+ transporting, mitochondrial F1 complex, gamma polypeptide 1	13:11895303-11905634:1	Cluster001
ATP5F1	1276	101114570	XM_004002318	ATP synthase, H+ transporting, mitochondrial Fo complex, subunit B1	1:88006703-88022150:1	Cluster001
ATP5F1B	2147	ENSOARG00000008306	ENSOART00000009041.1	ATP synthase F1 subunit beta	3:162719098-162726698:1	Cluster001
ATP5G3	241	101108285	XM_004004569	ATP synthase, H+ transporting, mitochondrial Fo complex, subunit C3 (subunit 9)	2:133813676-133816871:1	Cluster001
ATP5H	298	100217408	NM_001142891	ATP synthase, H+ transporting, mitochondrial Fo complex, subunit d	11:55397798-55402536:1	Cluster001
ATP5I	1425	101111455	XM_004010021, XM_012180455	ATP synthase, H+ transporting, mitochondrial Fo complex, subunit E	6:116898164-116899565:1	Cluster001
ATP5L	1290	101123491	XM_012095524	ATP synthase, H+ transporting, mitochondrial Fo complex, subunit G	15:28576260-28584290:1	Cluster001
ATP5MC1	292	ENSOARG00000006653	ENSOART00000007234.1	ATP synthase membrane subunit c locus 1	11:37173130-37175267:-1	Cluster001
ATP5MC2	213	ENSOARG00000016393	ENSOART00000017850.1	ATP synthase membrane subunit c locus 2	3:132715794-132719269:1	Cluster001
ATP5PB	1412	ENSOARG00000019607	ENSOART00000021351.1	ATP synthase peripheral stalk-membrane subunit b [Source:VGNC Symbol;Acc:VGNC:26303] (assigned to orthologue: ENSBTAG00000006441), ATP synthase peripheral stalk-membrane subunit b [Source:HGNC Symbol;Acc:HGNC:840] (assigned to orthologue: ENSCHIG00000012236)	1:88006497-88021863:1	Cluster001
ATP5PD	1530	ENSOARG00000011397	ENSOART00000012389.1	ATP synthase peripheral stalk subunit d	11:55397692-55404868:1	Cluster001
ATP5PO	2018	ENSOARG00000012773	ENSOART00000013884.1, ENSOART00000013886.1	ATP synthase peripheral stalk subunit OSCP	1:119867566-119874405:1	Cluster001
ATP6AP2	990	ENSOARG00000001326	ENSOART00000001423.1, ENSOART00000001425.1, XM_012106508, XM_012106509, XM_012106510, XM_012106511	ATPase, H+ transporting, lysosomal accessory protein 2	X:37771491-37787746:1	Cluster001
ATP6V0A2	1553	ENSOARG00000002788	ENSOART00000003018.1	ATPase H+ transporting V0 subunit a2	17:51543223-51584054:-1	Cluster001
ATP6V1A	1558	ENSOARG00000019488	ENSOART00000021225.1, XM_004002928, XM_012190737	ATPase, H+ transporting, lysosomal 70kDa, V1 subunit A	1:176799229-176862872:1	Cluster001
ATP6V1C1	458	ENSOARG00000016832	ENSOART00000018332.1, XM_004011800, XM_012184029	ATPase, H+ transporting, lysosomal 42kDa, V1 subunit C1	9:74041783-74081821:-1	Cluster001
ATP6V1D	459	ENSOARG00000021165	ENSOART00000023064.1	ATPase H+ transporting V1 subunit D	7:76124053-76135188:-1	Cluster001
ATP6V1G1	79	ENSOARG00000005993	ENSOART00000006513.1	ATPase H+ transporting V1 subunit G1	2:9128650-9136979:-1	Cluster001
ATP7A	972	ENSOARG00000018349	ENSOART00000019976.1, XM_012106946	ATPase, Cu++ transporting, alpha polypeptide	X:64434775-64585758:-1	Cluster001
ATP9B	287	ENSOARG00000004295	ENSOART00000004689.1, XM_012103260	ATPase, class II, type 9B	23:824796-980140:-1	Cluster001
ATPAF1	1476	101112620	XM_012132978, XM_012133051, XM_012133115	ATP synthase mitochondrial F1 complex assembly factor 1	1:20972792-20996115:-1	Cluster001
ATPAF2	625	ENSOARG00000001212	ENSOART00000001296.1, XM_012186739	ATP synthase mitochondrial F1 complex assembly factor 2	11:34061822-34074389:1	Cluster001
ATRAID	962	ENSOARG00000019202	ENSOART00000020910.1, XM_012166550	all-trans retinoic acid-induced differentiation factor	3:34175460-34181704:1	Cluster001
ATRX	1708	ENSOARG00000018617	ENSOART00000020275.1, ENSOART00000020279.1, XM_012106950, XM_012106951, XM_012106952, XM_012106953, XM_012106954, XM_012106956, XM_012106957, XM_012106958, XM_012106959	alpha thalassemia/mental retardation syndrome X-linked	X:64727983-64963667:1	Cluster001
ATXN10	461	ENSOARG00000019420	ENSOART00000021150.1	ataxin 10	3:220093324-220213264:1	Cluster001
ATXN1L	1778	ENSOARG00000011135	ENSOART00000012110.1	ataxin 1 like	14:38545156-38547222:-1	Cluster001
ATXN7L1/101123462	262	101123462	XM_012176687, XM_012176688, XM_012176690, XM_012176691, XM_012176692, XM_012176693, XM_012176694, XM_012176695, XM_012176696, XM_012176697, XM_012176698	ataxin 7-like 1	4:46854762-46974788:-1	Cluster001
ATXN7L3	70	ENSOARG00000007406	ENSOART00000008065.1, XM_004012978, XM_004012979, XM_012186195, XM_012186196	ataxin 7-like 3	11:43429614-43436347:-1	Cluster001
ATXN7L3B	64	ENSOARG00000016672	ENSOART00000018158.1	ataxin 7 like 3B	3:110404006-110404296:1	Cluster001
AUH	93	ENSOARG00000007832	ENSOART00000008524.1, XM_012115692	AU RNA binding protein/enoyl-CoA hydratase	2:26050457-26248179:-1	Cluster001
AUP1	1093	ENSOARG00000012789	ENSOART00000013901.1, XM_012173679, XM_012173680	ancient ubiquitous protein 1	3:96313258-96316164:-1	Cluster001
AURKA	111	ENSOARG00000018369	ENSOART00000019991.1, NM_001142507, XM_012188064	aurora kinase A	13:58840197-58856172:1	Cluster001
AURKAIP1	1825	ENSOARG00000003838	ENSOART00000004167.1	aurora kinase A interacting protein 1	12:49217180-49222771:1	Cluster001
AVL9	2079	ENSOARG00000006850	ENSOART00000007448.1, XM_004007917	AVL9 homolog (S. cerevisiase)	4:63937085-63992715:-1	Cluster001
AZI2	584	ENSOARG00000014591	ENSOART00000015882.1, XM_004018197, XM_012099295, XM_012099296	5-azacytidine induced 2	19:2671741-2701871:-1	Cluster001
AZIN1	130	ENSOARG00000016993	ENSOART00000018507.1, NM_001291506, NM_001291507, XM_012183370	antizyme inhibitor 1	9:74220470-74245971:1	Cluster001
B3GALNT2	1708	ENSOARG00000003507	ENSOART00000003812.1, XM_012105604	beta-1,3-N-acetylgalactosaminyltransferase 2	25:8225263-8290256:-1	Cluster001
B3GALT4	588	ENSOARG00000009145	ENSOART00000009955.1, XM_012100475, XM_012100476	UDP-Gal:betaGlcNAc beta 1,3-galactosyltransferase, polypeptide 4	20:7549192-7551786:1	Cluster001
B3GALTL	743	101111560	XM_012184616, XM_012184617	beta 1,3-galactosyltransferase-like	10:29891958-29996311:-1	Cluster001
B3GNT2	767	ENSOARG00000019548	ENSOART00000021290.1	UDP-GlcNAc:betaGal beta-1,3-N-acetylglucosaminyltransferase 2	3:45854687-45855880:-1	Cluster001
B3GNT5	1770	ENSOARG00000020655	ENSOART00000022503.1, XM_012098257, XM_012098264, XM_012098266, XM_012098267, XM_012098268	UDP-GlcNAc:betaGal beta-1,3-N-acetylglucosaminyltransferase 5	1:202029822-202047185:-1	Cluster001
B4GALT2	762	ENSOARG00000000685	ENSOART00000000737.1, XM_004001897, XM_012119936, XM_012120054	UDP-Gal:betaGlcNAc beta 1,4- galactosyltransferase, polypeptide 2	1:18398079-18405810:1	Cluster001
B4GALT4	573	ENSOARG00000019700	ENSOART00000021453.1, ENSOART00000021454.1, XM_004002940	UDP-Gal:betaGlcNAc beta 1,4- galactosyltransferase, polypeptide 4	1:182332649-182360206:-1	Cluster001
B4GALT7	1140	ENSOARG00000006000	ENSOART00000006521.1, NM_001168634	xylosylprotein beta 1,4-galactosyltransferase, polypeptide 7	5:36593600-36601887:1	Cluster001
B9D2	555	ENSOARG00000007426	ENSOART00000008085.1	B9 domain containing 2	14:49651496-49658663:1	Cluster001
BABAM1	1415	ENSOARG00000017396	ENSOART00000018938.1, XM_012177711, XM_012177712, XM_012177713, XM_012177714	BRISC and BRCA1 A complex member 1	5:5571576-5577432:-1	Cluster001
BAG4	63	ENSOARG00000001325	ENSOART00000001420.1, XM_004021866	BCL2-associated athanogene 4	26:31996191-32027155:1	Cluster001
BAG5	164	ENSOARG00000013945	ENSOART00000015185.1, XM_004018010	BCL2-associated athanogene 5	18:66872411-66880425:-1	Cluster001
BAK1	502	ENSOARG00000010067	ENSOART00000010954.1, XM_004018758	BCL2-antagonist/killer 1	20:7804719-7824235:-1	Cluster001
BAP1	672	ENSOARG00000004753	ENSOART00000005181.1, XM_012099955, XM_012099956	BRCA1 associated protein-1 (ubiquitin carboxy-terminal hydrolase)	19:48453278-48460417:1	Cluster001
BARD1	1131	ENSOARG00000019275	ENSOART00000020989.1, XM_012145490	BRCA1 associated RING domain 1	2:215691771-215776097:-1	Cluster001
BAZ1A	173	ENSOARG00000006876	ENSOART00000007481.1, XM_012099157	bromodomain adjacent to zinc finger domain, 1A	18:44018615-44108084:-1	Cluster001
BAZ1B	445	ENSOARG00000012638	ENSOART00000013742.1, ENSOART00000013746.1, XM_012104834	bromodomain adjacent to zinc finger domain, 1B	24:33598352-33652236:1	Cluster001
BBC1	359	443072	XM_012107265, XM_012107266	60S ribosomal protein L13	X:93782879-93784083:-1	Cluster001
BBIP1	35	101120288	XM_012102918, XM_012102919, XM_012102920, XM_012102921, XM_012102922, XM_012102923, XM_012102924	BBSome interacting protein 1	22:30389842-30397070:-1	Cluster001
BBS4	124	ENSOARG00000018966	ENSOART00000020651.1, XM_004010285, XM_012180902	Bardet-Biedl syndrome 4	7:19124376-19173031:1	Cluster001
BBX	1590	ENSOARG00000018829	ENSOART00000020507.1, XM_012189591, XM_012189593, XM_012189595, XM_012189597, XM_012189602, XM_012189609, XM_012189614, XM_012189619, XM_012189625, XM_012189630, XM_012189637, XM_012189640	bobby sox homolog (Drosophila)	1:170757495-170918162:1	Cluster001
BCAP29	1656	ENSOARG00000005784	ENSOART00000006295.1, XM_004007850	B-cell receptor-associated protein 29	4:48610838-48660629:1	Cluster001
BCAP31	445	ENSOARG00000007184	ENSOART00000007815.1, XM_004022268	B-cell receptor-associated protein 31	X:77669667-77697998:1	Cluster001
BCCIP	254	101116189	XM_004020261, XM_012103125	BRCA2 and CDKN1A interacting protein	22:44246816-44263961:1	Cluster001
BCKDK	566	ENSOARG00000008603	ENSOART00000009368.1, ENSOART00000009371.1, XM_004020920, XM_012104404	branched chain ketoacid dehydrogenase kinase	24:27205486-27209352:1	Cluster001
BCL2L13	311	ENSOARG00000013505	ENSOART00000014687.1, XM_012175613, XM_012175614, XM_012175615, XM_012175616, XM_012175617, XM_012175618	BCL2-like 13 (apoptosis facilitator)	3:213074813-213106830:1	Cluster001
BCL7B	80	ENSOARG00000012479	ENSOART00000013566.1	BAF chromatin remodeling complex subunit BCL7B	24:33579828-33593560:1	Cluster001
BCL7C	193	ENSOARG00000007922	ENSOART00000008628.1, XM_004020916	B-cell CLL/lymphoma 7C	24:26980689-26985476:-1	Cluster001
BCLAF1	2017	ENSOARG00000000096	ENSOART00000000096.1, XM_004011367, XM_012182957, XM_012182958, XM_012182959, XM_012182960	BCL2-associated transcription factor 1	8:61301377-61321945:-1	Cluster001
BDH1	125	ENSOARG00000020383	ENSOART00000022195.1, XM_004003025, XM_012096650, XM_012096659, XM_012096660	3-hydroxybutyrate dehydrogenase, type 1	1:190218265-190256372:-1	Cluster001
BDH2	265	ENSOARG00000011586	ENSOART00000012600.1, XM_004009658, XM_012179585	3-hydroxybutyrate dehydrogenase, type 2	6:21867462-21895100:1	Cluster001
BDP1	1507	ENSOARG00000005347	ENSOART00000005838.1, ENSOART00000005846.1, XM_012096784, XM_012096785, XM_012096786	B double prime 1, subunit of RNA polymerase III transcription initiation factor IIIB	16:9991253-10074248:-1	Cluster001
BECN1	1636	ENSOARG00000003698	ENSOART00000004019.1	beclin 1	11:42325756-42335782:-1	Cluster001
BEND5	346	ENSOARG00000004077	ENSOART00000004431.1, XM_004001951, XM_012137138, XM_012137291	BEN domain containing 5	1:23014958-23048955:-1	Cluster001
BET1	386	ENSOARG00000001206	ENSOART00000001286.1, XM_004007724, XM_004007725	Bet1 golgi vesicular membrane trafficking protein	4:11216458-11230565:-1	Cluster001
BET1L	101	ENSOARG00000009034	ENSOART00000009841.1, XM_012102257, XM_012102258, XM_012102259, XM_012102260	Bet1 golgi vesicular membrane trafficking protein-like	21:49870037-49873444:1	Cluster001
BFAR	413	ENSOARG00000007727	ENSOART00000008419.1, XM_012104139	bifunctional apoptosis regulator	24:13542930-13562354:1	Cluster001
BICD2	602	ENSOARG00000008190	ENSOART00000008914.1, XM_012116008	bicaudal D homolog 2 (Drosophila)	2:28472926-28503891:1	Cluster001
BID	1042	101117837	XM_012175619	BH3 interacting domain death agonist	3:213122776-213132091:-1	Cluster001
BIN2	388	ENSOARG00000017344	ENSOART00000018881.1, ENSOART00000018883.1	bridging integrator 2	3:134750526-134787072:1	Cluster001
BIN3	17	ENSOARG00000010212	ENSOART00000011110.1, XM_004004187, XM_012119386, XM_012119395, XM_012119403, XM_012119410, XM_012119425, XM_012119432, XM_012119440, XM_012119450	bridging integrator 3	2:42738174-42763732:1	Cluster001
BIRC5	242	ENSOARG00000005456	ENSOART00000005944.1, XM_012186500	baculoviral IAP repeat containing 5	11:52926602-52934692:-1	Cluster001
BIRC6	1712	ENSOARG00000010515	ENSOART00000011457.1, XM_012173585	baculoviral IAP repeat containing 6	3:91251840-91461768:-1	Cluster001
BLM	1467	ENSOARG00000012875	ENSOART00000014005.1, XM_004017761	Bloom syndrome, RecQ helicase-like	18:20943557-21034496:-1	Cluster001
BLMH	722	ENSOARG00000010429	ENSOART00000011352.1, XM_012185429	bleomycin hydrolase	11:20957497-20999940:-1	Cluster001
BLNK	685	ENSOARG00000007320	ENSOART00000007975.1, ENSOART00000007978.1, XM_012102676	B-cell linker	22:16753286-16832315:-1	Cluster001
BLOC1S1	944	ENSOARG00000011326	ENSOART00000012314.1	biogenesis of lysosomal organelles complex 1 subunit 1 [Source:NCBI gene;Acc:615149] (assigned to orthologue: ENSBTAG00000011918)	3:163459367-163462868:-1	Cluster001
BLOC1S2	340	ENSOARG00000014286	ENSOART00000015555.1	biogenesis of lysosomal organelles complex 1 subunit 2	22:20333031-20341253:-1	Cluster001
BLOC1S4	290	ENSOARG00000011166	ENSOART00000012142.1	biogenesis of lysosomal organelles complex 1 subunit 4	6:112580021-112580685:1	Cluster001
BLOC1S5	844	ENSOARG00000017070	ENSOART00000018585.1	biogenesis of lysosomal organelles complex 1 subunit 5 [Source:NCBI gene;Acc:505520] (assigned to orthologue: ENSBTAG00000039732)	20:46375542-46399002:1	Cluster001
BLOC1S6	1544	ENSOARG00000021039	ENSOART00000022922.1, ENSOART00000022923.1, XM_004010646	biogenesis of lysosomal organelles complex-1, subunit 6, pallidin	7:61876542-61892055:-1	Cluster001
BMI1	1906	ENSOARG00000001463	ENSOART00000001570.1, XM_012188312, XM_012188313	BMI1 proto-oncogene, polycomb ring finger	13:22528791-22534585:1	Cluster001
BMP2K	1486	101107523	XM_012180243, XM_012180244	BMP2 inducible kinase	6:93214938-93259097:1	Cluster001
BMPR2	1221	ENSOARG00000017641	ENSOART00000019195.1, XM_012142856	bone morphogenetic protein receptor, type II (serine/threonine kinase)	2:203565033-203717678:1	Cluster001
BMS1	682	ENSOARG00000003900	ENSOART00000004245.1, XM_012105057, XM_012105058, XM_012105059, XM_012105060, XM_012105061, XM_012105062	BMS1 ribosome biogenesis factor	25:13125522-13156054:1	Cluster001
BNIP1	535	ENSOARG00000004096	ENSOART00000004455.1	BCL2 interacting protein 1	16:4878191-4887798:1	Cluster001
BNIP2	1892	ENSOARG00000020826	ENSOART00000022690.1, XM_012181422, XM_012181423, XM_012181424, XM_012181425	BCL2/adenovirus E1B 19kDa interacting protein 2	7:47593580-47608246:1	Cluster001
BNIP3L	702	101110026	XM_004004172, XM_012118845, XM_012118863	BCL2/adenovirus E1B 19kDa interacting protein 3-like	2:39055419-39075470:-1	Cluster001
BOLA2B	1335	101114744	XM_004020874	bolA family member 2B	24:26140401-26141129:1	Cluster001
BOP1	212	ENSOARG00000014255	ENSOART00000015531.1, XM_012184241	block of proliferation 1	9:13596828-13613712:1	Cluster001
BORA	748	ENSOARG00000015273	ENSOART00000016623.1, XM_004012182, XM_012184756, XM_012184757	bora, aurora kinase A activator	10:47926378-47953581:1	Cluster001
BORCS5	772	ENSOARG00000020864	ENSOART00000022729.1	BLOC-1 related complex subunit 5	3:202219909-202316336:-1	Cluster001
BPGM	1829	ENSOARG00000007716	ENSOART00000008398.1, XM_004008078	2,3-bisphosphoglycerate mutase	4:98290746-98322909:1	Cluster001
BPNT1	1278	ENSOARG00000012104	ENSOART00000013167.1, XM_012187056	3 (2 ), 5 -bisphosphate nucleotidase 1	12:21686417-21710948:-1	Cluster001
BRAP	2231	ENSOARG00000018412	ENSOART00000020036.1, XM_004017370	BRCA1 associated protein	17:54888017-54919084:-1	Cluster001
BRCA1	1468	ENSOARG00000004835	ENSOART00000005272.1, XM_012186156, XM_012186157, XM_012186158, XM_012186159, XM_012186160, XM_012186161, XM_012186162, XM_012186163, XM_012186165, XM_012186166	breast cancer 1, early onset	11:42539960-42606448:-1	Cluster001
BRCA2	1551	ENSOARG00000011179	ENSOART00000012162.1, ENSOART00000012164.1, XM_012184606, XM_012184607, XM_012184608	breast cancer 2, early onset	10:28883265-28925272:-1	Cluster001
BRCC3	1127	ENSOARG00000003566	ENSOART00000003871.1, XM_012107037, XM_012107038	BRCA1/BRCA2-containing complex, subunit 3	X:75597587-75671371:1	Cluster001
BRD7	1304	ENSOARG00000017248	ENSOART00000018776.1, XM_012094984	bromodomain containing 7	14:18223078-18280355:-1	Cluster001
BRD8	1859	ENSOARG00000015840	ENSOART00000017251.1, XM_004008826, XM_012178562, XM_012178563, XM_012178564, XM_012178565	bromodomain containing 8	5:46972549-46992039:-1	Cluster001
BRD9	190	ENSOARG00000015975	ENSOART00000017393.1, XM_012097235	bromodomain containing 9	16:70855441-70874317:-1	Cluster001
BRE	459	101121412	XM_004005781, XM_012166941, XM_012166947, XM_012166956, XM_012166964	brain and reproductive organ-expressed (TNFRSF1A modulator)	3:34766481-35083758:1	Cluster001
BRF1	268	ENSOARG00000008460	ENSOART00000009207.1, XM_012099211	BRF1, RNA polymerase III transcription initiation factor 90 kDa subunit	18:68249327-68282930:-1	Cluster001
BRI3BP	1591	ENSOARG00000017707	ENSOART00000019266.1, XM_012097671, XM_012097672, XM_012097673	BRI3 binding protein	17:50407868-50432823:-1	Cluster001
BRIX1	46	ENSOARG00000011539	ENSOART00000012549.1, ENSOART00000012550.1, XM_004017057	BRX1, biogenesis of ribosomes	16:39147612-39156364:-1	Cluster001
BRMS1	344	ENSOARG00000004232	ENSOART00000004612.1, NM_001166189, XM_012101529	breast cancer metastasis suppressor 1	21:43692898-43696794:-1	Cluster001
BRMS1L	1693	ENSOARG00000007853	ENSOART00000008552.1, XM_004017898, XM_012098823, XM_012098824	breast cancer metastasis-suppressor 1-like	18:44895770-44939325:1	Cluster001
BROX	1970	ENSOARG00000013978	ENSOART00000015222.1, XM_004013614, XM_012187087, XM_012187088, XM_012187089, XM_012187090, XM_012187091, XM_012187092, XM_012187093, XM_012187094, XM_012187095, XM_012187096, XM_012187097, XM_012187098, XM_012187099	BRO1 domain and CAAX motif containing	12:24306170-24326730:1	Cluster001
BRWD1	1442	ENSOARG00000009615	ENSOART00000010488.1, ENSOART00000010492.1, XM_012103769, XM_012103772	bromodomain and WD repeat domain containing 1	1:257366971-257448982:-1	Cluster001
BRWD3	1259	ENSOARG00000000712	ENSOART00000000801.1, XM_012106984, XM_012106985, XM_012106986, XM_012106987	bromodomain and WD repeat domain containing 3	X:68010507-68045098:-1	Cluster001
BTAF1	1578	ENSOARG00000016528	ENSOART00000018006.1, XM_004020031	BTAF1 RNA polymerase II, B-TFIID transcription factor-associated, 170kDa	22:13169825-13255995:1	Cluster001
BTBD1	1984	ENSOARG00000014053	ENSOART00000015302.1, XM_012099132	BTB (POZ) domain containing 1	18:22497049-22546112:-1	Cluster001
BTBD10	1919	ENSOARG00000007619	ENSOART00000008295.1, XM_004016140, XM_012095718, XM_012095719, XM_012095720, XM_012095721, XM_012095722, XM_012095723, XM_012095724, XM_012095725, XM_012095726, XM_012095727, XM_012095728, XM_012095729, XM_012095730, XM_012095731, XM_012095733, XM_012095734	BTB (POZ) domain containing 10	15:38839672-38888960:1	Cluster001
BTBD2	1353	ENSOARG00000013074	ENSOART00000014211.1, XM_012178477	BTB (POZ) domain containing 2	5:41673116-41683118:-1	Cluster001
BTBD7	1515	ENSOARG00000013657	ENSOART00000014861.1, XM_004017963	BTB (POZ) domain containing 7	18:56792299-56846866:-1	Cluster001
BTF3	658	101113885	XM_004016890, XM_012096769, XM_012096770	basic transcription factor 3	16:8130125-8136531:-1	Cluster001
BTF3L4	219	ENSOARG00000004948	ENSOART00000005389.1, XM_004001972, XM_004001973, XM_012142126	basic transcription factor 3-like 4	1:26249046-26275459:1	Cluster001
BTK	1742	ENSOARG00000001620	ENSOART00000001747.1, XM_004022486, XM_012107690	Bruton agammaglobulinemia tyrosine kinase	X:125573356-125609286:-1	Cluster001
BUB1	1220	ENSOARG00000014305	ENSOART00000015584.1, XM_004006184, XM_012173896, XM_012173897, XM_012173898	BUB1 mitotic checkpoint serine/threonine kinase	3:104790363-104827343:-1	Cluster001
BUB1B	1195	ENSOARG00000020126	ENSOART00000021916.1, XM_004010443, XM_012181193, XM_012181194	BUB1 mitotic checkpoint serine/threonine kinase B	7:32811009-32862177:1	Cluster001
BYSL	10	ENSOARG00000002863	ENSOART00000003101.1, XM_004018816	bystin-like	20:15779404-15788921:1	Cluster001
BZW1	1625	ENSOARG00000016520	ENSOART00000017996.1, XM_004004812, XM_004004813, XM_012142141	basic leucine zipper and W2 domains 1	2:202133392-202145486:1	Cluster001
C11H17orf62	1581	101109892	XM_004013046, XM_012186372	chromosome 11 open reading frame, human C17orf62	11:49496401-49502324:1	Cluster001
C11H17orf67	1020	101119485	XM_004012385, XM_012185146	chromosome 11 open reading frame, human C17orf67	11:7162104-7193685:-1	Cluster001
C11H17orf85	1378	101110951	XM_012185506, XM_012185507, XM_012185508	chromosome 11 open reading frame, human C17orf85	11:24068329-24097070:-1	Cluster001
C11orf54	1486	ENSOARG00000002146	ENSOART00000002316.1	chromosome 11 open reading frame 54	21:538256-557547:-1	Cluster001
C11orf58	2275	ENSOARG00000005707	ENSOART00000006217.1	chromosome 11 open reading frame 58	15:35264255-35293783:-1	Cluster001
C11orf74	1359	ENSOARG00000019097	ENSOART00000020793.1	chromosome 11 open reading frame 74	15:65231458-65301531:1	Cluster001
C12H1orf112	1186	101109467	XM_012187250, XM_012187251	chromosome 12 open reading frame, human C1orf112	12:35606459-35656912:1	Cluster001
C12H1orf174	48	101123480	XM_012187946	chromosome 12 open reading frame, human C1orf174	12:47336536-47343260:1	Cluster001
C12H1orf21	7	101107718	XM_012187716	chromosome 12 open reading frame, human C1orf21	12:63535816-63754799:1	Cluster001
C12orf10	949	ENSOARG00000016542	ENSOART00000018015.1, ENSOART00000018016.1	chromosome 12 open reading frame 10	3:133049806-133058948:-1	Cluster001
C12orf65	688	ENSOARG00000005214	ENSOART00000005684.1	chromosome 12 open reading frame 65	17:51912906-51915607:-1	Cluster001
C12orf73	2	ENSOARG00000016457	ENSOART00000017921.1	chromosome 12 open reading frame 73	3:172697055-172703211:-1	Cluster001
C14H19orf12	15	101106870	XM_012190094, XM_012190095	chromosome 14 open reading frame, human C19orf12	14:39594433-39604664:-1	Cluster001
C15H11orf57	842	101111224	XM_004016022, XM_012095451, XM_012095452	chromosome 15 open reading frame, human C11orf57	15:21813086-21824797:1	Cluster001
C15H11orf58	2240	101115649	XM_004016124	chromosome 15 open reading frame, human C11orf58	15:35266387-35293927:-1	Cluster001
C16orf72	526	ENSOARG00000005554	ENSOART00000006053.1	chromosome 16 open reading frame 72	24:7883148-7905643:1	Cluster001
C17H12orf65	1951	101118220	XM_012097715	chromosome 17 open reading frame, human C12orf65	17:51912274-51925629:-1	Cluster001
C17H4orf29	42	101121294	XM_004017258, XM_012097506, XM_012097509, XM_012097510	chromosome 17 open reading frame, human C4orf29	17:29456225-29495509:-1	Cluster001
C17H4orf33	68	101119077	XM_004017252, XM_012097486, XM_012097487, XM_012097488, XM_012097489, XM_012097490	chromosome 17 open reading frame, human C4orf33	17:28448172-28466425:-1	Cluster001
C18orf25	565	ENSOARG00000003069	ENSOART00000003327.1, ENSOART00000003328.1	chromosome 18 open reading frame 25	23:46179200-46222552:1	Cluster001
C19orf25	107	ENSOARG00000011958	ENSOART00000013007.1	chromosome 19 open reading frame 25	5:41275033-41278556:-1	Cluster001
C19orf53	133	ENSOARG00000008176	ENSOART00000008900.1	chromosome 19 open reading frame 53	5:9969863-9974502:-1	Cluster001
C1D	608	ENSOARG00000019931	ENSOART00000021699.1	C1D nuclear receptor corepressor	3:40117779-40121865:1	Cluster001
C1GALT1	1813	ENSOARG00000004843	ENSOART00000005278.1, XM_004007748	core 1 synthase, glycoprotein-N-acetylgalactosamine 3-beta-galactosyltransferase 1	4:15148421-15200713:1	Cluster001
C1GALT1C1	1380	ENSOARG00000009640	ENSOART00000010496.1	C1GALT1 specific chaperone 1 [Source:NCBI gene;Acc:531644] (assigned to orthologue: ENSBTAG00000021410)	X:99325096-99326052:-1	Cluster001
C1H1orf162	536	101114830	XM_004002319	chromosome 1 open reading frame, human C1orf162	1:88029050-88034539:1	Cluster001
C1H1orf43	1579	101111141	XM_004002552, XM_012182428, XM_012182435, XM_012182438	chromosome 1 open reading frame, human C1orf43	1:103078575-103086518:-1	Cluster001
C1H1orf54	126	101103855	XM_004002445	chromosome 1 open reading frame, human C1orf54	1:99264812-99271975:1	Cluster001
C1H21orf33	347	100302318	NM_001162560	chromosome 1 open reading frame, human C21orf33	1:262240206-262248372:1	Cluster001
C1H3orf17	443	101122825	XM_012190554, XM_012190558	chromosome 1 open reading frame, human C3orf17	1:176091871-176107196:-1	Cluster001
C1H3orf38	815	101122486	XM_004002845, XM_012187993	chromosome 1 open reading frame, human C3orf38	1:154733789-154745207:1	Cluster001
C1H3orf58	24	101105549	XM_012101950, XM_012101953	chromosome 1 open reading frame, human C3orf58	1:242931502-242951978:-1	Cluster001
C1orf131	611	ENSOARG00000003225	ENSOART00000003499.1	chromosome 1 open reading frame 131	25:4013109-4044543:-1	Cluster001
C1orf189	816	ENSOARG00000001925	ENSOART00000002071.1	chromosome 1 open reading frame 189	1:103074410-103077234:-1	Cluster001
C1orf194	1208	ENSOARG00000019077	ENSOART00000020773.1	chromosome 1 open reading frame 194	1:85586276-85593126:-1	Cluster001
C1orf198	1621	ENSOARG00000003178	ENSOART00000003449.1	chromosome 1 open reading frame 198	25:3591204-3617266:-1	Cluster001
C1orf43	1331	ENSOARG00000002028	ENSOART00000002188.1, ENSOART00000002190.1	chromosome 1 open reading frame 43	1:103078518-103086259:-1	Cluster001
C1orf50	1503	ENSOARG00000020457	ENSOART00000022280.1	chromosome 1 open reading frame 50	1:17026418-17033864:1	Cluster001
C1orf54	79	ENSOARG00000020783	ENSOART00000022643.1	chromosome 1 open reading frame 54	1:99264879-99271248:1	Cluster001
C1orf74	1160	ENSOARG00000004302	ENSOART00000004684.1	chromosome 1 open reading frame 74	12:71659955-71660764:1	Cluster001
C1QBP	652	ENSOARG00000003381	ENSOART00000003674.1	complement C1q binding protein	11:25736545-25741853:1	Cluster001
C20H6orf106	369	101120449	XM_012100515, XM_012100516, XM_012100517, XM_012100518	chromosome 20 open reading frame, human C6orf106	20:8752646-8807973:-1	Cluster001
C20H6orf89	406	101122225	XM_004018786, XM_012100576	chromosome 20 open reading frame, human C6orf89	20:10894662-10924675:1	Cluster001
C20orf27	748	ENSOARG00000001641	ENSOART00000001767.1	chromosome 20 open reading frame 27	13:50767087-50772384:1	Cluster001
C22H10orf32	792	101109576	XM_004020151	chromosome 22 open reading frame, human C10orf32	22:22591841-22602168:1	Cluster001
C23H18orf21	1584	101109579	XM_004020429	chromosome 23 open reading frame, human C18orf21	23:21434048-21443059:-1	Cluster001
C24H16orf62	659	101118157	XM_004020805	chromosome 24 open reading frame, human C16orf62	24:17103099-17244215:1	Cluster001
C24H7orf26	257	101106388	XM_012104646	chromosome 24 open reading frame, human C7orf26	24:38295957-38306877:1	Cluster001
C25H10orf11	63	101104457	XM_012105395, XM_012105396, XM_012105397	chromosome 25 open reading frame, human C10orf11	25:31036181-31782545:1	Cluster001
C2CD5	2221	ENSOARG00000020155	ENSOART00000021946.1, ENSOART00000021947.1, XM_004006783, XM_004006785, XM_004006786, XM_012175198, XM_012175199, XM_012175201, XM_012175202, XM_012175203, XM_012175204, XM_012175205, XM_012175206, XM_012175207, XM_012175209, XM_012175210, XM_012175211	C2 calcium-dependent domain containing 5	3:192443602-192531515:1	Cluster001
C2H9orf89	62	101107161	XM_012115946, XM_012115954	chromosome 2 open reading frame, human C9orf89	2:28272062-28288097:-1	Cluster001
C2orf49	1484	ENSOARG00000012959	ENSOART00000014083.1	chromosome 2 open reading frame 49	3:97149831-97158060:-1	Cluster001
C2orf68	1166	ENSOARG00000020544	ENSOART00000022378.1	chromosome 2 open reading frame 68	3:57301280-57303399:-1	Cluster001
C2orf69	1583	ENSOARG00000015837	ENSOART00000017247.1	chromosome 2 open reading frame 69	2:201190063-201202657:1	Cluster001
C3AR1	343	ENSOARG00000020341	ENSOART00000022150.1	complement C3a receptor 1	3:206320395-206321828:-1	Cluster001
C3H12orf45	390	101102805	XM_012176094	chromosome 3 open reading frame, human C12orf45	3:173615004-173622812:1	Cluster001
C3H12orf57	542	101108904	XM_004006921	chromosome 3 open reading frame, human C12orf57	3:207470444-207472181:-1	Cluster001
C3H9orf69	393	101117578	XM_012160626	chromosome 3 open reading frame, human C9orf69	3:3212730-3215738:1	Cluster001
C3H9orf9	121	101113214	XM_004005576, XM_012160807, XM_012160815, XM_012160825, XM_012160833	chromosome 3 open reading frame, human C9orf9	3:3934986-3951778:-1	Cluster001
C3orf70	1169	ENSOARG00000002245	ENSOART00000002428.1	chromosome 3 open reading frame 70	1:200317271-200317807:1	Cluster001
C4H7orf55	779	101105906	XM_004008105	chromosome 4 open reading frame, human C7orf55	4:102657925-102661629:1	Cluster001
C4orf46	939	ENSOARG00000004417	ENSOART00000004805.1	chromosome 4 open reading frame 46	17:40102987-40104581:1	Cluster001
C5AR2	59	ENSOARG00000011012	ENSOART00000011975.1, XM_004015337	complement component 5a receptor 2	14:53392617-53399490:1	Cluster001
C5H19orf24	1490	101114192	XM_012179257	chromosome 5 open reading frame, human C19orf24	5:41110109-41114083:1	Cluster001
C5H19orf38	119	101115789	XM_012177903, XM_012177904, XM_012177905, XM_012177906, XM_012177907, XM_012177908, XM_012177910	chromosome 5 open reading frame, human C19orf38	5:12981491-12988506:1	Cluster001
C5H5orf24	1597	101104063	XM_004008807	chromosome 5 open reading frame, human C5orf24	5:43679029-43689180:1	Cluster001
C5orf15	1425	ENSOARG00000013696	ENSOART00000014903.1	chromosome 5 open reading frame 15	5:43014040-43025326:-1	Cluster001
C5orf34	1630	ENSOARG00000008636	ENSOART00000009400.1	chromosome 5 open reading frame 34	16:31277523-31305168:1	Cluster001
C6orf120	197	ENSOARG00000005068	ENSOART00000005522.1	chromosome 6 open reading frame 120	8:90085269-90086316:1	Cluster001
C6orf47	81	ENSOARG00000008846	ENSOART00000009630.1	chromosome 6 open reading frame 47	20:26778289-26779182:1	Cluster001
C6orf89	1091	ENSOARG00000014088	ENSOART00000015337.1	chromosome 6 open reading frame 89	20:10894981-10919441:1	Cluster001
C7H14orf119	166	101122441	XM_004010334	chromosome 7 open reading frame, human C14orf119	7:21380648-21383579:-1	Cluster001
C7H14orf166	1481	101121523	XM_012182311	chromosome 7 open reading frame, human C14orf166	7:41916341-41929871:1	Cluster001
C7orf25	1627	ENSOARG00000008549	ENSOART00000009300.1	chromosome 7 open reading frame 25	4:78207649-78208935:1	Cluster001
C9H8orf33	1007	101105761	XM_012183411	chromosome 9 open reading frame, human C8orf33	9:13257825-13261354:1	Cluster001
C9H8orf59	969	101118453	XM_004011858	chromosome 9 open reading frame, human C8orf59	9:89922995-89930397:1	Cluster001
C9orf116	95	ENSOARG00000001942	ENSOART00000002087.1	chromosome 9 open reading frame 116	3:982418-985474:1	Cluster001
C9orf64	405	ENSOARG00000008950	ENSOART00000009753.1	chromosome 9 open reading frame 64	2:35573187-35584500:1	Cluster001
C9orf78	257	ENSOARG00000008394	ENSOART00000009133.1	chromosome 9 open reading frame 78	3:6652269-6661191:1	Cluster001
CAAP1	1607	ENSOARG00000014501	ENSOART00000015786.1, XM_004004415	caspase activity and apoptosis inhibitor 1	2:94479713-94556180:-1	Cluster001
CAB39	1815	ENSOARG00000020671	ENSOART00000022520.1	calcium binding protein 39	2:231654998-231705560:1	Cluster001
CACUL1	2026	ENSOARG00000000294	ENSOART00000000313.1	CDK2 associated cullin domain 1	22:37908608-37973789:-1	Cluster001
CACYBP	1986	ENSOARG00000013603	ENSOART00000014886.1, XM_004013817	calcyclin binding protein	12:54237662-54248318:1	Cluster001
CADM1	112	ENSOARG00000001539	ENSOART00000001647.1, XM_004016040, XM_004016041, XM_012095482, XM_012095483, XM_012095484, XM_012095485	cell adhesion molecule 1	15:25194368-25556302:-1	Cluster001
CALCOCO2	671	ENSOARG00000006705	ENSOART00000007287.1, XM_012185967, XM_012185968, XM_012185969	calcium binding and coiled-coil domain 2	11:37230087-37249951:-1	Cluster001
CALCRL	250	ENSOARG00000016547	ENSOART00000018025.1, XM_012131533, XM_012131538	calcitonin receptor-like	2:120844369-120969984:1	Cluster001
CALM1	119	ENSOARG00000003492	ENSOART00000003793.1	calmodulin 1	7:98883684-98887966:1	Cluster001
CALM2	1245	ENSOARG00000005297	ENSOART00000005778.1, NM_001009759	calmodulin 2 (phosphorylase kinase, delta)	3:77128540-77141374:1	Cluster001
CALM3	279	ENSOARG00000010640	ENSOART00000011574.1, XM_004015329	calmodulin 3 (phosphorylase kinase, delta)	14:52810367-52818063:1	Cluster001
CALU	620	ENSOARG00000003066	ENSOART00000003318.1, XM_004008043, XM_012177098	calumenin	4:92775489-92798101:1	Cluster001
CAMK2D	1340	ENSOARG00000018416	ENSOART00000020042.1, ENSOART00000020043.1, XM_004009600, XM_004009602, XM_004009603, XM_004009604, XM_012179428, XM_012179429, XM_012179430, XM_012179431, XM_012179432, XM_012179433, XM_012179434, XM_012179435, XM_012179436, XM_012179437, XM_012179438, XM_012179439, XM_012179440, XM_012179441, XM_012179442, XM_012179443	calcium/calmodulin-dependent protein kinase II delta	6:11917665-12241259:1	Cluster001
CAMK2G	1220	ENSOARG00000008337	ENSOART00000009084.1, ENSOART00000009085.1, XM_012105348, XM_012105349, XM_012105350, XM_012105351, XM_012105353, XM_012105354, XM_012105355, XM_012105356, XM_012105357, XM_012105358, XM_012105359, XM_012105360, XM_012105361, XM_012105362, XM_012105363, XM_012105364, XM_012105365, XM_012105366, XM_012105367, XM_012105368, XM_012105369, XM_012105370, XM_012105371, XM_012105372, XM_012105373, XM_01…	calcium/calmodulin-dependent protein kinase II gamma	25:29588817-29640175:-1	Cluster001
CAMKK2	616	ENSOARG00000014992	ENSOART00000016318.1, ENSOART00000016320.1, XM_004017356, XM_012097776	calcium/calmodulin-dependent protein kinase kinase 2, beta	17:53475491-53509493:1	Cluster001
CAMLG	1544	ENSOARG00000014306	ENSOART00000015578.1, XM_004009496	calcium modulating ligand	5:43607937-43615739:1	Cluster001
CAMSAP2	191	ENSOARG00000016523	ENSOART00000017999.1, XM_012187994	calmodulin regulated spectrin-associated protein family, member 2	12:77483379-77580905:1	Cluster001
CAND1	1991	ENSOARG00000002131	ENSOART00000002301.1, XM_004006488	cullin-associated and neddylation-dissociated 1	3:152360561-152396497:-1	Cluster001
CANT1	140	ENSOARG00000003222	ENSOART00000003494.1, XM_004013095	calcium activated nucleotidase 1	11:52390796-52398717:1	Cluster001
CANX	1562	ENSOARG00000003185	ENSOART00000003457.1, XM_004008385	calnexin	5:1303331-1334942:-1	Cluster001
CAP1	242	ENSOARG00000020175	ENSOART00000021966.1, ENSOART00000021967.1, XM_004001835, XM_012103672, XM_012103739	CAP, adenylate cyclase-associated protein 1 (yeast)	1:14416364-14443250:1	Cluster001
CAPZA2	1879	ENSOARG00000000161	ENSOART00000000169.1, ENSOART00000000171.1, XM_004007870	capping protein (actin filament) muscle Z-line, alpha 2	4:51410992-51468346:-1	Cluster001
CARD6	938	ENSOARG00000009262	ENSOART00000010079.1, XM_012097000, XM_012097001, XM_012097002, XM_012097003	caspase recruitment domain family, member 6	16:33566547-33580452:-1	Cluster001
CARD9	567	ENSOARG00000004519	ENSOART00000004915.1, XM_012175873	caspase recruitment domain family, member 9	3:3003725-3013748:1	Cluster001
CARNMT1	1016	ENSOARG00000012588	ENSOART00000013689.1	carnosine N-methyltransferase 1	2:61274631-61304613:1	Cluster001
CARS2	747	ENSOARG00000006892	ENSOART00000007500.1, XM_012185046	cysteinyl-tRNA synthetase 2, mitochondrial (putative)	10:84587994-84606335:-1	Cluster001
CASC4	1922	ENSOARG00000003595	ENSOART00000003905.1	cancer susceptibility 4	7:99623993-99677345:1	Cluster001
CASD1	1488	ENSOARG00000002097	ENSOART00000002268.1, XM_012176343, XM_012176344, XM_012176345	CAS1 domain containing 1	4:11777362-11822394:1	Cluster001
CASP6	1293	ENSOARG00000005842	ENSOART00000006361.1, ENSOART00000006363.1, XM_004009624, XM_012179515, XM_012179516	caspase 6, apoptosis-related cysteine peptidase	6:15796443-15808001:1	Cluster001
CASP8AP2	1964	ENSOARG00000012409	ENSOART00000013495.1, ENSOART00000013497.1	caspase 8 associated protein 2	8:47506669-47526850:-1	Cluster001
CASP9	287	ENSOARG00000009701	ENSOART00000010560.1, XM_012187484, XM_012187485, XM_012187486, XM_012187487, XM_012187489, XM_012187490, XM_012187491	caspase 9, apoptosis-related cysteine peptidase	12:50064099-50089013:1	Cluster001
CAST	113	ENSOARG00000017709	ENSOART00000019281.1, NM_001009788	calpastatin	5:93394472-93483934:1	Cluster001
CAT	625	ENSOARG00000018566	ENSOART00000020206.1, XM_004016396, XM_012096208	catalase	15:63176475-63209953:1	Cluster001
CBFB	1093	ENSOARG00000002673	ENSOART00000002893.1, XM_012189902	core-binding factor, beta subunit	14:34057074-34099162:1	Cluster001
CBR1	827	ENSOARG00000013700	ENSOART00000014907.1, ENSOART00000014909.1	carbonyl reductase 1 [Source:NCBI gene;Acc:515946] (assigned to orthologue: ENSBTAG00000023384)	1:266404853-266410254:1	Cluster001
CBR3	1454	ENSOARG00000013804	ENSOART00000015021.1	carbonyl reductase 3	1:266483666-266492080:1	Cluster001
CBR4	2045	ENSOARG00000015550	ENSOART00000016916.1, XM_012155628	carbonyl reductase 4	2:110832418-110850904:1	Cluster001
CBX3	1946	101106931	XM_004007946	chromobox homolog 3	4:69702002-69712240:-1	Cluster001
CBX5	882	ENSOARG00000016251	ENSOART00000017698.1, NM_001166190, XM_012159004	chromobox homolog 5	3:132139481-132149313:1	Cluster001
CBY1	396	ENSOARG00000015734	ENSOART00000017128.1, XM_012175656, XM_012175657	chibby homolog 1 (Drosophila)	3:214281302-214286833:1	Cluster001
CC2D1B	1881	ENSOARG00000005145	ENSOART00000005614.1, XM_012143532, XM_012143617, XM_012143684	coiled-coil and C2 domain containing 1B	1:26513666-26527880:-1	Cluster001
CCAR1	1450	ENSOARG00000005203	ENSOART00000005678.1, XM_012105195	cell division cycle and apoptosis regulator 1	25:24868303-24912781:1	Cluster001
CCAR2	571	ENSOARG00000010234	ENSOART00000011135.1, XM_004004188, XM_012119321, XM_012119334, XM_012119345, XM_012119356, XM_012119363, XM_012119372	cell cycle and apoptosis regulator 2	2:42764022-42778751:-1	Cluster001
CCBL2	912	101119265	XM_004002170, XM_012175460, XM_012175466	cysteine conjugate-beta lyase 2	1:65539549-65606009:-1	Cluster001
CCDC109B	678	101120082	XM_004009625, XM_012179513	coiled-coil domain containing 109B	6:15811638-15911736:-1	Cluster001
CCDC117	1795	ENSOARG00000002837	ENSOART00000003073.1, XM_012098009	coiled-coil domain containing 117	17:67732710-67743057:1	Cluster001
CCDC12	459	ENSOARG00000006426	ENSOART00000006985.1, XM_004018503	coiled-coil domain containing 12	19:52467789-52509376:1	Cluster001
CCDC124	149	101110586	XM_012177700	coiled-coil domain containing 124	5:4958605-4964716:-1	Cluster001
CCDC127	1694	ENSOARG00000015599	ENSOART00000016970.1, XM_004017096	coiled-coil domain containing 127	16:70478290-70491136:-1	Cluster001
CCDC137	30	ENSOARG00000018332	ENSOART00000019950.1	coiled-coil domain containing 137	11:50309566-50313999:-1	Cluster001
CCDC167	470	ENSOARG00000014906	ENSOART00000016223.1, XM_004018791, XM_012100582, XM_012100584	coiled-coil domain containing 167	20:11425565-11440804:-1	Cluster001
CCDC174	904	ENSOARG00000018360	ENSOART00000019981.1, XM_004018549	coiled-coil domain containing 174	19:57455983-57476477:-1	Cluster001
CCDC186	1758	ENSOARG00000013882	ENSOART00000015115.1, XM_012102959, XM_012102960, XM_012102961	coiled-coil domain containing 186	22:33554638-33595176:-1	Cluster001
CCDC22	608	ENSOARG00000010428	ENSOART00000011356.1, XM_004022084	coiled-coil domain containing 22	X:52619267-52634482:-1	Cluster001
CCDC28A	331	ENSOARG00000000846	ENSOART00000000902.1	coiled-coil domain containing 28A	8:63577564-63588210:1	Cluster001
CCDC28B	38	105601905	XM_012156948	coiled-coil domain containing 28B	2:234423725-234427407:-1	Cluster001
CCDC32	1333	ENSOARG00000020230	ENSOART00000022026.1	coiled-coil domain containing 32	7:33167510-33174780:-1	Cluster001
CCDC34	1236	ENSOARG00000014742	ENSOART00000016043.1, XM_004016355	coiled-coil domain containing 34	15:56184312-56229938:-1	Cluster001
CCDC43	1854	ENSOARG00000008764	ENSOART00000009545.1, XM_004013414	coiled-coil domain containing 43	11:43848099-43857584:-1	Cluster001
CCDC47	1942	ENSOARG00000013493	ENSOART00000014676.1, XM_004013020	coiled-coil domain containing 47	11:47437511-47450931:-1	Cluster001
CCDC50	304	ENSOARG00000020450	ENSOART00000022270.1, ENSOART00000022271.1	coiled-coil domain containing 50	1:194226618-194269141:-1	Cluster001
CCDC53	2007	101109346	XM_004006671, XM_012174918, XM_012174919	coiled-coil domain containing 53	3:170885262-170941530:-1	Cluster001
CCDC58	1250	ENSOARG00000020125	ENSOART00000021911.1, XM_012095631, XM_012095650	coiled-coil domain containing 58	1:185064578-185082910:-1	Cluster001
CCDC59	88	ENSOARG00000015247	ENSOART00000016592.1, XM_004006229	coiled-coil domain containing 59	3:118237936-118244446:-1	Cluster001
CCDC66	2144	ENSOARG00000015275	ENSOART00000016626.1, ENSOART00000016628.1, XM_004018375, XM_012099867, XM_012099868, XM_012099869	coiled-coil domain containing 66	19:44400950-44450897:-1	Cluster001
CCDC77	1721	ENSOARG00000012050	ENSOART00000013107.1	coiled-coil domain containing 77	3:211293835-211314698:1	Cluster001
CCDC82	285	ENSOARG00000008409	ENSOART00000009149.1, XM_004015982, XM_012095344, XM_012095345, XM_012095346, XM_012095347, XM_012095348, XM_012095349, XM_012095351	coiled-coil domain containing 82	15:13336143-13366845:1	Cluster001
CCDC86	324	ENSOARG00000015563	ENSOART00000016931.1, XM_004019557	coiled-coil domain containing 86	21:36362035-36369949:1	Cluster001
CCDC88A	1991	ENSOARG00000002400	ENSOART00000002610.1, XM_004005941, XM_012171252, XM_012171256, XM_012171260, XM_012171266	coiled-coil domain containing 88A	3:68546357-68661951:1	Cluster001
CCDC90B	1251	ENSOARG00000005310	ENSOART00000005790.1, XM_012101689, XM_012101690	coiled-coil domain containing 90B	21:11891943-11905821:1	Cluster001
CCDC91	1636	ENSOARG00000019660	ENSOART00000021411.1, XM_012175103, XM_012175104, XM_012175105, XM_012175106	coiled-coil domain containing 91	3:185938351-186203456:-1	Cluster001
CCDC93	2225	ENSOARG00000012195	ENSOART00000013266.1, XM_004004746, XM_012139769	coiled-coil domain containing 93	2:182020356-182132241:-1	Cluster001
CCM2	715	ENSOARG00000014174	ENSOART00000015440.1, XM_004007975	cerebral cavernous malformation 2	4:76610259-76648490:-1	Cluster001
CCNA2	536	ENSOARG00000014176	ENSOART00000015443.1	cyclin A2	6:3657737-3663110:1	Cluster001
CCNB2	352	ENSOARG00000020836	ENSOART00000022701.1, XM_012181441	cyclin B2	7:48194030-48219037:-1	Cluster001
CCNC	2001	ENSOARG00000011800	ENSOART00000012833.1, XM_012182727	cyclin C	8:37340628-37366629:1	Cluster001
CCNE1	269	ENSOARG00000004067	ENSOART00000004424.1, XM_004015131	cyclin E1	14:39695291-39706394:1	Cluster001
CCNE2	1270	ENSOARG00000006180	ENSOART00000006723.1, XM_012184105	cyclin E2	9:82068041-82080368:1	Cluster001
CCNF	254	ENSOARG00000018424	ENSOART00000020054.1, XM_012104738	cyclin F	24:1931017-1948452:1	Cluster001
CCNG1	1275	ENSOARG00000014048	ENSOART00000015293.1, NM_001287473, XM_004009046, XM_012177580	cyclin G1	5:72437259-72442820:1	Cluster001
CCNH	453	ENSOARG00000015931	ENSOART00000017347.1, XM_012178935, XM_012178936	cyclin H	5:84367579-84394341:-1	Cluster001
CCNT1	1128	ENSOARG00000019198	ENSOART00000020905.1, XM_004006399	cyclin T1	3:137270508-137311061:1	Cluster001
CCNT2	377	ENSOARG00000011259	ENSOART00000012241.1, ENSOART00000012242.1, XM_004004736, XM_012139086, XM_012139102, XM_012139105, XM_012139114	cyclin T2	2:174774606-174791403:-1	Cluster001
CCNY	292	ENSOARG00000016625	ENSOART00000018110.1, ENSOART00000018111.1, XM_004014208, XM_012188223, XM_012188224	cyclin Y	13:17103941-17212530:-1	Cluster001
CCPG1	1621	ENSOARG00000020903	ENSOART00000022774.1, XM_012181495, XM_012181496, XM_012181497, XM_012181498, XM_012181499, XM_012181500	cell cycle progression 1	7:51929957-51970359:1	Cluster001
CCR1	379	ENSOARG00000014260	ENSOART00000015532.1	C-C motif chemokine receptor 1	19:53152436-53153503:1	Cluster001
CCS	1840	ENSOARG00000007385	ENSOART00000008042.1, XM_004019706, XM_012102163	copper chaperone for superoxide dismutase	21:43929150-43941992:1	Cluster001
CCT2	1037	ENSOARG00000020314	ENSOART00000022119.1, ENSOART00000022120.1	chaperonin containing TCP1 subunit 2 [Source:VGNC Symbol;Acc:VGNC:26995] (assigned to orthologue: ENSBTAG00000019156), chaperonin containing TCP1 subunit 2 [Source:HGNC Symbol;Acc:HGNC:1615] (assigned to orthologue: ENSCHIG00000025742)	3:149910575-149925899:-1	Cluster001
CCT3	1713	ENSOARG00000005845	ENSOART00000006364.1, XM_004002614	chaperonin containing TCP1, subunit 3 (gamma)	1:104877500-104892289:-1	Cluster001
CCT4	1736	ENSOARG00000020154	ENSOART00000021943.1	chaperonin containing TCP1 subunit 4 [Source:VGNC Symbol;Acc:VGNC:26997] (assigned to orthologue: ENSBTAG00000004531)	3:46137618-46147132:1	Cluster001
CCT5	259	ENSOARG00000014259	ENSOART00000015534.1	chaperonin containing TCP1 subunit 5	16:62798795-62809615:-1	Cluster001
CCT7	916	ENSOARG00000011826	ENSOART00000012863.1	chaperonin containing TCP1 subunit 7	3:95188823-95204670:1	Cluster001
CCT8	1642	ENSOARG00000014500	ENSOART00000015788.1, XM_012186724	chaperonin containing TCP1, subunit 8 (theta)	1:125279136-125292746:1	Cluster001
CD164	153	ENSOARG00000010492	ENSOART00000011419.1, XM_004011218	CD164 molecule, sialomucin	8:27876005-27887769:1	Cluster001
CD2AP	1317	ENSOARG00000011675	ENSOART00000012696.1	CD2 associated protein	20:20676366-20735085:1	Cluster001
CD2BP2	1849	ENSOARG00000005865	ENSOART00000006382.1, XM_012104387	CD2 (cytoplasmic tail) binding protein 2	24:26558327-26560571:-1	Cluster001
CD300E	310	ENSOARG00000012417	ENSOART00000013504.1	CD300e molecule	11:55750860-55758847:1	Cluster001
CD36	100	ENSOARG00000017123	ENSOART00000018636.1	CD36 molecule [Source:NCBI gene;Acc:281052] (assigned to orthologue: ENSBTAG00000017866), CD36 molecule [Source:NCBI gene;Acc:100860958] (assigned to orthologue: ENSCHIG00000025069)	4:40402001-40458528:-1	Cluster001
CD96	286	ENSOARG00000019179	ENSOART00000020885.1, XM_004002903	CD96 molecule	1:174690599-174793852:1	Cluster001
CD99	260	ENSOARG00000008203	ENSOART00000008926.1, XM_012107739	CD99 molecule	X:1187282-1230109:1	Cluster001
CDC14A	1794	ENSOARG00000018190	ENSOART00000019795.1, XM_004003590	cell division cycle 14A	1:76847396-77018348:1	Cluster001
CDC14B	1624	101110906	XM_012116340, XM_012116349, XM_012116359, XM_012116369, XM_012116379, XM_012116390, XM_012116399, XM_012116403, XM_012116407, XM_012116425	cell division cycle 14B	2:29482389-29533516:1	Cluster001
CDC16	1471	ENSOARG00000008876	ENSOART00000009672.1, XM_004012242	cell division cycle 16	10:86368460-86395519:1	Cluster001
CDC20	287	ENSOARG00000020542	ENSOART00000022377.1, XM_004023553	cell division cycle 20	1:17814731-17818709:1	Cluster001
CDC23	1130	ENSOARG00000015982	ENSOART00000017404.1	cell division cycle 23	5:47003373-47022642:-1	Cluster001
CDC25C	570	ENSOARG00000016166	ENSOART00000017608.1, ENSOART00000017612.1, XM_012178576, XM_012178577	cell division cycle 25C	5:47083705-47121605:-1	Cluster001
CDC26/ENSOARG00000003464	184	ENSOARG00000003464	ENSOART00000003762.1	cell division cycle 26 [Source:HGNC Symbol;Acc:HGNC:17839] (assigned to orthologue: ENSCHIG00000013147)	2:33475021-33475278:-1	Cluster001
CDC26/ENSOARG00000006332	184	ENSOARG00000006332	ENSOART00000006889.1	cell division cycle 26 [Source:VGNC Symbol;Acc:VGNC:27065] (assigned to orthologue: ENSBTAG00000014430), cell division cycle 26 [Source:HGNC Symbol;Acc:HGNC:17839] (assigned to orthologue: ENSCHIG00000013147)	2:10406348-10411567:1	Cluster001
CDC27	1979	ENSOARG00000011644	ENSOART00000012666.1, ENSOART00000012670.1, XM_004013007, XM_004013008, XM_012186248, XM_012186249, XM_012186250, XM_012186251, XM_012186253, XM_012186254	cell division cycle 27	11:45629453-45678997:-1	Cluster001
CDC34	985	ENSOARG00000008672	ENSOART00000009441.1	cell division cycle 34	5:40571718-40574633:1	Cluster001
CDC37L1	134	ENSOARG00000013437	ENSOART00000014617.1, XM_012124317	cell division cycle 37-like 1	2:72456489-72477945:1	Cluster001
CDC42	1679	ENSOARG00000008088	ENSOART00000008802.1, XM_004005144, XM_004005145	cell division cycle 42	2:243628037-243673928:-1	Cluster001
CDC42SE2	116	ENSOARG00000016649	ENSOART00000018132.1	CDC42 small effector 2	5:20620073-20670233:-1	Cluster001
CDC45	257	ENSOARG00000017745	ENSOART00000019313.1, XM_012098258	cell division cycle 45	17:71901451-71921365:1	Cluster001
CDC5L	1226	ENSOARG00000010205	ENSOART00000011102.1, ENSOART00000011104.1	cell division cycle 5 like	20:17942423-17982683:1	Cluster001
CDC6	1355	ENSOARG00000014063	ENSOART00000015318.1, XM_004012860, XM_004012861, XM_012186065	cell division cycle 6	11:40114705-40125785:1	Cluster001
CDC7	1968	ENSOARG00000015943	ENSOART00000017361.1, XM_012175976, XM_012175979, XM_012175983, XM_012175986	cell division cycle 7	1:67996693-68023193:1	Cluster001
CDCA2	387	ENSOARG00000009851	ENSOART00000010722.1, XM_012118946	cell division cycle associated 2	2:39867357-39903456:-1	Cluster001
CDCA7L	603	ENSOARG00000011766	ENSOART00000012794.1, ENSOART00000012795.1, XM_012176480, XM_012176481, XM_012176482, XM_012176483, XM_012176484	cell division cycle associated 7-like	4:30677656-30703167:-1	Cluster001
CDCA8	310	ENSOARG00000019830	ENSOART00000021591.1	cell division cycle associated 8	1:12275290-12289262:1	Cluster001
CDIPT	1219	ENSOARG00000005278	ENSOART00000005751.1	CDP-diacylglycerol--inositol 3-phosphatidyltransferase	24:26399860-26402357:1	Cluster001
CDK1/100216432	27	100216432	NM_001142508	cyclin-dependent kinase 1	AMGL01129858.1:3353-7285:-1	Cluster001
CDK1/ENSOARG00000004318	391	ENSOARG00000004318	ENSOART00000004703.1, XM_012105106, XM_012105107, XM_012105108, XM_012105109, XM_012105110, XM_012105111, XM_012105112, XM_012105113, XM_012105114	cyclin-dependent kinase 1	25:16420676-16459978:1	Cluster001
CDK10	649	ENSOARG00000014334	ENSOART00000015614.1, XM_004014960	cyclin-dependent kinase 10	14:14095850-14103382:1	Cluster001
CDK12	779	ENSOARG00000011220	ENSOART00000012207.1, XM_004012841, XM_012186031, XM_012186033, XM_012186034	cyclin-dependent kinase 12	11:39447186-39499100:1	Cluster001
CDK13	1102	ENSOARG00000017590	ENSOART00000019143.1, XM_012177003	cyclin-dependent kinase 13	4:80990229-81081618:-1	Cluster001
CDK19	1242	ENSOARG00000009968	ENSOART00000010849.1, XM_012182597, XM_012182598, XM_012182599, XM_012182600, XM_012182601, XM_012182602, XM_012182603, XM_012182604	cyclin-dependent kinase 19	8:26640998-26762067:1	Cluster001
CDK2	588	ENSOARG00000010667	ENSOART00000011607.1, NM_001142509, XM_012158800	cyclin-dependent kinase 2	3:163271914-163276755:-1	Cluster001
CDK4	771	ENSOARG00000005320	ENSOART00000005797.1, NM_001127269, XM_012158548	cyclin-dependent kinase 4	3:161618342-161620479:1	Cluster001
CDK5	257	ENSOARG00000002633	ENSOART00000002851.1, NM_001135931	cyclin-dependent kinase 5	4:113025302-113029357:-1	Cluster001
CDK5RAP1	1763	ENSOARG00000007566	ENSOART00000008238.1, XM_012189072	CDK5 regulatory subunit associated protein 1	13:62283545-62322055:-1	Cluster001
CDK7	836	ENSOARG00000005719	ENSOART00000006224.1	cyclin dependent kinase 7	16:10416374-10438718:-1	Cluster001
CDK8	1418	ENSOARG00000012732	ENSOART00000013843.1, XM_012184668, XM_012184669	cyclin-dependent kinase 8	10:33308376-33386408:-1	Cluster001
CDKAL1	1777	ENSOARG00000009595	ENSOART00000010443.1, XM_012101218, XM_012101219, XM_012101221, XM_012101222, XM_012101223, XM_012101224, XM_012101225, XM_012101226, XM_012101227	CDK5 regulatory subunit associated protein 1-like 1	20:35755229-36363138:-1	Cluster001
CDKL3	205	ENSOARG00000013865	ENSOART00000015089.1, ENSOART00000015090.1, XM_004008800, XM_012178496, XM_012178497, XM_012178498, XM_012178499, XM_012178500, XM_012178501, XM_012178502, XM_012178503, XM_012178504, XM_012178505, XM_012178506, XM_012178507, XM_012178508, XM_012178509, XM_012178510, XM_012178511, XM_012178512	cyclin-dependent kinase-like 3	5:43285269-43314644:-1	Cluster001
CDKN1B	532	ENSOARG00000020853	ENSOART00000022718.1, XM_004006850	cyclin-dependent kinase inhibitor 1B (p27, Kip1)	3:201985815-201990463:-1	Cluster001
CDKN2AIPNL	21	ENSOARG00000013946	ENSOART00000015186.1	CDKN2A interacting protein N-terminal like	5:43343819-43345426:-1	Cluster001
CDKN2C	803	ENSOARG00000004421	ENSOART00000004812.1	cyclin dependent kinase inhibitor 2C	1:25193886-25197806:1	Cluster001
CDKN3	113	ENSOARG00000021070	ENSOART00000022956.1, XM_004010655, XM_012181672, XM_012181673, XM_012181674, XM_012181675, XM_012181676, XM_012181677, XM_012181678, XM_012181679	cyclin-dependent kinase inhibitor 3	7:63860656-63874482:1	Cluster001
CDPF1	20	ENSOARG00000019442	ENSOART00000021173.1, XM_012175775, XM_012175776, XM_012175777, XM_012175778, XM_012175779, XM_012175780, XM_012175782	cysteine-rich, DPF motif domain containing 1	3:220673503-220681220:-1	Cluster001
CDR2	170	ENSOARG00000015755	ENSOART00000017153.1, XM_012104256	cerebellar degeneration-related protein 2, 62kDa	24:20034186-20062050:-1	Cluster001
CDT1	1188	ENSOARG00000013512	ENSOART00000014695.1, XM_012094970	chromatin licensing and DNA replication factor 1	14:13527870-13540338:1	Cluster001
CDYL	888	ENSOARG00000000065	ENSOART00000000076.1, XM_012101338	chromodomain protein, Y-like	20:48532229-48687568:-1	Cluster001
CEBPG	524	ENSOARG00000011183	ENSOART00000012156.1	CCAAT enhancer binding protein gamma	14:43096977-43097426:1	Cluster001
CEBPZ	777	ENSOARG00000009540	ENSOART00000010397.1, XM_004006020	CCAAT/enhancer binding protein (C/EBP), zeta	3:86780144-86803616:1	Cluster001
CELF2	1532	ENSOARG00000014052	ENSOART00000015298.1, XM_012188176	CUGBP, Elav-like family member 2	13:14513982-15178166:1	Cluster001
CENPB	1149	ENSOARG00000004723	ENSOART00000005142.1	centromere protein B	13:50745925-50747715:1	Cluster001
CENPC	1953	ENSOARG00000006829	ENSOART00000007422.1, ENSOART00000007424.1, XM_012180067, XM_012180068, XM_012180070	centromere protein C	6:83110497-83199718:-1	Cluster001
CENPE	1359	101105752	XM_012179580, XM_012179581, XM_012179582, XM_012179583, XM_012179584	centromere protein E, 312kDa	6:21783381-21861830:1	Cluster001
CENPF	1354	ENSOARG00000008368	ENSOART00000009110.1, ENSOART00000009112.1	centromere protein F	12:67064453-67123889:-1	Cluster001
CENPH	496	ENSOARG00000005750	ENSOART00000006259.1, XM_012096807, XM_012096808	centromere protein H	16:10462842-10480683:-1	Cluster001
CENPI	1056	ENSOARG00000001366	ENSOART00000001478.1, ENSOART00000001482.1, XM_004022481	centromere protein I	X:125376009-125432123:1	Cluster001
CENPJ	1812	ENSOARG00000014560	ENSOART00000015853.1, XM_004012312, XM_012184729, XM_012184731, XM_012184732, XM_012184733	centromere protein J	10:36679817-36712062:1	Cluster001
CENPK	945	ENSOARG00000006321	ENSOART00000006871.1	centromere protein K	16:13999018-14025248:1	Cluster001
CENPL	249	ENSOARG00000012529	ENSOART00000013623.1	centromere protein L	12:53214186-53224480:-1	Cluster001
CENPM	504	ENSOARG00000018792	ENSOART00000020466.1, XM_012175709, XM_012175710	centromere protein M	3:216950774-216957098:-1	Cluster001
CENPN	373	ENSOARG00000008206	ENSOART00000008931.1, XM_004014927, XM_004014928	centromere protein N	14:7098600-7125486:1	Cluster001
CENPO	957	ENSOARG00000018065	ENSOART00000019658.1	centromere protein O [Source:VGNC Symbol;Acc:VGNC:27183] (assigned to orthologue: ENSBTAG00000015014)	3:32162661-32174123:1	Cluster001
CENPP	606	ENSOARG00000008217	ENSOART00000008942.1	centromere protein P	2:28574568-28810479:-1	Cluster001
CENPQ	1095	ENSOARG00000012137	ENSOART00000013203.1	centromere protein Q	20:22026160-22041047:1	Cluster001
CENPT	546	ENSOARG00000003186	ENSOART00000003460.1, XM_012189979, XM_012189980, XM_012189981, XM_012189982	centromere protein T	14:34675093-34681188:-1	Cluster001
CENPU	1328	ENSOARG00000007537	ENSOART00000008209.1, XM_012105713, XM_012105715, XM_012105716, XM_012105717, XM_012105718	centromere protein U	26:13856870-13912899:-1	Cluster001
CENPW	226	ENSOARG00000007744	ENSOART00000008429.1, XM_004011137	centromere protein W	8:12046321-12055418:-1	Cluster001
CEP120	1301	ENSOARG00000018810	ENSOART00000020487.1, XM_004008675, XM_012178219, XM_012178220, XM_012178221, XM_012178222, XM_012178223	centrosomal protein 120kDa	5:27828505-27913784:1	Cluster001
CEP128	690	ENSOARG00000002847	ENSOART00000003090.1, XM_012182167, XM_012182168, XM_012182169, XM_012182170, XM_012182171	centrosomal protein 128kDa	7:89020138-89236278:-1	Cluster001
CEP135	408	ENSOARG00000003002	ENSOART00000003266.1, XM_012179988	centrosomal protein 135kDa	6:71379274-71449244:1	Cluster001
CEP170	747	ENSOARG00000006697	ENSOART00000007283.1, XM_004013658, XM_004013660, XM_012187199, XM_012187200, XM_012187201, XM_012187202, XM_012187204, XM_012187205, XM_012187206, XM_012187207, XM_012187208	centrosomal protein 170kDa	12:32068417-32167173:1	Cluster001
CEP192	2021	ENSOARG00000002062	ENSOART00000002231.1, XM_004020651, XM_012103616, XM_012103618, XM_012103619	centrosomal protein 192kDa	23:43556594-43629596:1	Cluster001
CEP295	1758	ENSOARG00000002317	ENSOART00000002517.1, ENSOART00000002522.1, XM_012101557, XM_012101559, XM_012101560, XM_012101561, XM_012101562, XM_012101563, XM_012101564	centrosomal protein 295kDa	21:587888-626843:-1	Cluster001
CEP350	1765	ENSOARG00000017949	ENSOART00000019532.1, XM_012187658, XM_012187659, XM_012187660, XM_012187661	centrosomal protein 350kDa	12:59259407-59388874:1	Cluster001
CEP44	1459	ENSOARG00000015325	ENSOART00000016678.1, XM_012129268, XM_012129277, XM_012129285, XM_012129295, XM_012129306, XM_012129316, XM_012129326, XM_012129337, XM_012129346	centrosomal protein 44kDa	2:105365550-105386222:-1	Cluster001
CEP55	150	ENSOARG00000003158	ENSOART00000003430.1, XM_004020040, XM_012102568, XM_012102569, XM_012102570	centrosomal protein 55kDa	22:14528259-14551177:1	Cluster001
CEP57	1926	ENSOARG00000008840	ENSOART00000009625.1, XM_012095357, XM_012095358	centrosomal protein 57kDa	15:13936856-13965567:-1	Cluster001
CEP70	1712	ENSOARG00000007346	ENSOART00000007996.1, ENSOART00000007998.1, XM_012102549, XM_012102556, XM_012102560, XM_012102567, XM_012102573, XM_012102581, XM_012102592, XM_012102599, XM_012102605, XM_012102611	centrosomal protein 70kDa	1:248621969-248685659:1	Cluster001
CEP78	1851	ENSOARG00000012371	ENSOART00000013451.1, XM_012122261, XM_012122269, XM_012122280, XM_012122289, XM_012122292	centrosomal protein 78kDa	2:58141721-58179396:-1	Cluster001
CEP83	280	ENSOARG00000015916	ENSOART00000017337.1, XM_004006260, XM_012174112, XM_012174113, XM_012174114	centrosomal protein 83kDa	3:130431188-130569058:-1	Cluster001
CEP85	1928	ENSOARG00000004999	ENSOART00000005447.1, XM_004005096, XM_012151511, XM_012151522	centrosomal protein 85kDa	2:239712455-239734086:-1	Cluster001
CEP85L	1868	ENSOARG00000008594	ENSOART00000009358.1, XM_012182517, XM_012182518	centrosomal protein 85kDa-like	8:19468383-19548801:1	Cluster001
CEPT1	1965	ENSOARG00000019490	ENSOART00000021228.1, ENSOART00000021230.1, XM_004002312, XM_012178373, XM_012178381, XM_012178386	choline/ethanolamine phosphotransferase 1	1:87618118-87655986:1	Cluster001
CERK	228	ENSOARG00000019563	ENSOART00000021306.1, XM_012176188	ceramide kinase	3:221089467-221117590:-1	Cluster001
CERS5	343	101117661	XM_012174314, XM_012174316	ceramide synthase 5	3:135977215-136011427:1	Cluster001
CERS6	204	ENSOARG00000004285	ENSOART00000004665.1, XM_004004627, XM_004004628, XM_012134827, XM_012134847	ceramide synthase 6	2:139480965-139831636:-1	Cluster001
CERT1	1432	ENSOARG00000016752	ENSOART00000018242.1	ceramide transporter 1	7:6562630-6698042:-1	Cluster001
CETN2	1563	ENSOARG00000008227	ENSOART00000008953.1, NM_001163594	centrin, EF-hand protein, 2	X:78348917-78351560:1	Cluster001
CETN3	1782	ENSOARG00000016247	ENSOART00000017690.1, XM_004009076	centrin, EF-hand protein, 3	5:87292574-87312069:-1	Cluster001
CFAP20	792	ENSOARG00000001211	ENSOART00000001295.1	cilia and flagella associated protein 20	14:25420085-25432664:-1	Cluster001
CFAP298	1191	ENSOARG00000013554	ENSOART00000014739.1	cilia and flagella associated protein 298 [Source:NCBI gene;Acc:535482] (assigned to orthologue: ENSBTAG00000003059)	1:121176876-121188850:1	Cluster001
CFAP36	1250	101121587	XM_004005939, XM_012171234	cilia and flagella associated protein 36	3:68424363-68454423:-1	Cluster001
CFAP97	2212	ENSOARG00000007726	ENSOART00000008410.1	cilia and flagella associated protein 97	26:14234939-14251134:-1	Cluster001
CFDP1	1899	ENSOARG00000006663	ENSOART00000007242.1	craniofacial development protein 1	14:2006995-2105927:-1	Cluster001
CGGBP1	2222	ENSOARG00000001338	ENSOART00000001435.1	CGG triplet repeat binding protein 1	1:154633839-154634342:-1	Cluster001
CGRRF1	2020	ENSOARG00000021074	ENSOART00000022961.1, XM_012181681, XM_012181682	cell growth regulator with ring finger domain 1	7:63952575-63980631:1	Cluster001
CHAF1A	740	ENSOARG00000009704	ENSOART00000010566.1, XM_004008596	chromatin assembly factor 1, subunit A (p150)	5:17253898-17278528:-1	Cluster001
CHCHD1	623	ENSOARG00000008113	ENSOART00000008827.1	coiled-coil-helix-coiled-coil-helix domain containing 1	25:29559607-29560676:1	Cluster001
CHCHD3	1390	ENSOARG00000006757	ENSOART00000007340.1, NM_001126357, XM_012176231	coiled-coil-helix-coiled-coil-helix domain containing 3	4:96481962-96763658:-1	Cluster001
CHCHD4	556	ENSOARG00000001227	ENSOART00000001312.1, XM_012100278	coiled-coil-helix-coiled-coil-helix domain containing 4	19:57923007-57928929:1	Cluster001
CHD1	1155	ENSOARG00000018212	ENSOART00000019826.1, XM_004009093, XM_012178998	chromodomain helicase DNA binding protein 1	5:95364418-95435851:-1	Cluster001
CHD1L	1086	ENSOARG00000020547	ENSOART00000022383.1, ENSOART00000022384.1, XM_004002402, XM_012179755, XM_012179761, XM_012179765, XM_012179775, XM_012179784, XM_012179785, XM_012179790, XM_012179796	chromodomain helicase DNA binding protein 1-like	1:97313162-97349337:1	Cluster001
CHD3	130	ENSOARG00000017855	ENSOART00000019432.1	chromodomain helicase DNA binding protein 3	11:27132435-27152030:1	Cluster001
CHD4	349	ENSOARG00000007398	ENSOART00000008080.1, XM_012175517, XM_012175518, XM_012175519, XM_012175521	chromodomain helicase DNA binding protein 4	3:207765802-207794072:1	Cluster001
CHD9	1984	ENSOARG00000017664	ENSOART00000019231.1, XM_004014984, XM_004014985, XM_012189764, XM_012189765, XM_012189766, XM_012189768, XM_012189769, XM_012189770, XM_012189771, XM_012189772, XM_012189773, XM_012189774, XM_012189775, XM_012189777	chromodomain helicase DNA binding protein 9	14:21164989-21257990:1	Cluster001
CHEK1	1312	ENSOARG00000011655	ENSOART00000012673.1, XM_012101866	checkpoint kinase 1	21:28271482-28288242:1	Cluster001
CHEK2	1547	ENSOARG00000002461	ENSOART00000002668.1, XM_012098008	checkpoint kinase 2	17:67671289-67708365:-1	Cluster001
CHID1	443	100101234	XM_012102237, XM_012102238, XM_012102239	chitinase domain containing 1	21:48975137-48983517:1	Cluster001
CHKB	1084	ENSOARG00000019964	ENSOART00000021734.1, XM_012175805, XM_012175806, XM_012175807	choline kinase beta	3:224103868-224106628:-1	Cluster001
CHM	2036	ENSOARG00000002594	ENSOART00000002809.1, ENSOART00000002810.1, XM_004022232	choroideremia (Rab escort protein 1)	X:73665094-73911067:-1	Cluster001
CHML	1381	ENSOARG00000005101	ENSOART00000005555.1	CHM like Rab escort protein	12:33314306-33316273:1	Cluster001
CHMP2A	462	ENSOARG00000003984	ENSOART00000004329.1	charged multivesicular body protein 2A	14:62680568-62682604:-1	Cluster001
CHMP2B	2080	ENSOARG00000016995	ENSOART00000018506.1, XM_004002839	charged multivesicular body protein 2B	1:153991527-154023381:1	Cluster001
CHMP6	61	ENSOARG00000000413	ENSOART00000000440.1	charged multivesicular body protein 6	11:50811968-50815819:-1	Cluster001
CHMP7	1682	ENSOARG00000010161	ENSOART00000011056.1, XM_004004184	charged multivesicular body protein 7	2:42309628-42323187:-1	Cluster001
CHORDC1	1320	ENSOARG00000003206	ENSOART00000003479.1, XM_012102264	cysteine and histidine-rich domain (CHORD) containing 1	21:4596223-4620077:1	Cluster001
CHP1	336	ENSOARG00000020336	ENSOART00000022144.1, ENSOART00000022146.1	calcineurin like EF-hand protein 1	7:33738101-33774872:1	Cluster001
CHPT1	1087	ENSOARG00000015196	ENSOART00000016533.1	choline phosphotransferase 1	3:170569324-170585323:1	Cluster001
CHRAC1	1465	ENSOARG00000003886	ENSOART00000004224.1	chromatin accessibility complex subunit 1 [Source:VGNC Symbol;Acc:VGNC:27315] (assigned to orthologue: ENSBTAG00000020226)	9:16020703-16023456:-1	Cluster001
CHUK	1394	ENSOARG00000013829	ENSOART00000015052.1, XM_012102770, XM_012102772, XM_012102773, XM_012102774, XM_012102775	conserved helix-loop-helix ubiquitous kinase	22:20266824-20300280:-1	Cluster001
CHURC1	1131	ENSOARG00000021155	ENSOART00000023052.1, XM_012181836	churchill domain containing 1	7:73955020-73972472:1	Cluster001
CIAO1	841	ENSOARG00000013975	ENSOART00000015218.1, XM_004006167	cytosolic iron-sulfur assembly component 1	3:104011175-104018013:-1	Cluster001
CIAO2A	1077	ENSOARG00000020759	ENSOART00000022614.1	cytosolic iron-sulfur assembly component 2A [Source:VGNC Symbol;Acc:VGNC:28846] (assigned to orthologue: ENSBTAG00000002012)	7:42958089-42976381:1	Cluster001
CIAPIN1	962	ENSOARG00000000205	ENSOART00000000213.1, XM_004015023, XM_012189824, XM_012189825	cytokine induced apoptosis inhibitor 1	14:24862792-24874108:-1	Cluster001
CIART	524	ENSOARG00000020795	ENSOART00000022656.1, XM_012180475	circadian associated repressor of transcription	1:99274339-99277835:1	Cluster001
CIB1	707	ENSOARG00000012128	ENSOART00000013190.1, ENSOART00000013192.1, NM_001114765, XM_012098269	calcium and integrin binding 1 (calmyrin)	18:20723989-20727156:-1	Cluster001
CINP	282	ENSOARG00000004541	ENSOART00000004943.1, XM_004018001, XM_012099067, XM_012099068, XM_012099069, XM_012099070, XM_012099071	cyclin-dependent kinase 2 interacting protein	18:65836110-65848173:-1	Cluster001
CIR1	1460	101105893	XM_004023448	corepressor interacting with RBPJ, 1	2:134527882-134565168:1	Cluster001
CISD1	1214	ENSOARG00000012940	ENSOART00000014061.1, XM_012102437, XM_012102438, XM_012102439	CDGSH iron sulfur domain 1	22:336871-351120:-1	Cluster001
CISD2	1231	ENSOARG00000012122	ENSOART00000013180.1, XM_004009661	CDGSH iron sulfur domain 2	6:22070225-22082724:-1	Cluster001
CIZ1	891	ENSOARG00000010311	ENSOART00000011222.1, XM_012162156, XM_012162166, XM_012162170, XM_012162172, XM_012162181, XM_012162189, XM_012162197, XM_012162203	CDKN1A interacting zinc finger protein 1	3:7994109-8011135:1	Cluster001
CKAP2	1117	ENSOARG00000009289	ENSOART00000010110.1, XM_004023410	cytoskeleton associated protein 2	10:21840543-21862014:-1	Cluster001
CKAP2L	237	ENSOARG00000020887	ENSOART00000022757.1, XM_004005909, XM_012170211	cytoskeleton associated protein 2-like	3:60099004-60121562:1	Cluster001
CKAP4	323	ENSOARG00000017359	ENSOART00000018895.1, XM_004006692	cytoskeleton-associated protein 4	3:174697421-174706112:-1	Cluster001
CKAP5	146	ENSOARG00000004217	ENSOART00000004602.1, XM_004016444, XM_012096355, XM_012096356, XM_012096357, XM_012096358, XM_012096359	cytoskeleton associated protein 5	15:74915020-74988564:-1	Cluster001
CKS1B	181	ENSOARG00000003292	ENSOART00000003565.1, XM_012182551	CDC28 protein kinase regulatory subunit 1B	1:103771383-103775564:1	Cluster001
CLASP1	728	ENSOARG00000013227	ENSOART00000014394.1, XM_012140412, XM_012140422, XM_012140433, XM_012140440, XM_012140449, XM_012140455, XM_012140464	cytoplasmic linker associated protein 1	2:185573634-185810633:-1	Cluster001
CLASP2	1673	ENSOARG00000016028	ENSOART00000017468.1, XM_012099327, XM_012099328, XM_012099329, XM_012099330, XM_012099331, XM_012099332, XM_012099333, XM_012099334, XM_012099335, XM_012099336, XM_012099337, XM_012099338, XM_012099339, XM_012099340, XM_012099341, XM_012099342, XM_012099343, XM_012099344, XM_012099345, XM_012099346, XM_012099347, XM_012099348, XM_012099349, XM_012099350, XM_012099351, XM_012099352, XM_012099353,…	cytoplasmic linker associated protein 2	19:7669400-7799332:-1	Cluster001
CLCC1	608	ENSOARG00000019005	ENSOART00000020691.1, XM_012177637, XM_012177643	chloride channel CLIC-like 1	1:85443475-85474033:-1	Cluster001
CLCN5	1727	ENSOARG00000010097	ENSOART00000010989.1, XM_004022081, XM_012106708, XM_012106709, XM_012106710	chloride channel, voltage-sensitive 5	X:52076171-52109024:-1	Cluster001
CLCN6	297	ENSOARG00000018297	ENSOART00000019913.1, XM_012187317, XM_012187318, XM_012187319, XM_012187320	chloride channel, voltage-sensitive 6	12:39981962-40007097:-1	Cluster001
CLEC4A	502	ENSOARG00000002516	ENSOART00000002727.1	C-type lectin domain family 4 member A	3:206376134-206388232:1	Cluster001
CLIC1	687	ENSOARG00000005464	ENSOART00000005954.1, XM_004018941	chloride intracellular channel 1	20:26713726-26719032:1	Cluster001
CLINT1	1561	ENSOARG00000012788	ENSOART00000013902.1, XM_004009023, XM_012178867	clathrin interactor 1	5:66694583-66722360:-1	Cluster001
CLK1	325	ENSOARG00000016541	ENSOART00000018014.1, XM_004004815, XM_012142168	CDC-like kinase 1	2:202169597-202176831:-1	Cluster001
CLK4	1075	ENSOARG00000006692	ENSOART00000007274.1, XM_012178329, XM_012178330, XM_012178331, XM_012178335, XM_012178336, XM_012178337	CDC-like kinase 4	5:37196273-37211000:-1	Cluster001
CLNS1A/ENSOARG00000007125	927	ENSOARG00000007125	ENSOART00000007752.1, XM_012101712	chloride channel, nucleotide-sensitive, 1A	21:17740707-17761588:1	Cluster001
CLOCK	1418	ENSOARG00000001602	ENSOART00000001733.1, NM_001130932, XM_012179337, XM_012179339, XM_012179340, XM_012179341	clock circadian regulator	6:70873036-70930701:-1	Cluster001
CLP1	9	ENSOARG00000010145	ENSOART00000011035.1, XM_012096452	cleavage and polyadenylation factor I subunit 1	15:78106137-78109261:1	Cluster001
CLPX	2084	ENSOARG00000017821	ENSOART00000019389.1, ENSOART00000019391.1	caseinolytic mitochondrial matrix peptidase chaperone subunit	7:11860632-11903374:-1	Cluster001
CLSPN	1017	ENSOARG00000019542	ENSOART00000021284.1, XM_004001792	claspin	1:10452742-10481018:-1	Cluster001
CLTA	1326	ENSOARG00000011612	ENSOART00000012633.1, XM_012121117	clathrin, light chain A	2:52047919-52065445:-1	Cluster001
CLTC	1917	ENSOARG00000013249	ENSOART00000014425.1, XM_012185217, XM_012185218, XM_012185219, XM_012185221	clathrin, heavy chain (Hc)	11:10171426-10214762:1	Cluster001
CLYBL	318	ENSOARG00000004348	ENSOART00000004735.1, XM_012184906, XM_012184907, XM_012184909, XM_012184910, XM_012184911	citrate lyase beta like	10:75930215-75995430:1	Cluster001
CMAS	1207	ENSOARG00000020204	ENSOART00000021998.1	cytidine monophosphate N-acetylneuraminic acid synthetase	3:192909827-192924914:-1	Cluster001
CMBL	531	ENSOARG00000014144	ENSOART00000015403.1, XM_004017085, XM_004017086	carboxymethylenebutenolidase homolog (Pseudomonas)	16:62770559-62791476:1	Cluster001
CMC1	549	ENSOARG00000014529	ENSOART00000015814.1, XM_012099293, XM_012099294	C-x(9)-C motif containing 1	19:2598779-2663348:1	Cluster001
CMC2	140	ENSOARG00000008122	ENSOART00000008841.1	C-X9-C motif containing 2	14:7084036-7090942:-1	Cluster001
CMC4	593	ENSOARG00000003485	ENSOART00000003785.1	C-X9-C motif containing 4	X:75585715-75589002:-1	Cluster001
CMPK1	1838	ENSOARG00000003581	ENSOART00000003891.1, XM_004001948, XM_012135294	cytidine monophosphate (UMP-CMP) kinase 1, cytosolic	1:21623033-21653170:1	Cluster001
CMSS1	353	ENSOARG00000017899	ENSOART00000019476.1, XM_004002874, XM_012188615, XM_012188621, XM_012188627	cms1 ribosomal small subunit homolog (yeast)	1:162883484-162955350:1	Cluster001
CMTM4	226	ENSOARG00000002082	ENSOART00000002239.1, XM_012189879	CKLF-like MARVEL transmembrane domain containing 4	14:33721793-33731683:-1	Cluster001
CNBP	58	ENSOARG00000003577	ENSOART00000003882.1, XM_012100284	CCHC-type zinc finger, nucleic acid binding protein	19:58869811-58872006:-1	Cluster001
CNIH1	1664	ENSOARG00000021071	ENSOART00000022958.1, XM_012181680	cornichon family AMPA receptor auxiliary protein 1	7:63882899-63897397:-1	Cluster001
CNIH4	777	ENSOARG00000016234	ENSOART00000017682.1, XM_004013622, XM_012187125	cornichon family AMPA receptor auxiliary protein 4	12:25634787-25643925:1	Cluster001
CNOT1	1960	ENSOARG00000001567	ENSOART00000001707.1, XM_012189851, XM_012189853, XM_012189854, XM_012189855, XM_012189856, XM_012189858, XM_012189859	CCR4-NOT transcription complex, subunit 1	14:25735382-25809385:-1	Cluster001
CNOT10	2374	ENSOARG00000015288	ENSOART00000016638.1	CCR4-NOT transcription complex subunit 10	19:7029314-7077681:1	Cluster001
CNOT11	1317	ENSOARG00000013243	ENSOART00000014400.1	CCR4-NOT transcription complex subunit 11	3:100208393-100221527:-1	Cluster001
CNOT2	287	ENSOARG00000020211	ENSOART00000022005.1, XM_012174547, XM_012174552, XM_012174553, XM_012174554, XM_012174555, XM_012174556, XM_012174557, XM_012174558, XM_012174559, XM_012174561, XM_012174562	CCR4-NOT transcription complex, subunit 2	3:149182807-149224448:-1	Cluster001
CNOT6	1157	ENSOARG00000001003	ENSOART00000001075.1, XM_004008378, XM_012177602	CCR4-NOT transcription complex, subunit 6	5:341330-409913:-1	Cluster001
CNOT6L	1774	ENSOARG00000017771	ENSOART00000019338.1, XM_004009932, XM_012180231, XM_012180233, XM_012180234	CCR4-NOT transcription complex, subunit 6-like	6:92046018-92112302:-1	Cluster001
CNOT7	1539	ENSOARG00000009433	ENSOART00000010270.1, XM_012105820	CCR4-NOT transcription complex, subunit 7	26:18714017-18729589:1	Cluster001
CNOT8	1145	ENSOARG00000010090	ENSOART00000010981.1, XM_012178848	CCR4-NOT transcription complex, subunit 8	5:63588643-63595359:1	Cluster001
CNPY1	202	ENSOARG00000006755	ENSOART00000007342.1, XM_004008187, XM_012177389, XM_012177390, XM_012177391, XM_012177392, XM_012177393, XM_012177395	canopy FGF signaling regulator 1	4:116664710-116672873:-1	Cluster001
CNPY2	1151	ENSOARG00000009402	ENSOART00000010236.1	canopy FGF signaling regulator 2 [Source:NCBI gene;Acc:506534] (assigned to orthologue: ENSBTAG00000004374)	3:162959953-162962400:1	Cluster001
CNPY3	571	ENSOARG00000004246	ENSOART00000004626.1, XM_004018827	canopy FGF signaling regulator 3	20:16651780-16660099:1	Cluster001
CNPY4	1410	ENSOARG00000017586	ENSOART00000019135.1, XM_004021025	canopy FGF signaling regulator 4	24:36250635-36254988:-1	Cluster001
COA4	451	ENSOARG00000006721	ENSOART00000007305.1	cytochrome c oxidase assembly factor 4 homolog	15:51526699-51526953:-1	Cluster001
COG1	473	ENSOARG00000013699	ENSOART00000014914.1, XM_012186844	component of oligomeric golgi complex 1	11:57002900-57013220:-1	Cluster001
COG2	2009	ENSOARG00000003101	ENSOART00000003364.1, XM_004021579	component of oligomeric golgi complex 2	25:45313889-45358048:-1	Cluster001
COG3	1228	ENSOARG00000007671	ENSOART00000008352.1, XM_012184394	component of oligomeric golgi complex 3	10:15952462-16004074:1	Cluster001
COG4	2128	ENSOARG00000004938	ENSOART00000005376.1, XM_004014899	component of oligomeric golgi complex 4	14:1005874-1031100:1	Cluster001
COG5	1833	ENSOARG00000005317	ENSOART00000005805.1, XM_012176709, XM_012176710	component of oligomeric golgi complex 5	4:48325486-48434634:-1	Cluster001
COG6	1897	ENSOARG00000009574	ENSOART00000010430.1	component of oligomeric golgi complex 6	10:22959747-23019979:-1	Cluster001
COG7	1278	ENSOARG00000016847	ENSOART00000018353.1, XM_004020838, XM_012104267	component of oligomeric golgi complex 7	24:21076734-21166018:-1	Cluster001
COIL	2013	ENSOARG00000007115	ENSOART00000007742.1	coilin	11:7321129-7341395:-1	Cluster001
COMMD1	1065	ENSOARG00000020137	ENSOART00000021924.1, ENSOART00000021925.1, XM_004005852, XM_012168674, XM_012168684	copper metabolism (Murr1) domain containing 1	3:46001792-46116890:-1	Cluster001
COMMD10	1397	ENSOARG00000001932	ENSOART00000002079.1, ENSOART00000002081.1, XM_004008693, XM_012178254, XM_012178255, XM_012178256	COMM domain containing 10	5:35218209-35265403:-1	Cluster001
COMMD2	258	ENSOARG00000004762	ENSOART00000005182.1, XM_012101550	COMM domain containing 2	1:236443308-236452532:1	Cluster001
COMMD3	1903	ENSOARG00000001354	ENSOART00000001455.1	COMM domain containing 3	13:22519518-22523037:1	Cluster001
COMMD4	105	ENSOARG00000002512	ENSOART00000002720.1, XM_004017842	COMM domain containing 4	18:32381368-32387007:-1	Cluster001
COMMD5	116	ENSOARG00000020146	ENSOART00000021934.1	COMM domain containing 5	9:13310455-13311129:-1	Cluster001
COMMD6	322	ENSOARG00000015659	ENSOART00000017040.1, XM_004012187	COMM domain containing 6	10:51026964-51048911:-1	Cluster001
COMMD7	79	ENSOARG00000004020	ENSOART00000004370.1, XM_012189036, XM_012189037	COMM domain containing 7	13:61410623-61434730:-1	Cluster001
COMMD8	1416	ENSOARG00000015716	ENSOART00000017106.1, XM_012179903	COMM domain containing 8	6:66071954-66082611:-1	Cluster001
COMMD9	384	ENSOARG00000019035	ENSOART00000020723.1	COMM domain containing 9	15:64949356-64962580:-1	Cluster001
COMTD1	211	101103946	XM_004021503	catechol-O-methyltransferase domain containing 1	25:30861835-30864078:-1	Cluster001
COP1	1585	ENSOARG00000014362	ENSOART00000015643.1	COP1 E3 ubiquitin ligase	12:55270060-55448384:-1	Cluster001
COPA	1264	ENSOARG00000008680	ENSOART00000009459.1, XM_004002670	coatomer protein complex, subunit alpha	1:109631747-109682084:-1	Cluster001
COPB1	1985	ENSOARG00000006938	ENSOART00000007547.1, XM_004016133, XM_012095712	coatomer protein complex, subunit beta 1	15:37822784-37856249:1	Cluster001
COPB2	1293	ENSOARG00000007072	ENSOART00000007700.1	coatomer protein complex subunit beta 2	1:247749921-247784149:1	Cluster001
COPE	184	ENSOARG00000010422	ENSOART00000011348.1, XM_004008413	coatomer protein complex, subunit epsilon	5:4062448-4080317:1	Cluster001
COPG2	889	ENSOARG00000005694	ENSOART00000006208.1, XM_004008069, XM_012177146, XM_012177147, XM_012177148, XM_012177149	coatomer protein complex, subunit gamma 2	4:94290423-94387776:-1	Cluster001
COPRS	667	ENSOARG00000013768	ENSOART00000014981.1, XM_012185360	coordinator of PRMT5, differentiation stimulator	11:17879500-17883829:1	Cluster001
COPS2	1836	ENSOARG00000021006	ENSOART00000022885.1, XM_004010627	COP9 signalosome subunit 2	7:58059289-58098168:1	Cluster001
COPS3	1632	ENSOARG00000001923	ENSOART00000002073.1, XM_012185816, XM_012185817	COP9 signalosome subunit 3	11:34428864-34446957:1	Cluster001
COPS4	1878	ENSOARG00000002026	ENSOART00000002183.1, XM_004009957, XM_004009958	COP9 signalosome subunit 4	6:97445763-97484367:1	Cluster001
COPS5	2269	ENSOARG00000000428	ENSOART00000000460.1, XM_004011721, XM_012183804, XM_012183805	COP9 signalosome subunit 5	9:43998175-44014874:-1	Cluster001
COPS8	64	ENSOARG00000019114	ENSOART00000020813.1, XM_004001767, XM_012183170	COP9 signalosome subunit 8	1:3872422-3885596:-1	Cluster001
COPZ2	184	ENSOARG00000007390	ENSOART00000008046.1, XM_012185977, XM_012185978	coatomer protein complex, subunit zeta 2	11:37990027-38001654:1	Cluster001
COQ10A	1629	ENSOARG00000009492	ENSOART00000010335.1, XM_004007464	coenzyme Q10 homolog A (S. cerevisiae)	3:162993897-162997531:-1	Cluster001
COQ2	262	ENSOARG00000002261	ENSOART00000002445.1	coenzyme Q2, polyprenyltransferase	6:97648184-97671351:-1	Cluster001
COQ3	1225	ENSOARG00000011897	ENSOART00000012937.1	coenzyme Q3, methyltransferase	8:37472238-37495446:1	Cluster001
COQ5	1895	ENSOARG00000012543	ENSOART00000013636.1, XM_004017420, XM_012097913, XM_012097914	coenzyme Q5 homolog, methyltransferase (S. cerevisiae)	17:62428808-62443635:-1	Cluster001
COQ6	473	ENSOARG00000000826	ENSOART00000000887.1	coenzyme Q6, monooxygenase	7:82255656-82269182:1	Cluster001
COQ7	225	ENSOARG00000011543	ENSOART00000012553.1, XM_004020798, XM_004020799, XM_012104165	coenzyme Q7 homolog, ubiquinone (yeast)	24:16856134-16869385:-1	Cluster001
COQ9	909	ENSOARG00000000242	ENSOART00000000256.1	coenzyme Q9	14:24875640-24887592:1	Cluster001
CORO1B	531	ENSOARG00000012083	ENSOART00000013140.1, XM_012102184	coronin, actin binding protein, 1B	21:44614506-44620023:-1	Cluster001
CORO1C	255	ENSOARG00000017927	ENSOART00000019511.1, XM_004017440	coronin, actin binding protein, 1C	17:63882010-63965142:1	Cluster001
COX11	474	ENSOARG00000004914	ENSOART00000005349.1	cytochrome c oxidase copper chaperone COX11	11:4784339-4790483:-1	Cluster001
COX14	75	ENSOARG00000016862	ENSOART00000018363.1	cytochrome c oxidase assembly factor COX14	3:136027278-136027451:-1	Cluster001
COX15	497	ENSOARG00000012685	ENSOART00000013793.1, XM_004020102	COX15 homolog, cytochrome c oxidase assembly protein (yeast)	22:19848292-19864680:-1	Cluster001
COX16	1559	ENSOARG00000021193	ENSOART00000023094.1	cytochrome c oxidase assembly factor COX16	7:78974765-78988438:1	Cluster001
COX2	450	ENSOARG00000000019	ENSOART00000000019.1	Cytochrome c oxidase subunit 2	MT:7019-7702:1	Cluster001
COX4I1	172	ENSOARG00000011503	ENSOART00000012503.1	cytochrome c oxidase subunit 4I1	14:11250064-11255630:1	Cluster001
COX5A	1642	ENSOARG00000002812	ENSOART00000003044.1, XM_012098682	cytochrome oxidase subunit Va	18:32680509-32686534:1	Cluster001
COX6A1	74	ENSOARG00000012290	ENSOART00000013360.1	cytochrome c oxidase subunit 6A1	17:62376933-62378639:1	Cluster001
COX6B1	856	ENSOARG00000004946	ENSOART00000005384.1, ENSOART00000005386.1	cytochrome c oxidase subunit 6B1	14:45499174-45505755:1	Cluster001
COX7A2L/ENSOARG00000007463	279	ENSOARG00000007463	ENSOART00000008127.1	cytochrome c oxidase subunit 7A2 like [Source:VGNC Symbol;Acc:VGNC:27640] (assigned to orthologue: ENSBTAG00000000705), cytochrome c oxidase subunit 7A2 like [Source:HGNC Symbol;Acc:HGNC:2289] (assigned to orthologue: ENSCHIG00000014319)	3:81644685-81657935:1	Cluster001
COX7A2L/ENSOARG00000017809	279	ENSOARG00000017809	ENSOART00000019377.1	cytochrome c oxidase subunit 7A2 like [Source:HGNC Symbol;Acc:HGNC:2289] (assigned to orthologue: ENSCHIG00000014319)	25:13011681-13012025:1	Cluster001
CPEB4	1051	ENSOARG00000004239	ENSOART00000004618.1, ENSOART00000004623.1, XM_004016877, XM_004016878, XM_012096733, XM_012096734	cytoplasmic polyadenylation element binding protein 4	16:5642025-5716039:1	Cluster001
CPM	33	ENSOARG00000000155	ENSOART00000000158.1, XM_004006476	carboxypeptidase M	3:150801000-150876668:1	Cluster001
CPNE1	1150	ENSOARG00000014537	ENSOART00000015825.1, ENSOART00000015829.1, NM_001161890	copine I	13:64407957-64415962:-1	Cluster001
CPNE3	2027	ENSOARG00000012048	ENSOART00000013116.1, ENSOART00000013118.1, XM_012184172	copine III	9:88735701-88785209:-1	Cluster001
CPOX	290	101108542	XM_012188501	coproporphyrinogen oxidase	1:161338220-161353201:-1	Cluster001
CPPED1	141	ENSOARG00000007215	ENSOART00000007846.1, XM_004020780, XM_012104126	calcineurin-like phosphoesterase domain containing 1	24:11371993-11503526:-1	Cluster001
CPSF2	1964	ENSOARG00000012889	ENSOART00000014012.1, XM_004017954, XM_012098942, XM_012098943, XM_012098944	cleavage and polyadenylation specific factor 2, 100kDa	18:55748841-55783431:1	Cluster001
CPSF3	2415	ENSOARG00000015073	ENSOART00000016409.1, XM_004005675, XM_012164321, XM_012164328	cleavage and polyadenylation specific factor 3, 73kDa	3:18684484-18710160:1	Cluster001
CPSF4	117	ENSOARG00000018668	ENSOART00000020320.1, XM_012104611	cleavage and polyadenylation specific factor 4, 30kDa	24:36853601-36857334:-1	Cluster001
CPSF6	1937	ENSOARG00000020532	ENSOART00000022366.1, ENSOART00000022368.1	cleavage and polyadenylation specific factor 6	3:150487461-150501290:-1	Cluster001
CPT2	552	ENSOARG00000006198	ENSOART00000006736.1	carnitine palmitoyltransferase 2	1:27463127-27485557:1	Cluster001
CRBN	2181	ENSOARG00000008602	ENSOART00000009365.1, XM_004018315, XM_012099602, XM_012099603, XM_012099604, XM_012099605	cereblon	19:23004035-23025804:1	Cluster001
CRCP	839	ENSOARG00000010380	ENSOART00000011291.1, XM_012104421	CGRP receptor component	24:27932707-27969806:1	Cluster001
CREBL2	552	ENSOARG00000020855	ENSOART00000022720.1, XM_004006852	cAMP responsive element binding protein-like 2	3:202050170-202083466:-1	Cluster001
CREBRF	920	ENSOARG00000004089	ENSOART00000004444.1, XM_004016872, XM_012096729, XM_012096730	CREB3 regulatory factor	16:4838440-4872394:1	Cluster001
CREBZF	149	ENSOARG00000005058	ENSOART00000005505.1, XM_012101645	CREB/ATF bZIP transcription factor	21:9332394-9337272:1	Cluster001
CRK	1425	ENSOARG00000012278	ENSOART00000013349.1, XM_004012540, XM_004012541	v-crk avian sarcoma virus CT10 oncogene homolog	11:22184368-22204590:-1	Cluster001
CRLF3	483	ENSOARG00000012859	ENSOART00000013976.1, XM_012186676	cytokine receptor-like factor 3	11:17744304-17776609:1	Cluster001
CRLS1	1431	ENSOARG00000018357	ENSOART00000019977.1, XM_004014351, XM_012188697, XM_012188698, XM_012188699, XM_012188700	cardiolipin synthase 1	13:47478921-47498420:1	Cluster001
CRNKL1	1422	ENSOARG00000002150	ENSOART00000002322.1, XM_004014300, XM_012188549, XM_012188550	crooked neck pre-mRNA splicing factor 1	13:38700890-38723228:-1	Cluster001
CROT	300	ENSOARG00000014026	ENSOART00000015276.1, XM_012176528	carnitine O-octanoyltransferase	4:32985053-33034962:-1	Cluster001
CRYL1	422	ENSOARG00000013937	ENSOART00000015177.1	crystallin lambda 1	10:36124260-36182572:1	Cluster001
CRYZ	268	ENSOARG00000012491	ENSOART00000013584.1	crystallin zeta	1:50555413-50577910:-1	Cluster001
CRYZL1	1588	ENSOARG00000012994	ENSOART00000014128.1, XM_004002757, XM_012186067, XM_012186074, XM_012186077, XM_012186080, XM_012186084, XM_012186090, XM_012186093, XM_012186097	crystallin, zeta (quinone reductase)-like 1	1:120132104-120166706:1	Cluster001
CS	302	ENSOARG00000009418	ENSOART00000010249.1, ENSOART00000010254.1	citrate synthase	3:162970617-162991754:1	Cluster001
CSDE1	1673	ENSOARG00000020034	ENSOART00000021814.1, XM_004002360, XM_004002362, XM_004002363, XM_012179092	cold shock domain containing E1, RNA-binding	1:91240788-91275474:-1	Cluster001
CSE1L	1868	ENSOARG00000012031	ENSOART00000013089.1, XM_004014624	CSE1 chromosome segregation 1-like (yeast)	13:76770994-76807997:1	Cluster001
CSF1R	534	ENSOARG00000006358	ENSOART00000006925.1, XM_012179295	colony stimulating factor 1 receptor	5:58896053-58927229:-1	Cluster001
CSGALNACT1	208	ENSOARG00000003933	ENSOART00000004275.1, XM_012106034, XM_012106035, XM_012106036	chondroitin sulfate N-acetylgalactosaminyltransferase 1	26:36669676-36728983:1	Cluster001
CSGALNACT2	425	ENSOARG00000003947	ENSOART00000004290.1, XM_004021377, XM_012105064, XM_012105065, XM_012105066, XM_012105067, XM_012105068, XM_012105069	chondroitin sulfate N-acetylgalactosaminyltransferase 2	25:13482270-13505901:1	Cluster001
CSNK1A1	945	101120241	XM_004008958, XM_012178779, XM_012178780, XM_012178782, XM_012178783	casein kinase 1, alpha 1	5:58375508-58418836:-1	Cluster001
CSNK1G1	1296	ENSOARG00000020746	ENSOART00000022601.1, XM_012181366, XM_012181367, XM_012181368, XM_012181369, XM_012181370, XM_012181371, XM_012181372	casein kinase 1, gamma 1	7:42756145-42889808:1	Cluster001
CSNK1G3	1341	ENSOARG00000018762	ENSOART00000020429.1, ENSOART00000020430.1, XM_004008672, XM_012178211, XM_012178212, XM_012178213, XM_012178214, XM_012178215, XM_012178216, XM_012178218	casein kinase 1, gamma 3	5:27590572-27670492:-1	Cluster001
CSTF1	1925	ENSOARG00000018300	ENSOART00000019916.1, XM_012188945	cleavage stimulation factor, 3 pre-RNA, subunit 1, 50kDa	13:58826057-58838530:-1	Cluster001
CSTF2	804	ENSOARG00000001022	ENSOART00000001095.1, ENSOART00000001096.1, XM_004022476, XM_012107683	cleavage stimulation factor, 3 pre-RNA, subunit 2, 64kDa	X:125093025-125122492:1	Cluster001
CSTF2T/ENSOARG00000013688	1284	ENSOARG00000013688	ENSOART00000014892.1, XM_004020006	cleavage stimulation factor, 3 pre-RNA, subunit 2, 64kDa, tau variant	22:7322194-7324299:1	Cluster001
CTAGE5	2019	101102181	XM_004017912, XM_012098847, XM_012098848, XM_012098849, XM_012098850, XM_012098851, XM_012098852, XM_012098853, XM_012098854, XM_012098855, XM_012098856, XM_012098857, XM_012098858	CTAGE family, member 5	18:48109740-48167729:1	Cluster001
CTCF	1668	ENSOARG00000003053	ENSOART00000003309.1, ENSOART00000003312.1, XM_004015071, XM_004015072, XM_012189962, XM_012189963, XM_012189964	CCCTC-binding factor (zinc finger protein)	14:34500652-34527385:1	Cluster001
CTDP1	357	ENSOARG00000004163	ENSOART00000004540.1, XM_012103853	CTD (carboxy-terminal domain, RNA polymerase II, polypeptide A) phosphatase, subunit 1	23:632046-652376:-1	Cluster001
CTDSP1	326	ENSOARG00000019557	ENSOART00000021298.1, XM_004004923, XM_012146099	CTD (carboxy-terminal domain, RNA polymerase II, polypeptide A) small phosphatase 1	2:219394723-219400839:1	Cluster001
CTDSPL2	1849	ENSOARG00000003621	ENSOART00000003935.1, XM_012182232, XM_012182233, XM_012182234	CTD (carboxy-terminal domain, RNA polymerase II, polypeptide A) small phosphatase like 2	7:99711400-99765408:1	Cluster001
CTNNA1	1329	ENSOARG00000016676	ENSOART00000018168.1, XM_004008841	catenin (cadherin-associated protein), alpha 1, 102kDa	5:47309331-47643180:1	Cluster001
CTNNBIP1	363	101116924	XM_004013740, XM_004013741, XM_012187348, XM_012187349, XM_012187350, XM_012187351, XM_012187352	catenin, beta interacting protein 1	12:41795824-41816598:1	Cluster001
CTNNBL1	165	ENSOARG00000018097	ENSOART00000019702.1, ENSOART00000019703.1	catenin beta like 1	13:66186212-66348853:1	Cluster001
CTNS	126	ENSOARG00000017318	ENSOART00000018855.1, XM_004012568	cystinosin, lysosomal cystine transporter	11:23951157-23969190:1	Cluster001
CTPS1	73	ENSOARG00000020326	ENSOART00000022133.1, ENSOART00000022134.1, XM_004001849, XM_012108032, XM_012108068, XM_012108163	CTP synthase 1	1:15279785-15310285:1	Cluster001
CTPS2	966	ENSOARG00000012945	ENSOART00000014076.1	CTP synthase 2	X:14077624-14181617:-1	Cluster001
CTR9	1643	ENSOARG00000010482	ENSOART00000011415.1, XM_004016153, XM_012095771	CTR9, Paf1/RNA polymerase II complex component	15:41459980-41481094:-1	Cluster001
CTSH	642	ENSOARG00000014664	ENSOART00000015965.1, ENSOART00000015966.1	cathepsin H	18:24204978-24226654:-1	Cluster001
CTSO	626	ENSOARG00000006748	ENSOART00000007335.1, XM_012098145	cathepsin O	17:43035854-43054547:1	Cluster001
CTTNBP2NL	1151	ENSOARG00000019670	ENSOART00000021420.1	CTTNBP2 N-terminal like	1:88988258-89021148:1	Cluster001
CUEDC1	877	ENSOARG00000008102	ENSOART00000008816.1	CUE domain containing 1	11:8211971-8233783:-1	Cluster001
CUL1	1131	ENSOARG00000018724	ENSOART00000020387.1, XM_004008343	cullin 1	4:111276772-111370319:1	Cluster001
CUL2	1193	ENSOARG00000017029	ENSOART00000018541.1, XM_012188225, XM_012188226	cullin 2	13:17332614-17405236:1	Cluster001
CUL3	1912	ENSOARG00000020419	ENSOART00000022235.1, XM_012147164	cullin 3	2:225636493-225713564:-1	Cluster001
CUL4B	1174	ENSOARG00000013252	ENSOART00000014409.1, ENSOART00000014410.1, XM_004022353, XM_004022354, XM_012107351, XM_012107352	cullin 4B	X:99234721-99265506:-1	Cluster001
CUL5	1236	ENSOARG00000010875	ENSOART00000011830.1, XM_012095395, XM_012095396	cullin 5	15:17088684-17214214:1	Cluster001
CUL7	543	ENSOARG00000005094	ENSOART00000005556.1, XM_012100689	cullin 7	20:16726468-16741668:-1	Cluster001
CUTC	797	ENSOARG00000012781	ENSOART00000013891.1, XM_012102765, XM_012102766	cutC copper transporter	22:19864700-19897117:1	Cluster001
CWC15	1310	ENSOARG00000009316	ENSOART00000010137.1, XM_004015988, XM_012095360, XM_012095362, XM_012095363, XM_012095364	CWC15 spliceosome-associated protein	15:14948947-14957068:1	Cluster001
CWC22	554	ENSOARG00000016905	ENSOART00000018417.1, XM_004004539, XM_012132272, XM_012132279, XM_012132290	CWC22 spliceosome-associated protein	2:128931104-128994152:1	Cluster001
CWC27	2296	ENSOARG00000006458	ENSOART00000007016.1, XM_004016938, XM_012096851, XM_012096852	CWC27 spliceosome-associated protein homolog (S. cerevisiae)	16:14464084-14716513:-1	Cluster001
CWF19L1	2058	ENSOARG00000014114	ENSOART00000015380.1, XM_012102777, XM_012102778	CWF19-like 1, cell cycle control (S. pombe)	22:20303248-20328282:-1	Cluster001
CWF19L2	2103	ENSOARG00000010043	ENSOART00000010937.1, XM_012095380	CWF19-like 2, cell cycle control (S. pombe)	15:15552861-15704633:1	Cluster001
CXHXorf38	291	101103699	XM_012106506, XM_012106507	chromosome X open reading frame, human CXorf38	X:37848014-37873734:-1	Cluster001
CXorf21	45	ENSOARG00000018770	ENSOART00000020440.1	chromosome X open reading frame 21	X:27802614-27803516:-1	Cluster001
CXorf56	615	ENSOARG00000016230	ENSOART00000017681.1	chromosome X open reading frame 56	X:109278823-109290799:1	Cluster001
CYB561D2	287	ENSOARG00000009513	ENSOART00000010358.1	cytochrome b561 family member D2	19:49946146-49947958:-1	Cluster001
CYB5B	946	ENSOARG00000003575	ENSOART00000003881.1	cytochrome b5 type B	14:35888365-35909953:1	Cluster001
CYBC1	1725	ENSOARG00000016516	ENSOART00000017987.1	cytochrome b-245 chaperone 1	11:49496227-49501084:1	Cluster001
CYBRD1	996	ENSOARG00000002042	ENSOART00000002198.1	cytochrome b reductase 1	2:137043196-137060543:-1	Cluster001
CYC1	360	ENSOARG00000015048	ENSOART00000016379.1	cytochrome c1	9:13690819-13692852:-1	Cluster001
CYFIP1	390	ENSOARG00000015785	ENSOART00000017188.1, XM_012129920	cytoplasmic FMR1 interacting protein 1	2:112839222-112914511:-1	Cluster001
CYP20A1	1511	ENSOARG00000018152	ENSOART00000019758.1	cytochrome P450 family 20 subfamily A member 1	2:204179979-204222542:1	Cluster001
CYP4V2	598	ENSOARG00000008195	ENSOART00000008927.1	cytochrome P450 family 4 subfamily V member 2	26:14981310-14999315:1	Cluster001
CYTH3	1349	ENSOARG00000001922	ENSOART00000002065.1, XM_012104872	cytohesin 3	24:38008825-38022781:-1	Cluster001
CZIB	278	ENSOARG00000006213	ENSOART00000006751.1	CXXC motif containing zinc binding protein	1:27499549-27504759:-1	Cluster001
D2HGDH	476	ENSOARG00000017608	ENSOART00000019162.1, XM_012105914	D-2-hydroxyglutarate dehydrogenase	1:131238-159703:-1	Cluster001
DAB2	167	ENSOARG00000009431	ENSOART00000010271.1, XM_004017024, XM_012097011, XM_012097012	Dab, mitogen-responsive phosphoprotein, homolog 2 (Drosophila)	16:34942743-35000191:1	Cluster001
DALRD3	336	ENSOARG00000015672	ENSOART00000017055.1, XM_012100084	DALR anticodon binding domain containing 3	19:50918956-50923517:1	Cluster001
DAP3	393	ENSOARG00000004590	ENSOART00000004998.1, XM_004002592, XM_012182796, XM_012182802, XM_012182810, XM_012182819, XM_012182823	death associated protein 3	1:104300425-104322897:1	Cluster001
DAPK1	282	ENSOARG00000008706	ENSOART00000009481.1, XM_012116738, XM_012116749, XM_012116759, XM_012116768, XM_012116778, XM_012116789, XM_012116799, XM_012116809, XM_012116818, XM_012116828	death-associated protein kinase 1	2:31865441-32070519:-1	Cluster001
DARS	1569	ENSOARG00000010544	ENSOART00000011474.1, NM_001161887	aspartyl-tRNA synthetase	2:173737013-173799252:1	Cluster001
DARS2	1706	ENSOARG00000012642	ENSOART00000013752.1, XM_004013809, XM_012187557, XM_012187558, XM_012187559, XM_012187560, XM_012187561, XM_012187562, XM_012187563	aspartyl-tRNA synthetase 2, mitochondrial	12:53234359-53261561:1	Cluster001
DBF4	52	ENSOARG00000013264	ENSOART00000014424.1, XM_004007795, XM_012176520	DBF4 zinc finger	4:32293771-32319613:-1	Cluster001
DBI	419	ENSOARG00000012490	ENSOART00000013579.1, XM_004004750	diazepam binding inhibitor (GABA receptor modulator, acyl-CoA binding protein)	2:183674459-183679515:1	Cluster001
DBNL	221	ENSOARG00000013624	ENSOART00000014822.1, XM_004018188, XM_012099271, XM_012099272, XM_012099274, XM_012099275	drebrin-like	19:280982-293062:1	Cluster001
DBR1	814	ENSOARG00000007589	ENSOART00000008263.1	debranching RNA lariats 1	1:249019990-249032194:1	Cluster001
DBT	1668	ENSOARG00000018110	ENSOART00000019714.1, XM_012106882	dihydrolipoamide branched chain transacylase E2	1:76724338-76764655:-1	Cluster001
DCAF16/ENSOARG00000000470	921	ENSOARG00000000470	ENSOART00000000499.1	DDB1 and CUL4 associated factor 16	6:37278639-37279289:-1	Cluster001
DCAF17	2245	ENSOARG00000002060	ENSOART00000002225.1, XM_004004602, XM_012133996, XM_012134006, XM_012134017	DDB1 and CUL4 associated factor 17	2:137126964-137152852:-1	Cluster001
DCAF4	293	ENSOARG00000000227	ENSOART00000000246.1, XM_012181991	DDB1 and CUL4 associated factor 4	7:81359116-81390631:1	Cluster001
DCAF6	2067	ENSOARG00000012425	ENSOART00000013517.1, ENSOART00000013518.1, XM_004002737, XM_004002738, XM_012185711, XM_012185724, XM_012185732, XM_012185737, XM_012185742, XM_012185752, XM_012185756	DDB1 and CUL4 associated factor 6	1:118216556-118400006:1	Cluster001
DCAF7	127	ENSOARG00000013278	ENSOART00000014440.1	DDB1 and CUL4 associated factor 7	11:47293994-47323862:1	Cluster001
DCAF8	1210	ENSOARG00000008569	ENSOART00000009326.1, XM_012107647	DDB1 and CUL4 associated factor 8	1:109567749-109626246:-1	Cluster001
DCK	506	ENSOARG00000012101	ENSOART00000013163.1, ENSOART00000013164.1, XM_012180116, XM_012180117	deoxycytidine kinase	6:85955866-85981797:1	Cluster001
DCLRE1A	1583	ENSOARG00000013383	ENSOART00000014559.1	DNA cross-link repair 1A	22:33238813-33261774:-1	Cluster001
DCLRE1B	1807	ENSOARG00000019933	ENSOART00000021701.1, XM_012178862	DNA cross-link repair 1B	1:90357289-90365181:1	Cluster001
DCP2	1924	ENSOARG00000016039	ENSOART00000017467.1, XM_004010170, XM_004010171	decapping mRNA 2	7:713411-769607:-1	Cluster001
DCPS	859	ENSOARG00000012785	ENSOART00000013895.1, XM_004019531, XM_012101890	decapping enzyme, scavenger	21:28883500-28927154:1	Cluster001
DCTN1	575	ENSOARG00000012523	ENSOART00000013619.1, XM_004006089, XM_012173666, XM_012173667, XM_012173668, XM_012173669, XM_012173670	dynactin 1	3:96159095-96172639:-1	Cluster001
DCTN2	1578	ENSOARG00000006304	ENSOART00000006859.1, XM_004006536, XM_004006537, XM_012174666, XM_012174668	dynactin 2 (p50)	3:161826968-161840594:1	Cluster001
DCTN4	571	ENSOARG00000007777	ENSOART00000008467.1, ENSOART00000008468.1	dynactin subunit 4	5:59588419-59618917:-1	Cluster001
DCTN5	1950	ENSOARG00000017281	ENSOART00000018812.1	dynactin subunit 5	24:21297798-21325007:1	Cluster001
DCTN6	284	ENSOARG00000010351	ENSOART00000011259.1, XM_004021755, XM_012105854	dynactin 6	26:25002368-25023837:1	Cluster001
DCUN1D1	2155	ENSOARG00000020662	ENSOART00000022510.1	defective in cullin neddylation 1 domain containing 1	1:202285897-202302188:1	Cluster001
DCUN1D5	389	ENSOARG00000004559	ENSOART00000004963.1	defective in cullin neddylation 1 domain containing 5	15:5069731-5094161:1	Cluster001
DDB1	1698	ENSOARG00000011716	ENSOART00000012746.1, XM_004019581	damage-specific DNA binding protein 1, 127kDa	21:39224370-39251217:-1	Cluster001
DDHD1	1853	ENSOARG00000021067	ENSOART00000022953.1, XM_012181670, XM_012181671	DDHD domain containing 1	7:62630663-62683724:-1	Cluster001
DDHD2	1979	ENSOARG00000001359	ENSOART00000001459.1, XM_012105925	DDHD domain containing 2	26:32033057-32059820:1	Cluster001
DDI2	43	ENSOARG00000009189	ENSOART00000010005.1, XM_012187475, XM_012187477, XM_012187478, XM_012187479, XM_012187481	DNA-damage inducible 1 homolog 2 (S. cerevisiae)	12:49948570-49981281:-1	Cluster001
DDIAS	406	ENSOARG00000005710	ENSOART00000006218.1, XM_004019768, XM_012101701	DNA damage-induced apoptosis suppressor	21:12206610-12225860:-1	Cluster001
DDOST	513	ENSOARG00000009017	ENSOART00000009827.1, XM_004005159	dolichyl-diphosphooligosaccharide--protein glycosyltransferase subunit (non-catalytic)	2:244861116-244873727:1	Cluster001
DDRGK1	147	ENSOARG00000004131	ENSOART00000004497.1, XM_004014372	DDRGK domain containing 1	13:51322161-51332577:1	Cluster001
DDX1	1930	ENSOARG00000016369	ENSOART00000017831.1, XM_004005694	DEAD (Asp-Glu-Ala-Asp) box helicase 1	3:23870633-23902289:1	Cluster001
DDX10	1394	ENSOARG00000012714	ENSOART00000013825.1, ENSOART00000013826.1, XM_004016001	DEAD (Asp-Glu-Ala-Asp) box polypeptide 10	15:17853588-18164463:1	Cluster001
DDX17	1093	ENSOARG00000015489	ENSOART00000016854.1, XM_012176156	DEAD (Asp-Glu-Ala-Asp) box helicase 17	3:214148692-214167314:-1	Cluster001
DDX18	190	ENSOARG00000012040	ENSOART00000013101.1, ENSOART00000013104.1	DEAD-box helicase 18	2:181957336-181971680:1	Cluster001
DDX20	1951	ENSOARG00000019651	ENSOART00000021400.1, XM_004002323	DEAD (Asp-Glu-Ala-Asp) box polypeptide 20	1:88310985-88322062:1	Cluster001
DDX21	223	ENSOARG00000005307	ENSOART00000005786.1	Ovis aries DExD-box helicase 21 (DDX21), mRNA.	25:25041120-25063768:1	Cluster001
DDX23	1458	ENSOARG00000019105	ENSOART00000020802.1, XM_004006391, XM_012174359	DEAD (Asp-Glu-Ala-Asp) box polypeptide 23	3:137152677-137167115:1	Cluster001
DDX24	2061	ENSOARG00000014341	ENSOART00000015616.1, XM_004017966, XM_012098978, XM_012098979, XM_012098980	DEAD (Asp-Glu-Ala-Asp) box helicase 24	18:57560169-57577639:-1	Cluster001
DDX27	256	ENSOARG00000012345	ENSOART00000013430.1, XM_004014628	DEAD (Asp-Glu-Ala-Asp) box polypeptide 27	13:76912455-76930128:1	Cluster001
DDX28	1723	ENSOARG00000003313	ENSOART00000003593.1, XM_004015599	DEAD (Asp-Glu-Ala-Asp) box polypeptide 28	14:34816909-34818806:-1	Cluster001
DDX3X	1461	ENSOARG00000002433	ENSOART00000002644.1, XM_012106516, XM_012106517	DEAD (Asp-Glu-Ala-Asp) box helicase 3, X-linked	X:38480040-38495103:1	Cluster001
DDX41	435	ENSOARG00000005568	ENSOART00000006068.1, XM_004008721	DEAD (Asp-Glu-Ala-Asp) box polypeptide 41	5:36484755-36491989:-1	Cluster001
DDX46	286	ENSOARG00000014348	ENSOART00000015629.1, XM_012178516	DEAD (Asp-Glu-Ala-Asp) box polypeptide 46	5:43624091-43671893:1	Cluster001
DDX47	236	ENSOARG00000020845	ENSOART00000022709.1, XM_004006848	DEAD (Asp-Glu-Ala-Asp) box polypeptide 47	3:201897524-201911666:-1	Cluster001
DDX49	113	ENSOARG00000010119	ENSOART00000011012.1, ENSOART00000011013.1, XM_012177679	DEAD (Asp-Glu-Ala-Asp) box polypeptide 49	5:4054324-4062355:-1	Cluster001
DDX50	1766	ENSOARG00000005264	ENSOART00000005740.1, XM_012105204, XM_012105205, XM_012105206	DEAD (Asp-Glu-Ala-Asp) box polypeptide 50	25:25001243-25033614:1	Cluster001
DDX52	338	ENSOARG00000002998	ENSOART00000003255.1, XM_004012439	DEAD (Asp-Glu-Ala-Asp) box polypeptide 52	11:13486978-13509605:-1	Cluster001
DDX54	98	ENSOARG00000008363	ENSOART00000009103.1, XM_012098176	DEAD (Asp-Glu-Ala-Asp) box polypeptide 54	17:60833851-60851464:-1	Cluster001
DDX56	159	ENSOARG00000015240	ENSOART00000016586.1, ENSOART00000016587.1	DEAD-box helicase 56	4:76912723-76920944:1	Cluster001
DDX6	450	ENSOARG00000011455	ENSOART00000012459.1, XM_004016082	DEAD (Asp-Glu-Ala-Asp) box helicase 6	15:28853027-28884496:-1	Cluster001
DEAF1	81	ENSOARG00000006285	ENSOART00000006836.1, XM_012102246	DEAF1 transcription factor	21:49408946-49433036:1	Cluster001
DEF6	900	ENSOARG00000011689	ENSOART00000012716.1, XM_004018767	differentially expressed in FDCP 6 homolog (mouse)	20:9376634-9400232:1	Cluster001
DEGS1	5	ENSOARG00000015855	ENSOART00000017266.1, NM_001136489	delta(4)-desaturase, sphingolipid 1	12:25462673-25472127:1	Cluster001
DEK	1375	ENSOARG00000010301	ENSOART00000011209.1, ENSOART00000011211.1, XM_004019117	DEK proto-oncogene	20:38290526-38317818:1	Cluster001
DELE1	1896	ENSOARG00000001461	ENSOART00000001566.1	DAP3 binding cell death enhancer 1	5:50369485-50384593:1	Cluster001
DENND10	1241	ENSOARG00000001460	ENSOART00000001562.1	DENN domain containing 10	22:38257489-38272054:1	Cluster001
DENND1B	1537	ENSOARG00000015345	ENSOART00000016698.1, XM_012187863, XM_012187864, XM_012187865	DENN/MADD domain containing 1B	12:74640528-74861131:-1	Cluster001
DENND2D	1336	ENSOARG00000019512	ENSOART00000021251.1, XM_004002313, XM_012178358	DENN/MADD domain containing 2D	1:87658519-87675177:-1	Cluster001
DENND4C	1889	ENSOARG00000014222	ENSOART00000015495.1, XM_004004392, XM_012126733, XM_012126751, XM_012126762, XM_012126769	DENN/MADD domain containing 4C	2:87221480-87297496:1	Cluster001
DENND6A	1162	ENSOARG00000013412	ENSOART00000014592.1, ENSOART00000014595.1, XM_004018367	DENN/MADD domain containing 6A	19:43543556-43591531:1	Cluster001
DEPDC1B	190	ENSOARG00000007132	ENSOART00000007757.1, XM_012096887, XM_012096888, XM_012096889	DEP domain containing 1B	16:18609371-18703454:1	Cluster001
DERA	1271	ENSOARG00000020598	ENSOART00000022440.1, XM_004006820	deoxyribose-phosphate aldolase (putative)	3:198696785-198824341:-1	Cluster001
DERL2	961	ENSOARG00000003123	ENSOART00000003385.1, XM_012185557	derlin 2	11:25695319-25706243:1	Cluster001
DET1	65	ENSOARG00000010954	ENSOART00000011913.1, XM_012098440	de-etiolated homolog 1 (Arabidopsis)	18:18702712-18728030:-1	Cluster001
DFFA	1947	ENSOARG00000005091	ENSOART00000005547.1, ENSOART00000005548.1, XM_004013730, XM_012187337	DNA fragmentation factor, 45kDa, alpha polypeptide	12:41248845-41258799:1	Cluster001
DFFB	416	ENSOARG00000014597	ENSOART00000015890.1	DNA fragmentation factor subunit beta	12:47346448-47358957:-1	Cluster001
DGCR8	102	ENSOARG00000018063	ENSOART00000019659.1, XM_012098263	DGCR8 microprocessor complex subunit	17:72144563-72159288:1	Cluster001
DGKA	502	ENSOARG00000010838	ENSOART00000011793.1	diacylglycerol kinase alpha	3:163286147-163302420:-1	Cluster001
DGKZ	493	ENSOARG00000003287	ENSOART00000003567.1, XM_012096626	diacylglycerol kinase, zeta	15:74558127-74604350:1	Cluster001
DHCR24	768	ENSOARG00000007493	ENSOART00000008158.1, ENSOART00000008161.1, XM_004002011	24-dehydrocholesterol reductase	1:29052102-29085831:-1	Cluster001
DHDDS	374	ENSOARG00000004498	ENSOART00000004896.1, XM_004005091, XM_012151409, XM_012151416, XM_012151426, XM_012151436	dehydrodolichyl diphosphate synthase	2:239536542-239572369:-1	Cluster001
DHFR	1494	ENSOARG00000014803	ENSOART00000016108.1, XM_012178914	dihydrofolate reductase	5:78055306-78070290:-1	Cluster001
DHPS	183	ENSOARG00000012102	ENSOART00000013166.1	deoxyhypusine synthase [Source:VGNC Symbol;Acc:VGNC:28038] (assigned to orthologue: ENSBTAG00000006247)	5:10895346-10898852:1	Cluster001
DHRS12	93	ENSOARG00000008965	ENSOART00000009771.1, XM_012184496	dehydrogenase/reductase (SDR family) member 12	10:21514502-21546827:-1	Cluster001
DHRS7B	1043	ENSOARG00000002423	ENSOART00000002625.1, XM_012185827, XM_012185828, XM_012185829, XM_012185830	dehydrogenase/reductase (SDR family) member 7B	11:34734987-34748987:1	Cluster001
DHRSX	153	ENSOARG00000008073	ENSOART00000008785.1, XM_012107737	dehydrogenase/reductase (SDR family) X-linked	X:990873-1096102:-1	Cluster001
DHTKD1	167	ENSOARG00000014833	ENSOART00000016153.1, ENSOART00000016159.1, XM_012188198, XM_012188199, XM_012188200, XM_012188201	dehydrogenase E1 and transketolase domain containing 1	13:15772122-15804792:1	Cluster001
DHX15	1705	ENSOARG00000005891	ENSOART00000006414.1	DEAH-box helicase 15	6:43983353-44038345:-1	Cluster001
DHX32	160	ENSOARG00000011810	ENSOART00000012848.1, XM_004020260	DEAH (Asp-Glu-Ala-His) box polypeptide 32	22:44264038-44312160:-1	Cluster001
DHX36	871	ENSOARG00000003508	ENSOART00000003821.1, XM_004003234	DEAH (Asp-Glu-Ala-His) box polypeptide 36	1:231463306-231511469:1	Cluster001
DHX40	1591	ENSOARG00000012632	ENSOART00000013736.1, XM_012185213	DEAH (Asp-Glu-Ala-His) box polypeptide 40	11:10091183-10137784:1	Cluster001
DHX8	1048	ENSOARG00000005409	ENSOART00000005902.1	DEAH-box helicase 8	11:42833352-42861569:1	Cluster001
DIAPH2	1312	ENSOARG00000002442	ENSOART00000002646.1, XM_012107728	diaphanous-related formin 2	X:130025261-131013729:-1	Cluster001
DICER1	1879	ENSOARG00000015465	ENSOART00000016829.1, XM_012099008, XM_012099009	dicer 1, ribonuclease type III	18:58650832-58703570:-1	Cluster001
DIEXF	200	101104924	XM_012187819	digestive organ expansion factor homolog (zebrafish)	12:71583122-71611831:-1	Cluster001
DIMT1	944	ENSOARG00000006840	ENSOART00000007437.1, XM_004016948, XM_012096873	DIM1 dimethyladenosine transferase 1 homolog (S. cerevisiae)	16:17029918-17039538:1	Cluster001
DIP2A	472	ENSOARG00000013377	ENSOART00000014574.1, ENSOART00000014579.1, XM_012104683, XM_012104688, XM_012104696	DIP2 disco-interacting protein 2 homolog A (Drosophila)	1:264294078-264370183:1	Cluster001
DIP2B	2035	ENSOARG00000017540	ENSOART00000019104.1, XM_012174299, XM_012174300, XM_012174301, XM_012174302, XM_012174303	DIP2 disco-interacting protein 2 homolog B (Drosophila)	3:135423215-135549533:-1	Cluster001
DIP2C	251	ENSOARG00000015774	ENSOART00000017173.1, ENSOART00000017174.1, XM_012188677, XM_012188679, XM_012188680	DIP2 disco-interacting protein 2 homolog C (Drosophila)	13:45843763-45989813:1	Cluster001
DIPK1A	410	ENSOARG00000016569	ENSOART00000018045.1	divergent protein kinase domain 1A	1:69236404-69278482:-1	Cluster001
DIS3	1972	ENSOARG00000015309	ENSOART00000016660.1, XM_004012180, XM_012184763, XM_012184764, XM_012184765	DIS3 exosome endoribonuclease and 3 -5 exoribonuclease	10:47955846-47980939:-1	Cluster001
DIS3L	1936	ENSOARG00000018151	ENSOART00000019759.1, XM_012180797	DIS3 like exosome 3 -5 exoribonuclease	7:12982091-13012290:1	Cluster001
DKC1	117	ENSOARG00000003047	ENSOART00000003302.1, NM_001142513	dyskeratosis congenita 1, dyskerin	X:75345036-75358609:1	Cluster001
DLAT	546	ENSOARG00000015712	ENSOART00000017102.1	dihydrolipoamide S-acetyltransferase [Source:NCBI gene;Acc:512723] (assigned to orthologue: ENSBTAG00000010709)	15:21773128-21802844:1	Cluster001
DLC1	1019	ENSOARG00000009748	ENSOART00000010610.1, ENSOART00000010616.1, XM_004021741, XM_004021742, XM_012105836, XM_012105837, XM_012105838, XM_012105839, XM_012105840, XM_012105841	DLC1 Rho GTPase activating protein	26:22579507-22625215:1	Cluster001
DLD	1701	ENSOARG00000007136	ENSOART00000007763.1	dihydrolipoamide dehydrogenase	4:48950573-48976889:1	Cluster001
DLGAP5	1638	ENSOARG00000021089	ENSOART00000022976.1, XM_012181686, XM_012181687	discs, large (Drosophila) homolog-associated protein 5	7:64546751-64589716:-1	Cluster001
DMAC1	453	ENSOARG00000013719	ENSOART00000014926.1	distal membrane arm assembly complex 1	2:75174756-75175842:-1	Cluster001
DMAC2L	2	ENSOARG00000020636	ENSOART00000022482.1	distal membrane arm assembly complex 2 like	7:40295810-40305549:1	Cluster001
DMAP1	899	ENSOARG00000000801	ENSOART00000000860.1	DNA methyltransferase 1 associated protein 1	1:18635016-18644206:1	Cluster001
DMXL1	1952	ENSOARG00000001238	ENSOART00000001344.1, XM_004008689, XM_004008690, XM_012178246, XM_012178247, XM_012178248, XM_012178249, XM_012178250, XM_012178251	Dmx-like 1	5:32134837-32258823:-1	Cluster001
DMXL2	4	ENSOARG00000020971	ENSOART00000022847.1, XM_004010611, XM_012181559	Dmx-like 2	7:55812644-55916305:1	Cluster001
DNA2	1012	ENSOARG00000005076	ENSOART00000005538.1, XM_012105188, XM_012105189, XM_012105190	DNA replication helicase/nuclease 2	25:24632619-24667063:-1	Cluster001
DNAJA2	973	ENSOARG00000015965	ENSOART00000017383.1, XM_012189715	DnaJ (Hsp40) homolog, subfamily A, member 2	14:14897717-14909765:-1	Cluster001
DNAJA3	1047	ENSOARG00000003302	ENSOART00000003580.1, ENSOART00000003587.1, XM_012104761	DnaJ (Hsp40) homolog, subfamily A, member 3	24:3611417-3626016:1	Cluster001
DNAJB14	1292	ENSOARG00000014034	ENSOART00000015279.1, XM_004009673, XM_012179620, XM_012179621	DnaJ (Hsp40) homolog, subfamily B, member 14	6:24830018-24873665:1	Cluster001
DNAJC1	865	ENSOARG00000001045	ENSOART00000001122.1, ENSOART00000001123.1, XM_004014216	DnaJ (Hsp40) homolog, subfamily C, member 1	13:22053124-22244465:-1	Cluster001
DNAJC10	2175	ENSOARG00000016782	ENSOART00000018282.1, XM_012131901, XM_012131904	DnaJ (Hsp40) homolog, subfamily C, member 10	2:125867046-125913082:-1	Cluster001
DNAJC11	159	ENSOARG00000011000	ENSOART00000011970.1, XM_004013752	DnaJ (Hsp40) homolog, subfamily C, member 11	12:44816937-44885792:1	Cluster001
DNAJC13	1229	ENSOARG00000008995	ENSOART00000009835.1	DnaJ heat shock protein family (Hsp40) member C13	1:255172444-255307652:-1	Cluster001
DNAJC14	1066	ENSOARG00000011120	ENSOART00000012096.1, XM_004006606, XM_012174782	DnaJ (Hsp40) homolog, subfamily C, member 14	3:163361705-163369434:1	Cluster001
DNAJC16	2086	ENSOARG00000009524	ENSOART00000010372.1, XM_004013797, XM_012187492, XM_012187493	DnaJ (Hsp40) homolog, subfamily C, member 16	12:50022549-50053664:-1	Cluster001
DNAJC17	1973	ENSOARG00000020273	ENSOART00000022076.1, XM_012181214, XM_012181215	DnaJ (Hsp40) homolog, subfamily C, member 17	7:33334246-33364423:-1	Cluster001
DNAJC18	864	ENSOARG00000017241	ENSOART00000018768.1	DnaJ heat shock protein family (Hsp40) member C18	5:48074043-48099657:-1	Cluster001
DNAJC19	1551	ENSOARG00000020670	ENSOART00000022519.1, XM_012098384	DnaJ (Hsp40) homolog, subfamily C, member 19	1:204290194-204300907:1	Cluster001
DNAJC2	772	ENSOARG00000019029	ENSOART00000020715.1, XM_004007824, XM_012176644	DnaJ (Hsp40) homolog, subfamily C, member 2	4:44541596-44572872:-1	Cluster001
DNAJC21	285	ENSOARG00000011506	ENSOART00000012509.1, XM_012097094, XM_012097095	DnaJ (Hsp40) homolog, subfamily C, member 21	16:39118099-39143358:-1	Cluster001
DNAJC24	192	ENSOARG00000015956	ENSOART00000017375.1, XM_012096147, XM_012096148	DnaJ (Hsp40) homolog, subfamily C, member 24	15:60351967-60429604:1	Cluster001
DNAJC25	1044	ENSOARG00000006649	ENSOART00000007227.1, XM_012113474, XM_012113483, XM_012113489, XM_012113497	DnaJ (Hsp40) homolog, subfamily C, member 25	2:11807325-11825371:-1	Cluster001
DNAJC3	1800	ENSOARG00000002176	ENSOART00000002353.1	DnaJ heat shock protein family (Hsp40) member C3	10:72450482-72487508:1	Cluster001
DNAJC5	1180	ENSOARG00000009713	ENSOART00000010572.1, XM_012188823	DnaJ (Hsp40) homolog, subfamily C, member 5	13:53229608-53237475:-1	Cluster001
DNAJC8	1567	ENSOARG00000003035	ENSOART00000003287.1	DnaJ heat shock protein family (Hsp40) member C8	2:238018131-238039950:1	Cluster001
DNAJC9	1414	ENSOARG00000007522	ENSOART00000008192.1, XM_004021466, XM_012105272	DnaJ (Hsp40) homolog, subfamily C, member 9	25:29165162-29170875:-1	Cluster001
DNASE1L1	329	ENSOARG00000004966	ENSOART00000005409.1	deoxyribonuclease 1 like 1	X:77224908-77227743:1	Cluster001
DNM1L	2264	ENSOARG00000019340	ENSOART00000021062.1, XM_012175039, XM_012175040, XM_012175041, XM_012175042, XM_012175043	dynamin 1-like	3:181849769-181891108:-1	Cluster001
DNM2	404	ENSOARG00000017183	ENSOART00000018708.1, XM_004008524, XM_004008526, XM_004008527, XM_012177891, XM_012177892, XM_012177893, XM_012177894, XM_012177895, XM_012177896, XM_012177897, XM_012177898, XM_012177899	dynamin 2	5:12883345-12970265:1	Cluster001
DNMT1	443	ENSOARG00000015380	ENSOART00000016743.1, ENSOART00000016745.1, NM_001009473, XM_012177593, XM_012177594	DNA (cytosine-5-)-methyltransferase 1	5:12370226-12413676:-1	Cluster001
DNMT3B	820	ENSOARG00000004690	ENSOART00000005110.1, ENSOART00000005113.1, ENSOART00000005117.1, XM_004014479, XM_004014484, XM_012189038, XM_012189039, XM_012189041, XM_012189042, XM_012189043, XM_012189044, XM_012189045, XM_012189046, XM_012189047, XM_012189048, XM_012189049	microtubule-associated protein RP/EB family member 1	13:61488937-61516377:1	Cluster001
DNPEP	1483	ENSOARG00000020161	ENSOART00000021951.1, XM_004004951	aspartyl aminopeptidase	2:220278992-220291331:-1	Cluster001
DNPH1	352	ENSOARG00000006254	ENSOART00000006800.1, XM_004019223	2 -deoxynucleoside 5 -phosphate N-hydrolase 1	20:16901236-16903656:-1	Cluster001
DNTTIP2	733	ENSOARG00000016999	ENSOART00000018511.1	deoxynucleotidyltransferase terminal interacting protein 2	1:70216802-70228101:-1	Cluster001
DOCK1	262	ENSOARG00000013080	ENSOART00000014233.1, ENSOART00000014234.1, XM_004020265	dedicator of cytokinesis 1	22:45363869-45876573:1	Cluster001
DOCK10	565	ENSOARG00000020437	ENSOART00000022259.1, XM_004004974, XM_012147202, XM_012147213, XM_012147224, XM_012147230, XM_012147249, XM_012147253	dedicator of cytokinesis 10	2:225909905-226106892:-1	Cluster001
DOCK11	1620	ENSOARG00000016679	ENSOART00000018177.1, XM_012107834	dedicator of cytokinesis 11	X:110569487-110732775:-1	Cluster001
DOCK2	1768	ENSOARG00000003028	ENSOART00000003289.1, XM_012096692	dedicator of cytokinesis 2	16:1580165-2053025:1	Cluster001
DOCK4	532	ENSOARG00000002931	ENSOART00000003200.1, XM_004007883	dedicator of cytokinesis 4	4:56152614-56625260:1	Cluster001
DOCK5	595	ENSOARG00000009918	ENSOART00000010805.1, XM_012118981, XM_012118991, XM_012119001	dedicator of cytokinesis 5	2:40020990-40219888:-1	Cluster001
DOCK7	2133	ENSOARG00000009306	ENSOART00000010149.1, XM_012163576, XM_012163650, XM_012163720, XM_012163779, XM_012163855, XM_012163933, XM_012164017	dedicator of cytokinesis 7	1:37489800-37625978:-1	Cluster001
DOCK8	1236	ENSOARG00000013173	ENSOART00000014340.1, ENSOART00000014345.1, XM_012123777	dedicator of cytokinesis 8	2:68121245-68300321:1	Cluster001
DOHH	42	ENSOARG00000012577	ENSOART00000013677.1, XM_004008617	deoxyhypusine hydroxylase/monooxygenase	5:17974007-17983141:1	Cluster001
DOK2	889	ENSOARG00000010631	ENSOART00000011564.1, XM_004004211	docking protein 2, 56kDa	2:43435534-43440248:1	Cluster001
DOK3	1125	101107279	XM_012179230	docking protein 3	5:36478098-36484608:-1	Cluster001
DONSON	1678	ENSOARG00000013016	ENSOART00000014144.1, XM_012186150	downstream neighbor of SON	1:120167930-120177864:1	Cluster001
DPAGT1	474	ENSOARG00000013201	ENSOART00000014355.1, XM_004016095, XM_012095571	dolichyl-phosphate (UDP-N-acetylglucosamine) N-acetylglucosaminephosphotransferase 1 (GlcNAc-1-P transferase)	15:29163355-29171318:-1	Cluster001
DPCD	92	ENSOARG00000016638	ENSOART00000018122.1	deleted in primary ciliary dyskinesia homolog (mouse)	22:21501282-21524467:1	Cluster001
DPH5	734	ENSOARG00000018406	ENSOART00000020029.1, XM_004002240, XM_012177196, XM_012177202	diphthamide biosynthesis 5	1:77493140-77534457:-1	Cluster001
DPH7	539	ENSOARG00000000793	ENSOART00000000852.1	diphthamide biosynthesis 7	3:421582-441513:1	Cluster001
DPM1	1676	ENSOARG00000013988	ENSOART00000015232.1, XM_012189347, XM_012189348	dolichyl-phosphate mannosyltransferase polypeptide 1, catalytic subunit	13:78382333-78401050:-1	Cluster001
DPP3	101	ENSOARG00000005600	ENSOART00000006104.1, XM_004019699, XM_012102158, XM_012102159	dipeptidyl-peptidase 3	21:43823682-43855302:1	Cluster001
DPP8	2319	ENSOARG00000017941	ENSOART00000019531.1, XM_012180743	dipeptidyl-peptidase 8	7:12162486-12206211:-1	Cluster001
DPY19L1	1177	ENSOARG00000005715	ENSOART00000006229.1, ENSOART00000006233.1	dpy-19 like C-mannosyltransferase 1	4:62004614-62099348:1	Cluster001
DPY19L3	1974	ENSOARG00000004168	ENSOART00000004542.1, XM_004015134, XM_012190103	dpy-19-like 3 (C. elegans)	14:42201767-42282874:1	Cluster001
DPY19L4	1341	ENSOARG00000006836	ENSOART00000007435.1, XM_004011832, XM_012184112	dpy-19-like 4 (C. elegans)	9:82144699-82204760:-1	Cluster001
DPY30	304	101105231	XM_004006043	dpy-30 homolog (C. elegans)	3:91736925-91750899:1	Cluster001
DPYD	979	ENSOARG00000017549	ENSOART00000019097.1, XM_012176856, XM_012176861, XM_012176867	dihydropyrimidine dehydrogenase	1:74077684-74365174:-1	Cluster001
DPYSL2	521	ENSOARG00000009770	ENSOART00000010629.1, ENSOART00000010631.1, XM_004004169, XM_012118817	dihydropyrimidinase-like 2	2:38834330-38913442:-1	Cluster001
DR1	1402	ENSOARG00000016770	ENSOART00000018261.1	down-regulator of transcription 1	1:69747427-69765196:1	Cluster001
DRAM2	1664	ENSOARG00000019467	ENSOART00000021200.1	DNA damage regulated autophagy modulator 2	1:87591071-87609363:-1	Cluster001
DRAP1	1293	ENSOARG00000000157	ENSOART00000000162.1, XM_004019684	DR1-associated protein 1 (negative cofactor 2 alpha)	21:43335665-43337833:1	Cluster001
DRG1	1304	ENSOARG00000010326	ENSOART00000011238.1, ENSOART00000011241.1, XM_004017494	developmentally regulated GTP binding protein 1	17:69619849-69633976:1	Cluster001
DRG2	117	ENSOARG00000001038	ENSOART00000001115.1, XM_012186737	developmentally regulated GTP binding protein 2	11:34035114-34043874:-1	Cluster001
DSCC1	1046	ENSOARG00000016330	ENSOART00000017778.1, XM_012184207, XM_012184208, XM_012184209, XM_012184210, XM_012184211	DNA replication and sister chromatid cohesion 1	9:93773342-93783936:-1	Cluster001
DSCR3	1820	101116695	XM_004003405	Down syndrome critical region 3	1:267513159-267537418:-1	Cluster001
DSE	735	ENSOARG00000009347	ENSOART00000010174.1, XM_012182542	dermatan sulfate epimerase	8:21310405-21363543:-1	Cluster001
DSN1	1304	ENSOARG00000016174	ENSOART00000017614.1, XM_004014553, XM_012189158, XM_012189159	DSN1, MIS12 kinetochore complex component	13:65380988-65397361:-1	Cluster001
DTD2	772	ENSOARG00000006325	ENSOART00000006879.1	D-aminoacyl-tRNA deacylase 2	18:40884145-40892678:-1	Cluster001
DTWD1	1583	ENSOARG00000020998	ENSOART00000022876.1, XM_012181606, XM_012181607	DTW domain containing 1	7:57672940-57688757:-1	Cluster001
DTYMK	212	ENSOARG00000017620	ENSOART00000019171.1, XM_004003428	deoxythymidylate kinase (thymidylate kinase)	1:186418-193723:1	Cluster001
DUS2	1074	ENSOARG00000003325	ENSOART00000003611.1	dihydrouridine synthase 2	14:34822682-34850831:1	Cluster001
DUS3L	291	ENSOARG00000007052	ENSOART00000007675.1, XM_004009342	dihydrouridine synthase 3-like (S. cerevisiae)	5:16141256-16156257:1	Cluster001
DUS4L	778	ENSOARG00000005713	ENSOART00000006220.1	dihydrouridine synthase 4 like	4:48599948-48609713:1	Cluster001
DUSP11	718	ENSOARG00000012015	ENSOART00000013069.1, XM_004006079, XM_012173650	dual specificity phosphatase 11 (RNA/RNP complex 1-interacting)	3:95547042-95562017:-1	Cluster001
DUSP18	605	ENSOARG00000008498	ENSOART00000009247.1, XM_012098060, XM_012098061, XM_012098062	dual specificity phosphatase 18	17:69121818-69123059:-1	Cluster001
DUSP23	127	ENSOARG00000007833	ENSOART00000008526.1, XM_004002652	dual specificity phosphatase 23	1:109113201-109115361:1	Cluster001
DUSP7	85	ENSOARG00000006432	ENSOART00000006987.1	dual specificity phosphatase 7	19:48791874-48797059:1	Cluster001
DUT	517	101110765	XM_012182324	deoxyuridine triphosphatase	7:59034396-59046410:-1	Cluster001
DVL1	771	ENSOARG00000004051	ENSOART00000004407.1, XM_012187959	dishevelled segment polarity protein 1	12:49251682-49263814:1	Cluster001
DXO	819	ENSOARG00000002332	ENSOART00000002526.1, XM_012100919	decapping exoribonuclease	20:26525284-26527549:1	Cluster001
DYM	1992	ENSOARG00000003878	ENSOART00000004215.1, ENSOART00000004216.1, XM_004020536, XM_012103674, XM_012103675	dymeclin	23:48900764-49277160:-1	Cluster001
DYNC1I2	2403	ENSOARG00000001885	ENSOART00000002030.1, ENSOART00000002033.1, XM_012133864, XM_012133890	dynein, cytoplasmic 1, intermediate chain 2	2:136893845-136948735:-1	Cluster001
DYNC1LI1	2157	ENSOARG00000015181	ENSOART00000016521.1, XM_012100311	dynein, cytoplasmic 1, light intermediate chain 1	19:6878385-6937389:-1	Cluster001
DYNC1LI2	1116	ENSOARG00000002145	ENSOART00000002319.1, ENSOART00000002321.1	dynein cytoplasmic 1 light intermediate chain 2	14:33812462-33832616:-1	Cluster001
DYNLL1	110	ENSOARG00000012429	ENSOART00000013515.1	dynein light chain LC8-type 1	17:62424499-62426333:1	Cluster001
DYNLL2	334	ENSOARG00000008367	ENSOART00000009102.1, XM_004012391	dynein, light chain, LC8-type 2	11:8417136-8435103:1	Cluster001
DYNLT3	1245	ENSOARG00000000125	ENSOART00000000131.1, NM_001009762	dynein, light chain, Tctex-type 3	X:35121898-35132642:-1	Cluster001
DYRK1A	481	ENSOARG00000014368	ENSOART00000015649.1, XM_004003407	dual-specificity tyrosine-(Y)-phosphorylation regulated kinase 1A	1:267648536-267743415:1	Cluster001
DYRK2	242	ENSOARG00000017820	ENSOART00000019382.1	dual specificity tyrosine phosphorylation regulated kinase 2	3:152015144-152016742:-1	Cluster001
E2F1	537	101117526	XM_012189451	E2F transcription factor 1	13:62561566-62582696:-1	Cluster001
E2F2	866	ENSOARG00000007334	ENSOART00000007979.1, XM_012157247	E2F transcription factor 2	2:242209710-242232665:1	Cluster001
E2F4	26	ENSOARG00000002803	ENSOART00000003035.1	E2F transcription factor 4	14:34176572-34182489:1	Cluster001
E2F5	23	ENSOARG00000013715	ENSOART00000014922.1, XM_012184183, XM_012184184	E2F transcription factor 5, p130-binding	9:89930376-89941261:-1	Cluster001
E2F6	1710	ENSOARG00000015997	ENSOART00000017420.1	E2F transcription factor 6	3:20285142-20292998:-1	Cluster001
E2F8	577	ENSOARG00000008807	ENSOART00000009591.1, XM_004019453	E2F transcription factor 8	21:25035014-25052584:1	Cluster001
EAPP	1398	ENSOARG00000006719	ENSOART00000007304.1, XM_004017886	E2F-associated phosphoprotein	18:43843159-43859018:-1	Cluster001
EBAG9	464	ENSOARG00000012091	ENSOART00000013150.1, XM_004011779, XM_012183960	estrogen receptor binding site associated, antigen, 9	9:67499367-67514457:-1	Cluster001
EBNA1BP2	855	ENSOARG00000020502	ENSOART00000022331.1	EBNA1 binding protein 2	1:17629405-17633753:-1	Cluster001
ECD	2079	ENSOARG00000007428	ENSOART00000008089.1, ENSOART00000008090.1, XM_004021463, XM_012105281, XM_012105282	ecdysoneless homolog (Drosophila)	25:29080602-29111716:-1	Cluster001
ECE2	255	101121054	XM_004003092, XM_004003093, XM_012098010, XM_012098018, XM_012098023	endothelin converting enzyme 2	1:201127447-201134489:-1	Cluster001
ECH1	496	ENSOARG00000005848	ENSOART00000006371.1, XM_004015237	enoyl CoA hydratase 1, peroxisomal	14:47726737-47736113:-1	Cluster001
ECHDC1	834	ENSOARG00000007696	ENSOART00000008380.1, XM_004011133, XM_012182467, XM_012182468, XM_012182469	ethylmalonyl-CoA decarboxylase 1	8:11075376-11121197:1	Cluster001
ECHDC3	742	ENSOARG00000014323	ENSOART00000015596.1, XM_012188179, XM_012188180, XM_012188181	enoyl CoA hydratase domain containing 3	13:15521785-15534311:1	Cluster001
ECHS1	330	ENSOARG00000000369	ENSOART00000000394.1, XM_004020385	enoyl CoA hydratase, short chain, 1, mitochondrial	22:50733648-50741184:1	Cluster001
ECPAS	686	ENSOARG00000006712	ENSOART00000007303.1, ENSOART00000007309.1	Ecm29 proteasome adaptor and scaffold	2:11968966-12068995:1	Cluster001
ECSIT	1646	ENSOARG00000018564	ENSOART00000020203.1, XM_004008546	ECSIT signalling integrator	5:13530173-13543905:-1	Cluster001
ECT2	1656	ENSOARG00000020736	ENSOART00000022590.1, XM_004003146, XM_012099100, XM_012099104, XM_012099110, XM_012099117	epithelial cell transforming 2	1:212777097-212836368:-1	Cluster001
EDC3	11	ENSOARG00000003476	ENSOART00000003774.1, XM_004017852, XM_012098695	enhancer of mRNA decapping 3	18:32888291-32943291:1	Cluster001
EDEM2	589	ENSOARG00000011854	ENSOART00000012897.1	ER degradation enhancing alpha-mannosidase like protein 2	13:63957714-63986272:-1	Cluster001
EDEM3	1696	ENSOARG00000002779	ENSOART00000003021.1, XM_004013868, XM_012187717, XM_012187718, XM_012187719, XM_012187720, XM_012187721, XM_012187722, XM_012187724	ER degradation enhancer, mannosidase alpha-like 3	12:63830105-63895384:-1	Cluster001
EDNRB	30	ENSOARG00000000158	ENSOART00000000161.1, XM_012184818	endothelin receptor type B	10:53505959-53535819:-1	Cluster001
EDRF1	1456	ENSOARG00000011299	ENSOART00000012291.1, XM_004020363, XM_012103116, XM_012103117, XM_012103118, XM_012103119	erythroid differentiation regulatory factor 1	22:44173563-44202006:1	Cluster001
EEF1AKNMT	45	ENSOARG00000013736	ENSOART00000014949.1	eEF1A lysine and N-terminal methyltransferase	12:37342916-37359117:1	Cluster001
EEF1B2	718	ENSOARG00000018622	ENSOART00000020268.1	eukaryotic translation elongation factor 1 beta 2 [Source:VGNC Symbol;Acc:VGNC:54422] (assigned to orthologue: ENSBTAG00000021979), eukaryotic translation elongation factor 1 beta 2 [Source:NCBI gene;Acc:102182354] (assigned to orthologue: ENSCHIG00000026794)	2:207198404-207201274:1	Cluster001
EEF1D/101112908	11	101112908	XM_012183467	eukaryotic translation elongation factor 1 delta (guanine nucleotide exchange protein)	9:14063515-14072000:1	Cluster001
EEF1G	212	ENSOARG00000015142	ENSOART00000016481.1, XM_012102322	eukaryotic translation elongation factor 1 gamma	21:40303330-40312785:-1	Cluster001
EEF2	55	ENSOARG00000011109	ENSOART00000012084.1, ENSOART00000012088.1, XM_004008604, XM_012178077	eukaryotic translation elongation factor 2	5:17593925-17602701:1	Cluster001
EEF2K	959	ENSOARG00000015653	ENSOART00000017035.1, XM_012104255	eukaryotic elongation factor 2 kinase	24:19929381-19983123:1	Cluster001
EEFSEC	314	ENSOARG00000004600	ENSOART00000005006.1, XM_012100287	eukaryotic elongation factor, selenocysteine-tRNA-specific	19:59185351-59234085:-1	Cluster001
EEPD1	252	ENSOARG00000004800	ENSOART00000005233.1, XM_004007897, XM_012176822	endonuclease/exonuclease/phosphatase family domain containing 1	4:60964181-61086445:-1	Cluster001
EFCAB11	1042	ENSOARG00000003379	ENSOART00000003673.1, ENSOART00000003675.1, XM_004010836, XM_012182208, XM_012182209, XM_012182210, XM_012182211, XM_012182212	EF-hand calcium binding domain 11	7:98471337-98499069:-1	Cluster001
EFCAB14	182	ENSOARG00000002745	ENSOART00000002975.1	EF-hand calcium binding domain 14 [Source:VGNC Symbol;Acc:VGNC:28342] (assigned to orthologue: ENSBTAG00000000097), EF-hand calcium binding domain 14 [Source:HGNC Symbol;Acc:HGNC:29051] (assigned to orthologue: ENSCHIG00000021934)	1:21010019-21045239:-1	Cluster001
EFR3A	2087	ENSOARG00000007240	ENSOART00000007879.1, XM_012183554, XM_012183555, XM_012183557	EFR3 homolog A (S. cerevisiae)	9:22118245-22159703:-1	Cluster001
EFTUD1	996	101112350	XM_004017779, XM_012098550	elongation factor Tu GTP binding domain containing 1	18:23448337-23559718:1	Cluster001
EFTUD2	481	ENSOARG00000009078	ENSOART00000009890.1, XM_004012990, XM_012186217	elongation factor Tu GTP binding domain containing 2	11:43987718-44027291:-1	Cluster001
EGLN2	574	ENSOARG00000007028	ENSOART00000007644.1, ENSOART00000007647.1, XM_012095054	egl-9 family hypoxia-inducible factor 2	14:49193169-49202054:1	Cluster001
EHHADH	1193	ENSOARG00000020569	ENSOART00000022409.1	enoyl-CoA hydratase and 3-hydroxyacyl CoA dehydrogenase	1:200086301-200151888:1	Cluster001
EHMT1	1684	ENSOARG00000000637	ENSOART00000000688.1, XM_012175816	euchromatic histone-lysine N-methyltransferase 1	3:264520-344168:-1	Cluster001
EHMT2	704	ENSOARG00000003417	ENSOART00000003726.1, XM_012100923	euchromatic histone-lysine N-methyltransferase 2	20:26595560-26608302:1	Cluster001
EIF1AD	648	ENSOARG00000001128	ENSOART00000001207.1	eukaryotic translation initiation factor 1A domain containing	21:43396062-43397508:-1	Cluster001
EIF1AX	1569	ENSOARG00000015373	ENSOART00000016725.1, NM_001145179	eukaryotic translation initiation factor 1A, X-linked	X:17530932-17540604:-1	Cluster001
EIF2A	1885	ENSOARG00000004511	ENSOART00000004910.1, XM_004003257, XM_012101520	eukaryotic translation initiation factor 2A, 65kDa	1:235602891-235641043:-1	Cluster001
EIF2AK1	179	ENSOARG00000001667	ENSOART00000001795.1, XM_012104870	eukaryotic translation initiation factor 2-alpha kinase 1	24:37915271-37940720:-1	Cluster001
EIF2AK3	218	ENSOARG00000020774	ENSOART00000022633.1, XM_004005901	eukaryotic translation initiation factor 2-alpha kinase 3	3:59093134-59175116:-1	Cluster001
EIF2AK4	1622	ENSOARG00000020101	ENSOART00000021888.1, XM_004010439, XM_012181188, XM_012181189, XM_012181190	eukaryotic translation initiation factor 2 alpha kinase 4	7:32644215-32713776:1	Cluster001
EIF2B1	466	ENSOARG00000003173	ENSOART00000003442.1, XM_012097694	eukaryotic translation initiation factor 2B, subunit 1 alpha, 26kDa	17:51639838-51651015:1	Cluster001
EIF2B2	314	ENSOARG00000001566	ENSOART00000001683.1	eukaryotic translation initiation factor 2B subunit beta	7:83164646-83170703:1	Cluster001
EIF2B3	663	ENSOARG00000001396	ENSOART00000001504.1, XM_004001908, XM_012124123	eukaryotic translation initiation factor 2B, subunit 3 gamma, 58kDa	1:19290067-19412995:-1	Cluster001
EIF2B4	1935	ENSOARG00000019282	ENSOART00000020998.1, XM_004005764, XM_012166730, XM_012166737	eukaryotic translation initiation factor 2B, subunit 4 delta, 67kDa	3:34300766-34305727:-1	Cluster001
EIF2B5	1450	ENSOARG00000020620	ENSOART00000022464.1	eukaryotic translation initiation factor 2B subunit epsilon	1:201213375-201222050:-1	Cluster001
EIF2D	135	ENSOARG00000005917	ENSOART00000006444.1, XM_004013569, XM_012186962	eukaryotic translation initiation factor 2D	12:3641956-3656494:-1	Cluster001
EIF2S1	1488	ENSOARG00000021166	ENSOART00000023065.1	eukaryotic translation initiation factor 2 subunit alpha	7:76140063-76155742:1	Cluster001
EIF2S3	316	ENSOARG00000017033	ENSOART00000018548.1	eukaryotic translation initiation factor 2 subunit gamma [Source:NCBI gene;Acc:512350] (assigned to orthologue: ENSBTAG00000014337)	X:21383136-21397927:1	Cluster001
EIF3A	51	ENSOARG00000000774	ENSOART00000000841.1, XM_012103005, XM_012103006	eukaryotic translation initiation factor 3, subunit A	22:38202570-38233665:-1	Cluster001
EIF3B	75	ENSOARG00000005137	ENSOART00000005598.1, XM_012104891	eukaryotic translation initiation factor 3, subunit B	24:40746987-40764819:-1	Cluster001
EIF3CL	170	ENSOARG00000002892	ENSOART00000003133.1	eukaryotic translation initiation factor 3, subunit C-like [Source:NCBI gene;Acc:534882] (assigned to orthologue: ENSBTAG00000006543)	24:26017951-26038745:-1	Cluster001
EIF3D	2007	ENSOARG00000018926	ENSOART00000020611.1, XM_012175016, XM_012175017	eukaryotic translation initiation factor 3, subunit D	3:179752225-179766945:-1	Cluster001
EIF3E	1834	ENSOARG00000014786	ENSOART00000016096.1, XM_004011785	eukaryotic translation initiation factor 3, subunit E	9:68888035-68935778:1	Cluster001
EIF3G	1370	ENSOARG00000015095	ENSOART00000016430.1	eukaryotic translation initiation factor 3 subunit G	5:12353917-12358358:-1	Cluster001
EIF3H	1187	ENSOARG00000010674	ENSOART00000011615.1, ENSOART00000011616.1	eukaryotic translation initiation factor 3 subunit H	9:60424730-60523273:1	Cluster001
EIF3I	687	ENSOARG00000000261	ENSOART00000000280.1, XM_004005025	eukaryotic translation initiation factor 3, subunit I	2:234402469-234410274:-1	Cluster001
EIF3K	317	ENSOARG00000005760	ENSOART00000006272.1	eukaryotic translation initiation factor 3 subunit K	14:47570175-47582605:1	Cluster001
EIF3L	607	ENSOARG00000014439	ENSOART00000015728.1, XM_004006982	eukaryotic translation initiation factor 3, subunit L	3:213653001-213673435:1	Cluster001
EIF3M	1426	ENSOARG00000016580	ENSOART00000018060.1, XM_004016379	eukaryotic translation initiation factor 3, subunit M	15:61503288-61520538:1	Cluster001
EIF4A1	502	ENSOARG00000014476	ENSOART00000015761.1, XM_012185669, XM_012185671	eukaryotic translation initiation factor 4A1	11:26865086-26870573:1	Cluster001
EIF4A2/ENSOARG00000018462	279	ENSOARG00000018462	ENSOART00000020094.1	eukaryotic translation initiation factor 4A2 [Source:HGNC Symbol;Acc:HGNC:3284] (assigned to orthologue: ENSCHIG00000012317)	X:25080742-25081965:1	Cluster001
EIF4A2/ENSOARG00000020517	1155	ENSOARG00000020517	ENSOART00000022348.1, XM_004003056, XM_012097458, XM_012097462	eukaryotic translation initiation factor 4A2	1:198667804-198673101:-1	Cluster001
EIF4A3/ENSOARG00000002169	966	ENSOARG00000002169	ENSOART00000002341.1	eukaryotic translation initiation factor 4A3 [Source:VGNC Symbol;Acc:VGNC:28406] (assigned to orthologue: ENSBTAG00000016023), eukaryotic translation initiation factor 4A3 [Source:HGNC Symbol;Acc:HGNC:18683] (assigned to orthologue: ENSCHIG00000024284)	11:51467520-51479031:1	Cluster001
EIF4B	1851	ENSOARG00000016759	ENSOART00000018252.1, XM_004006314	eukaryotic translation initiation factor 4B	3:133259209-133283017:-1	Cluster001
EIF4E2	19	ENSOARG00000020823	ENSOART00000022686.1	eukaryotic translation initiation factor 4E family member 2 [Source:HGNC Symbol;Acc:HGNC:3293] (assigned to orthologue: ENSCHIG00000021560)	2:233255802-233265652:1	Cluster001
EIF4G3	474	ENSOARG00000008710	ENSOART00000009489.1, ENSOART00000009492.1, XM_012152904, XM_012152907, XM_012152915, XM_012152922, XM_012152929, XM_012152937, XM_012152940, XM_012152949, XM_012152958, XM_012152966, XM_012152975, XM_012152982, XM_012152987, XM_012152993, XM_012152999, XM_012153009, XM_012153019, XM_012153031, XM_012153040, XM_012153045, XM_012153055, XM_012153058, XM_012153067, XM_012153077, XM_012153084, XM_01…	eukaryotic translation initiation factor 4 gamma, 3	2:244554024-244729473:1	Cluster001
EIF5	478	ENSOARG00000005628	ENSOART00000006131.1	eukaryotic translation initiation factor 5 [Source:VGNC Symbol;Acc:VGNC:28418] (assigned to orthologue: ENSBTAG00000016282)	18:66676965-66681828:1	Cluster001
EIF5A2	369	ENSOARG00000020767	ENSOART00000022626.1	eukaryotic translation initiation factor 5A2	1:214599997-214622526:1	Cluster001
ELAC1	1536	ENSOARG00000004626	ENSOART00000005033.1, XM_004020546, XM_004020547	elaC ribonuclease Z 1	23:50655788-50670383:1	Cluster001
ELF1	1249	ENSOARG00000006858	ENSOART00000007455.1, XM_012184328, XM_012184329	E74-like factor 1 (ets domain transcription factor)	10:11515231-11580942:-1	Cluster001
ELF2	1780	ENSOARG00000014035	ENSOART00000015281.1, ENSOART00000015282.1, XM_004017246, XM_004017247, XM_004017248, XM_012097466, XM_012097467, XM_012097468, XM_012097469, XM_012097470, XM_012097471, XM_012097472, XM_012097473, XM_012097474, XM_012097475, XM_012097476	E74-like factor 2 (ets domain transcription factor)	17:18207857-18227320:1	Cluster001
ELK4	1338	ENSOARG00000004182	ENSOART00000004551.1, XM_004013558, XM_012186950, XM_012186951	ELK4, ETS-domain protein (SRF accessory protein 1)	12:2684349-2699079:-1	Cluster001
ELMO1	411	ENSOARG00000003585	ENSOART00000003895.1, XM_004007893, XM_012176803, XM_012176804, XM_012176805, XM_012176806, XM_012176808, XM_012176809	engulfment and cell motility 1	4:60322255-60467506:1	Cluster001
ELMOD2	1916	ENSOARG00000012281	ENSOART00000013353.1, XM_004017237, XM_012097445	ELMO/CED-12 domain containing 2	17:16857470-16885191:-1	Cluster001
ELMOD3	606	ENSOARG00000020493	ENSOART00000022320.1, XM_012169148, XM_012169154, XM_012169160, XM_012169172	ELMO/CED-12 domain containing 3	3:57061894-57096383:1	Cluster001
ELOB	415	ENSOARG00000000340	ENSOART00000000358.1	elongin B	24:2254105-2257982:1	Cluster001
ELOF1	886	ENSOARG00000018644	ENSOART00000020293.1, XM_012177939	elongation factor 1 homolog (S. cerevisiae)	5:13565771-13570894:-1	Cluster001
ELOVL6	321	ENSOARG00000004328	ENSOART00000004711.1, ENSOART00000004712.1, XM_012179510	ELOVL fatty acid elongase 6	6:15305478-15443050:1	Cluster001
ELP2	1877	ENSOARG00000005455	ENSOART00000005948.1, XM_004020416, XM_004020420	elongator acetyltransferase complex subunit 2	23:21243091-21298061:-1	Cluster001
ELP3	1170	ENSOARG00000014910	ENSOART00000016229.1, XM_004004437, XM_012128450	elongator acetyltransferase complex subunit 3	2:101285776-101412541:1	Cluster001
ELP5	786	ENSOARG00000011240	ENSOART00000012219.1, XM_012185628, XM_012185629, XM_012185630, XM_012185631	elongator acetyltransferase complex subunit 5	11:26594838-26600688:1	Cluster001
EMC2	1643	ENSOARG00000014599	ENSOART00000015897.1, XM_012184291	ER membrane protein complex subunit 2	9:68624638-68661861:-1	Cluster001
EMC3	2095	ENSOARG00000005382	ENSOART00000005866.1, XM_004018276	ER membrane protein complex subunit 3	19:16691880-16706393:1	Cluster001
EMC6	2	ENSOARG00000004236	ENSOART00000004610.1	ER membrane protein complex subunit 6	11:23975860-23976192:1	Cluster001
EMC7	1054	ENSOARG00000019905	ENSOART00000021672.1, XM_004010419	ER membrane protein complex subunit 7	7:25489182-25505872:1	Cluster001
EMC8	1376	ENSOARG00000011457	ENSOART00000012460.1, XM_004014949	ER membrane protein complex subunit 8	14:11237089-11248446:-1	Cluster001
EMG1	204	ENSOARG00000004923	ENSOART00000005360.1, XM_004006919, XM_012175496, XM_012175497, XM_012175498	EMG1 N1-specific pseudouridine methyltransferase	3:207439255-207445084:-1	Cluster001
ENDOD1	89	ENSOARG00000016952	ENSOART00000018461.1	endonuclease domain containing 1	15:14822007-14823242:-1	Cluster001
ENDOG	1521	ENSOARG00000009369	ENSOART00000010192.1	endonuclease G	3:7521740-7525266:-1	Cluster001
ENOPH1	864	ENSOARG00000000926	ENSOART00000000990.1, ENSOART00000000994.1, XM_004009946, XM_012180258, XM_012180259	enolase-phosphatase 1	6:96857019-96869611:1	Cluster001
ENPP4	864	ENSOARG00000010497	ENSOART00000011424.1, XM_004018862, XM_012100760	ectonucleotide pyrophosphatase/phosphodiesterase 4 (putative)	20:19430820-19444360:1	Cluster001
ENPP5	1668	ENSOARG00000010545	ENSOART00000011469.1	ectonucleotide pyrophosphatase/phosphodiesterase family member 5	20:19450757-19457651:-1	Cluster001
ENSOARG00000000057	611	ENSOARG00000000057	ENSOART00000000061.1	no description available	AMGL01126330.1:1205-6780:-1	Cluster001
ENSOARG00000000087	347	ENSOARG00000000087	ENSOART00000000088.1	no description available	JH923864.1:21-1807:1	Cluster001
ENSOARG00000000129	1184	ENSOARG00000000129	ENSOART00000000134.1	no description available	9:14066880-14071946:1	Cluster001
ENSOARG00000000180	3	ENSOARG00000000180	ENSOART00000000183.1	no description available	11:53802713-53802928:1	Cluster001
ENSOARG00000000244	1516	ENSOARG00000000244	ENSOART00000000258.1	no description available	2:234395541-234403556:1	Cluster001
ENSOARG00000000267	198	ENSOARG00000000267	ENSOART00000000282.1	no description available	AMGL01130197.1:3901-4874:-1	Cluster001
ENSOARG00000000348	340	ENSOARG00000000348	ENSOART00000000366.1	no description available	6:21961277-21961624:1	Cluster001
ENSOARG00000000371	255	ENSOARG00000000371	ENSOART00000000391.1	no description available	X:121999296-122000115:1	Cluster001
ENSOARG00000000441	149	ENSOARG00000000441	ENSOART00000000469.1	no description available	X:67091542-67092195:1	Cluster001
ENSOARG00000000478	936	ENSOARG00000000478	ENSOART00000000509.1	no description available	6:37336144-37336275:-1	Cluster001
ENSOARG00000000596	1525	ENSOARG00000000596	ENSOART00000000640.1	coiled-coil domain-containing protein 25-like	26:30153939-30157645:-1	Cluster001
ENSOARG00000000663	149	ENSOARG00000000663	ENSOART00000000710.1	no description available	22:50750152-50751656:1	Cluster001
ENSOARG00000000706	326	ENSOARG00000000706	ENSOART00000000755.1	no description available	JH922959.1:52933-58651:1	Cluster001
ENSOARG00000000710	1370	ENSOARG00000000710	ENSOART00000000761.1	no description available	20:30652203-30652605:1	Cluster001
ENSOARG00000000717	305	ENSOARG00000000717	ENSOART00000000768.1	no description available	4:87868028-87883164:-1	Cluster001
ENSOARG00000000775	315	ENSOARG00000000775	ENSOART00000000823.1	no description available	3:409627-411217:1	Cluster001
ENSOARG00000000887	1669	ENSOARG00000000887	ENSOART00000000948.1	no description available	17:35355918-35356490:-1	Cluster001
ENSOARG00000000901	38	ENSOARG00000000901	ENSOART00000000964.1	no description available	AMGL01126078.1:5-369:1	Cluster001
ENSOARG00000000925	604	ENSOARG00000000925	ENSOART00000000988.1	EP300 interacting inhibitor of differentiation 1	7:58332266-58332832:-1	Cluster001
ENSOARG00000000941	1249	ENSOARG00000000941	ENSOART00000001010.1	no description available	1:19057880-19094156:1	Cluster001
ENSOARG00000000959	2	ENSOARG00000000959	ENSOART00000001027.1	no description available	JH924895.1:4344-8162:1	Cluster001
ENSOARG00000001097	731	ENSOARG00000001097	ENSOART00000001175.1	no description available	1:124860372-124860566:-1	Cluster001
ENSOARG00000001119	80	ENSOARG00000001119	ENSOART00000001194.1	no description available	13:37722535-37788425:1	Cluster001
ENSOARG00000001175	1373	ENSOARG00000001175	ENSOART00000001254.1	no description available	4:91598060-91603588:1	Cluster001
ENSOARG00000001377	1328	ENSOARG00000001377	ENSOART00000001474.1	no description available	20:30815888-30816649:-1	Cluster001
ENSOARG00000001583	2017	ENSOARG00000001583	ENSOART00000001700.1	no description available	26:32502395-32503525:1	Cluster001
ENSOARG00000001638	612	ENSOARG00000001638	ENSOART00000001766.1	ribosomal protein L36a	X:125613554-125616789:1	Cluster001
ENSOARG00000001866	777	ENSOARG00000001866	ENSOART00000002007.1	no description available	11:34412691-34421977:-1	Cluster001
ENSOARG00000001881	24	ENSOARG00000001881	ENSOART00000002018.1	no description available	7:83868909-83877586:-1	Cluster001
ENSOARG00000001910	13	ENSOARG00000001910	ENSOART00000002055.1	no description available	25:42998614-43009627:-1	Cluster001
ENSOARG00000002019	2	ENSOARG00000002019	ENSOART00000002166.1	no description available	24:38129566-38319986:-1	Cluster001
ENSOARG00000002171	345	ENSOARG00000002171	ENSOART00000002339.1	no description available	JH922195.1:21-3720:-1	Cluster001
ENSOARG00000002201	827	ENSOARG00000002201	ENSOART00000002374.1	no description available	JH922618.1:17450-24924:-1	Cluster001
ENSOARG00000002384	1862	ENSOARG00000002384	ENSOART00000002576.1	no description available	X:129522336-129525384:1	Cluster001
ENSOARG00000002394	1218	ENSOARG00000002394	ENSOART00000002593.1	no description available	AMGL01124480.1:21-6937:-1	Cluster001
ENSOARG00000002417	469	ENSOARG00000002417	ENSOART00000002621.1	no description available	25:43613826-43627627:-1	Cluster001
ENSOARG00000002439	460	ENSOARG00000002439	ENSOART00000002643.1	no description available	20:49668958-49675604:-1	Cluster001
ENSOARG00000002537	1093	ENSOARG00000002537	ENSOART00000002744.1	no description available	1:227134339-227490417:-1	Cluster001
ENSOARG00000002551	1733	ENSOARG00000002551	ENSOART00000002765.1	ubiquitin-conjugating enzyme E2 D3	8:60419052-60419495:1	Cluster001
ENSOARG00000002583	1645	ENSOARG00000002583	ENSOART00000002795.1	no description available	X:134413131-134415171:1	Cluster001
ENSOARG00000002604	12	ENSOARG00000002604	ENSOART00000002817.1	no description available	AMGL01124284.1:179-1041:1	Cluster001
ENSOARG00000002624	1052	ENSOARG00000002624	ENSOART00000002843.1	ribosomal protein S27a	3:68703907-68706233:-1	Cluster001
ENSOARG00000002752	1450	ENSOARG00000002752	ENSOART00000002977.1	no description available	AMGL01124547.1:21-1573:1	Cluster001
ENSOARG00000002883	791	ENSOARG00000002883	ENSOART00000003122.1	no description available	JH923119.1:17796-19052:-1	Cluster001
ENSOARG00000002903	159	ENSOARG00000002903	ENSOART00000003144.1	no description available	3:153527003-153535272:1	Cluster001
ENSOARG00000002916	154	ENSOARG00000002916	ENSOART00000003156.1	no description available	AMGL01124973.1:21-1500:1	Cluster001
ENSOARG00000002950	1242	ENSOARG00000002950	ENSOART00000003196.1	no description available	AMGL01127949.1:1370-7406:1	Cluster001
ENSOARG00000002966	212	ENSOARG00000002966	ENSOART00000003215.1	phosphatidylethanolamine-binding protein 1	17:56657318-56661054:-1	Cluster001
ENSOARG00000003038	1670	ENSOARG00000003038	ENSOART00000003290.1	no description available	25:655240-657732:-1	Cluster001
ENSOARG00000003196	359	ENSOARG00000003196	ENSOART00000003469.1	no description available	14:34687805-34688461:1	Cluster001
ENSOARG00000003198	1646	ENSOARG00000003198	ENSOART00000003485.1	no description available	7:97148925-97186147:1	Cluster001
ENSOARG00000003271	1334	ENSOARG00000003271	ENSOART00000003545.1	no description available	25:4126144-4173974:-1	Cluster001
ENSOARG00000003363	91	ENSOARG00000003363	ENSOART00000003646.1	no description available	7:97934898-98128215:-1	Cluster001
ENSOARG00000003413	1565	ENSOARG00000003413	ENSOART00000003705.1	no description available	2:30443833-30444234:1	Cluster001
ENSOARG00000003420	315	ENSOARG00000003420	ENSOART00000003712.1	cytochrome c oxidase assembly factor 6 homolog	25:7247357-7255142:1	Cluster001
ENSOARG00000003436	363	ENSOARG00000003436	ENSOART00000003738.1	no description available	3:2506395-2515105:1	Cluster001
ENSOARG00000003459	201	ENSOARG00000003459	ENSOART00000003760.1	no description available	25:7925956-7932498:-1	Cluster001
ENSOARG00000003466	922	ENSOARG00000003466	ENSOART00000003767.1	no description available	24:26136962-26139737:-1	Cluster001
ENSOARG00000003544	1158	ENSOARG00000003544	ENSOART00000003848.1	no description available	14:35810990-35817094:-1	Cluster001
ENSOARG00000003563	2	ENSOARG00000003563	ENSOART00000003867.1	no description available	23:47033420-47034442:-1	Cluster001
ENSOARG00000003599	169	ENSOARG00000003599	ENSOART00000003906.1	no description available	24:26139961-26141086:1	Cluster001
ENSOARG00000003600	135	ENSOARG00000003600	ENSOART00000003907.1	no description available	3:69651114-69819801:-1	Cluster001
ENSOARG00000003639	2	ENSOARG00000003639	ENSOART00000003949.1	no description available	X:75735472-75735958:1	Cluster001
ENSOARG00000003677	325	ENSOARG00000003677	ENSOART00000003990.1	no description available	3:2557530-2560126:-1	Cluster001
ENSOARG00000003759	1432	ENSOARG00000003759	ENSOART00000004077.1	no description available	14:62084154-62099144:-1	Cluster001
ENSOARG00000003770	1698	ENSOARG00000003770	ENSOART00000004089.1	no description available	14:62169608-62184177:-1	Cluster001
ENSOARG00000003945	268	ENSOARG00000003945	ENSOART00000004287.1	60S ribosomal protein L17	23:49324541-49329864:-1	Cluster001
ENSOARG00000003957	980	ENSOARG00000003957	ENSOART00000004300.1	no description available	11:13771903-13772896:-1	Cluster001
ENSOARG00000003964	1515	ENSOARG00000003964	ENSOART00000004308.1	no description available	X:76966163-77012998:-1	Cluster001
ENSOARG00000004090	923	ENSOARG00000004090	ENSOART00000004451.1	no description available	19:59075286-59087520:1	Cluster001
ENSOARG00000004149	866	ENSOARG00000004149	ENSOART00000004508.1	no description available	26:20221613-20221780:1	Cluster001
ENSOARG00000004172	458	ENSOARG00000004172	ENSOART00000004538.1, ENSOART00000004539.1	alanyl-tRNA editing protein Aarsd1	11:42464035-42481603:-1	Cluster001
ENSOARG00000004185	1721	ENSOARG00000004185	ENSOART00000004556.1	no description available	6:71842617-71855328:1	Cluster001
ENSOARG00000004192	6	ENSOARG00000004192	ENSOART00000004562.1	no description available	16:5360561-5367338:-1	Cluster001
ENSOARG00000004235	1010	ENSOARG00000004235	ENSOART00000004609.1, ENSOART00000004611.1	MAX dimerization protein 3	5:36247139-36251260:-1	Cluster001
ENSOARG00000004272	1044	ENSOARG00000004272	ENSOART00000004653.1	no description available	11:3676595-3679649:-1	Cluster001
ENSOARG00000004294	1361	ENSOARG00000004294	ENSOART00000004677.1	no description available	16:5645983-5646444:-1	Cluster001
ENSOARG00000004311	1307	ENSOARG00000004311	ENSOART00000004690.1	Superoxide dismutase [Cu-Zn]	11:26456369-26456827:1	Cluster001
ENSOARG00000004370	1304	ENSOARG00000004370	ENSOART00000004755.1	no description available	11:42498733-42499925:1	Cluster001
ENSOARG00000004412	477	ENSOARG00000004412	ENSOART00000004801.1	no description available	11:34495182-34495274:-1	Cluster001
ENSOARG00000004414	1030	ENSOARG00000004414	ENSOART00000004803.1	no description available	14:43017755-43019889:-1	Cluster001
ENSOARG00000004426	478	ENSOARG00000004426	ENSOART00000004819.1	no description available	16:6783597-6788537:-1	Cluster001
ENSOARG00000004460	1520	ENSOARG00000004460	ENSOART00000004850.1	40S ribosomal protein S15a	13:20917637-20918029:1	Cluster001
ENSOARG00000004483	801	ENSOARG00000004483	ENSOART00000004874.1	no description available	13:21833232-21833315:1	Cluster001
ENSOARG00000004518	23	ENSOARG00000004518	ENSOART00000004916.1	no description available	14:44106523-44124766:1	Cluster001
ENSOARG00000004529	8	ENSOARG00000004529	ENSOART00000004926.1	no description available	X:43187759-43188362:1	Cluster001
ENSOARG00000004530	2173	ENSOARG00000004530	ENSOART00000004929.1	zinc finger CCHC-type and RNA-binding motif-containing protein 1	17:41503262-41503915:-1	Cluster001
ENSOARG00000004556	692	ENSOARG00000004556	ENSOART00000004957.1	no description available	26:40551480-40553109:-1	Cluster001
ENSOARG00000004593	999	ENSOARG00000004593	ENSOART00000005010.1	hexosaminidase subunit beta	16:6839129-6872283:-1	Cluster001
ENSOARG00000004635	181	ENSOARG00000004635	ENSOART00000005040.1	malignant T-cell-amplified sequence 1-like	13:43056728-43057276:1	Cluster001
ENSOARG00000004650	1321	ENSOARG00000004650	ENSOART00000005056.1	no description available	13:43858846-43859205:1	Cluster001
ENSOARG00000004656	1173	ENSOARG00000004656	ENSOART00000005066.1	no description available	13:51453752-51455892:-1	Cluster001
ENSOARG00000004810	654	ENSOARG00000004810	ENSOART00000005242.1	no description available	23:7100287-7101698:-1	Cluster001
ENSOARG00000004866	71	ENSOARG00000004866	ENSOART00000005302.1	no description available	17:71560278-71560370:1	Cluster001
ENSOARG00000004909	286	ENSOARG00000004909	ENSOART00000005347.1	no description available	8:88394750-88410964:-1	Cluster001
ENSOARG00000005013	460	ENSOARG00000005013	ENSOART00000005455.1, ENSOART00000005456.1	U2 small nuclear RNA auxiliary factor 1 like 4	14:45578448-45580456:-1	Cluster001
ENSOARG00000005039	729	ENSOARG00000005039	ENSOART00000005486.1	no description available	12:25439642-25439731:1	Cluster001
ENSOARG00000005045	121	ENSOARG00000005045	ENSOART00000005492.1, ENSOART00000005495.1	no description available	24:4124746-4135515:-1	Cluster001
ENSOARG00000005051	134	ENSOARG00000005051	ENSOART00000005500.1	no description available	12:25727059-25727433:-1	Cluster001
ENSOARG00000005165	1031	ENSOARG00000005165	ENSOART00000005622.1	no description available	12:43360446-43360547:-1	Cluster001
ENSOARG00000005249	833	ENSOARG00000005249	ENSOART00000005721.1	no description available	23:16833449-16949097:1	Cluster001
ENSOARG00000005284	774	ENSOARG00000005284	ENSOART00000005757.1	FKBP prolyl isomerase 2	21:41854567-41856080:1	Cluster001
ENSOARG00000005290	1069	ENSOARG00000005290	ENSOART00000005762.1	up-regulated during skeletal muscle growth protein 5	13:64548116-64548289:-1	Cluster001
ENSOARG00000005341	232	ENSOARG00000005341	ENSOART00000005822.1	no description available	24:40841997-40848050:1	Cluster001
ENSOARG00000005357	60	ENSOARG00000005357	ENSOART00000005842.1	no description available	1:237771275-237771944:1	Cluster001
ENSOARG00000005394	241	ENSOARG00000005394	ENSOART00000005877.1	no description available	21:41856824-41859298:-1	Cluster001
ENSOARG00000005440	1758	ENSOARG00000005440	ENSOART00000005928.1, ENSOART00000005929.1	casein kinase I	5:58367846-58418154:-1	Cluster001
ENSOARG00000005542	33	ENSOARG00000005542	ENSOART00000006038.1	ribosomal protein lateral stalk subunit P2	21:49324530-49327337:-1	Cluster001
ENSOARG00000005594	822	ENSOARG00000005594	ENSOART00000006093.1	no description available	11:52951149-52951733:-1	Cluster001
ENSOARG00000005660	301	ENSOARG00000005660	ENSOART00000006166.1	no description available	11:5800378-5808745:1	Cluster001
ENSOARG00000005681	1798	ENSOARG00000005681	ENSOART00000006189.1, ENSOART00000006191.1	ribosomal protein L7	9:49443212-49445803:-1	Cluster001
ENSOARG00000005759	269	ENSOARG00000005759	ENSOART00000006271.1	no description available	16:10486355-10496192:-1	Cluster001
ENSOARG00000005776	138	ENSOARG00000005776	ENSOART00000006287.1	no description available	24:41506719-41509417:1	Cluster001
ENSOARG00000005786	972	ENSOARG00000005786	ENSOART00000006300.1, ENSOART00000006302.1	no description available	19:48617258-48622991:-1	Cluster001
ENSOARG00000005813	1195	ENSOARG00000005813	ENSOART00000006328.1	no description available	JH923543.1:3434-7491:-1	Cluster001
ENSOARG00000005855	961	ENSOARG00000005855	ENSOART00000006372.1	no description available	21:14540184-14546668:1	Cluster001
ENSOARG00000005887	1177	ENSOARG00000005887	ENSOART00000006400.1	no description available	13:73708849-73710858:-1	Cluster001
ENSOARG00000005925	1005	ENSOARG00000005925	ENSOART00000006446.1	ribosomal protein L37	X:62098998-62099291:-1	Cluster001
ENSOARG00000005982	1128	ENSOARG00000005982	ENSOART00000006503.1	no description available	X:63891001-63892314:1	Cluster001
ENSOARG00000006149	1144	ENSOARG00000006149	ENSOART00000006689.1	elongation factor 1-alpha 1	8:82783-84915:-1	Cluster001
ENSOARG00000006169	326	ENSOARG00000006169	ENSOART00000006709.1	no description available	X:70595718-70595993:-1	Cluster001
ENSOARG00000006208	13	ENSOARG00000006208	ENSOART00000006750.1	no description available	X:71503720-71504016:-1	Cluster001
ENSOARG00000006221	223	ENSOARG00000006221	ENSOART00000006764.1	no description available	X:48263483-48281043:-1	Cluster001
ENSOARG00000006294	1824	ENSOARG00000006294	ENSOART00000006843.1	no description available	24:26629126-26630460:-1	Cluster001
ENSOARG00000006367	229	ENSOARG00000006367	ENSOART00000006921.1	NDUFA4 mitochondrial complex associated	4:19024265-19031348:-1	Cluster001
ENSOARG00000006413	8	ENSOARG00000006413	ENSOART00000006966.1	no description available	26:5709867-5711644:1	Cluster001
ENSOARG00000006501	1488	ENSOARG00000006501	ENSOART00000007066.1	no description available	10:5130187-5252428:-1	Cluster001
ENSOARG00000006641	904	ENSOARG00000006641	ENSOART00000007217.1	no description available	10:7450054-7547626:-1	Cluster001
ENSOARG00000006676	741	ENSOARG00000006676	ENSOART00000007251.1	no description available	21:41915948-41922469:1	Cluster001
ENSOARG00000006777	1719	ENSOARG00000006777	ENSOART00000007368.1	no description available	14:2186477-2189231:-1	Cluster001
ENSOARG00000006817	1069	ENSOARG00000006817	ENSOART00000007412.1	no description available	1:246027740-246057449:-1	Cluster001
ENSOARG00000006878	962	ENSOARG00000006878	ENSOART00000007471.1	no description available	15:62214521-62214670:-1	Cluster001
ENSOARG00000006887	1413	ENSOARG00000006887	ENSOART00000007486.1	no description available	15:62534593-62534679:1	Cluster001
ENSOARG00000006973	65	ENSOARG00000006973	ENSOART00000007575.1	no description available	15:46632122-46632214:1	Cluster001
ENSOARG00000006984	1688	ENSOARG00000006984	ENSOART00000007592.1	no description available	2:241827237-241833655:1	Cluster001
ENSOARG00000007083	138	ENSOARG00000007083	ENSOART00000007703.1	no description available	JH924756.1:501-1932:1	Cluster001
ENSOARG00000007158	1530	ENSOARG00000007158	ENSOART00000007787.1	no description available	2:242013423-242021512:-1	Cluster001
ENSOARG00000007239	1690	ENSOARG00000007239	ENSOART00000007871.1	no description available	2:16715714-16719659:-1	Cluster001
ENSOARG00000007303	83	ENSOARG00000007303	ENSOART00000007941.1, ENSOART00000007942.1	no description available	16:22148236-22149718:-1	Cluster001
ENSOARG00000007328	1274	ENSOARG00000007328	ENSOART00000007969.1	ribosomal protein S14	5:59281058-59284719:-1	Cluster001
ENSOARG00000007425	167	ENSOARG00000007425	ENSOART00000008084.1	no description available	13:52521878-52564322:-1	Cluster001
ENSOARG00000007446	285	ENSOARG00000007446	ENSOART00000008104.1	glutathione S-transferase omega-1-like	22:23877943-23891768:1	Cluster001
ENSOARG00000007724	643	ENSOARG00000007724	ENSOART00000008408.1	no description available	6:65044525-65044731:1	Cluster001
ENSOARG00000007815	1073	ENSOARG00000007815	ENSOART00000008503.1	no description available	6:89459978-89460052:-1	Cluster001
ENSOARG00000007835	1533	ENSOARG00000007835	ENSOART00000008532.1	protein-L-isoaspartate (D-aspartate) O-methyltransferase domain containing 2	13:52973098-52986171:-1	Cluster001
ENSOARG00000007854	573	ENSOARG00000007854	ENSOART00000008551.1	no description available	4:65570910-65574965:1	Cluster001
ENSOARG00000007855	1165	ENSOARG00000007855	ENSOART00000008553.1	60S ribosomal protein L34	6:16785400-16790036:-1	Cluster001
ENSOARG00000007906	419	ENSOARG00000007906	ENSOART00000008605.1	HLA class II histocompatibility antigen, DM beta chain	20:7346814-7357333:-1	Cluster001
ENSOARG00000008082	2	ENSOARG00000008082	ENSOART00000008798.1	no description available	X:1084826-1090558:-1	Cluster001
ENSOARG00000008150	1	ENSOARG00000008150	ENSOART00000008868.1	no description available	16:26010418-26013266:1	Cluster001
ENSOARG00000008241	654	ENSOARG00000008241	ENSOART00000008966.1	no description available	X:1233639-1257152:1	Cluster001
ENSOARG00000008445	50	ENSOARG00000008445	ENSOART00000009188.1, ENSOART00000009189.1	no description available	14:50492925-50501684:-1	Cluster001
ENSOARG00000008491	624	ENSOARG00000008491	ENSOART00000009243.1	no description available	2:29669631-29718984:1	Cluster001
ENSOARG00000008500	1327	ENSOARG00000008500	ENSOART00000009249.1	no description available	15:76531240-76532756:1	Cluster001
ENSOARG00000008642	151	ENSOARG00000008642	ENSOART00000009408.1	no description available	23:35051638-35052513:-1	Cluster001
ENSOARG00000008692	386	ENSOARG00000008692	ENSOART00000009465.1	40S ribosomal protein S4, X isoform	20:10643936-10644727:-1	Cluster001
ENSOARG00000008765	1165	ENSOARG00000008765	ENSOART00000009546.1	60S ribosomal protein L30	20:25939960-25940307:-1	Cluster001
ENSOARG00000008853	412	ENSOARG00000008853	ENSOART00000009636.1	no description available	20:27158547-27158756:1	Cluster001
ENSOARG00000008928	598	ENSOARG00000008928	ENSOART00000009726.1	no description available	22:41646126-41662622:-1	Cluster001
ENSOARG00000009152	1658	ENSOARG00000009152	ENSOART00000009962.1	no description available	11:20719581-20721806:-1	Cluster001
ENSOARG00000009196	1331	ENSOARG00000009196	ENSOART00000010004.1	histone H2A type 1	20:29931156-29931548:1	Cluster001
ENSOARG00000009204	1378	ENSOARG00000009204	ENSOART00000010019.1	histone H3.1	20:29932555-29933001:1	Cluster001
ENSOARG00000009208	1115	ENSOARG00000009208	ENSOART00000010024.1	no description available	2:157839873-157844175:-1	Cluster001
ENSOARG00000009214	1252	ENSOARG00000009214	ENSOART00000010033.1	no description available	20:29942412-29942732:1	Cluster001
ENSOARG00000009220	147	ENSOARG00000009220	ENSOART00000010038.1	mitochondrial E3 ubiquitin protein ligase 1	2:245000105-245006434:1	Cluster001
ENSOARG00000009229	1366	ENSOARG00000009229	ENSOART00000010046.1	no description available	20:29944009-29944431:1	Cluster001
ENSOARG00000009236	1156	ENSOARG00000009236	ENSOART00000010055.1	histone H2A type 1	20:29947875-29948267:-1	Cluster001
ENSOARG00000009247	1252	ENSOARG00000009247	ENSOART00000010065.1	histone H2A type 1-D	20:29964876-29965268:1	Cluster001
ENSOARG00000009253	835	ENSOARG00000009253	ENSOART00000010070.1	no description available	20:29970904-29971224:1	Cluster001
ENSOARG00000009266	1480	ENSOARG00000009266	ENSOART00000010084.1	histone H4	20:29980761-29981093:-1	Cluster001
ENSOARG00000009285	490	ENSOARG00000009285	ENSOART00000010105.1	no description available	2:109941067-109942638:-1	Cluster001
ENSOARG00000009288	1229	ENSOARG00000009288	ENSOART00000010107.1	no description available	23:35544285-35774769:1	Cluster001
ENSOARG00000009308	546	ENSOARG00000009308	ENSOART00000010128.1	no description available	13:63047315-63052845:1	Cluster001
ENSOARG00000009363	1990	ENSOARG00000009363	ENSOART00000010189.1, ENSOART00000010190.1	glutaredoxin 2	12:10255910-10275814:1	Cluster001
ENSOARG00000009458	942	ENSOARG00000009458	ENSOART00000010297.1, ENSOART00000010299.1	aquaporin 7	2:37548787-37564903:1	Cluster001
ENSOARG00000009741	441	ENSOARG00000009741	ENSOART00000010594.1	no description available	3:7636864-7651600:1	Cluster001
ENSOARG00000009765	1037	ENSOARG00000009765	ENSOART00000010621.1	ribosomal protein L6	17:61490122-61494162:1	Cluster001
ENSOARG00000009855	1701	ENSOARG00000009855	ENSOART00000010724.1	no description available	2:164351328-164351626:-1	Cluster001
ENSOARG00000009908	514	ENSOARG00000009908	ENSOART00000010782.1, ENSOART00000010785.1	cyclin B3	X:51894390-51938870:-1	Cluster001
ENSOARG00000009922	2083	ENSOARG00000009922	ENSOART00000010801.1	chromosome 3 C12orf4 homolog	3:209562723-209603814:1	Cluster001
ENSOARG00000009927	275	ENSOARG00000009927	ENSOART00000010807.1	adenosylmethionine decarboxylase 1	8:26540854-26560164:-1	Cluster001
ENSOARG00000009936	663	ENSOARG00000009936	ENSOART00000010815.1	no description available	5:4047266-4053502:1	Cluster001
ENSOARG00000010011	1120	ENSOARG00000010011	ENSOART00000010898.1, ENSOART00000010899.1	chaperonin containing TCP1 subunit 6A	24:27708661-27717935:1	Cluster001
ENSOARG00000010092	738	ENSOARG00000010092	ENSOART00000010978.1	no description available	1:259412647-259416241:1	Cluster001
ENSOARG00000010109	300	ENSOARG00000010109	ENSOART00000011000.1	sulfatase modifying factor 2	24:27719967-27730172:1	Cluster001
ENSOARG00000010111	643	ENSOARG00000010111	ENSOART00000010999.1	protein ARMCX6	X:125785946-125786851:-1	Cluster001
ENSOARG00000010457	622	ENSOARG00000010457	ENSOART00000011382.1, ENSOART00000011384.1	no description available	22:43241966-43263424:-1	Cluster001
ENSOARG00000010484	1520	ENSOARG00000010484	ENSOART00000011410.1	ribosomal protein S15a	24:16387268-16391608:-1	Cluster001
ENSOARG00000010537	544	ENSOARG00000010537	ENSOART00000011464.1	no description available	AMGL01129721.1:3187-3765:1	Cluster001
ENSOARG00000010566	492	ENSOARG00000010566	ENSOART00000011498.1	small integral membrane protein 29	20:8444695-8445627:-1	Cluster001
ENSOARG00000010657	746	ENSOARG00000010657	ENSOART00000011591.1	no description available	2:44551883-44555729:-1	Cluster001
ENSOARG00000010819	1165	ENSOARG00000010819	ENSOART00000011766.1	60S ribosomal protein L30	24:30242995-30243342:1	Cluster001
ENSOARG00000010862	1621	ENSOARG00000010862	ENSOART00000011814.1	no description available	1:80200456-80201562:1	Cluster001
ENSOARG00000010868	1332	ENSOARG00000010868	ENSOART00000011822.1	testis expressed 10	2:47260425-47305577:1	Cluster001
ENSOARG00000011042	246	ENSOARG00000011042	ENSOART00000012011.1	transmembrane protein 198-like	3:163357945-163360239:-1	Cluster001
ENSOARG00000011093	188	ENSOARG00000011093	ENSOART00000012062.1, ENSOART00000012065.1	phosphatidylinositol 4-kinase type 2 alpha	22:18036430-18092611:1	Cluster001
ENSOARG00000011096	1425	ENSOARG00000011096	ENSOART00000012066.1	no description available	1:112857783-112861189:-1	Cluster001
ENSOARG00000011123	1648	ENSOARG00000011123	ENSOART00000012098.1	no description available	11:55286750-55294990:1	Cluster001
ENSOARG00000011150	605	ENSOARG00000011150	ENSOART00000012124.1	Jupiter microtubule associated homolog 1	11:55303471-55316603:1	Cluster001
ENSOARG00000011184	1189	ENSOARG00000011184	ENSOART00000012160.1	no description available	15:79074885-79102675:1	Cluster001
ENSOARG00000011291	150	ENSOARG00000011291	ENSOART00000012276.1	no description available	X:93781729-93784526:-1	Cluster001
ENSOARG00000011359	1265	ENSOARG00000011359	ENSOART00000012354.1	no description available	X:93845133-93873886:1	Cluster001
ENSOARG00000011499	1557	ENSOARG00000011499	ENSOART00000012502.1	no description available	21:28227368-28229601:1	Cluster001
ENSOARG00000011561	1053	ENSOARG00000011561	ENSOART00000012570.1	membrane magnesium transporter 1	X:94119969-94129071:1	Cluster001
ENSOARG00000011605	893	ENSOARG00000011605	ENSOART00000012621.1	ribosomal protein L9	6:58537867-58541272:-1	Cluster001
ENSOARG00000011616	969	ENSOARG00000011616	ENSOART00000012631.1, ENSOART00000012632.1	elongation factor 1-alpha 1	10:29275771-29457586:1	Cluster001
ENSOARG00000011620	133	ENSOARG00000011620	ENSOART00000012637.1	no description available	13:9151251-9379134:1	Cluster001
ENSOARG00000011651	403	ENSOARG00000011651	ENSOART00000012669.1	no description available	7:17027910-17028008:-1	Cluster001
ENSOARG00000011664	59	ENSOARG00000011664	ENSOART00000012683.1	SUMO peptidase family member, NEDD8 specific	7:18728768-18729436:1	Cluster001
ENSOARG00000011672	122	ENSOARG00000011672	ENSOART00000012701.1, ENSOART00000012702.1	PWP2 small subunit processome component	1:262222053-262233991:1	Cluster001
ENSOARG00000011690	838	ENSOARG00000011690	ENSOART00000012712.1	diablo IAP-binding mitochondrial protein	17:52743549-52760954:1	Cluster001
ENSOARG00000011693	1422	ENSOARG00000011693	ENSOART00000012717.1	no description available	7:21279094-21279954:1	Cluster001
ENSOARG00000011805	1612	ENSOARG00000011805	ENSOART00000012838.1	no description available	17:62187055-62190676:-1	Cluster001
ENSOARG00000011899	1681	ENSOARG00000011899	ENSOART00000012943.1	no description available	X:94776692-94792273:-1	Cluster001
ENSOARG00000011951	1255	ENSOARG00000011951	ENSOART00000012997.1, ENSOART00000012998.1	AP-3 complex subunit sigma-2	18:20362389-20414405:-1	Cluster001
ENSOARG00000011986	81	ENSOARG00000011986	ENSOART00000013039.1	ribosomal protein L10a	20:9537073-9539148:1	Cluster001
ENSOARG00000012038	181	ENSOARG00000012038	ENSOART00000013093.1	no description available	20:9543485-9545402:1	Cluster001
ENSOARG00000012055	962	ENSOARG00000012055	ENSOART00000013114.1	no description available	X:95378536-95399834:-1	Cluster001
ENSOARG00000012071	1777	ENSOARG00000012071	ENSOART00000013128.1	no description available	3:95566749-95568567:1	Cluster001
ENSOARG00000012084	777	ENSOARG00000012084	ENSOART00000013141.1	no description available	12:70224382-70225419:1	Cluster001
ENSOARG00000012132	896	ENSOARG00000012132	ENSOART00000013194.1	ubiquitin conjugating enzyme E2 D3	6:22121073-22144303:1	Cluster001
ENSOARG00000012158	580	ENSOARG00000012158	ENSOART00000013223.1	no description available	1:262643770-262648261:1	Cluster001
ENSOARG00000012185	618	ENSOARG00000012185	ENSOART00000013250.1	RCSD domain containing 1	1:117882122-117949952:1	Cluster001
ENSOARG00000012253	660	ENSOARG00000012253	ENSOART00000013321.1	no description available	17:62342453-62342919:-1	Cluster001
ENSOARG00000012275	1010	ENSOARG00000012275	ENSOART00000013345.1	no description available	8:45307555-45359566:-1	Cluster001
ENSOARG00000012283	484	ENSOARG00000012283	ENSOART00000013355.1	no description available	1:262782251-262786587:-1	Cluster001
ENSOARG00000012430	1350	ENSOARG00000012430	ENSOART00000013516.1	no description available	1:98849731-98850153:-1	Cluster001
ENSOARG00000012486	518	ENSOARG00000012486	ENSOART00000013574.1	no description available	10:32508124-32518225:-1	Cluster001
ENSOARG00000012567	1425	ENSOARG00000012567	ENSOART00000013665.1	histone H4	1:98859706-98860017:1	Cluster001
ENSOARG00000012644	271	ENSOARG00000012644	ENSOART00000013743.1	no description available	X:13073870-13104999:-1	Cluster001
ENSOARG00000012716	1422	ENSOARG00000012716	ENSOART00000013821.1	histone H2A type 2-A	1:98869655-98870077:-1	Cluster001
ENSOARG00000012750	586	ENSOARG00000012750	ENSOART00000013859.1	no description available	24:486825-489089:1	Cluster001
ENSOARG00000012899	1425	ENSOARG00000012899	ENSOART00000014020.1	no description available	3:167753448-167770106:1	Cluster001
ENSOARG00000012914	1488	ENSOARG00000012914	ENSOART00000014040.1	structural maintenance of chromosomes 5	2:65819225-65921862:-1	Cluster001
ENSOARG00000013007	1328	ENSOARG00000013007	ENSOART00000014136.1	histone H3	1:98884951-98885358:1	Cluster001
ENSOARG00000013041	1041	ENSOARG00000013041	ENSOART00000014178.1	no description available	12:45246240-45251689:1	Cluster001
ENSOARG00000013129	150	ENSOARG00000013129	ENSOART00000014277.1	COBW domain-containing protein 2	2:67978996-68029718:-1	Cluster001
ENSOARG00000013155	1269	ENSOARG00000013155	ENSOART00000014302.1	no description available	11:56151620-56152593:-1	Cluster001
ENSOARG00000013165	266	ENSOARG00000013165	ENSOART00000014313.1, ENSOART00000014316.1	no description available	21:44720720-44722852:1	Cluster001
ENSOARG00000013250	855	ENSOARG00000013250	ENSOART00000014404.1	succinate dehydrogenase complex subunit D	18:56405661-56406553:-1	Cluster001
ENSOARG00000013262	470	ENSOARG00000013262	ENSOART00000014418.1	no description available	5:11629996-11630976:1	Cluster001
ENSOARG00000013272	1162	ENSOARG00000013272	ENSOART00000014429.1	ribosomal protein L31	3:100399789-100404375:-1	Cluster001
ENSOARG00000013275	290	ENSOARG00000013275	ENSOART00000014435.1	no description available	3:10979613-10983240:1	Cluster001
ENSOARG00000013423	1299	ENSOARG00000013423	ENSOART00000014602.1	40S ribosomal protein S25	5:47127272-47127685:1	Cluster001
ENSOARG00000013445	315	ENSOARG00000013445	ENSOART00000014626.1, ENSOART00000014627.1	membrane associated ring-CH-type finger 1	6:2135390-2268654:1	Cluster001
ENSOARG00000013495	1031	ENSOARG00000013495	ENSOART00000014677.1	no description available	4:2255574-2448893:-1	Cluster001
ENSOARG00000013547	1386	ENSOARG00000013547	ENSOART00000014732.1	no description available	X:101987244-101987892:1	Cluster001
ENSOARG00000013958	310	ENSOARG00000013958	ENSOART00000015198.1	no description available	18:68136498-68136974:-1	Cluster001
ENSOARG00000013996	512	ENSOARG00000013996	ENSOART00000015237.1	chromosome 18 C15orf40 homolog	18:22366565-22371715:-1	Cluster001
ENSOARG00000014089	1834	ENSOARG00000014089	ENSOART00000015338.1	mitochondrial ribosomal protein L15	9:34852382-34856945:1	Cluster001
ENSOARG00000014104	603	ENSOARG00000014104	ENSOART00000015356.1	60S ribosomal protein L17	19:40014389-40014949:-1	Cluster001
ENSOARG00000014110	1655	ENSOARG00000014110	ENSOART00000015366.1	no description available	10:36422065-36423079:1	Cluster001
ENSOARG00000014113	423	ENSOARG00000014113	ENSOART00000015367.1	no description available	19:41134087-41134308:1	Cluster001
ENSOARG00000014146	1194	ENSOARG00000014146	ENSOART00000015407.1	phosphatase and tensin homolog	22:9255714-9352174:1	Cluster001
ENSOARG00000014432	1104	ENSOARG00000014432	ENSOART00000015716.1	no description available	X:104003099-104005121:-1	Cluster001
ENSOARG00000014454	1472	ENSOARG00000014454	ENSOART00000015735.1	no description available	17:22713161-22977742:-1	Cluster001
ENSOARG00000014471	358	ENSOARG00000014471	ENSOART00000015752.1	no description available	X:56294823-56297402:1	Cluster001
ENSOARG00000014534	117	ENSOARG00000014534	ENSOART00000015822.1	no description available	12:47340991-47342176:1	Cluster001
ENSOARG00000014536	246	ENSOARG00000014536	ENSOART00000015823.1	ribosomal protein S12	8:58022581-58025684:1	Cluster001
ENSOARG00000014665	603	ENSOARG00000014665	ENSOART00000015960.1	no description available	1:215183248-215183808:1	Cluster001
ENSOARG00000014673	103	ENSOARG00000014673	ENSOART00000015972.1	protein SCO1 homolog, mitochondrial	11:29203752-29218993:-1	Cluster001
ENSOARG00000014700	1460	ENSOARG00000014700	ENSOART00000015999.1	no description available	9:83152536-83152778:-1	Cluster001
ENSOARG00000014791	240	ENSOARG00000014791	ENSOART00000016098.1	no description available	17:26659473-26660796:-1	Cluster001
ENSOARG00000014827	824	ENSOARG00000014827	ENSOART00000016136.1	coiled-coil domain containing 25	2:100953217-100983551:-1	Cluster001
ENSOARG00000014838	997	ENSOARG00000014838	ENSOART00000016152.1	no description available	3:111924187-111942489:-1	Cluster001
ENSOARG00000014889	55	ENSOARG00000014889	ENSOART00000016203.1	ribosomal protein S20	9:36111034-36112627:-1	Cluster001
ENSOARG00000014961	109	ENSOARG00000014961	ENSOART00000016283.1	no description available	13:80696093-80701623:-1	Cluster001
ENSOARG00000014981	87	ENSOARG00000014981	ENSOART00000016302.1	no description available	5:12346143-12352990:1	Cluster001
ENSOARG00000015071	1324	ENSOARG00000015071	ENSOART00000016401.1	no description available	10:43075598-43181328:1	Cluster001
ENSOARG00000015222	9	ENSOARG00000015222	ENSOART00000016563.1	no description available	1:233646715-233646822:1	Cluster001
ENSOARG00000015241	90	ENSOARG00000015241	ENSOART00000016583.1	no description available	21:12005514-12006143:1	Cluster001
ENSOARG00000015305	423	ENSOARG00000015305	ENSOART00000016653.1	no description available	21:23993303-23993524:-1	Cluster001
ENSOARG00000015382	1093	ENSOARG00000015382	ENSOART00000016734.1	no description available	2:106258345-106259867:1	Cluster001
ENSOARG00000015452	1581	ENSOARG00000015452	ENSOART00000016808.1	no description available	2:109929429-109985401:1	Cluster001
ENSOARG00000015539	1093	ENSOARG00000015539	ENSOART00000016899.1	no description available	1:133554212-133557152:-1	Cluster001
ENSOARG00000015615	1520	ENSOARG00000015615	ENSOART00000016989.1	40S ribosomal protein S15a	21:32201446-32201838:-1	Cluster001
ENSOARG00000015664	60	ENSOARG00000015664	ENSOART00000017046.1	no description available	24:1118178-1270074:-1	Cluster001
ENSOARG00000015714	29	ENSOARG00000015714	ENSOART00000017104.1	no description available	21:49020553-49020597:-1	Cluster001
ENSOARG00000015748	1663	ENSOARG00000015748	ENSOART00000017143.1	heterogeneous nuclear ribonucleoprotein K	3:127836725-127839758:1	Cluster001
ENSOARG00000015825	676	ENSOARG00000015825	ENSOART00000017233.1	methyltransferase like 16	11:23005749-23060300:-1	Cluster001
ENSOARG00000015830	134	ENSOARG00000015830	ENSOART00000017237.1	no description available	3:129564071-129568073:1	Cluster001
ENSOARG00000015927	575	ENSOARG00000015927	ENSOART00000017345.1	no description available	JH923097.1:15-14441:-1	Cluster001
ENSOARG00000015964	286	ENSOARG00000015964	ENSOART00000017382.1	no description available	6:116158205-116166146:-1	Cluster001
ENSOARG00000016035	4	ENSOARG00000016035	ENSOART00000017462.1	no description available	X:60371727-60378872:-1	Cluster001
ENSOARG00000016157	203	ENSOARG00000016157	ENSOART00000017590.1	no description available	3:21021318-21023529:1	Cluster001
ENSOARG00000016160	344	ENSOARG00000016160	ENSOART00000017595.1	no description available	22:34793688-34818332:-1	Cluster001
ENSOARG00000016253	143	ENSOARG00000016253	ENSOART00000017699.1	no description available	X:19210795-19238228:1	Cluster001
ENSOARG00000016258	286	ENSOARG00000016258	ENSOART00000017706.1	no description available	15:61058970-61065790:1	Cluster001
ENSOARG00000016318	282	ENSOARG00000016318	ENSOART00000017770.1	no description available	3:82753378-82753683:1	Cluster001
ENSOARG00000016375	571	ENSOARG00000016375	ENSOART00000017828.1	no description available	X:109579611-109582543:-1	Cluster001
ENSOARG00000016409	620	ENSOARG00000016409	ENSOART00000017868.1	no description available	18:26515214-26702939:1	Cluster001
ENSOARG00000016411	111	ENSOARG00000016411	ENSOART00000017869.1	no description available	24:1335319-1335668:-1	Cluster001
ENSOARG00000016416	1679	ENSOARG00000016416	ENSOART00000017872.1	no description available	24:1336941-1337356:-1	Cluster001
ENSOARG00000016444	186	ENSOARG00000016444	ENSOART00000017907.1	no description available	7:4510093-4551597:1	Cluster001
ENSOARG00000016489	1867	ENSOARG00000016489	ENSOART00000017956.1	no description available	1:69228056-69234901:1	Cluster001
ENSOARG00000016605	149	ENSOARG00000016605	ENSOART00000018087.1	no description available	3:104706607-104706777:-1	Cluster001
ENSOARG00000016781	110	ENSOARG00000016781	ENSOART00000018272.1	no description available	1:69790494-69792328:1	Cluster001
ENSOARG00000016877	761	ENSOARG00000016877	ENSOART00000018381.1	no description available	17:53930089-53944682:-1	Cluster001
ENSOARG00000016919	925	ENSOARG00000016919	ENSOART00000018428.1	no description available	3:136765845-136766147:1	Cluster001
ENSOARG00000016972	208	ENSOARG00000016972	ENSOART00000018482.1	eukaryotic translation elongation factor 1 epsilon 1	20:46350392-46364433:1	Cluster001
ENSOARG00000016985	2087	ENSOARG00000016985	ENSOART00000018495.1	no description available	2:130005395-130006277:1	Cluster001
ENSOARG00000017009	1279	ENSOARG00000017009	ENSOART00000018520.1	no description available	11:32831534-32838783:1	Cluster001
ENSOARG00000017031	74	ENSOARG00000017031	ENSOART00000018542.1	cytochrome c oxidase subunit 7C, mitochondrial	15:29117660-29117848:1	Cluster001
ENSOARG00000017226	260	ENSOARG00000017226	ENSOART00000018747.1	no description available	10:76523512-76523604:-1	Cluster001
ENSOARG00000017230	1121	ENSOARG00000017230	ENSOART00000018755.1	histidine triad nucleotide-binding protein 1	10:76831238-76831618:-1	Cluster001
ENSOARG00000017399	791	ENSOARG00000017399	ENSOART00000018939.1	no description available	1:160251504-160252442:1	Cluster001
ENSOARG00000017405	734	ENSOARG00000017405	ENSOART00000018946.1	mitochondrial ribosomal protein L13	9:94234360-94275785:-1	Cluster001
ENSOARG00000017555	2087	ENSOARG00000017555	ENSOART00000019106.1	no description available	2:203435880-203448481:-1	Cluster001
ENSOARG00000017566	331	ENSOARG00000017566	ENSOART00000019116.1	no description available	17:71881383-72067452:-1	Cluster001
ENSOARG00000017578	1518	ENSOARG00000017578	ENSOART00000019129.1	sorting nexin 7	1:75199079-75284607:1	Cluster001
ENSOARG00000017621	60	ENSOARG00000017621	ENSOART00000019172.1	no description available	JH923986.1:615-722:1	Cluster001
ENSOARG00000017789	6	ENSOARG00000017789	ENSOART00000019357.1	no description available	9:94350406-94360185:-1	Cluster001
ENSOARG00000017790	421	ENSOARG00000017790	ENSOART00000019358.1	no description available	3:150889792-150890103:1	Cluster001
ENSOARG00000017800	177	ENSOARG00000017800	ENSOART00000019365.1	no description available	9:94642155-94642574:-1	Cluster001
ENSOARG00000017808	1272	ENSOARG00000017808	ENSOART00000019376.1	no description available	X:22760613-22924250:1	Cluster001
ENSOARG00000017854	13	ENSOARG00000017854	ENSOART00000019422.1	no description available	3:157644644-157645267:-1	Cluster001
ENSOARG00000017874	208	ENSOARG00000017874	ENSOART00000019444.1	no description available	25:24158768-24158986:1	Cluster001
ENSOARG00000017883	476	ENSOARG00000017883	ENSOART00000019457.1	RNA binding motif protein 38	13:58047851-58061508:-1	Cluster001
ENSOARG00000017944	424	ENSOARG00000017944	ENSOART00000019527.1	no description available	6:8661359-8663212:-1	Cluster001
ENSOARG00000017969	197	ENSOARG00000017969	ENSOART00000019556.1	no description available	24:38117103-38117285:-1	Cluster001
ENSOARG00000018083	241	ENSOARG00000018083	ENSOART00000019680.1, ENSOART00000019683.1	aldehyde dehydrogenase 3 family member A2	11:33465857-33479627:-1	Cluster001
ENSOARG00000018137	297	ENSOARG00000018137	ENSOART00000019739.1	translocase of inner mitochondrial membrane 10B	15:45972416-45973143:-1	Cluster001
ENSOARG00000018207	1811	ENSOARG00000018207	ENSOART00000019815.1	ribosomal protein L4	7:13131998-13136564:-1	Cluster001
ENSOARG00000018308	1323	ENSOARG00000018308	ENSOART00000019922.1	no description available	20:29990320-29990930:-1	Cluster001
ENSOARG00000018365	937	ENSOARG00000018365	ENSOART00000019988.1	no description available	22:50517835-50525892:1	Cluster001
ENSOARG00000018384	855	ENSOARG00000018384	ENSOART00000020007.1	no description available	AMGL01124120.1:21-1729:-1	Cluster001
ENSOARG00000018391	119	ENSOARG00000018391	ENSOART00000020014.1, ENSOART00000020015.1	no description available	11:33734065-33756798:1	Cluster001
ENSOARG00000018407	1520	ENSOARG00000018407	ENSOART00000020030.1	40S ribosomal protein S15a	3:165532313-165532705:-1	Cluster001
ENSOARG00000018431	284	ENSOARG00000018431	ENSOART00000020057.1	no description available	1:164422400-164430564:1	Cluster001
ENSOARG00000018456	1520	ENSOARG00000018456	ENSOART00000020088.1	40S ribosomal protein S15a	3:175055192-175055584:-1	Cluster001
ENSOARG00000018512	257	ENSOARG00000018512	ENSOART00000020151.1	no description available	24:36718853-36726417:-1	Cluster001
ENSOARG00000018519	65	ENSOARG00000018519	ENSOART00000020157.1	ribosomal protein L24	1:164474247-164479484:-1	Cluster001
ENSOARG00000018577	889	ENSOARG00000018577	ENSOART00000020218.1	no description available	24:36839514-36844078:1	Cluster001
ENSOARG00000018581	256	ENSOARG00000018581	ENSOART00000020222.1	no description available	JH924754.1:1022-1378:-1	Cluster001
ENSOARG00000018587	1	ENSOARG00000018587	ENSOART00000020231.1	no description available	13:59028799-59048797:1	Cluster001
ENSOARG00000018624	256	ENSOARG00000018624	ENSOART00000020267.1	no description available	AMGL01130382.1:1163-1519:-1	Cluster001
ENSOARG00000018679	2077	ENSOARG00000018679	ENSOART00000020331.1	no description available	AMGL01130267.1:7534-8742:1	Cluster001
ENSOARG00000018773	1214	ENSOARG00000018773	ENSOART00000020442.1	no description available	6:93192189-93258597:1	Cluster001
ENSOARG00000018777	1874	ENSOARG00000018777	ENSOART00000020449.1	no description available	5:104165996-104679734:-1	Cluster001
ENSOARG00000019046	754	ENSOARG00000019046	ENSOART00000020736.1	no description available	12:61890321-61893284:1	Cluster001
ENSOARG00000019053	2274	ENSOARG00000019053	ENSOART00000020744.1, ENSOART00000020745.1	casein kinase 2 alpha 1	13:59833973-59857609:1	Cluster001
ENSOARG00000019092	1342	ENSOARG00000019092	ENSOART00000020787.1	no description available	1:172505910-172508120:1	Cluster001
ENSOARG00000019343	2	ENSOARG00000019343	ENSOART00000021066.1	no description available	1:175935175-175935841:-1	Cluster001
ENSOARG00000019608	413	ENSOARG00000019608	ENSOART00000021352.1	ribosome biogenesis protein NSA2 homolog	2:126080991-126081773:-1	Cluster001
ENSOARG00000019610	448	ENSOARG00000019610	ENSOART00000021354.1	chromosome 1 C1orf162 homolog	1:88031870-88034143:1	Cluster001
ENSOARG00000019653	1376	ENSOARG00000019653	ENSOART00000021401.1	no description available	2:140017409-140017636:1	Cluster001
ENSOARG00000019688	1620	ENSOARG00000019688	ENSOART00000021438.1	no description available	2:165042588-165043025:-1	Cluster001
ENSOARG00000019701	656	ENSOARG00000019701	ENSOART00000021455.1	small nuclear ribonucleoprotein polypeptide G	3:37984699-37991970:1	Cluster001
ENSOARG00000019744	1140	ENSOARG00000019744	ENSOART00000021500.1	no description available	3:38341440-38349814:-1	Cluster001
ENSOARG00000019752	403	ENSOARG00000019752	ENSOART00000021509.1	no description available	3:223825056-223830358:1	Cluster001
ENSOARG00000019797	2173	ENSOARG00000019797	ENSOART00000021557.1	zinc finger CCHC-type and RNA binding motif containing 1	3:144428420-144443882:1	Cluster001
ENSOARG00000019826	479	ENSOARG00000019826	ENSOART00000021585.1	ribosomal protein L37a	2:237679017-237679295:1	Cluster001
ENSOARG00000019889	461	ENSOARG00000019889	ENSOART00000021654.1	no description available	3:224015914-224026416:1	Cluster001
ENSOARG00000019968	172	ENSOARG00000019968	ENSOART00000021740.1	no description available	3:188614983-188617703:1	Cluster001
ENSOARG00000020031	1202	ENSOARG00000020031	ENSOART00000021810.1	histone H3.1	20:29987750-29988175:1	Cluster001
ENSOARG00000020042	1499	ENSOARG00000020042	ENSOART00000021821.1	histone H2A type 1	20:30314988-30315368:-1	Cluster001
ENSOARG00000020043	504	ENSOARG00000020043	ENSOART00000021822.1	no description available	3:189713942-189756772:-1	Cluster001
ENSOARG00000020053	1331	ENSOARG00000020053	ENSOART00000021833.1	no description available	20:30634402-30634734:1	Cluster001
ENSOARG00000020055	1310	ENSOARG00000020055	ENSOART00000021835.1	histone H2A type 1	20:30639155-30639547:1	Cluster001
ENSOARG00000020057	1435	ENSOARG00000020057	ENSOART00000021837.1	no description available	20:30657511-30657843:1	Cluster001
ENSOARG00000020059	1057	ENSOARG00000020059	ENSOART00000021838.1	no description available	20:30662997-30663332:-1	Cluster001
ENSOARG00000020064	1551	ENSOARG00000020064	ENSOART00000021844.1	no description available	20:30681198-30681518:-1	Cluster001
ENSOARG00000020067	1517	ENSOARG00000020067	ENSOART00000021847.1	histone H2A type 1	20:30698382-30698774:1	Cluster001
ENSOARG00000020070	1632	ENSOARG00000020070	ENSOART00000021849.1	no description available	20:30703304-30703723:1	Cluster001
ENSOARG00000020071	1265	ENSOARG00000020071	ENSOART00000021852.1	histone H4	20:30707444-30707764:1	Cluster001
ENSOARG00000020076	1354	ENSOARG00000020076	ENSOART00000021858.1	histone H2B type 1	20:30761841-30762221:1	Cluster001
ENSOARG00000020113	1153	ENSOARG00000020113	ENSOART00000021894.1	no description available	20:45933650-45934594:-1	Cluster001
ENSOARG00000020152	1733	ENSOARG00000020152	ENSOART00000021941.1	ubiquitin conjugating enzyme E2 D3	9:26884555-26884998:-1	Cluster001
ENSOARG00000020231	245	ENSOARG00000020231	ENSOART00000022027.1	no description available	3:192371692-192372486:1	Cluster001
ENSOARG00000020259	448	ENSOARG00000020259	ENSOART00000022057.1	ribosomal protein L35a	1:188445366-188448530:-1	Cluster001
ENSOARG00000020269	1418	ENSOARG00000020269	ENSOART00000022068.1	histone H4	3:199979779-199980090:1	Cluster001
ENSOARG00000020279	643	ENSOARG00000020279	ENSOART00000022082.1	no description available	3:46740294-46758399:-1	Cluster001
ENSOARG00000020321	788	ENSOARG00000020321	ENSOART00000022129.1	no description available	1:189134775-189160318:-1	Cluster001
ENSOARG00000020538	60	ENSOARG00000020538	ENSOART00000022373.1	leucine rich repeat containing 57	7:34906413-34910932:-1	Cluster001
ENSOARG00000020684	1547	ENSOARG00000020684	ENSOART00000022536.1	charged multivesicular body protein 3	3:58241427-58282357:-1	Cluster001
ENSOARG00000020743	116	ENSOARG00000020743	ENSOART00000022597.1	PCNA clamp associated factor	7:42727942-42735567:1	Cluster001
ENSOARG00000020863	1475	ENSOARG00000020863	ENSOART00000022730.1, ENSOART00000022731.1	RNA polymerase II subunit M	7:49563272-49690149:-1	Cluster001
ENSOARG00000020912	1104	ENSOARG00000020912	ENSOART00000022783.1	no description available	7:52384734-52388303:1	Cluster001
ENSOARG00000020914	294	ENSOARG00000020914	ENSOART00000022785.1	no description available	3:60329122-60363569:-1	Cluster001
ENSOARG00000021021	76	ENSOARG00000021021	ENSOART00000022902.1	deoxyuridine triphosphatase	7:59034467-59046608:-1	Cluster001
ENSOARG00000021023	975	ENSOARG00000021023	ENSOART00000022904.1	no description available	3:204564194-204566768:-1	Cluster001
ENSOARG00000021104	1177	ENSOARG00000021104	ENSOART00000022993.1	no description available	7:66670021-66686844:1	Cluster001
ENSOARG00000025169	122	ENSOARG00000025169	ENSOART00000027071.1	cytochrome c	4:70703241-70703668:1	Cluster001
ENTPD1	289	ENSOARG00000006716	ENSOART00000007298.1	ectonucleoside triphosphate diphosphohydrolase 1	22:16478673-16525677:1	Cluster001
ENTPD4	1222	ENSOARG00000010103	ENSOART00000010998.1, XM_004005255	ectonucleoside triphosphate diphosphohydrolase 4	2:42115320-42151799:1	Cluster001
ENY2	1204	101117939	XM_004011781, XM_004011782	enhancer of yellow 2 homolog (Drosophila)	9:67742242-67751721:-1	Cluster001
EPB41	1313	ENSOARG00000002545	ENSOART00000002761.1, ENSOART00000002762.1, XM_004005052, XM_004005053, XM_012150295, XM_012150304, XM_012150315, XM_012150325, XM_012150332, XM_012150335, XM_012150339, XM_012150348, XM_012150360, XM_012150372, XM_012150374, XM_012150381, XM_012150390, XM_012150396	erythrocyte membrane protein band 4.1	2:237332893-237487828:-1	Cluster001
EPB41L3	95	ENSOARG00000010473	ENSOART00000011401.1, XM_012103537, XM_012103538, XM_012103539, XM_012103540, XM_012103541, XM_012103542, XM_012103543, XM_012103545, XM_012103546, XM_012103547, XM_012103548, XM_012103549, XM_012103550	erythrocyte membrane protein band 4.1-like 3	23:39200549-39336793:-1	Cluster001
EPC1	584	ENSOARG00000013354	ENSOART00000014527.1, XM_004014260, XM_012188459, XM_012188460	enhancer of polycomb homolog 1 (Drosophila)	13:32236245-32302271:1	Cluster001
EPC2	868	ENSOARG00000009618	ENSOART00000010472.1, XM_012137999	enhancer of polycomb homolog 2 (Drosophila)	2:159601650-159730860:-1	Cluster001
EPM2AIP1	1344	ENSOARG00000013995	ENSOART00000015236.1	EPM2A interacting protein 1	19:10491472-10493298:1	Cluster001
EPRS	2291	ENSOARG00000011829	ENSOART00000012871.1, XM_012187055	glutamyl-prolyl-tRNA synthetase	12:21602998-21667529:-1	Cluster001
EPS15	1086	ENSOARG00000004509	ENSOART00000004912.1, XM_012140300, XM_012140369, XM_012140448, XM_012140517, XM_012140598	epidermal growth factor receptor pathway substrate 15	1:25557777-25756667:-1	Cluster001
ERAL1	79	ENSOARG00000004456	ENSOART00000004853.1, XM_004012510	Era-like 12S mitochondrial rRNA chaperone 1	11:19859666-19863934:1	Cluster001
ERAP1	1171	ENSOARG00000017807	ENSOART00000019385.1	endoplasmic reticulum aminopeptidase 1	5:93487749-93518183:-1	Cluster001
ERBB2IP	687	101123325	XM_004016927, XM_012096817, XM_012096818, XM_012096819, XM_012096820, XM_012096821, XM_012096822, XM_012096823, XM_012096824, XM_012096825, XM_012096826, XM_012096827, XM_012096828, XM_012096829, XM_012096830	erbb2 interacting protein	16:13527817-13588967:-1	Cluster001
ERBIN	888	ENSOARG00000006023	ENSOART00000006550.1	erbb2 interacting protein	16:13529797-13653927:-1	Cluster001
ERCC3	609	ENSOARG00000016147	ENSOART00000017587.1, XM_012130712, XM_012130721	excision repair cross-complementation group 3	2:117096612-117127603:1	Cluster001
ERCC4	399	ENSOARG00000007323	ENSOART00000007970.1, XM_012104127	excision repair cross-complementation group 4	24:12796887-12838115:1	Cluster001
ERCC6L	966	ENSOARG00000005908	ENSOART00000006426.1, XM_004022183	excision repair cross-complementation group 6-like	X:61406159-61436746:-1	Cluster001
ERCC8	1779	ENSOARG00000007073	ENSOART00000007699.1, XM_012096878, XM_012096880, XM_012096881	excision repair cross-complementation group 8	16:18412503-18464045:1	Cluster001
ERF	351	ENSOARG00000008020	ENSOART00000008731.1, XM_012190466	Ets2 repressor factor	14:50073397-50077368:1	Cluster001
ERGIC2	1682	ENSOARG00000019623	ENSOART00000021369.1, ENSOART00000021370.1, XM_004006753, XM_012175096	ERGIC and golgi 2	3:184956604-184997178:1	Cluster001
ERGIC3	94	ENSOARG00000013439	ENSOART00000014623.1, XM_004014526	ERGIC and golgi 3	13:64339817-64353175:1	Cluster001
ERI1	54	ENSOARG00000010020	ENSOART00000010906.1, XM_004021747	exoribonuclease 1	26:23741786-23758990:1	Cluster001
ERI2	1532	ENSOARG00000013256	ENSOART00000014415.1, ENSOART00000014416.1, XM_004020819, XM_012104206	ERI1 exoribonuclease family member 2	24:18525811-18540834:-1	Cluster001
ERI3	703	ENSOARG00000000823	ENSOART00000000882.1, XM_004001901, XM_012120995, XM_012121058, XM_012121196, XM_012121260, XM_012121325, XM_012121405, XM_012121483, XM_012121548	ERI1 exoribonuclease family member 3	1:18694160-18777545:-1	Cluster001
ERLEC1	1791	ENSOARG00000004003	ENSOART00000004351.1, XM_004005956	endoplasmic reticulum lectin 1	3:70148623-70172319:-1	Cluster001
ERLIN1	90	ENSOARG00000013718	ENSOART00000014928.1, XM_012102776	ER lipid raft associated 1	22:20218690-20256765:-1	Cluster001
ERLIN2	816	ENSOARG00000000701	ENSOART00000000753.1	ER lipid raft associated 2	26:31657407-31673403:1	Cluster001
ERP29	385	ENSOARG00000010504	ENSOART00000011432.1, NM_001126354	endoplasmic reticulum protein 29	17:61783505-61790597:-1	Cluster001
ERP44	265	ENSOARG00000010908	ENSOART00000011865.1, ENSOART00000011868.1	endoplasmic reticulum protein 44	2:47441032-47528922:1	Cluster001
ESCO1	1962	ENSOARG00000008455	ENSOART00000009205.1, XM_012103506	establishment of sister chromatid cohesion N-acetyltransferase 1	23:34938743-34973164:1	Cluster001
ESCO2	1165	ENSOARG00000014845	ENSOART00000016158.1, XM_004004434	establishment of sister chromatid cohesion N-acetyltransferase 2	2:100985139-101013037:1	Cluster001
ESD	1641	ENSOARG00000008104	ENSOART00000008818.1, XM_012184431	esterase D	10:17082570-17100259:-1	Cluster001
ESF1	569	ENSOARG00000011158	ENSOART00000012136.1, XM_012188135, XM_012188136	ESF1, nucleolar pre-rRNA processing protein, homolog (S. cerevisiae)	13:6808183-6872758:-1	Cluster001
ESRRA	134	101116615	XM_012102098	estrogen-related receptor alpha	21:41914831-41921005:1	Cluster001
ETAA1	1770	ENSOARG00000019948	ENSOART00000021715.1, XM_012168058	Ewing tumor-associated antigen 1	3:40768443-40781016:-1	Cluster001
ETF1	220	101111800	XM_004008839	eukaryotic translation termination factor 1	5:47254988-47281959:-1	Cluster001
ETFA	902	101102591	XM_004017826	electron-transfer-flavoprotein, alpha polypeptide	18:30510599-30587070:-1	Cluster001
ETFDH	105	ENSOARG00000004036	ENSOART00000004396.1, XM_004017281, XM_012097571	electron-transferring-flavoprotein dehydrogenase	17:40062258-40102210:-1	Cluster001
ETFRF1	1884	ENSOARG00000020003	ENSOART00000021779.1	electron transfer flavoprotein regulatory factor 1	3:189619937-189620283:-1	Cluster001
ETHE1	363	ENSOARG00000008652	ENSOART00000009418.1, XM_004015302	ethylmalonic encephalopathy 1	14:50749908-50767948:-1	Cluster001
ETNK1	1181	ENSOARG00000020117	ENSOART00000021902.1, XM_012175197	ethanolamine kinase 1	3:192301781-192356331:-1	Cluster001
ETV1	434	ENSOARG00000007763	ENSOART00000008451.1, XM_012176419, XM_012176421, XM_012176422, XM_012176423, XM_012176424, XM_012176425, XM_012176426	ets variant 1	4:22140198-22234576:-1	Cluster001
EVA1B	51	101117555	XM_012106219	eva-1 homolog B (C. elegans)	1:10956145-10957522:-1	Cluster001
EVI2A	1666	ENSOARG00000003975	ENSOART00000004322.1	ecotropic viral integration site 2A [Source:NCBI gene;Acc:528920] (assigned to orthologue: ENSBTAG00000009354)	11:18295060-18295764:1	Cluster001
EVI2B	1217	ENSOARG00000003991	ENSOART00000004337.1, XM_004012484, XM_012185364	ecotropic viral integration site 2B	11:18297902-18309479:1	Cluster001
EVI5	1976	ENSOARG00000016422	ENSOART00000017892.1, ENSOART00000017894.1, XM_012176216, XM_012176217, XM_012176218, XM_012176224, XM_012176230, XM_012176234, XM_012176242, XM_012176244, XM_012176248, XM_012176251, XM_012176258, XM_012176263, XM_012176265, XM_012176269	ecotropic viral integration site 5	1:68958088-69181279:-1	Cluster001
EXOC1	2048	ENSOARG00000002363	ENSOART00000002569.1, ENSOART00000002572.1	exocyst complex component 1	6:71293777-71342193:1	Cluster001
EXOC1L	1639	ENSOARG00000002031	ENSOART00000002187.1	exocyst complex component 1 like	6:71246797-71266524:1	Cluster001
EXOC2	1675	ENSOARG00000003301	ENSOART00000003592.1, ENSOART00000003596.1, XM_004019153, XM_012101400, XM_012101401, XM_012101402	exocyst complex component 2	20:50836351-50931722:1	Cluster001
EXOC4	1653	101107440	XM_012177154	exocyst complex component 4	4:96952098-97742391:1	Cluster001
EXOC5	2040	ENSOARG00000021101	ENSOART00000022990.1, XM_004010676	exocyst complex component 5	7:66519857-66570228:-1	Cluster001
EXOC6	2060	ENSOARG00000001010	ENSOART00000001087.1, ENSOART00000001092.1, XM_004020035, XM_012102557, XM_012102558, XM_012102559, XM_012102561	exocyst complex component 6	22:13953724-14111275:1	Cluster001
EXOC6B	1641	ENSOARG00000011607	ENSOART00000012623.1, XM_012173629, XM_012173630	exocyst complex component 6B	3:94218912-94766692:-1	Cluster001
EXOC8	1436	ENSOARG00000003258	ENSOART00000003533.1	exocyst complex component 8	25:4099966-4102036:-1	Cluster001
EXOSC1	217	ENSOARG00000010136	ENSOART00000011027.1, ENSOART00000011029.1, XM_004020079	exosome component 1	22:17873772-17880374:-1	Cluster001
EXOSC10	645	ENSOARG00000003668	ENSOART00000003989.1, XM_004013725, XM_012187333	exosome component 10	12:40666630-40689704:1	Cluster001
EXOSC2	1953	ENSOARG00000007438	ENSOART00000008100.1, XM_004005581	exosome component 2	3:5869297-5881149:-1	Cluster001
EXOSC3	909	ENSOARG00000011386	ENSOART00000012375.1, XM_012120839	exosome component 3	2:50675960-50680783:1	Cluster001
EXOSC4	1156	ENSOARG00000015188	ENSOART00000016526.1, XM_004011604	exosome component 4	9:13706633-13708601:-1	Cluster001
EXOSC5	152	ENSOARG00000007412	ENSOART00000008066.1	exosome component 5	14:49626678-49635452:1	Cluster001
EXOSC7	455	ENSOARG00000011298	ENSOART00000012284.1, XM_004018523	exosome component 7	19:54075629-54104398:-1	Cluster001
EXOSC8	1296	ENSOARG00000010229	ENSOART00000011130.1, XM_012184547	exosome component 8	10:24923779-24931673:-1	Cluster001
EXOSC9	986	ENSOARG00000014520	ENSOART00000015812.1, XM_012179392	exosome component 9	6:3663726-3676865:-1	Cluster001
EZH1	651	ENSOARG00000003316	ENSOART00000003601.1, XM_004012941, XM_012186127, XM_012186129	enhancer of zeste 1 polycomb repressive complex 2 subunit	11:42244915-42268065:-1	Cluster001
EZH2	287	ENSOARG00000018856	ENSOART00000020534.1, XM_004008155, XM_004008156, XM_004008157, XM_012177324	enhancer of zeste 2 polycomb repressive complex 2 subunit	4:111375472-111409484:-1	Cluster001
EZR/ENSOARG00000002759	921	ENSOARG00000002759	ENSOART00000002988.1	ezrin [Source:HGNC Symbol;Acc:HGNC:12691] (assigned to orthologue: ENSCHIG00000017900)	AMGL01127303.1:63-2980:-1	Cluster001
F5	195	ENSOARG00000010135	ENSOART00000011026.1, ENSOART00000011038.1, XM_012187245	coagulation factor V (proaccelerin, labile factor)	12:35310989-35387266:-1	Cluster001
FAAP24	130	ENSOARG00000004320	ENSOART00000004706.1	FA core complex associated protein 24	14:42691940-42694902:1	Cluster001
FABP5	1100	ENSOARG00000008976	ENSOART00000009779.1, NM_001145180	fatty acid binding protein 5 (psoriasis-associated)	9:57354014-57359141:1	Cluster001
FAF1	1596	ENSOARG00000004305	ENSOART00000004686.1	Fas associated factor 1	1:24699378-25184908:-1	Cluster001
FAF2	456	ENSOARG00000002240	ENSOART00000002427.1, XM_004008699, XM_012178259	Fas associated factor family member 2	5:35399706-35468342:1	Cluster001
FAH	307	ENSOARG00000015252	ENSOART00000016595.1, ENSOART00000016604.1, ENSOART00000016605.1, XM_012098561, XM_012098562, XM_012098563, XM_012098564	fumarylacetoacetate hydrolase (fumarylacetoacetase)	18:25137967-25166616:1	Cluster001
FAM102B	336	ENSOARG00000018862	ENSOART00000020541.1, XM_012177561, XM_012177563	family with sequence similarity 102, member B	1:85088372-85168081:1	Cluster001
FAM111B	110	ENSOARG00000011604	ENSOART00000012619.1, XM_004016499	family with sequence similarity 111, member B	15:79348346-79361276:1	Cluster001
FAM114A1	503	ENSOARG00000010269	ENSOART00000011176.1, XM_004009768, XM_012179802	family with sequence similarity 114, member A1	6:58061555-58128952:1	Cluster001
FAM118A	39	ENSOARG00000019370	ENSOART00000021095.1, XM_012175768, XM_012175770	family with sequence similarity 118, member A	3:219745813-219763571:1	Cluster001
FAM118B	1485	ENSOARG00000012306	ENSOART00000013381.1, XM_012101887, XM_012101888	family with sequence similarity 118, member B	21:28821185-28845642:1	Cluster001
FAM122A	42	ENSOARG00000008458	ENSOART00000009203.1	family with sequence similarity 122A	2:67426962-67427957:-1	Cluster001
FAM126A	1320	ENSOARG00000012192	ENSOART00000013262.1, XM_004007785, XM_012176508, XM_012176509, XM_012176511	family with sequence similarity 126, member A	4:31570916-31652582:-1	Cluster001
FAM126B	789	ENSOARG00000016741	ENSOART00000018230.1, XM_012142240, XM_012142250	family with sequence similarity 126, member B	2:202261565-202303255:-1	Cluster001
FAM133B	1922	ENSOARG00000018522	ENSOART00000020159.1, XM_004007714, XM_012176319	family with sequence similarity 133, member B	4:9794823-9823431:-1	Cluster001
FAM134B	487	101120110	XM_004017080, XM_012097151, XM_012097152	family with sequence similarity 134, member B	16:56516015-56563026:1	Cluster001
FAM136A	185	ENSOARG00000011088	ENSOART00000012057.1	family with sequence similarity 136 member A [Source:NCBI gene;Acc:616997] (assigned to orthologue: ENSBTAG00000008674)	3:92251725-92255881:-1	Cluster001
FAM13B	335	ENSOARG00000015693	ENSOART00000017082.1, ENSOART00000017085.1, XM_004008822, XM_012178548, XM_012178549, XM_012178550, XM_012178551, XM_012178552, XM_012178553, XM_012178554	family with sequence similarity 13, member B	5:46782208-46864350:-1	Cluster001
FAM149B1	1175	ENSOARG00000007480	ENSOART00000008146.1, XM_012105274, XM_012105275, XM_012105276, XM_012105277, XM_012105278, XM_012105279, XM_012105280	family with sequence similarity 149, member B1	25:29112102-29165280:1	Cluster001
FAM151B	786	ENSOARG00000014792	ENSOART00000016101.1	family with sequence similarity 151 member B	5:77954408-77984805:1	Cluster001
FAM160B1	2042	ENSOARG00000015353	ENSOART00000016707.1, XM_012103196	family with sequence similarity 160, member B1	22:34256334-34294481:1	Cluster001
FAM161A	955	ENSOARG00000020170	ENSOART00000021961.1, XM_004005853, XM_004005854, XM_012168705, XM_012168711	family with sequence similarity 161, member A	3:46174856-46189168:1	Cluster001
FAM162A	174	ENSOARG00000020132	ENSOART00000021918.1, ENSOART00000021919.1	family with sequence similarity 162 member A	1:185084260-185123825:1	Cluster001
FAM173A	352	101111148	XM_012103929, XM_012103930	family with sequence similarity 173, member A	24:566703-568172:1	Cluster001
FAM173B	198	101122627	XM_004017089, XM_012097163, XM_012097164, XM_012097165, XM_012097166, XM_012097167	family with sequence similarity 173, member B	16:62813847-62829278:1	Cluster001
FAM185A	1769	ENSOARG00000018729	ENSOART00000020391.1, XM_012176630, XM_012176631, XM_012176632, XM_012176633	family with sequence similarity 185, member A	4:44059556-44105920:1	Cluster001
FAM192A	1241	ENSOARG00000018905	ENSOART00000020586.1, XM_004015018, XM_012189818, XM_012189819, XM_012189820, XM_012189821	family with sequence similarity 192, member A	14:24599853-24632931:-1	Cluster001
FAM195A	251	101103115	XM_012103928	family with sequence similarity 195, member A	24:488435-489408:1	Cluster001
FAM195B	184	101115720	XM_004013069, XM_012186431	family with sequence similarity 195, member B	11:50213349-50220226:1	Cluster001
FAM198B	94	101112349	XM_004017534, XM_012097577	family with sequence similarity 198, member B	17:40532769-40602849:1	Cluster001
FAM204A	891	ENSOARG00000000113	ENSOART00000000118.1, XM_004020223, XM_012103004	family with sequence similarity 204, member A	22:37543178-37571667:-1	Cluster001
FAM208A	1772	101104275	XM_012099870, XM_012099871, XM_012099872, XM_012099873, XM_012099874	family with sequence similarity 208, member A	19:44349604-44397988:1	Cluster001
FAM20B	1131	ENSOARG00000016354	ENSOART00000017806.1, XM_012187618, XM_012187620	family with sequence similarity 20, member B	12:58467436-58505729:1	Cluster001
FAM210A	1390	ENSOARG00000002183	ENSOART00000002357.1	family with sequence similarity 210 member A	23:43811482-43818147:-1	Cluster001
FAM213A	10	101108716	XM_004021523, XM_004021524, XM_004021525, XM_012105417, XM_012105419, XM_012105420, XM_012105421, XM_012105422, XM_012105423	family with sequence similarity 213, member A	25:35428968-35440251:1	Cluster001
FAM214A	406	ENSOARG00000020933	ENSOART00000022804.1, ENSOART00000022805.1, XM_004010600, XM_012181531, XM_012181532, XM_012181533, XM_012181534, XM_012181535, XM_012181536, XM_012181537	family with sequence similarity 214, member A	7:54733579-54800027:1	Cluster001
FAM219B	643	ENSOARG00000002905	ENSOART00000003147.1, XM_012098684, XM_012098685, XM_012098686	family with sequence similarity 219, member B	18:32696495-32702436:1	Cluster001
FAM21A	1278	ENSOARG00000002534	ENSOART00000002758.1	family with sequence similarity 21, member A [Source:NCBI gene;Acc:513740] (assigned to orthologue: ENSBTAG00000018915)	25:43692390-43737008:1	Cluster001
FAM21C	544	101119611	XM_004021567	family with sequence similarity 21, member C	25:43692346-43737203:1	Cluster001
FAM229B	36	ENSOARG00000009661	ENSOART00000010518.1	family with sequence similarity 229 member B	8:25451287-25453213:-1	Cluster001
FAM45A	1045	101106220	XM_012103007, XM_012103008	family with sequence similarity 45, member A	22:38257322-38273233:1	Cluster001
FAM49B	1085	ENSOARG00000007792	ENSOART00000008482.1, XM_004011638, XM_012183562, XM_012183563, XM_012183564, XM_012183565, XM_012183566, XM_012183568, XM_012183569, XM_012183570	family with sequence similarity 49, member B	9:23713644-23744020:1	Cluster001
FAM50A	437	ENSOARG00000004548	ENSOART00000004949.1, XM_004022652	family with sequence similarity 50, member A	X:77172659-77178132:-1	Cluster001
FAM53B	1222	ENSOARG00000010391	ENSOART00000011305.1, XM_012103210	family with sequence similarity 53, member B	22:43114530-43193781:-1	Cluster001
FAM58A	1181	101111859	XM_004022269, XM_004022270, XM_012107096, XM_012107097, XM_012107098, XM_012107099, XM_012107100, XM_012107101	family with sequence similarity 58, member A	X:77801014-77810238:1	Cluster001
FAM72A	173	ENSOARG00000005113	ENSOART00000005567.1	family with sequence similarity 72 member A [Source:NCBI gene;Acc:616965] (assigned to orthologue: ENSBTAG00000020227)	12:3252210-3263258:-1	Cluster001
FAM76A	2079	ENSOARG00000003320	ENSOART00000003606.1, XM_004005078, XM_012150972	family with sequence similarity 76, member A	2:238480379-238514908:-1	Cluster001
FAM76B	1556	ENSOARG00000008906	ENSOART00000009700.1, XM_004015986, XM_012095356	family with sequence similarity 76, member B	15:13980003-14001584:1	Cluster001
FAM78A	433	ENSOARG00000006925	ENSOART00000007525.1, XM_012175894	family with sequence similarity 78, member A	3:5395237-5409760:1	Cluster001
FAM83D	925	ENSOARG00000000644	ENSOART00000000696.1, XM_012189464	family with sequence similarity 83, member D	13:67321603-67342941:1	Cluster001
FAM91A1	1714	ENSOARG00000009635	ENSOART00000010495.1, XM_012183599, XM_012183600, XM_012183602, XM_012183603	family with sequence similarity 91, member A1	9:28942910-28978941:-1	Cluster001
FAM92A	1104	ENSOARG00000008848	ENSOART00000009634.1	family with sequence similarity 92 member A	9:83164502-83189012:-1	Cluster001
FAM96B	334	101109473	XM_004015053	family with sequence similarity 96, member B	14:33983546-33985474:-1	Cluster001
FAN1	1785	ENSOARG00000016093	ENSOART00000017531.1, XM_012098588	FANCD2/FANCI-associated nuclease 1	18:26391939-26413687:1	Cluster001
FANCD2	1372	ENSOARG00000005211	ENSOART00000005687.1, XM_012099499, XM_012099501, XM_012099502, XM_012099503	Fanconi anemia, complementation group D2	19:16642213-16691598:-1	Cluster001
FANCE	424	ENSOARG00000011890	ENSOART00000012933.1, ENSOART00000012934.1, XM_004019188	Fanconi anemia, complementation group E	20:9506708-9535783:1	Cluster001
FANCI	924	ENSOARG00000011362	ENSOART00000012360.1, XM_004017745, XM_012098457, XM_012098458	Fanconi anemia, complementation group I	18:19837411-19900201:1	Cluster001
FANCL	1707	ENSOARG00000001759	ENSOART00000001898.1, XM_012171086, XM_012171094, XM_012171096, XM_012171098, XM_012171107	Fanconi anemia, complementation group L	3:65788193-65858739:1	Cluster001
FAR1	2000	ENSOARG00000007397	ENSOART00000008052.1, XM_012095715, XM_012095716	fatty acyl CoA reductase 1	15:38567158-38609632:-1	Cluster001
FAR2	302	ENSOARG00000019642	ENSOART00000021390.1, XM_012175100	fatty acyl CoA reductase 2	3:185003790-185097623:-1	Cluster001
FARSA	211	ENSOARG00000009991	ENSOART00000010874.1	phenylalanyl-tRNA synthetase subunit alpha	5:10709490-10719366:1	Cluster001
FARSB	588	ENSOARG00000020329	ENSOART00000022137.1	phenylalanyl-tRNA synthetase subunit beta	2:223749956-223819309:-1	Cluster001
FASTKD2	1862	ENSOARG00000018793	ENSOART00000020471.1	FAST kinase domains 2	2:207782686-207799708:1	Cluster001
FASTKD5	756	101123059	XM_004014374	FAST kinase domains 5	13:51359480-51370645:1	Cluster001
FAU	1568	ENSOARG00000012691	ENSOART00000013794.1	FAU ubiquitin like and ribosomal protein S30 fusion	21:42643882-42645089:-1	Cluster001
FBH1	399	ENSOARG00000012605	ENSOART00000013710.1	F-box DNA helicase 1	13:10382197-10419393:1	Cluster001
FBL	210	ENSOARG00000006339	ENSOART00000006894.1, XM_004023163	fibrillarin	14:48526575-48539182:-1	Cluster001
FBXL19	151	ENSOARG00000008120	ENSOART00000008839.1, XM_012104808	F-box and leucine-rich repeat protein 19	24:27048303-27072045:1	Cluster001
FBXL20	1719	ENSOARG00000010799	ENSOART00000011747.1, XM_004012838, XM_012186029	F-box and leucine-rich repeat protein 20	11:39315731-39409423:-1	Cluster001
FBXL21	143	100169936	NM_001129738, XM_012177526, XM_012177527, XM_012177528, XM_012177529	F-box and leucine-rich repeat protein 21	5:44737036-44745479:1	Cluster001
FBXL3	1602	ENSOARG00000016056	ENSOART00000017485.1, NM_001129739	F-box and leucine-rich repeat protein 3	10:52599500-52614764:-1	Cluster001
FBXL5	335	ENSOARG00000009374	ENSOART00000010204.1, ENSOART00000010206.1, XM_012180373, XM_012180374, XM_012180375, XM_012180376, XM_012180377	F-box and leucine-rich repeat protein 5	6:110347838-110389864:-1	Cluster001
FBXO18	122	101112918	XM_004014171, XM_012188153, XM_012188154	F-box protein, helicase, 18	13:10393354-10419678:1	Cluster001
FBXO22	377	ENSOARG00000001322	ENSOART00000001416.1	F-box protein 22	18:30230357-30254237:1	Cluster001
FBXO25	144	ENSOARG00000013511	ENSOART00000014697.1, ENSOART00000014701.1, XM_004003395, XM_012104759, XM_012104765, XM_012104771, XM_012104775, XM_012104782, XM_012104793, XM_012104800, XM_012104806, XM_012104811	F-box protein 25	1:264617199-264636691:1	Cluster001
FBXO28	1089	ENSOARG00000015816	ENSOART00000017218.1, XM_012187120	F-box protein 28	12:25414156-25431621:1	Cluster001
FBXO3	1446	ENSOARG00000017929	ENSOART00000019510.1	F-box protein 3	15:62572511-62605563:-1	Cluster001
FBXO31	301	ENSOARG00000011734	ENSOART00000012763.1, XM_012189650, XM_012189651, XM_012189652, XM_012189653	F-box protein 31	14:12415517-12430050:-1	Cluster001
FBXO32	8	ENSOARG00000009978	ENSOART00000010855.1, XM_012183609	F-box protein 32	9:29177855-29215250:1	Cluster001
FBXO34	1805	ENSOARG00000021091	ENSOART00000022978.1, ENSOART00000022979.1, XM_004010666, XM_012181688, XM_012181689	F-box protein 34	7:64731655-64744902:1	Cluster001
FBXO38	1253	ENSOARG00000004664	ENSOART00000005084.1, ENSOART00000005085.1, XM_004008947, XM_012178737, XM_012178738, XM_012178739	F-box protein 38	5:57303061-57369903:1	Cluster001
FBXO5	275	ENSOARG00000003968	ENSOART00000004314.1	F-box protein 5	8:76466658-76471151:-1	Cluster001
FBXO7	1305	ENSOARG00000018147	ENSOART00000019752.1, XM_004006708, XM_012174965	F-box protein 7	3:176168469-176187289:1	Cluster001
FBXO8	1729	ENSOARG00000015344	ENSOART00000016695.1, XM_004004454, XM_012129256	F-box protein 8	2:105390222-105424370:1	Cluster001
FBXW7	1272	ENSOARG00000004146	ENSOART00000004512.1, ENSOART00000004513.1, XM_004017195, XM_004017196, XM_004017197, XM_012097357, XM_012097358, XM_012097359, XM_012097360, XM_012097361, XM_012097362	F-box and WD repeat domain containing 7, E3 ubiquitin protein ligase	17:5148871-5187342:1	Cluster001
FBXW8	659	ENSOARG00000005170	ENSOART00000005630.1	F-box and WD repeat domain containing 8	17:57621899-57721505:-1	Cluster001
FCF1	420	101107871	XM_004010790, XM_012182053	FCF1 rRNA-processing protein	7:82902115-82911566:1	Cluster001
FCHO2	1639	ENSOARG00000005004	ENSOART00000005446.1, XM_012096774, XM_012096776, XM_012096777	FCH domain only 2	16:8562412-8677557:-1	Cluster001
FCHSD2	195	ENSOARG00000006995	ENSOART00000007616.1, ENSOART00000007620.1, XM_004016298, XM_012096006, XM_012096007	FCH and double SH3 domains 2	15:50576386-50817245:-1	Cluster001
FEM1B	2081	ENSOARG00000018433	ENSOART00000020063.1, XM_012180829	fem-1 homolog b (C. elegans)	7:14874530-14890306:1	Cluster001
FEN1	1053	ENSOARG00000015633	ENSOART00000017007.1, NM_001166196	flap structure-specific endonuclease 1	21:39647405-39648523:1	Cluster001
FER	1734	ENSOARG00000018799	ENSOART00000020478.1, XM_012179031, XM_012179032, XM_012179033, XM_012179034, XM_012179035, XM_012179036	fer (fps/fes related) tyrosine kinase	5:105085746-105465460:1	Cluster001
FERMT3	244	ENSOARG00000004812	ENSOART00000005247.1, XM_012102328	fermitin family member 3	21:41819809-41837905:1	Cluster001
FES	1143	ENSOARG00000012648	ENSOART00000013756.1, XM_012098487	FES proto-oncogene, tyrosine kinase	18:20872664-20883527:-1	Cluster001
FEZ2	1684	ENSOARG00000010108	ENSOART00000010997.1	fasciculation and elongation protein zeta 2	3:87367744-87410792:1	Cluster001
FGD4	1290	ENSOARG00000019356	ENSOART00000021082.1, ENSOART00000021083.1, XM_004006742, XM_012175045, XM_012175046, XM_012175047, XM_012175048, XM_012175049, XM_012175050	FYVE, RhoGEF and PH domain containing 4	3:181938095-181981294:-1	Cluster001
FGFR1OP2	714	ENSOARG00000019829	ENSOART00000021589.1, XM_012175145	FGFR1 oncogene partner 2	3:187631237-187654134:-1	Cluster001
FH	1670	ENSOARG00000008730	ENSOART00000009513.1, XM_012186865	fumarate hydratase	12:33436641-33454879:1	Cluster001
FIBP	996	ENSOARG00000000038	ENSOART00000000039.1, XM_004019680, XM_004019681, XM_012102145	fibroblast growth factor (acidic) intracellular binding protein	21:43306221-43310306:-1	Cluster001
FIG4	2081	ENSOARG00000010185	ENSOART00000011088.1, XM_012182628, XM_012182629, XM_012182630, XM_012182631	FIG4 phosphoinositide 5-phosphatase	8:27485111-27613441:-1	Cluster001
FIGNL1	1396	ENSOARG00000008066	ENSOART00000008779.1, XM_012176275, XM_012176276	fidgetin-like 1	4:5414150-5417123:1	Cluster001
FIP1L1	1867	ENSOARG00000018767	ENSOART00000020438.1, XM_012179970	factor interacting with PAPOLA and CPSF1	6:68910792-68977443:1	Cluster001
FIS1	387	ENSOARG00000014855	ENSOART00000016167.1, ENSOART00000016168.1, XM_012104519	fission 1 (mitochondrial outer membrane) homolog (S. cerevisiae)	24:35358109-35369858:1	Cluster001
FITM2	48	ENSOARG00000003850	ENSOART00000004184.1	fat storage inducing transmembrane protein 2	13:72307620-72310929:-1	Cluster001
FKBP15	1255	ENSOARG00000006375	ENSOART00000006938.1, XM_004004001, XM_012112964, XM_012112980, XM_012112989, XM_012112998	FK506 binding protein 15, 133kDa	2:10448548-10510847:1	Cluster001
FKBP3	570	ENSOARG00000009326	ENSOART00000010148.1	FKBP prolyl isomerase 3	18:53792939-53802932:-1	Cluster001
FKBP5	454	ENSOARG00000012272	ENSOART00000013346.1, XM_012100526	FK506 binding protein 5	20:9689847-9812789:-1	Cluster001
FKBP7	544	ENSOARG00000017300	ENSOART00000018831.1, XM_012132608	FK506 binding protein 7	2:130545172-130552764:1	Cluster001
FKBP8	61	101108482	XM_004008417	FK506 binding protein 8, 38kDa	5:4406231-4415408:1	Cluster001
FLAD1	372	ENSOARG00000003310	ENSOART00000003589.1, XM_012182562, XM_012182563, XM_012182568, XM_012182577, XM_012182586, XM_012182591, XM_012182592, XM_012182596	flavin adenine dinucleotide synthetase 1	1:103777947-103783749:1	Cluster001
FLI1	1484	ENSOARG00000013176	ENSOART00000014324.1, XM_012101896	Fli-1 proto-oncogene, ETS transcription factor	21:31356346-31417044:1	Cluster001
FLOT1	1489	ENSOARG00000011485	ENSOART00000012488.1, XM_012100993, XM_012100994	flotillin 1	20:27352538-27362990:1	Cluster001
FMC1-LUC7L2	1481	ENSOARG00000011507	ENSOART00000012507.1, ENSOART00000012508.1	FMC1-LUC7L2 readthrough	4:102658086-102730953:1	Cluster001
FMO5	1677	ENSOARG00000020524	ENSOART00000022358.1, XM_004002399, XM_012179718, XM_012179720, XM_012179728, XM_012179729	flavin containing monooxygenase 5	1:97196536-97236258:-1	Cluster001
FN3KRP	552	ENSOARG00000016300	ENSOART00000017749.1, XM_004013042	fructosamine 3 kinase related protein	11:49310418-49318043:-1	Cluster001
FNIP1	1560	ENSOARG00000016187	ENSOART00000017631.1, XM_012178150	folliculin interacting protein 1	5:20298055-20373796:1	Cluster001
FNTA	1619	ENSOARG00000003694	ENSOART00000004016.1, NM_001161883	farnesyltransferase, CAAX box, alpha	26:36211846-36232629:1	Cluster001
FOCAD	1858	ENSOARG00000014316	ENSOART00000015598.1, XM_004004398	focadhesin	2:88512471-88787659:1	Cluster001
FOPNL	400	ENSOARG00000009297	ENSOART00000010114.1, XM_012104147, XM_012104149, XM_012104150, XM_012104151, XM_012104152	FGFR1OP N-terminal like	24:14232653-14247145:-1	Cluster001
FOXJ3	864	ENSOARG00000020401	ENSOART00000022216.1, ENSOART00000022217.1, XM_012110586	forkhead box J3	1:16484908-16632444:-1	Cluster001
FOXK2	56	ENSOARG00000016414	ENSOART00000017878.1	forkhead box K2	11:49408057-49456197:-1	Cluster001
FOXN2	483	ENSOARG00000004763	ENSOART00000005186.1	forkhead box N2	3:76004440-76026336:-1	Cluster001
FOXP1	498	ENSOARG00000009693	ENSOART00000010550.1, ENSOART00000010554.1, XM_004018328, XM_012099652, XM_012099653, XM_012099654, XM_012099659, XM_012099660, XM_012099661, XM_012099662, XM_012099663, XM_012099664, XM_012099665, XM_012099666, XM_012099668	forkhead box P1	19:30549470-30656644:1	Cluster001
FOXRED1	423	ENSOARG00000012522	ENSOART00000013615.1	FAD dependent oxidoreductase domain containing 1	21:28852528-28860168:1	Cluster001
FRG1	846	101117645	XM_004023204	FSHD region gene 1	26:17869681-17882912:1	Cluster001
FRMD4B	157	ENSOARG00000009914	ENSOART00000010792.1, XM_012099688, XM_012099689, XM_012099690	FERM domain containing 4B	19:32216216-32368282:1	Cluster001
FRMD8	269	ENSOARG00000014654	ENSOART00000015953.1, XM_012102348	FERM domain containing 8	21:42893639-42915194:1	Cluster001
FRS2	1125	ENSOARG00000020339	ENSOART00000022148.1	fibroblast growth factor receptor substrate 2	3:149939391-149951546:-1	Cluster001
FRYL	1738	ENSOARG00000017797	ENSOART00000019368.1, ENSOART00000019370.1, XM_004009819, XM_012179942, XM_012179943, XM_012179944, XM_012179945, XM_012179946, XM_012179948, XM_012179949, XM_012179950, XM_012179951, XM_012179952, XM_012179953	FRY-like	6:67157443-67337530:-1	Cluster001
FSD1L	1934	ENSOARG00000007283	ENSOART00000007917.1, XM_012114396, XM_012114404, XM_012114412, XM_012114421	fibronectin type III and SPRY domain containing 1-like	2:17443029-17516159:-1	Cluster001
FTO	1047	ENSOARG00000017939	ENSOART00000019523.1, NM_001104931, XM_012189508, XM_012189509	fat mass and obesity associated	14:21581194-21954105:1	Cluster001
FTSJ3	205	ENSOARG00000013637	ENSOART00000014843.1, XM_004013022	FtsJ homolog 3 (E. coli)	11:47491359-47499573:-1	Cluster001
FUBP1	845	ENSOARG00000013259	ENSOART00000014421.1, ENSOART00000014422.1, XM_004002099, XM_012174147, XM_012174153, XM_012174160, XM_012174171, XM_012174181, XM_012174190, XM_012174195, XM_012174200, XM_012174207, XM_012174209, XM_012174219, XM_012174226, XM_012174231, XM_012174240, XM_012174250	far upstream element (FUSE) binding protein 1	1:53762160-53791838:-1	Cluster001
FUCA1	610	ENSOARG00000007012	ENSOART00000007627.1	alpha-L-fucosidase 1	2:241948643-241967172:1	Cluster001
FUCA2	795	ENSOARG00000001591	ENSOART00000001708.1, ENSOART00000001710.1, XM_004011389	fucosidase, alpha-L- 2, plasma	8:67870597-67891863:-1	Cluster001
FUNDC2	2141	ENSOARG00000003442	ENSOART00000003742.1, XM_012107034	FUN14 domain containing 2	X:75547562-75570941:1	Cluster001
FUT11	296	ENSOARG00000008100	ENSOART00000008822.1	fucosyltransferase 11	25:29542318-29545150:1	Cluster001
FUT8	751	ENSOARG00000021160	ENSOART00000023057.1, XM_012181845, XM_012181846, XM_012181847, XM_012181848, XM_012181850	fucosyltransferase 8 (alpha (1,6) fucosyltransferase)	7:74482491-74730511:1	Cluster001
FXN	16	ENSOARG00000013055	ENSOART00000014190.1, XM_012123665	frataxin	2:67069902-67087750:-1	Cluster001
FXR1	1848	ENSOARG00000020674	ENSOART00000022524.1, ENSOART00000022525.1, XM_004003112, XM_004003113, XM_012098342, XM_012098351, XM_012098356, XM_012098371	fragile X mental retardation, autosomal homolog 1	1:204301714-204371008:-1	Cluster001
FYB	657	101105278	XM_004017027, XM_012097013, XM_012097014, XM_012097015, XM_012097016	FYN binding protein	16:35150740-35271401:1	Cluster001
FYTTD1	1902	ENSOARG00000020275	ENSOART00000022079.1, XM_004003000	forty-two-three domain containing 1	1:188610239-188641508:-1	Cluster001
FZD4	183	ENSOARG00000004175	ENSOART00000004543.1, XM_012101601, XM_012101602	frizzled class receptor 4	21:8036407-8045367:1	Cluster001
G2E3	1447	ENSOARG00000005268	ENSOART00000005744.1, ENSOART00000005745.1, XM_012098753, XM_012098754, XM_012098755, XM_012098756, XM_012098757, XM_012098758	G2/M-phase specific E3 ubiquitin protein ligase	18:40149953-40201694:1	Cluster001
G3BP1	1159	ENSOARG00000009135	ENSOART00000009946.1, ENSOART00000009949.1, XM_004008992, XM_012178826	GTPase activating protein (SH3 domain) binding protein 1	5:60506236-60534602:1	Cluster001
G3BP2	2021	ENSOARG00000015652	ENSOART00000017034.1, ENSOART00000017036.1, XM_004009919	GTPase activating protein (SH3 domain) binding protein 2	6:90145581-90182538:-1	Cluster001
GAB1	180	ENSOARG00000010978	ENSOART00000011943.1, ENSOART00000011944.1, XM_004017226, XM_004017227, XM_012097430, XM_012097431, XM_012097432, XM_012097433, XM_012097435, XM_012097436	GRB2-associated binding protein 1	17:14102796-14186526:-1	Cluster001
GAB2	82	ENSOARG00000006340	ENSOART00000006895.1, XM_012101704	GRB2-associated binding protein 2	21:17150818-17208116:1	Cluster001
GABARAPL1	494	ENSOARG00000021009	ENSOART00000022888.1, XM_012175401	GABA(A) receptor-associated protein like 1	3:204401144-204411913:-1	Cluster001
GABARAPL2	478	ENSOARG00000006877	ENSOART00000007472.1, XM_012189578	GABA(A) receptor-associated protein-like 2	14:2251822-2262730:1	Cluster001
GABPA	1726	ENSOARG00000015173	ENSOART00000016510.1, XM_012186982	GA binding protein transcription factor, alpha subunit 60kDa	1:128834743-128875431:-1	Cluster001
GABPB1	88	ENSOARG00000020991	ENSOART00000022869.1, XM_012181574, XM_012181576, XM_012181577	GA binding protein transcription factor, beta subunit 1	7:56927247-56970490:1	Cluster001
GABPB2	1495	ENSOARG00000020927	ENSOART00000022799.1, XM_012180913, XM_012180921, XM_012180927	GA binding protein transcription factor, beta subunit 2	1:99910735-99931931:1	Cluster001
GADD45GIP1	370	ENSOARG00000009697	ENSOART00000010556.1, XM_004008483	growth arrest and DNA-damage-inducible, gamma interacting protein 1	5:10689199-10693003:1	Cluster001
GALK2	1698	ENSOARG00000021004	ENSOART00000022883.1, XM_004010624, XM_004010625, XM_012181588, XM_012181589, XM_012181590, XM_012181591, XM_012181592, XM_012181593, XM_012181594, XM_012181596	galactokinase 2	7:57906497-58026035:-1	Cluster001
GALM	551	ENSOARG00000008843	ENSOART00000009628.1, XM_012173464	galactose mutarotase (aldose 1-epimerase)	3:85355954-85409388:-1	Cluster001
GALNS	569	ENSOARG00000013587	ENSOART00000014780.1, ENSOART00000014781.1, XM_012189670, XM_012189671, XM_012189672, XM_012189673	galactosamine (N-acetyl)-6-sulfatase	14:13550422-13559935:-1	Cluster001
GALNT1	1981	ENSOARG00000005627	ENSOART00000006134.1, XM_004020430, XM_012103341	polypeptide N-acetylgalactosaminyltransferase 1	23:21677929-21758205:-1	Cluster001
GALNT11	1333	ENSOARG00000004865	ENSOART00000005306.1, XM_004008181, XM_012177376, XM_012177377, XM_012177378, XM_012177379	polypeptide N-acetylgalactosaminyltransferase 11	4:113947896-113976150:1	Cluster001
GALNT3	364	ENSOARG00000005138	ENSOART00000005600.1	polypeptide N-acetylgalactosaminyltransferase 3	2:142671470-142693811:1	Cluster001
GALNT6	762	ENSOARG00000017314	ENSOART00000018854.1, XM_012174255	polypeptide N-acetylgalactosaminyltransferase 6	3:134697892-134724336:1	Cluster001
GALNT7	1085	ENSOARG00000015402	ENSOART00000016758.1, ENSOART00000016760.1	polypeptide N-acetylgalactosaminyltransferase 7	2:106267004-106332779:-1	Cluster001
GALT	145	ENSOARG00000009164	ENSOART00000009977.1, XM_012117916, XM_012117924, XM_012117934	galactose-1-phosphate uridylyltransferase	2:36699891-36703358:-1	Cluster001
GAN	980	ENSOARG00000008689	ENSOART00000009462.1, ENSOART00000009463.1, XM_012189601	gigaxonin	14:7377796-7397751:1	Cluster001
GAPVD1	2082	ENSOARG00000012811	ENSOART00000013931.1, XM_012162841, XM_012162845, XM_012162854	GTPase activating protein and VPS9 domains 1	3:10638744-10703731:-1	Cluster001
GAR1	46	ENSOARG00000004910	ENSOART00000005348.1	GAR1 ribonucleoprotein	6:15686563-15693369:-1	Cluster001
GART	1591	ENSOARG00000013139	ENSOART00000014283.1, XM_004002760, XM_012186170, XM_012186180, XM_012186186, XM_012186190, XM_012186194, XM_012186200	phosphoribosylglycinamide formyltransferase, phosphoribosylglycinamide synthetase, phosphoribosylaminoimidazole synthetase	1:120209935-120237743:1	Cluster001
GAS1	189	101114683	XM_012154829	growth arrest-specific 1	2:32671495-32673740:1	Cluster001
GAS2L3	1042	ENSOARG00000014017	ENSOART00000015264.1, ENSOART00000015266.1	growth arrest specific 2 like 3	3:169532817-169555313:1	Cluster001
GAS7	541	ENSOARG00000006122	ENSOART00000006657.1, XM_004012700, XM_012185720, XM_012185721, XM_012185722, XM_012185723, XM_012185725, XM_012185726, XM_012185727, XM_012185728, XM_012185729, XM_012185730	growth arrest-specific 7	11:28599865-28690820:-1	Cluster001
GAT	530	ENSOARG00000011446	ENSOART00000012444.1, ENSOART00000012447.1, ENSOART00000012449.1, ENSOART00000012450.1	glycine-N-acyltransferase-like [Source:NCBI gene;Acc:280801] (assigned to orthologue: ENSBTAG00000052095)	15:79226138-79261515:-1	Cluster001
GATAD1	1936	ENSOARG00000018184	ENSOART00000019788.1	GATA zinc finger domain containing 1	4:9666498-9672252:1	Cluster001
GATB	898	ENSOARG00000004355	ENSOART00000004745.1, ENSOART00000004746.1, XM_012098132	glutamyl-tRNA(Gln) amidotransferase, subunit B	17:5828864-5928088:1	Cluster001
GATC	790	105602991	XM_012098179	glutamyl-tRNA(Gln) amidotransferase, subunit C	17:62382048-62389656:1	Cluster001
GBAS	650	101107759	XM_004021238	glioblastoma amplified sequence	24:27639498-27668609:1	Cluster001
GBE1	177	ENSOARG00000016844	ENSOART00000018346.1	1,4-alpha-glucan branching enzyme 1	1:147671283-147975426:-1	Cluster001
GCC1	2	ENSOARG00000001814	ENSOART00000001949.1, XM_012177087	GRIP and coiled-coil domain containing 1	4:91882741-91888353:-1	Cluster001
GCC2	1606	ENSOARG00000000336	ENSOART00000000367.1	GRIP and coiled-coil domain containing 2	3:61775662-61808773:1	Cluster001
GCFC2	830	ENSOARG00000001034	ENSOART00000001114.1, XM_004005926, XM_012170683, XM_012170688, XM_012170693, XM_012170696, XM_012170703, XM_012170716	GC-rich sequence DNA-binding factor 2	3:62660754-62705430:-1	Cluster001
GCHFR	75	ENSOARG00000020267	ENSOART00000022069.1	GTP cyclohydrolase I feedback regulator	7:33330468-33333625:1	Cluster001
GCLC	1265	ENSOARG00000007070	ENSOART00000007695.1, XM_012100460, XM_012100461, XM_012100462	glutamate-cysteine ligase, catalytic subunit	20:7137048-7155689:1	Cluster001
GCLM	363	ENSOARG00000017012	ENSOART00000018525.1	glutamate-cysteine ligase modifier subunit	1:70238670-70255870:-1	Cluster001
GCN1L1	255	101117194	XM_012097906	GCN1 general control of amino-acid synthesis 1-like 1 (yeast)	17:62130818-62185548:-1	Cluster001
GCNT1	52	ENSOARG00000008374	ENSOART00000009111.1	glucosaminyl (N-acetyl) transferase 1	2:59764793-59766079:-1	Cluster001
GDAP2	1420	ENSOARG00000020319	ENSOART00000022125.1, ENSOART00000022127.1	ganglioside induced differentiation associated protein 2	1:94437741-94493516:-1	Cluster001
GDI2	1654	ENSOARG00000008098	ENSOART00000008813.1, NM_001161865	GDP dissociation inhibitor 2	13:42047150-42067988:1	Cluster001
GEMIN2	802	ENSOARG00000008466	ENSOART00000009211.1, XM_004017907, XM_012098845	gem (nuclear organelle) associated protein 2	18:48008872-48018688:1	Cluster001
GEMIN5	700	ENSOARG00000010195	ENSOART00000011107.1, XM_004009008, XM_012178843, XM_012178844, XM_012178845, XM_012178846	gem (nuclear organelle) associated protein 5	5:63601785-63637434:-1	Cluster001
GEMIN6	1231	ENSOARG00000008751	ENSOART00000009532.1	gem nuclear organelle associated protein 6	3:85297994-85301484:-1	Cluster001
GEMIN7	466	ENSOARG00000011421	ENSOART00000012414.1	gem nuclear organelle associated protein 7	14:51833454-51833795:1	Cluster001
GEN1	846	ENSOARG00000016702	ENSOART00000018195.1, XM_004005699, XM_012164916, XM_012164921, XM_012164932, XM_012164941, XM_012164949, XM_012164958, XM_012164968, XM_012164974	GEN1 Holliday junction 5 flap endonuclease	3:25744647-25771515:1	Cluster001
GET4	324	ENSOARG00000005892	ENSOART00000006409.1, XM_012104905	golgi to ER traffic protein 4 homolog (S. cerevisiae)	24:41557751-41568181:-1	Cluster001
GFER	1348	ENSOARG00000017165	ENSOART00000018679.1, XM_004020714	growth factor, augmenter of liver regeneration	24:1526265-1528620:1	Cluster001
GFM1	1161	ENSOARG00000002409	ENSOART00000002626.1, XM_012100589, XM_012100596	G elongation factor, mitochondrial 1	1:226938107-226984836:-1	Cluster001
GFM2	1707	ENSOARG00000004491	ENSOART00000004890.1, XM_004016881, XM_012096743, XM_012096744, XM_012096745, XM_012096747, XM_012096748, XM_012096749, XM_012096750, XM_012096751	G elongation factor, mitochondrial 2	16:6802315-6840983:1	Cluster001
GFPT1	1376	ENSOARG00000019823	ENSOART00000021583.1	glutamine--fructose-6-phosphate transaminase 1	3:38829991-38883147:1	Cluster001
GGA2	1334	ENSOARG00000017007	ENSOART00000018526.1, XM_012104273	golgi-associated, gamma adaptin ear containing, ARF binding protein 2	24:21179068-21199362:-1	Cluster001
GGCT	159	101102474	XM_004007929	gamma-glutamylcyclotransferase	4:65758582-65768297:1	Cluster001
GGCX	942	ENSOARG00000020518	ENSOART00000022349.1, NM_001009750, XM_012159346, XM_012159354	gamma-glutamyl carboxylase	3:57240222-57251638:-1	Cluster001
GGH	1193	ENSOARG00000016793	ENSOART00000018287.1, XM_004011699	gamma-glutamyl hydrolase (conjugase, folylpolygammaglutamyl hydrolase)	9:40839942-40871160:-1	Cluster001
GGNBP2	298	ENSOARG00000018350	ENSOART00000019969.1, XM_012185254, XM_012185256, XM_012185257, XM_012185258, XM_012185259, XM_012185260	gametogenetin binding protein 2	11:12467403-12499179:1	Cluster001
GHITM	576	ENSOARG00000010414	ENSOART00000011335.1, XM_004021529, XM_012105430, XM_012105431	growth hormone inducible transmembrane protein	25:38749247-38762806:1	Cluster001
GID4	417	ENSOARG00000001139	ENSOART00000001219.1, XM_012186738	GID complex subunit 4	11:34047242-34061854:-1	Cluster001
GID8	59	ENSOARG00000011816	ENSOART00000012850.1, XM_004014414, XM_012188856	GID complex subunit 8	13:53776092-53783786:-1	Cluster001
GIGYF2	1955	ENSOARG00000019355	ENSOART00000021078.1, XM_004001779, XM_012187373, XM_012187422, XM_012187476, XM_012187548, XM_012187605, XM_012187723, XM_012187776, XM_012187827, XM_012187878, XM_012187914	GRB10 interacting GYF protein 2	1:7898539-8021597:-1	Cluster001
GINM1	447	ENSOARG00000002736	ENSOART00000002959.1, ENSOART00000002960.1, XM_012183333	glycoprotein integral membrane 1	8:73649107-73671815:1	Cluster001
GINS1	433	ENSOARG00000007717	ENSOART00000008400.1, XM_012188797	GINS complex subunit 1 (Psf1 homolog)	13:52918105-52938141:1	Cluster001
GINS3	1073	ENSOARG00000001409	ENSOART00000001511.1, XM_004015039	GINS complex subunit 3 (Psf3 homolog)	14:25620560-25626939:1	Cluster001
GINS4	445	ENSOARG00000002379	ENSOART00000002578.1, XM_004021797, XM_012106002, XM_012106003	GINS complex subunit 4 (Sld5 homolog)	26:34954188-34964180:1	Cluster001
GIT1	522	ENSOARG00000007782	ENSOART00000008475.1, XM_012185414	G protein-coupled receptor kinase interacting ArfGAP 1	11:20456733-20468759:-1	Cluster001
GIT2	1262	ENSOARG00000014274	ENSOART00000015549.1, XM_004017429, XM_004017431, XM_004017432, XM_004017434, XM_012097925, XM_012097926, XM_012097928, XM_012097929, XM_012097930, XM_012097931	G protein-coupled receptor kinase interacting ArfGAP 2	17:62946427-62974950:1	Cluster001
GK5	1775	ENSOARG00000006402	ENSOART00000006967.1, XM_012102128, XM_012102134, XM_012102136	glycerol kinase 5 (putative)	1:244766731-244832202:1	Cluster001
GKAP1	2040	ENSOARG00000008990	ENSOART00000009797.1, XM_004004115, XM_004004116	G kinase anchoring protein 1	2:35706510-35797051:1	Cluster001
GLA	414	ENSOARG00000001647	ENSOART00000001773.1	galactosidase alpha	X:125622070-125631716:-1	Cluster001
GLB1L	276	ENSOARG00000019976	ENSOART00000021748.1, XM_012146585, XM_012146595	galactosidase, beta 1-like	2:220162450-220168865:-1	Cluster001
GLCE	1498	ENSOARG00000018604	ENSOART00000020249.1, XM_004010269	glucuronic acid epimerase	7:15821514-15937427:1	Cluster001
GLE1	2050	ENSOARG00000009976	ENSOART00000010860.1	GLE1 RNA export mediator	3:7719721-7745544:-1	Cluster001
GLMN	1003	ENSOARG00000016209	ENSOART00000017666.1, XM_012176213	glomulin, FKBP associated protein	1:68700326-68746402:-1	Cluster001
GLO1	1806	ENSOARG00000015212	ENSOART00000016554.1	glyoxalase I	20:12545898-12573190:-1	Cluster001
GLRX/100147797	217	100147797	NM_001127288	glutaredoxin (thioltransferase)	5:92469900-92470014:-1	Cluster001
GLRX2	1699	100135692	XM_004013584, XM_012187004, XM_012187005, XM_012187006, XM_012187007	glutaredoxin 2	12:10256208-10275073:1	Cluster001
GLRX3	2007	ENSOARG00000015135	ENSOART00000016473.1, XM_012103153, XM_012103154	glutaredoxin 3	22:48366563-48397794:1	Cluster001
GLT8D1	435	ENSOARG00000002179	ENSOART00000002355.1, XM_004018394	glycosyltransferase 8 domain containing 1	19:48136938-48146768:1	Cluster001
GLUD1	98	ENSOARG00000000769	ENSOART00000000827.1, NM_001278567	glutamate dehydrogenase 1	25:41211524-41249952:-1	Cluster001
GLUL	573	ENSOARG00000018757	ENSOART00000020422.1, ENSOART00000020424.1, XM_004013848	glutamate-ammonia ligase	12:61573892-61583279:-1	Cluster001
GLYR1	90	ENSOARG00000004173	ENSOART00000004547.1, ENSOART00000004548.1, XM_012104070, XM_012104071, XM_012104072, XM_012104073	glyoxylate reductase 1 homolog (Arabidopsis)	24:3909037-3939750:-1	Cluster001
GMCL1	1215	ENSOARG00000019759	ENSOART00000021516.1	germ cell-less 1, spermatogenesis associated [Source:NCBI gene;Acc:513934] (assigned to orthologue: ENSBTAG00000001108)	3:38356530-38410382:-1	Cluster001
GMDS	209	ENSOARG00000002773	ENSOART00000003003.1, XM_012101387, XM_012101388, XM_012101389, XM_012101390, XM_012101391, XM_012101392, XM_012101393, XM_012101394, XM_012101396, XM_012101397	GDP-mannose 4,6-dehydratase	20:50062655-50397696:1	Cluster001
GMFB	973	ENSOARG00000021073	ENSOART00000022959.1, XM_012181683	glia maturation factor, beta	7:63919834-63934789:-1	Cluster001
GMNN	930	ENSOARG00000005900	ENSOART00000006420.1, XM_004019101, XM_012101188, XM_012101189, XM_012101190, XM_012101192	geminin, DNA replication inhibitor	20:31956194-31964539:-1	Cluster001
GMPPA	100	ENSOARG00000020203	ENSOART00000021997.1, XM_012146756	GDP-mannose pyrophosphorylase A	2:220404249-220411624:1	Cluster001
GMPR2	1531	ENSOARG00000019160	ENSOART00000020867.1, XM_004010302, XM_012180941	guanosine monophosphate reductase 2	7:20550052-20556617:-1	Cluster001
GMPS	2176	ENSOARG00000003146	ENSOART00000003419.1, ENSOART00000003422.1, XM_004003228	guanine monphosphate synthase	1:229828161-229902638:-1	Cluster001
GNA11	845	ENSOARG00000013076	ENSOART00000014213.1, XM_012178094	guanine nucleotide binding protein (G protein), alpha 11 (Gq class)	5:18249661-18256038:-1	Cluster001
GNA15	899	ENSOARG00000012997	ENSOART00000014129.1, XM_012179213	guanine nucleotide binding protein (G protein), alpha 15 (Gq class)	5:18215185-18249155:-1	Cluster001
GNAI2	523	ENSOARG00000010164	ENSOART00000011062.1, NM_001162566	guanine nucleotide binding protein (G protein), alpha inhibiting activity polypeptide 2	19:50053963-50072431:-1	Cluster001
GNAI3	811	ENSOARG00000019244	ENSOART00000020957.1	G protein subunit alpha i3	1:85995810-86011841:1	Cluster001
GNAQ	1047	ENSOARG00000012393	ENSOART00000013473.1	G protein subunit alpha q	2:58319311-58656152:1	Cluster001
GNAS	165	ENSOARG00000016562	ENSOART00000018042.1	GNAS complex locus	13:56774752-56830745:-1	Cluster001
GNB2L1	883	100137070	NM_001281479	guanine nucleotide binding protein (G protein), beta polypeptide 2-like 1	5:37887567-37892126:-1	Cluster001
GNB4	2028	ENSOARG00000020697	ENSOART00000022550.1, XM_004003133	guanine nucleotide binding protein (G protein), beta polypeptide 4	1:205841285-205911675:1	Cluster001
GNG11	595	ENSOARG00000001101	ENSOART00000001177.1	G protein subunit gamma 11	4:11124376-11128973:1	Cluster001
GNG12	521	ENSOARG00000011369	ENSOART00000012356.1	G protein subunit gamma 12	1:42955764-42958118:-1	Cluster001
GNGT2	4	ENSOARG00000006275	ENSOART00000006824.1	G protein subunit gamma transducin 2	11:36901329-36901999:1	Cluster001
GNL2	337	ENSOARG00000019788	ENSOART00000021546.1, ENSOART00000021547.1, XM_004001810	guanine nucleotide binding protein-like 2 (nucleolar)	1:12156567-12180859:-1	Cluster001
GNL3	533	ENSOARG00000002470	ENSOART00000002687.1, XM_012099934	guanine nucleotide binding protein-like 3 (nucleolar)	19:48146991-48153552:-1	Cluster001
GNL3L	391	101108370	XM_012107764	guanine nucleotide binding protein-like 3 (nucleolar)-like	X:48263246-48290703:-1	Cluster001
GNPAT	919	ENSOARG00000003238	ENSOART00000003522.1, XM_004021352, XM_012104953	glyceronephosphate O-acyltransferase	25:4045189-4082143:1	Cluster001
GNPDA1	701	ENSOARG00000001722	ENSOART00000001852.1	glucosamine-6-phosphate deaminase 1 [Source:VGNC Symbol;Acc:VGNC:29476] (assigned to orthologue: ENSBTAG00000007865)	5:50450276-50459134:-1	Cluster001
GNPDA2	857	ENSOARG00000015046	ENSOART00000016377.1, ENSOART00000016378.1, XM_012179889, XM_012179890, XM_012179891, XM_012179892	glucosamine-6-phosphate deaminase 2	6:63294645-63323407:-1	Cluster001
GNPNAT1	1960	ENSOARG00000017530	ENSOART00000019081.1, XM_004010216, XM_012180723	glucosamine-phosphate N-acetyltransferase 1	7:11167126-11180198:1	Cluster001
GNS	737	ENSOARG00000003247	ENSOART00000003524.1	glucosamine (N-acetyl)-6-sulfatase	3:154929508-154975699:1	Cluster001
GOLGA1	2162	ENSOARG00000013170	ENSOART00000014322.1, XM_012162984, XM_012162993, XM_012163002	golgin A1	3:10918440-10964062:1	Cluster001
GOLGA3	567	ENSOARG00000009698	ENSOART00000010563.1, XM_012097638	golgin A3	17:44000995-44047059:1	Cluster001
GOLGA4	2086	ENSOARG00000000286	ENSOART00000000317.1, ENSOART00000000320.1, XM_004018223, XM_012099380, XM_012099381, XM_012099382, XM_012099385	golgin A4	19:10765501-10822479:1	Cluster001
GOLGA5	1043	ENSOARG00000013292	ENSOART00000014454.1, XM_012098949	golgin A5	18:56414133-56441903:1	Cluster001
GOLGB1	1221	ENSOARG00000020062	ENSOART00000021843.1, XM_004002962, XM_012095455, XM_012095458, XM_012095461, XM_012095465	golgin B1	1:184432792-184508199:-1	Cluster001
GOLM1	219	ENSOARG00000008790	ENSOART00000009574.1, XM_004004099, XM_012117074, XM_012117083	golgi membrane protein 1	2:33510406-33566583:1	Cluster001
GOLPH3L	293	ENSOARG00000020842	ENSOART00000022706.1, XM_004002460, XM_012180651	golgi phosphoprotein 3-like	1:99545744-99593202:-1	Cluster001
GOLT1B	382	ENSOARG00000020337	ENSOART00000022145.1, XM_004006796	golgi transport 1B	3:193452880-193467591:-1	Cluster001
GOPC	886	ENSOARG00000008696	ENSOART00000009472.1, XM_004011170, XM_004011171	golgi-associated PDZ and coiled-coil motif containing	8:20239519-20284929:1	Cluster001
GORASP1	1134	ENSOARG00000001972	ENSOART00000002126.1, XM_012100327	golgi reassembly stacking protein 1, 65kDa	19:12348544-12357908:-1	Cluster001
GOSR1	1925	ENSOARG00000010931	ENSOART00000011889.1, XM_012185431	golgi SNAP receptor complex member 1	11:21166637-21200317:1	Cluster001
GOSR2	769	ENSOARG00000010725	ENSOART00000011665.1	golgi SNAP receptor complex member 2 [Source:NCBI gene;Acc:506198] (assigned to orthologue: ENSBTAG00000015958)	11:44702089-44722415:-1	Cluster001
GOT2	1010	ENSOARG00000001717	ENSOART00000001848.1	glutamic-oxaloacetic transaminase 2	14:25868550-25890497:-1	Cluster001
GPALPP1	2041	ENSOARG00000007602	ENSOART00000008278.1, XM_012184390	GPALPP motifs containing 1	10:15528568-15560776:1	Cluster001
GPANK1	1019	ENSOARG00000006913	ENSOART00000007515.1	G-patch domain and ankyrin repeats 1	20:26774469-26776120:1	Cluster001
GPATCH11	1996	ENSOARG00000009846	ENSOART00000010716.1	G-patch domain containing 11	3:86879693-86887627:-1	Cluster001
GPATCH2L	830	ENSOARG00000002105	ENSOART00000002272.1, ENSOART00000002275.1, XM_004010805, XM_012182117, XM_012182118, XM_012182119	G patch domain containing 2-like	7:84420637-84469144:1	Cluster001
GPATCH3	86	ENSOARG00000003955	ENSOART00000004302.1, ENSOART00000004304.1, XM_004005088	G patch domain containing 3	2:239185080-239192040:1	Cluster001
GPATCH4	111	ENSOARG00000006123	ENSOART00000006656.1, XM_004002622	G patch domain containing 4	1:105135950-105144165:-1	Cluster001
GPATCH8	727	ENSOARG00000008370	ENSOART00000009114.1, ENSOART00000009117.1, ENSOART00000009120.1, XM_004012987	G patch domain containing 8	11:43610149-43702891:-1	Cluster001
GPBP1	355	ENSOARG00000007251	ENSOART00000007890.1, XM_012096898	GC-rich promoter binding protein 1	16:22079272-22149142:-1	Cluster001
GPBP1L1	1643	ENSOARG00000002014	ENSOART00000002172.1, XM_012127458, XM_012127544, XM_012127625, XM_012127704, XM_012127766	GC-rich promoter binding protein 1-like 1	1:20025698-20083053:-1	Cluster001
GPD1L	1067	ENSOARG00000014973	ENSOART00000016294.1, XM_004018202	glycerol-3-phosphate dehydrogenase 1-like	19:6506868-6563459:1	Cluster001
GPD2	1610	ENSOARG00000007964	ENSOART00000008675.1, XM_004004685, XM_012136887, XM_012136898, XM_012136907, XM_012136917, XM_012136924, XM_012136934, XM_012136943	glycerol-3-phosphate dehydrogenase 2 (mitochondrial)	2:151896951-152011076:-1	Cluster001
GPKOW	378	ENSOARG00000010927	ENSOART00000011886.1, XM_012106722	G patch domain and KOW motifs	X:52727025-52734170:1	Cluster001
GPM6A	27	ENSOARG00000006518	ENSOART00000007083.1, XM_004021679, XM_012105681, XM_012105682	glycoprotein M6A	26:6097721-6215956:-1	Cluster001
GPN1	1668	ENSOARG00000019399	ENSOART00000021126.1	GPN-loop GTPase 1	3:34522700-34548696:1	Cluster001
GPNMB	258	ENSOARG00000012748	ENSOART00000013861.1, XM_004007790	glycoprotein (transmembrane) nmb	4:31828958-31854909:1	Cluster001
GPR108	517	ENSOARG00000005267	ENSOART00000005742.1, XM_012178003	G protein-coupled receptor 108	5:15417417-15425183:1	Cluster001
GPR137B	50	ENSOARG00000003605	ENSOART00000003913.1	G protein-coupled receptor 137B	25:8884880-8939419:1	Cluster001
GPR180	1890	ENSOARG00000000821	ENSOART00000000880.1, XM_012185030	G protein-coupled receptor 180	10:69593417-69621702:1	Cluster001
GPR34	109	ENSOARG00000019345	ENSOART00000021068.1	G protein-coupled receptor 34	X:38780731-38781861:1	Cluster001
GPS1	667	ENSOARG00000017353	ENSOART00000018897.1, XM_004013055, XM_012186400, XM_012186401, XM_012186402	G protein pathway suppressor 1	11:49979002-49983414:-1	Cluster001
GPS2	1021	ENSOARG00000011796	ENSOART00000012827.1, ENSOART00000012831.1, XM_004012644	G protein pathway suppressor 2	11:26650384-26652874:-1	Cluster001
GPSM2	1516	ENSOARG00000018981	ENSOART00000020665.1	G protein signaling modulator 2	1:85404486-85438161:1	Cluster001
GRAMD2B	338	ENSOARG00000018452	ENSOART00000020083.1	GRAM domain containing 2B	5:24862279-24936811:-1	Cluster001
GRAMD4	386	ENSOARG00000019539	ENSOART00000021282.1, XM_012176187	GRAM domain containing 4	3:221040228-221082698:1	Cluster001
GRK4	439	ENSOARG00000014418	ENSOART00000015702.1, XM_012180423	G protein-coupled receptor kinase 4	6:115150957-115203745:-1	Cluster001
GRK6	834	ENSOARG00000005073	ENSOART00000005534.1, XM_012178291, XM_012178292	G protein-coupled receptor kinase 6	5:36398470-36410083:1	Cluster001
GRPEL1	128	ENSOARG00000011559	ENSOART00000012571.1, XM_004010013	GrpE-like 1, mitochondrial (E. coli)	6:112900496-112915131:-1	Cluster001
GRPEL2	179	ENSOARG00000005242	ENSOART00000005710.1, XM_004008955	GrpE-like 2, mitochondrial (E. coli)	5:58255233-58264953:1	Cluster001
GRSF1	1697	ENSOARG00000011898	ENSOART00000012944.1, XM_004009893, XM_012180115	G-rich RNA sequence binding factor 1	6:85836953-85854404:-1	Cluster001
GSDMD	1050	ENSOARG00000000576	ENSOART00000000619.1	gasdermin D	9:14086277-14090320:-1	Cluster001
GSG2	408	105610737	XM_012186646	germ cell associated 2 (haspin)	11:24008187-24011325:1	Cluster001
GSK3B	230	ENSOARG00000019835	ENSOART00000021595.1, ENSOART00000021596.1, NM_001129740, XM_012178649, XM_012179101, XM_012179771, XM_012180332, XM_012181067	glycogen synthase kinase 3 beta	1:182942964-183154951:-1	Cluster001
GSKIP	219	ENSOARG00000016277	ENSOART00000017726.1	GSK3B interacting protein	18:59954672-59958934:1	Cluster001
GSPT1	385	ENSOARG00000007088	ENSOART00000007716.1, ENSOART00000007717.1, XM_004020777	G1 to S phase transition 1	24:10554395-10587548:-1	Cluster001
GSS	330	ENSOARG00000010860	ENSOART00000011812.1	glutathione synthetase	13:63793355-63814415:-1	Cluster001
GTF2A1	670	ENSOARG00000002918	ENSOART00000003163.1, XM_004010827, XM_012182172	general transcription factor IIA, 1, 19/37kDa	7:89482625-89517036:-1	Cluster001
GTF2A2	521	ENSOARG00000020827	ENSOART00000022691.1	general transcription factor IIA subunit 2	7:47639899-47646503:1	Cluster001
GTF2B	1186	ENSOARG00000014979	ENSOART00000016297.1, XM_004002169	general transcription factor IIB	1:65481343-65513040:-1	Cluster001
GTF2F1	1849	ENSOARG00000006051	ENSOART00000006581.1	general transcription factor IIF subunit 1	5:15683837-15689701:1	Cluster001
GTF2F2	1250	ENSOARG00000007610	ENSOART00000008283.1, XM_012184391	general transcription factor IIF, polypeptide 2, 30kDa	10:15658547-15781224:1	Cluster001
GTF2H1	1107	ENSOARG00000009671	ENSOART00000010531.1	general transcription factor IIH subunit 1	21:25669460-25698170:-1	Cluster001
GTF2H3	1144	ENSOARG00000003043	ENSOART00000003296.1, XM_012097692, XM_012097693	general transcription factor IIH, polypeptide 3, 34kDa	17:51619626-51639753:-1	Cluster001
GTF2H4	1402	ENSOARG00000010909	ENSOART00000011866.1, XM_004018967, XM_012100996	general transcription factor IIH, polypeptide 4, 52kDa	20:27223345-27231919:-1	Cluster001
GTF2H5	84	ENSOARG00000004345	ENSOART00000004729.1, XM_012183189, XM_012183191	general transcription factor IIH, polypeptide 5	8:81356254-81368652:1	Cluster001
GTF2I	1504	ENSOARG00000011276	ENSOART00000012270.1, ENSOART00000012271.1, XM_004020957, XM_004020958, XM_004020960, XM_012104454	general transcription factor IIi	24:32698803-32762145:-1	Cluster001
GTF3A	1494	ENSOARG00000012551	ENSOART00000013648.1	general transcription factor IIIA	10:32710674-32721265:-1	Cluster001
GTF3C2	710	ENSOARG00000019264	ENSOART00000020978.1, XM_012166698, XM_012166708	general transcription factor IIIC, polypeptide 2, beta 110kDa	3:34277438-34297183:-1	Cluster001
GTF3C3	1466	ENSOARG00000014975	ENSOART00000016299.1, XM_012141219	general transcription factor IIIC, polypeptide 3, 102kDa	2:198049129-198075761:-1	Cluster001
GTF3C6	133	ENSOARG00000009896	ENSOART00000010770.1, XM_004011201	general transcription factor IIIC, polypeptide 6, alpha 35kDa	8:26484390-26494912:-1	Cluster001
GTPBP10	1867	ENSOARG00000012311	ENSOART00000013389.1, XM_004007969, XM_012176954	GTP-binding protein 10 (putative)	4:74559755-74587724:1	Cluster001
GTPBP3	393	ENSOARG00000016953	ENSOART00000018466.1	GTP binding protein 3, mitochondrial	5:5526442-5529457:-1	Cluster001
GTPBP4	132	ENSOARG00000015047	ENSOART00000016383.1, XM_004014332	GTP binding protein 4	13:45506584-45522433:-1	Cluster001
GTPBP6	354	ENSOARG00000000946	ENSOART00000001015.1, XM_012107966	GTP binding protein 6 (putative)	JH922240.1:18475-25379:1	Cluster001
GTPBP8	1408	ENSOARG00000019364	ENSOART00000021088.1, XM_004002923	GTP-binding protein 8 (putative)	1:176073983-176089563:1	Cluster001
GUF1	1910	ENSOARG00000015231	ENSOART00000016579.1, XM_004009801	GUF1 GTPase homolog (S. cerevisiae)	6:63269694-63292131:1	Cluster001
GUK1	91	ENSOARG00000006259	ENSOART00000006803.1, XM_012179068	guanylate kinase 1	5:2683596-2692364:-1	Cluster001
GXYLT1	2195	ENSOARG00000019820	ENSOART00000021581.1, XM_012174485	glucoside xylosyltransferase 1	3:144615271-144664087:1	Cluster001
GYG1	884	ENSOARG00000005235	ENSOART00000005716.1	glycogenin 1	1:237191642-237232924:-1	Cluster001
H2AFX	750	ENSOARG00000017039	ENSOART00000018551.1	H2A histone family member X	15:29162108-29162539:-1	Cluster001
H2AFY	535	ENSOARG00000014677	ENSOART00000015977.1	H2A histone family member Y	5:44162523-44232880:-1	Cluster001
H2AFZ	532	ENSOARG00000013955	ENSOART00000015195.1, NM_001009270	histone H2A.Z	6:24826236-24828515:1	Cluster001
H4	1270	ENSOARG00000020085	ENSOART00000021866.1	germinal histone H4-like [Source:NCBI gene;Acc:530773] (assigned to orthologue: ENSBTAG00000053034)	20:30841197-30841523:-1	Cluster001
HACD1	844	ENSOARG00000011587	ENSOART00000012599.1, NM_001009443	3-hydroxyacyl-CoA dehydratase 1	13:31153733-31163353:-1	Cluster001
HACD3	1000	ENSOARG00000017961	ENSOART00000019550.1, XM_012180772, XM_012180773	3-hydroxyacyl-CoA dehydratase 3	7:12218011-12253479:1	Cluster001
HADH	667	ENSOARG00000008236	ENSOART00000008964.1	hydroxyacyl-CoA dehydrogenase	6:17327261-17370182:-1	Cluster001
HADHB	1044	ENSOARG00000018680	ENSOART00000020334.1, XM_012166091, XM_012166097, XM_012166111	hydroxyacyl-CoA dehydrogenase/3-ketoacyl-CoA thiolase/enoyl-CoA hydratase (trifunctional protein), beta subunit	3:33338830-33363818:1	Cluster001
HAGH	287	ENSOARG00000016597	ENSOART00000018081.1, XM_004020708, XM_012103953, XM_012103954	hydroxyacylglutathione hydrolase	24:1367763-1379443:-1	Cluster001
HAGHL	835	ENSOARG00000013741	ENSOART00000014954.1, ENSOART00000014955.1, XM_004020702, XM_012103931, XM_012103932, XM_012103933, XM_012103934	hydroxyacylglutathione hydrolase-like	24:573253-576097:1	Cluster001
HARS2	1958	ENSOARG00000018565	ENSOART00000020210.1, XM_004008878, XM_012178627	histidyl-tRNA synthetase 2, mitochondrial	5:49203991-49208946:1	Cluster001
HAS1	379	ENSOARG00000014933	ENSOART00000016255.1, XM_012094693	hyaluronan synthase 1	14:56582467-56588719:-1	Cluster001
HAT1	1404	ENSOARG00000001763	ENSOART00000001896.1, XM_004004594	histone acetyltransferase 1	2:136696733-136736525:-1	Cluster001
HAUS1	1273	ENSOARG00000002975	ENSOART00000003229.1, XM_004020522, XM_012103635, XM_012103636	HAUS augmin-like complex, subunit 1	23:46084291-46097541:1	Cluster001
HAUS2	622	ENSOARG00000020540	ENSOART00000022375.1	HAUS augmin like complex subunit 2	7:34910992-34921284:1	Cluster001
HAUS3	1114	ENSOARG00000015302	ENSOART00000016650.1, XM_004023443	HAUS augmin-like complex, subunit 3	6:115768897-115781913:1	Cluster001
HAUS4	1266	101102395	XM_004010339, XM_012180985, XM_012180986, XM_012180987, XM_012180988, XM_012180989, XM_012180990, XM_012180992	HAUS augmin-like complex, subunit 4	7:21510264-21520519:1	Cluster001
HAUS6	1774	ENSOARG00000014181	ENSOART00000015450.1, XM_012126676, XM_012126684, XM_012126688	HAUS augmin-like complex, subunit 6	2:87049653-87089888:-1	Cluster001
HAUS7	176	ENSOARG00000007682	ENSOART00000008362.1, XM_012107803	HAUS augmin-like complex, subunit 7	X:77914579-77939906:1	Cluster001
HAUS8	74	ENSOARG00000018156	ENSOART00000019761.1	HAUS augmin like complex subunit 8	5:5727425-5754306:1	Cluster001
HAX1	488	ENSOARG00000002271	ENSOART00000002457.1, XM_012182296	HCLS1 associated protein X-1	1:103131360-103134222:1	Cluster001
HBP1	1454	ENSOARG00000005055	ENSOART00000005504.1, ENSOART00000005507.1, XM_004007846, XM_012176711	HMG-box transcription factor 1	4:48287806-48317508:1	Cluster001
HBS1L/ENSOARG00000014798	1658	ENSOARG00000014798	ENSOART00000016114.1, ENSOART00000016115.1, XM_004011357, XM_012182940	HBS1-like translational GTPase	8:60083909-60109304:-1	Cluster001
HCFC2	758	ENSOARG00000016730	ENSOART00000018221.1, XM_012176091	host cell factor C2	3:172782837-172834488:1	Cluster001
[truncated: 7,306 more rows]
[truncated: 2 more columns]
