# Supplementary material for: Species-Specificity of Transcriptional Regulation and the Response to Lipopolysaccharide in Mammalian Macrophages
Source: Front Cell Dev Biol. 2020 Jul 21;8:661. doi: 10.3389/fcell.2020.00661 (PMC7386301; doi:10.3389/fcell.2020.00661)
Supplement: Supplementary file 9 [file Table_7.xlsx]

## Sheet: Supplementary Table S7
Supplementary Table S7. Expression of lncRNAs in sheep BMDM after LPS stimulation.
Gene name	Location (chr:start-end:strand)	0 hr						7 hr						Average		Fold change = log2(TPM 7hr +1 / TPM 0hr +1)
		BMDM LPS time course 0 hrs (adult female 1)	BMDM LPS time course 0 hrs (adult female 2)	BMDM LPS time course 0 hrs (adult female 3)	BMDM LPS time course 0 hrs (adult male 1)	BMDM LPS time course 0 hrs (adult male 2)	BMDM LPS time course 0 hrs (adult male 3)	BMDM LPS time course 7 hrs (adult female 1)	BMDM LPS time course 7 hrs (adult female 2)	BMDM LPS time course 7 hrs (adult female 3)	BMDM LPS time course 7 hrs (adult male 1)	BMDM LPS time course 7 hrs (adult male 2)	BMDM LPS time course 7 hrs (adult male 3)	0 hr	7 hr
MSTRG.13827	11:13875682-13959196:-1	164.144	161.39	255.727	102.124	121.355	231.63	884.663	994.046	2531.25	3821.75	2232.86	5470.38	172.728	2655.82	3.9348
MSTRG.47936	2:233294019-233294694:.	2.787	3.622	21.709	9.265	1.43	19.644	99.142	61.115	146.369	112.116	69.885	156.304	9.74283	107.488	3.3361
MSTRG.36731	18:64641285-64642220:.	1.029	1.116	7.524	2.086	0.678	5.529	33.135	19.644	44.744	40.29	22.072	51.246	2.99367	35.1885	3.17975
MSTRG.84766	6:97960217-97962239:.	0.204	0.26	0.144	1.259	0.335	0.489	3.647	4.287	2.628	11.95	14.369	15.842	0.4485	8.78717	2.75633
MSTRG.68412	3:154073198-154080522:+1	4.482	14.871	4.936	22.595	5.185	33.768	28.42	35.675	11.45	244.917	31.908	230.552	14.3062	97.1537	2.68093
MSTRG.3994	1:102617737-102618295:.	3.823	5.397	14.514	6.815	4.529	10.633	51.21	30.772	68.046	60.34	34.556	74.616	7.6185	53.2567	2.65429
MSTRG.23346	14:24801380-24802900:.	0.366	0.867	0.445	0.082	0.105	0.257	12.084	8.493	1.46	5.375	2.795	9.598	0.353667	6.63417	2.4956
MSTRG.3244	1:86374394-86379789:-1	3.428	3.345	2.054	0.946	2.065	0.772	4.711	17.847	25.694	20.475	10.567	2.641	2.10167	13.6558	2.24036
MSTRG.17761	12:39243519-39246984:-1	2.464	3.421	4.195	3.026	2.382	4.088	22.974	8.066	12.964	12.366	28.448	29.747	3.26267	19.0942	2.23695
MSTRG.87822	7:57620747-57635625:-1	0	1.39	1.994	3.047	0	2.29	3.028	1.773	13.792	21.879	4.083	17.829	1.4535	10.3973	2.21578
MSTRG.39267	2:8800598-8835052:-1	14.506	10.165	11.295	16.337	14.867	14.541	34.667	58.975	62.612	71.731	61.86	87.541	13.6185	62.8977	2.12797
MSTRG.28167	15:61701812-61702599:-1	0.162	0.312	21.684	0.254	0.196	0.246	0.333	0.388	118.406	0.273	0.296	0.184	3.809	19.98	2.12521
MSTRG.78918	5:62813076-62813346:+1	0.207	0.586	0.787	0.426	0	0.56	4.494	2.991	3.728	4.871	4.985	7.053	0.427667	4.687	1.99401
MSTRG.295|from_goat	1:175728591-175729117	0.46	0.665	1.023	0.29	0.563	0.375	1.669	3.947	7.254	3.787	5.287	7.365	0.562667	4.88483	1.91299
XLOC_022500|from_cattle	2:156950495-156951468	0.225	0.416	0.326	0.321	0.258	0.518	1.806	1.453	2.299	6.017	5.238	6.674	0.344	3.9145	1.87051
MSTRG.17442	12:28496739-28497409:.	0.879	1.239	1.4	1.245	1.778	1.662	8.097	2.246	3.379	5.024	8.699	16.192	1.36717	7.27283	1.80522
MSTRG.86339	7:23798191-23811035:-1	70.055	148.797	127.777	90.546	86.603	82.37	199.395	322.031	373.554	464.008	378.08	357.185	101.025	349.042	1.77861
MSTRG.774	1:18867066-18868564:-1	16.927	28.903	19.867	18.497	14.537	22.778	54.616	90.407	66.641	46.768	53.041	119.91	20.2515	71.8972	1.7783
MSTRG.19138	12:75492116-75540873:+1	0.168	0.103	0.184	0.071	0.116	0.123	4.652	1.187	1.986	1.921	4.802	1.372	0.1275	2.65333	1.69609
MSTRG.21927	13:74796972-74797355:+1	0.237	0.533	0.543	0	0.565	0	1.505	6.628	5.668	1.48	2.528	0.796	0.313	3.10083	1.64305
MSTRG.97579	JH921726.1:2895-3949:.	1.505	1.935	2.207	1.957	1.79	3	10.513	4.233	2.985	6.057	9.822	17.395	2.06567	8.50083	1.63185
MSTRG.13833	11:13959372-13960549:+1	1.902	2.161	3.354	1.565	2.191	3.38	4.531	4.011	9.522	11.792	7.256	19.519	2.4255	9.4385	1.60753
MSTRG.30780	16:50719310-50720793:+1	31.154	134.585	1.157	30.354	5.195	11.965	125.018	297.709	33.295	55.652	71.029	69.207	35.735	108.652	1.5777
MSTRG.31735	17:4538033-4544354:+1	0.064	0.953	0.363	0.157	0.228	0.589	0.407	2.641	0.874	3.056	1.981	9.895	0.392333	3.14233	1.57294
MSTRG.72408	4:26541062-26541649:.	0.746	1.063	1.164	0.816	1.139	1.357	5.816	2.133	3.141	4.012	7.209	8.073	1.0475	5.064	1.56641
MSTRG.48080	2:237299706-237300946:.	0.711	0.98	3.543	1.281	0.705	2.869	6.788	4.718	9.215	6.564	4.325	9.547	1.6815	6.8595	1.5514
MSTRG.6939	1:180218513-180221361:-1	0.357	0.505	0.41	0.5	0.465	0.622	0.934	2.11	1.335	4.351	2.951	7.657	0.4765	3.223	1.51609
MSTRG.18466	12:60274499-60275665:.	7.641	10.957	12.796	10.223	8.773	12.4	27.812	32.561	27.461	21.09	31.682	32.581	10.465	28.8645	1.3812
MSTRG.51768	21:25755780-25773123:+1	104.695	78.811	85.297	54.293	64.549	118.348	259.822	155.639	164.317	202.912	177.621	353.551	84.3322	218.977	1.36619
MSTRG.101009	X:5910849-5911529:.	2.341	2.996	2.862	2.259	2.824	3.023	8.109	6.641	6.45	6.025	9.017	14.978	2.7175	8.53667	1.35915
MSTRG.50841	21:1427301-1428998:.	0.269	0.404	0.274	0.366	0.328	0.332	0.919	1.15	1.326	3.998	2.751	4.241	0.328833	2.3975	1.35431
MSTRG.41802	2:64736485-64737389:.	1.469	1.535	1.509	1.248	1.594	1.649	2.769	2.653	3.447	7.824	5.886	9.722	1.50067	5.3835	1.35203
XLOC_031700|from_cattle	22:10787526-10787890	1.404	0.815	1.202	0.692	1.045	0.82	7.471	1.754	1.47	1.296	2.3	10.263	0.996333	4.09233	1.35097
MSTRG.86839	7:32243598-32244746:-1	0	0	0.041	0	0	0.039	3.22	0.267	0.763	0.219	2.082	2.865	0.0133333	1.56933	1.34229
MSTRG.85467	7:393970-396050:-1	0.601	1.127	1.03	0.633	0.45	0.857	2.605	3.711	2.959	2.998	5.668	2.814	0.783	3.45917	1.32247
MSTRG.30986	16:56828861-56845762:-1	2.769	3.088	3.561	3.012	3.245	4.532	9.291	7.04	10.076	10.2	8.565	13.685	3.36783	9.8095	1.30731
MSTRG.64698	3:50356823-50359195:-1	4.744	5.707	6.24	7.816	6.002	6.829	11.617	11.942	14.139	21.987	17.405	24.13	6.223	16.87	1.30687
MSTRG.49032	20:9492530-9494368:-1	6.765	7.208	5.985	6.218	5.801	5.73	14.54	21.175	16.002	14.752	17.008	18.345	6.2845	16.9703	1.30272
MSTRG.3625	1:94802385-94803158:.	3.105	5.718	7.478	6.491	4.517	9.159	10.303	12.338	18.549	24.11	12.229	21.075	6.078	16.434	1.30049
MSTRG.96625	AMGL01123619.1:1-1283:.	0.362	1.179	1.421	0.891	0.536	0.79	1.91	3.278	3.662	4.405	3.692	4.258	0.863167	3.53417	1.28308
MSTRG.15628	11:52817928-52822867:-1	0.697	0.89	0.749	0.584	0.588	0.547	4.205	2.247	1.788	1.488	3.759	4.901	0.675833	3.06467	1.27826
XLOC_024118|from_cattle	16:36568098-36569163	0.087	0.037	0.026	0.03	0.078	0.138	0.046	0.275	0.059	1.245	3.827	4.059	0.066	1.58517	1.27805
MSTRG.36440	18:59256936-59270334:-1	2.074	2.514	2.998	2.123	2.13	2.654	7.872	4.231	6.209	6.305	9.108	9.916	2.4155	7.2735	1.2764
MSTRG.100569	JH924530.1:1-2077:+1	4.78	4.898	3.557	5.924	4.725	9.104	16.33	10.011	3.886	13.828	15.714	28.192	5.498	14.6602	1.26903
MSTRG.81085	5:107489178-107490429:.	0.902	0.82	0.797	1.142	0.568	0.993	4.027	1.868	2	3.345	3.944	4.536	0.870333	3.28667	1.19656
MSTRG.98678	JH922479.1:1-2470:-1	0.32	0.722	0.652	1.885	0.556	1.385	2.496	4.902	2.186	3.652	2.586	3.444	0.92	3.211	1.13306
MSTRG.12836	10:69971283-69973314:+1	0.902	1.61	1.968	2.693	1.944	3.238	3.863	3.86	3.573	4.352	7.99	10.158	2.05917	5.63267	1.11645
MSTRG.38419	19:48412207-48412716:.	0.547	1.419	1.436	0.867	0.758	0.451	2.303	2.625	3.807	2.813	4.582	2.641	0.913	3.1285	1.10978
MSTRG.19218	12:77801395-77802289:+1	14.5	24.669	26.89	10.757	12.43	13.585	35.257	41.669	51.928	31.108	36.62	31.494	17.1385	38.0127	1.10489
MSTRG.62223	26:33785259-33785823:+1	0.073	0.278	0.428	0.261	1.06	0.026	1.012	2.024	1.644	0.723	5.359	0.325	0.354333	1.84783	1.07228
MSTRG.14231	11:23890354-23892724:-1	0.916	1.895	1.716	1.072	0.714	1.272	3.086	5.637	5.028	3.668	3.406	1.452	1.26417	3.71283	1.05761
MSTRG.84079	6:78824262-78829170:.	7.859	8.316	8.488	8	7.449	7.552	8.734	10.729	17.273	23.041	19.192	26.507	7.944	17.5793	1.05471
MSTRG.104975	X:107146627-107147375:.	0.26	0.236	0.286	0.329	0.347	0.351	1.27	0.837	0.836	1.897	0.975	4.057	0.3015	1.64533	1.02327
MSTRG.65851	3:79114025-79114577:.	27.973	26.862	30.132	20.921	35.233	22.285	65.697	39.89	51.561	43.312	64.819	68.332	27.2343	55.6018	1.0034
MSTRG.67461	3:125828043-125829053:.	3.167	5.082	5.391	4.966	3.449	5.073	6.652	10.196	14.635	15.567	6.196	7.032	4.52133	10.0463	1.00048
MSTRG.21901	13:74781810-74783199:+1	0.067	0.1	0.054	0.067	0.063	0.094	0.608	2.638	1.526	0.537	1.29	0.164	0.0741667	1.12717	0.985715
MSTRG.65997	3:81662872-81677367:+1	1.318	2.147	1.683	1.656	1.209	1.675	3.893	6.96	4.553	3.474	3.665	2.193	1.61467	4.123	0.970362
MSTRG.8226	1:220552351-220556961:+1	1.949	2.749	5.246	8.158	3.457	4.579	6.852	9.835	6.626	12.616	9.549	11.243	4.35633	9.4535	0.964668
MSTRG.85607	7:3981341-3982067:.	0.252	0.212	0.222	0.069	0.096	0.142	0.927	0.566	0.847	0.962	1.658	2.646	0.1655	1.26767	0.96026
MSTRG.57502	24:2462529-2489400:+1	0.41	1.427	0.796	2.966	0.932	2.493	2.875	6.37	2.74	5.353	2.449	3.434	1.504	3.87017	0.959737
XLOC_011865|from_cattle	9:36088462-36089049	0.127	0.171	0.218	0.144	0.06	0.27	1.201	0.595	0.621	1.855	1.011	2.211	0.165	1.249	0.948954
MSTRG.7055	1:183627439-183631307:+1	3.432	5.854	5.475	5.826	4.073	5.703	7.353	11.512	13.378	14.492	7.437	9.92	5.0605	10.682	0.946779
MSTRG.34868	18:24248126-24250743:+1	3.211	3.307	3.377	2.434	4.76	3.984	10.125	4.915	2.85	2.907	7.415	17.94	3.51217	7.692	0.945868
XLOC_014252|from_cattle	15:63966782-63969540	1.208	1.494	1.636	0.967	1.481	1.228	4.102	2.627	3.796	2.034	3.886	4.477	1.33567	3.487	0.941917
XLOC_041664|from_cattle	3:136500976-136501765	0.75	1.617	1.138	1.124	0.896	0.87	1.968	3.198	3.143	5.197	2.207	2.075	1.06583	2.96467	0.940476
MSTRG.100303	JH924032.1:2908-4531:.	1.554	2.878	2.197	1.913	2.136	1.44	2.141	3.962	4.763	7.504	5.429	4.896	2.01967	4.7825	0.937304
MSTRG.53835	22:22405444-22406305:+1	1.906	1.647	2.296	2.486	1.496	1.533	4.046	3.569	3.565	5.635	3	7.248	1.894	4.5105	0.929118
MSTRG.51772	21:25789449-25827452:-1	0.069	0	0.08	0.105	0.116	0.391	0.704	0.413	0.585	1.514	1.728	1.862	0.126833	1.13433	0.921511
MSTRG.55658	23:14449593-14454154:+1	4.077	2.903	5.954	6.521	4.3	6.424	5.225	3.46	7.524	21.526	5.907	18.337	5.02983	10.3298	0.909937
MSTRG.4438	1:109526846-109556880:-1	2.214	2.134	2.078	1.238	2.703	1.962	4.574	3.686	4.297	4.738	4.973	6.032	2.05483	4.71667	0.90408
MSTRG.99695	JH923218.1:527-2205:.	0.276	0.833	0.567	1.665	0.531	1.418	2.042	4.027	1.861	3.076	1.674	2.39	0.881667	2.51167	0.900145
MSTRG.69310	3:176053241-176054036:+1	33.279	34.447	28.8	61.837	25.522	26.892	41.702	49.595	57.09	162.134	51.2	34.349	35.1295	66.0117	0.891235
MSTRG.78186	5:41762805-41763739:.	0.444	0.482	0.587	0.338	0.523	0.286	1.748	0.623	1.222	1.293	1.735	3.354	0.443333	1.6625	0.883377
MSTRG.97994	JH922005.1:1-877:.	1.827	1.651	5.737	5.818	10.867	5.586	7.118	3.766	8.028	10.008	18.66	14.795	5.24767	10.3958	0.867117
MSTRG.54307	22:29136114-29136478:-1	5.876	5.967	9.086	6.052	8.015	5.657	8.165	5.6	7.373	13.352	13.595	30.862	6.7755	13.1578	0.864593
MSTRG.82530	6:36358379-36359694:.	1.117	1.695	1.806	2.603	1.616	1.972	2.74	2.209	3.479	5.698	4.285	6.148	1.8015	4.09317	0.862363
MSTRG.16912	12:15327934-15329138:.	6.539	6.166	7.201	5.737	6.147	7.175	6.844	8.823	14.075	19.036	13.847	13.099	6.49417	12.6207	0.861957
MSTRG.98496	JH922375.1:1644-2175:.	2.133	2.571	3.102	2.207	2.662	3.878	4.446	5.369	5.241	6.307	6.376	6.727	2.75883	5.74433	0.843391
MSTRG.95190	9:68194581-68195331:.	53.679	64.6	68.892	70.639	43.193	49.589	123.061	107.225	112.144	105.119	95.598	89.306	58.432	105.409	0.840306
MSTRG.75992	5:4584141-4585058:.	0.814	1.383	1.524	0.844	0.541	0.488	1.424	3.033	3.33	2.769	2.501	1.701	0.932333	2.45967	0.840289
MSTRG.2437	1:65743797-65744473:.	0.155	0.108	0.021	0	0.031	0.061	1.748	0.248	0.193	0.168	0.272	2.78	0.0626667	0.9015	0.839449
MSTRG.29518	16:12423121-12424035:+1	0.095	0.148	0.158	0.128	0.038	0.203	0.55	0.529	0.941	1.942	0.734	1.38	0.128333	1.01267	0.834915
MSTRG.76396	5:12432279-12434654:+1	4.859	5.664	5.091	4.893	6.86	5.525	7.853	12.6	11.963	9.05	13.432	8.331	5.482	10.5382	0.831903
MSTRG.22024	13:77812638-77816631:-1	0.847	1.429	1.17	0.634	0.562	0.744	2.578	3.558	3.678	1.455	2.054	0.942	0.897667	2.3775	0.831729
MSTRG.11344	10:32371093-32371638:.	10.772	12.635	15.305	13.453	11.019	12.582	19.512	21.37	24.76	22.605	27.717	23.328	12.6277	23.2153	0.829382
MSTRG.8512	1:228994044-229026367:+1	4.606	5.427	6.899	11.11	6.171	10.11	15.062	9.049	11.973	11.024	15.483	20.634	7.38717	13.8708	0.82623
XLOC_010028|from_cattle	13:31456942-31457584	0.15	0.168	0.162	0.03	0.204	0.091	0.388	1.33	0.889	1.877	0.725	0.306	0.134167	0.919167	0.758847
MSTRG.97237	AMGL01128851.1:1141-2073:.	6.887	7.896	9.746	11.346	7.766	9.273	13.788	13.243	16.767	16.3	18.337	15.231	8.819	15.611	0.758491
MSTRG.57287	23:61536851-61538782:.	22.092	30.531	19.627	36.054	17.743	18.672	26.91	39.411	35.423	88.382	34.059	24.577	24.1198	41.4603	0.757289
MSTRG.48138	2:238581820-238584474:.	2.122	2.248	1.65	0.943	1.567	1.185	3.37	3.78	3.094	2.948	3.704	3.634	1.61917	3.42167	0.755482
MSTRG.58670	24:37233586-37234249:.	0.606	1.251	1.124	1.423	0.576	0.972	2.618	1.862	3.474	2.292	1.65	2.26	0.992	2.35933	0.753957
MSTRG.35520	18:38261383-38261902:.	1.822	1.607	1.829	1.886	1.363	1.191	4.132	3.071	3.388	3.322	3.893	2.637	1.61633	3.40717	0.752305
MSTRG.41896	2:66869750-66870374:.	12.46	16.861	18.097	20.53	15.098	18.339	25.014	22.031	20.396	24.461	32.059	50.848	16.8975	29.1348	0.751674
MSTRG.71280	3:223594243-223596496:.	1.99	0.905	1.096	1.037	1.346	0.91	2.423	1.689	3.178	2.689	2.705	3.653	1.214	2.72283	0.749746
MSTRG.21902|from_goat	19:47716985-47719421	3.451	3.209	3.12	1.747	2.729	2.073	7.496	4.607	4.529	4.043	5.548	5.315	2.7215	5.25633	0.749433
MSTRG.16615	12:9891667-9892261:.	1.827	1.595	2.819	2.113	1.752	2.522	3.415	2.615	3.749	3.461	3.086	8.972	2.10467	4.21633	0.748598
MSTRG.62926	3:4992340-4992866:.	3.317	4.63	5.105	2.716	3.821	3.083	4.857	8.704	6.773	8.027	7.025	6.68	3.77867	7.011	0.745374
MSTRG.18032	12:45589850-45590589:+1	3.887	6.137	5.91	4.1	5.523	4.763	6.792	9.486	9.965	8.981	10.435	8.978	5.05333	9.10617	0.739434
MSTRG.73213	4:43655771-43656152:+1	0.675	0.699	0.673	0.466	0.906	0.726	1.071	1.576	1.019	3.267	1.355	2.632	0.690833	1.82	0.737961
MSTRG.26332	15:18497214-18497991:.	2.716	4.554	4.341	6.636	3.117	4.959	7.734	8.731	8.359	8.016	8.343	6.278	4.38717	7.91017	0.725926
MSTRG.68142	3:143661174-143666264:-1	0	0.465	0	0.775	0.429	0	2.213	0	1.625	1.27	0.396	1.115	0.278167	1.10317	0.718487
MSTRG.92273	8:79895885-79901898:+1	0.554	0.659	2.418	2.066	1.841	2.29	0.921	1.234	6.267	6.171	2.623	2.761	1.638	3.3295	0.714756
MSTRG.50585	20:47275364-47276943:+1	62.89	78.999	83.972	86.422	67.932	80.712	103.761	126.33	157.03	155.565	93.018	121.844	76.8212	126.258	0.709522
MSTRG.37950	19:31537370-31540260:+1	0.495	0.302	0.072	0.089	0.297	0.249	1.173	1.289	1.296	0.49	1.488	0.409	0.250667	1.02417	0.694631
MSTRG.4425	1:109358692-109372962:+1	0.474	0.58	1.142	0.673	0.545	1.081	1.78	1.368	2.297	1.917	1.211	2.411	0.749167	1.83067	0.694474
MSTRG.5392|from_goat	3:142729088-142730951	1.246	2.556	1.881	1.495	1.535	1.369	2.555	4.497	2.963	2.914	4.086	2.839	1.68033	3.309	0.684941
MSTRG.39850	2:19541064-19541760:.	4.841	5.639	6.427	5.3	7.593	5.844	12.969	7.535	5.018	5.542	10.297	19.34	5.94067	10.1168	0.6796
MSTRG.47952	2:233767151-233774156:-1	0.156	0.186	0.118	0.14	0.127	0.217	0.656	0.749	0.683	0.932	0.882	1.215	0.157333	0.852833	0.678929
MSTRG.29481	16:11939264-11941872:-1	0	0	0	0	0	0	0.467	0.324	0.314	0.462	0.83	1.146	0	0.5905	0.66948
MSTRG.86375	7:24163285-24163935:.	9.264	10.57	11.62	10.741	14.928	10.599	23.915	13.117	10.623	8.981	21.451	32.937	11.287	18.504	0.666637
MSTRG.91864	8:63308728-63311705:+1	3.395	5.527	3.448	4.796	4.445	6.794	8.886	6.895	6.077	7.74	8.532	10.427	4.73417	8.09283	0.665146
MSTRG.74282	4:76673842-76677147:+1	6.637	8.382	10.84	8.368	7.522	9.125	9.358	15.29	16.131	12.334	23.131	7.7	8.479	13.9907	0.661258
MSTRG.78914	5:62798682-62800515:.	0.025	0.082	0.028	0.045	0.029	0.055	0.537	0.416	0.584	0.701	0.792	0.873	0.044	0.6505	0.660781
MSTRG.25481	14:59782676-59902879:+1	11.037	18.502	20.659	28.386	10.139	18.721	18.575	28.896	29.271	35.874	30.98	28.713	17.9073	28.7182	0.652399
MSTRG.20807	13:47057831-47058340:.	5.744	4.266	4.555	3.493	4.644	3.003	7.786	5.216	6.51	5.266	10.605	8.332	4.28417	7.28583	0.648971
MSTRG.54190	22:28220381-28220890:.	1.703	2.401	1.35	1.795	2.296	1.368	2.325	4.883	1.168	2.387	4.054	5.499	1.81883	3.386	0.637808
MSTRG.69442	3:178539333-178540157:.	1.136	1.135	0.701	1.044	1.209	1.148	1.892	3.36	1.032	2.55	1.555	2.798	1.06217	2.19783	0.632934
MSTRG.9482	1:256148037-256149229:-1	50.339	57.526	69.179	65.603	58.611	63.708	85.621	78.972	82.662	82.362	124.072	113.232	60.8277	94.4868	0.627049
MSTRG.13619	11:8106786-8107628:+1	4.935	5.917	9.53	8.363	8.403	8.592	7.024	6.233	8.793	12.07	15.806	23.952	7.62333	12.313	0.626518
MSTRG.58716	24:37678007-37683113:+1	0.469	0.639	0.626	0.786	0.625	0.864	1.198	1.315	1.24	2.169	1.3	2.161	0.668167	1.56383	0.620039
MSTRG.97918	JH921945.1:1-561:.	0.882	1.079	1.309	0.737	0.76	1.084	2.249	1.447	1.72	2.145	1.958	2.683	0.975167	2.03367	0.619088
MSTRG.87383	7:42249077-42249896:.	20.748	31.331	37.031	30.095	24.217	26.266	35.22	46.145	52.043	41.364	53.453	35.266	28.2813	43.9152	0.617221
MSTRG.65432	3:70399028-70399786:+1	4.394	6.91	7.251	13.856	7.533	18.181	15.065	19.316	13.788	11.071	19.641	13.179	9.6875	15.3433	0.612778
MSTRG.99051	JH922738.1:11-1400:.	0.572	0.582	0.42	0.307	0.283	0.556	1.21	0.963	0.772	0.775	0.925	2.587	0.453333	1.20533	0.601631
MSTRG.33514	17:54715148-54716205:.	0.836	0.911	0.556	0.439	0.514	0.565	2.856	3.605	0.735	0.606	0.463	0.592	0.636833	1.47617	0.597201
MSTRG.84224	6:83830839-83833462:+1	0.338	0.664	0.375	0.477	0.546	0.6	1.191	1.254	1.059	0.666	1.884	1.534	0.5	1.26467	0.594336
MSTRG.45081	2:147187163-147187831:.	0.747	0.55	0.684	0.666	0.714	0.813	1.073	0.741	0.934	2.134	1.81	2.639	0.695667	1.55517	0.591565
MSTRG.8610	1:232641545-232690105:-1	13.475	13.73	15.457	23	18.108	22.543	34.303	15.388	13.367	24.512	25.178	50.401	17.7188	27.1915	0.59077
MSTRG.34472	18:12249050-12249844:.	0.881	1.058	1.34	1.127	1.11	1.001	2.271	1.951	1.531	1.822	2.053	3.222	1.08617	2.14167	0.590676
MSTRG.7838	1:207499879-207500792:+1	1.501	1.342	1.431	1.325	1.16	1.581	2.325	1.99	1.952	2.187	3.14	3.885	1.39	2.57983	0.582882
MSTRG.97383	JH921570.1:4759-5426:+1	0.032	0	0.018	0.132	0	0.242	0.139	0.266	0.738	1.804	0.067	0.566	0.0706667	0.596667	0.576554
MSTRG.95003	9:62969000-62969543:.	0.842	0.885	0.619	0.654	0.824	0.917	1.97	0.881	2.504	2.188	1.419	1.042	0.790167	1.66733	0.575304
MSTRG.43012	2:95169639-95183644:+1	9.937	8.33	10.165	11.324	8.248	12.113	20.392	10.401	12.989	15.184	14.107	19.207	10.0195	15.38	0.571877
MSTRG.3264	1:86949344-86950494:.	1.01	1.437	1.488	1.227	1.576	1.428	2.122	2.621	2.695	2.739	2.126	2.747	1.361	2.50833	0.571388
MSTRG.93825	9:30923398-30930916:-1	0.024	0.027	0.147	0.129	0.058	0.296	0.051	0.217	1.892	0.268	0.222	1.254	0.1135	0.650667	0.567947
MSTRG.1810	1:51238574-51239046:+1	17.647	16.999	17.064	21.194	19.22	22.47	16.847	25.632	22.762	51.226	21.468	34.794	19.099	28.7882	0.567616
MSTRG.31038	16:58889879-58890909:.	0.349	0.216	0.288	0.293	0.237	0.233	1.108	1.059	0.409	0.127	1.715	0.846	0.269333	0.877333	0.564614
MSTRG.57763	24:9907122-9907953:.	0.023	0.068	0.026	0.05	0.029	0.013	0.252	0.305	0.545	0.624	0.498	0.911	0.0348333	0.5225	0.557044
MSTRG.15370	11:46758706-46759868:.	2.12	1.036	3.193	1.402	1.36	1.464	4.829	2.144	2.593	1.993	2.757	4.059	1.7625	3.0625	0.556393
MSTRG.99670	JH923192.1:1896-2863:.	0.537	0.834	0.978	0.931	0.717	0.81	1.6	1.475	1.101	1.375	2.086	2.255	0.801167	1.64867	0.556335
MSTRG.103017	X:60749656-60750524:.	0.71	1.036	1.572	1.488	0.767	1.344	2.247	1.677	1.782	1.897	2.627	2.705	1.15283	2.15583	0.551784
MSTRG.21666	13:67761366-67764281:+1	0.197	0.269	0.266	0.269	0.226	0.283	0.761	0.268	0.397	0.653	0.712	2.173	0.251667	0.827333	0.545889
MSTRG.62524	26:40452696-40459347:-1	0.03	0.056	0.087	0.124	0.087	0.202	0.544	0.382	0.574	1.192	0.372	0.519	0.0976667	0.597167	0.541075
MSTRG.59587	25:20077974-20078876:.	0.811	0.863	1.235	0.809	1.003	1.105	1.202	1.146	1.287	2.649	1.02	3.887	0.971	1.86517	0.539691
MSTRG.100790	JH924837.1:417-1717:.	1.93	2.392	2.774	2.452	2.036	2.516	3.479	3.426	4.189	3.512	4.996	3.562	2.35	3.86067	0.536993
MSTRG.40035	2:23626019-23626666:.	1.255	1.043	1.089	3.204	0.935	1.086	2.095	1.492	1.796	3.744	2.554	3.461	1.43533	2.52367	0.532958
MSTRG.95150	9:66976082-66976582:.	6.193	6.173	8.139	8.144	7.285	7.46	20.717	9.257	9.487	8.501	10.181	7.291	7.23233	10.9057	0.532275
MSTRG.18470	12:60306150-60318434:+1	0.041	0.048	0.092	0.113	0.101	0	0.614	0.592	0.676	0.161	0.911	0.28	0.0658333	0.539	0.530011
MSTRG.24608	14:48390144-48390703:.	1.956	3.361	4.458	2.616	1.988	3.397	3.652	5.512	5.039	4.905	4.672	4.433	2.96267	4.70217	0.525039
MSTRG.35348	18:35260203-35261232:.	0.397	0.551	0.668	0.515	0.555	0.712	1.021	0.977	1.741	1.272	0.983	1.494	0.566333	1.248	0.521251
MSTRG.34245	18:5298737-5301845:.	15.391	18.616	22.729	22.011	16.247	21.681	16.721	28.414	37.102	31.741	38.984	16.946	19.4458	28.318	0.51998
MSTRG.59242	25:7496074-7501771:-1	0.044	0.101	0.048	0	0	0.094	0.234	0.209	0.4	0.291	1.22	0.646	0.0478333	0.5	0.517553
MSTRG.81875	6:19043144-19512874:+1	19.566	22.583	32.364	36029.6	42.891	74.831	23.162	27.092	34.702	51308.2	32.976	27.822	6036.97	8575.66	0.506352
MSTRG.51489	21:19328081-19328434:-1	3.142	4.46	4.928	3.204	5.135	5.429	5.788	6.791	6.01	6.529	6.362	8.354	4.383	6.639	0.504973
MSTRG.13936	11:15574799-15575609:.	17.099	30.069	36.234	35.242	21.771	33.056	27.602	47.08	47.8	42.324	40.875	42.449	28.9118	41.355	0.501816
MSTRG.32840	17:38386542-38389121:-1	0.728	2.601	2.009	3.818	2.383	2.634	2.236	6.153	2.436	4.032	4.178	3.524	2.36217	3.75983	0.50152
MSTRG.81265	6:4324464-4327752:+1	0.123	0.117	0.146	0.321	0.05	0.077	0.797	0.292	0.281	0.514	0.47	1.308	0.139	0.610333	0.499592
MSTRG.4480	1:111232514-111236491:-1	1.882	3.275	2.808	3.625	2.231	2.159	4	4.521	5.043	3.755	4.126	3.626	2.66333	4.1785	0.499377
MSTRG.95682	9:85294207-85294581:+1	0.704	1.433	1.531	0.97	0.682	1.367	2.161	1.776	1.783	1.575	2.828	1.806	1.1145	1.98817	0.498944
MSTRG.8466	1:228582741-228583756:.	0.822	1.282	1.135	0.609	0.966	0.924	2.432	1.482	1.079	1.148	1.534	2.912	0.956333	1.7645	0.498866
MSTRG.98722	JH922510.1:204-2233:+1	0.951	0.975	1.233	1.282	0.969	1.644	2.191	1.613	1.384	2.387	2.566	2.284	1.17567	2.07083	0.497173
XLOC_046400|from_cattle	5:23930125-23931502	0.927	0.981	1.517	1.189	1.038	1.01	2.327	1.842	2.422	1.699	2.055	1.503	1.11033	1.97467	0.495257
MSTRG.38976	19:60164851-60168509:.	0.862	0.419	0.274	0.517	1.004	0.625	1.521	1.417	1.066	1.197	1.36	1.112	0.616833	1.27883	0.495124
MSTRG.57125	23:58744084-58840118:+1	0.303	0.447	0.452	1.54	0.418	0.453	0.762	0.746	1.085	2.332	1.009	1.605	0.602167	1.2565	0.494063
XLOC_001445|from_cattle	1:189394204-189395046	0.263	0.128	0.077	0.076	0.192	0.059	0.119	0.981	1.262	0.412	0.342	0.451	0.1325	0.5945	0.493593
MSTRG.3554	1:92862352-92862757:-1	0.892	0.936	0.593	0.717	1.318	1.109	1.164	1.502	1.625	1.949	1.889	2.092	0.9275	1.7035	0.488097
MSTRG.87133	7:38350955-38526115:+1	2.25	1.415	1.936	1.457	2.751	2.176	3.522	3.745	1.536	3.023	3.424	3.825	1.9975	3.17917	0.479456
XLOC_024933|from_cattle	16:38201870-38202163	0.065	0	0	0	0	0	0.138	0.548	0.826	0.515	0.065	0.363	0.0108333	0.409167	0.479297
MSTRG.52682	21:47667251-47677105:-1	0.174	0.202	0.271	0.229	0.307	0.26	0.338	0.444	0.485	1.834	0.731	0.539	0.2405	0.7285	0.478599
MSTRG.10400	10:2250762-2251290:.	0.75	1.177	1.047	0.69	1.016	1.082	1.919	2.426	1.889	1.136	1.555	1.439	0.960333	1.72733	0.476392
MSTRG.100337	JH924084.1:7897-9372:.	0.077	0.097	0.13	0.232	0.116	0.091	0.457	0.148	0.245	0.589	0.937	1.001	0.123833	0.562833	0.475736
MSTRG.55436	23:9180601-9181695:.	0.74	0.759	0.86	0.759	0.602	0.904	2.523	1.197	1.165	1.811	0.995	1.069	0.770667	1.46	0.474366
MSTRG.53834	22:22392800-22405904:-1	0.712	1.215	1.015	1.371	0.957	1.325	1.95	1.606	1.647	2.742	1.068	2.472	1.09917	1.91417	0.473267
MSTRG.24288	14:43575383-43580457:.	0.342	0.41	0.416	0.363	0.361	0.635	0.431	0.647	0.865	1.784	0.684	1.413	0.421167	0.970667	0.471608
MSTRG.64005	3:33105963-33109595:.	0.762	1.356	1.223	1.262	1.241	1.215	2.157	1.596	1.429	1.572	2.676	2.638	1.1765	2.01133	0.468392
MSTRG.57744	24:10194621-10195477:.	1.911	2.375	2.822	3.031	2.242	2.75	4.211	3.097	3.501	4.209	4.246	3.971	2.52183	3.8725	0.468336
MSTRG.27281	15:42509174-42509540:+1	15.179	12.965	15.61	16.207	10.158	6.944	20.623	16.192	23.989	20.532	16.057	11.444	12.8438	18.1395	0.46731
MSTRG.59745	25:24054679-24055618:-1	9.951	14.081	15.848	11.178	18.061	19.551	23.409	23.547	14.509	15.935	25.226	22.086	14.7783	20.7853	0.465412
MSTRG.77483	5:34269855-34270313:+1	2.843	2.224	3.637	0.87	3.506	2.331	4.967	2.645	1.896	2.665	5.12	6.243	2.5685	3.92267	0.464122
XLOC_020812|from_cattle	11:48009838-48010783	0.257	0.302	0.219	0.286	0.333	0.546	0.672	0.519	0.784	0.652	0.852	1.443	0.323833	0.820333	0.459481
MSTRG.37496	19:14838146-14844203:+1	0	0.153	0.586	0	0.218	0	0.715	0.878	0.847	0	0.949	0.151	0.1595	0.59	0.455524
MSTRG.61737	26:20993256-20993870:.	0.75	0.749	1.21	0.725	1.051	0.986	1.581	1.857	1.667	1.36	1.689	1.546	0.911833	1.61667	0.452773
MSTRG.104674	X:100961796-100996398:-1	21.997	26.968	29.445	22.056	25.002	22.376	39.584	36.13	31.988	26.363	33.794	36.149	24.6407	34.0013	0.448976
MSTRG.2442	1:65859174-65859826:.	0	0	0.022	0.055	0	0	0.549	0.308	0	0.044	0.157	1.231	0.0128333	0.3815	0.447839
MSTRG.12233	10:55822354-55825650:-1	2.156	4.753	4.406	3.148	3.447	3.353	1.682	5.049	8.206	7.612	5.186	3.336	3.54383	5.1785	0.443347
MSTRG.15987	11:61083481-61084116:.	0.391	0.517	0.627	0.339	0.495	0.468	0.913	0.867	1.049	1.066	0.949	1.169	0.472833	1.00217	0.442968
MSTRG.91262	8:49293512-49294370:-1	0.7	1.027	1.322	0.78	1.408	1.291	1.413	1.966	2.627	1.564	1.738	1.686	1.088	1.83233	0.439869
MSTRG.45946	2:173972661-173974241:.	4.99	5.919	2.786	4.584	4.365	4.898	5.834	6.093	6.297	6.627	7.021	7.612	4.59033	6.58067	0.43939
XLOC_018011|from_cattle	14:54506948-54507751	0.332	0.399	0.225	0.343	0.341	0.287	1.033	0.368	0.378	0.422	0.591	1.896	0.321167	0.781333	0.431145
MSTRG.62164	26:31239370-31239947:.	2.023	2.399	3.055	1.688	3.121	3.045	3.942	3.854	3.044	2.719	5.161	4.037	2.55517	3.79283	0.430962
XLOC_027169|from_cattle	19:10540299-10540966	0.345	0.562	0.634	0.455	0.663	0.837	0.919	1.013	0.94	1.267	1.19	1.464	0.582667	1.13217	0.429963
MSTRG.3555	1:92864096-92864510:-1	0.345	0.604	0.585	0.338	0.996	0.48	0.746	0.936	1.424	0.906	1.623	0.938	0.558	1.0955	0.427599
MSTRG.24938	14:53015122-53016044:.	0.337	0.288	0.349	0.173	0.266	0.352	0.974	0.767	0.575	0.55	0.867	0.705	0.294167	0.739667	0.426787
MSTRG.82965	6:50735701-50737491:+1	0.796	0.789	1.111	0.532	1.426	1.456	1.753	1.817	1.086	1.47	1.756	2.387	1.01833	1.7115	0.425927
MSTRG.82132	6:22393156-22428391:+1	0.37	0.467	0.507	0.414	0.546	0.6	0.742	0.699	0.806	1.202	0.985	1.527	0.484	0.9935	0.425813
MSTRG.67379	3:124539187-124541805:-1	47.547	58.867	69.29	60.474	60.429	68.76	76.569	77.114	72.496	92.629	83.879	89.935	60.8945	82.1037	0.425101
MSTRG.95434	9:74905465-74912566:.	0.642	0.861	0.733	0.688	0.582	0.611	1.31	1.622	1.322	1.57	0.847	0.903	0.686167	1.26233	0.424064
MSTRG.99325	JH922921.1:1-788:.	0.333	0.403	0.283	0.305	0.299	0.437	0.864	0.642	0.207	0.571	0.544	1.976	0.343333	0.800667	0.422714
MSTRG.74295	4:76733014-76738354:-1	3.575	4.997	5.96	5.162	4.967	4.921	5.755	9.212	7.552	5.897	7.962	5.305	4.93033	6.94717	0.422327
MSTRG.95450	9:75581979-75611947:-1	0.259	0.273	0.486	0.2	0.176	0.127	1.484	0.483	0.857	0.2	0.892	0.153	0.2535	0.678167	0.420924
MSTRG.100068	JH923660.1:1-1139:+1	0.27	0.574	0.633	0.525	0.915	0.674	1.248	0.678	0.32	1.676	1.189	1.726	0.5985	1.1395	0.420555
MSTRG.97908	JH921941.1:5311-6683:.	0.479	0.605	0.69	0.401	0.724	0.766	1.587	1.111	1.188	0.588	1.038	1.4	0.610833	1.152	0.417871
MSTRG.52509	21:44557339-44558659:+1	0.442	0.85	0.555	0.825	0.849	0.614	1.805	1.108	1.02	0.889	1.34	1.365	0.689167	1.2545	0.416496
MSTRG.6885	1:179208178-179239484:+1	0.457	0.579	0.738	0.546	0.589	0.655	1.053	0.926	1.236	1.161	0.946	1.435	0.594	1.12617	0.415603
MSTRG.22091	13:79446409-79447209:.	0.156	0.107	0.425	0.3	0.289	0.38	0.262	0.337	0.827	1.443	0.507	0.825	0.276167	0.700167	0.413859
MSTRG.31710	17:3767764-3774353:-1	0.089	0.285	0.195	0.669	0.243	0.485	0.187	0.635	0.247	1.364	0.607	1.571	0.327667	0.7685	0.413633
MSTRG.27349	15:44077097-44077827:.	0.469	0.665	0.729	0.62	0.414	0.482	1.489	1.069	0.769	0.587	0.984	1.595	0.563167	1.08217	0.413614
MSTRG.98216	JH922168.1:26210-27012:.	3.555	5.001	3.589	3.681	6.349	3.363	8.192	5.093	3.058	3.928	7.741	7.915	4.25633	5.98783	0.410788
MSTRG.89948	8:7963010-7963840:.	0.647	0.57	0.813	0.093	0.583	0.596	1.156	1.08	0.838	0.751	1.66	0.866	0.550333	1.0585	0.409015
MSTRG.66091	3:83553219-83555266:.	0.303	0.453	0.491	0.261	0.407	0.421	0.701	0.731	0.853	0.932	0.891	0.95	0.389333	0.843	0.407663
MSTRG.63299	3:14182005-14184976:.	0.451	0.336	0.296	0.405	0.6	0.307	1.04	0.548	0.271	1.5	1.401	0.352	0.399167	0.852	0.404516
XLOC_024964|from_cattle	16:39703281-39703869	3.925	6.226	6.754	4.598	6.418	6.798	6.987	8.935	8.479	6.288	8.694	8.465	5.7865	7.97467	0.403191
MSTRG.47995	2:234951100-234953398:+1	1.238	2.688	3.128	2.051	1.738	1.671	2.765	3.468	2.851	3.952	2.918	2.515	2.08567	3.07817	0.402339
MSTRG.21505	13:62928841-62931103:+1	1.282	1.853	1.016	1.281	1.417	1.391	2.103	1.85	2.31	2.279	1.407	2.871	1.37333	2.13667	0.402317
MSTRG.20234	13:31330371-31332230:-1	8.679	11.75	13.567	12.988	10.783	10.8	13.752	17.048	14.51	13.923	18.57	14.603	11.4278	15.401	0.400209
MSTRG.9890	1:265771122-265771448:+1	2.129	0.757	0.869	1.642	2.377	2.026	3.396	1.365	1.676	1.903	3.219	3.286	1.63333	2.47417	0.399777
MSTRG.102527	X:49511528-49512005:-1	1.049	0.662	1.27	0.48	0.85	1.77	0.99	1.088	1.05	2.735	2.345	1.697	1.0135	1.65083	0.39674
MSTRG.27755	15:51068240-51069969:+1	0.664	1.736	1.025	0.787	0.959	1.707	1.287	3.651	2.191	0.805	2.079	0.934	1.14633	1.8245	0.396121
MSTRG.13691	11:9177971-9182871:-1	1.312	0.905	2.399	0.603	1.437	1.298	2.474	1.317	1.042	1.642	1.482	4.385	1.32567	2.057	0.394472
MSTRG.32898	17:34929597-34930162:.	3.709	5.465	4.87	3.448	3.371	3.583	8.477	7.386	5.636	2.433	5.569	4.416	4.07433	5.65283	0.390751
MSTRG.92288	8:75300182-75301478:.	1.239	1.402	0.576	0.351	0.494	0.409	2.452	1.731	0.517	0.623	1.007	1.384	0.745167	1.28567	0.38925
XLOC_011863|from_cattle	9:36000034-36000678	0.208	0.354	0.388	0.394	0.251	0.29	0.42	0.495	0.491	1.123	0.402	1.394	0.314167	0.720833	0.388959
MSTRG.49316	20:16859156-16861652:+1	1.564	2.434	2.802	2.251	2.115	2.085	2.599	3.537	3.754	2.675	3.626	3.002	2.2085	3.19883	0.38809
MSTRG.94199	9:42324656-42325517:.	4.495	5.652	6.116	5.91	5.314	5.366	12.816	7.251	6.186	6.218	7.038	5.27	5.4755	7.46317	0.386206
MSTRG.20330	13:34454458-34465180:+1	0.19	0.222	0.108	0.262	0.052	0.174	0.788	0.638	0.728	0.131	0.498	0.375	0.168	0.526333	0.38603
MSTRG.65779	3:75887704-75898914:+1	0.766	0.937	1.425	1.659	1.076	1.546	0.781	1.917	3.459	2.223	1.582	1.53	1.23483	1.91533	0.383494
MSTRG.63202	3:10718501-10720706:.	1.387	1.521	1.291	1.763	1.654	1.434	2.652	2	1.846	2.042	2.392	2.699	1.50833	2.27183	0.38337
MSTRG.52569	21:45504586-45505274:+1	0.063	0.223	0.482	0.735	0.156	0.653	0.865	0.769	0.617	0.695	1.016	0.87	0.385333	0.805333	0.382032
MSTRG.6893	1:179385432-179442377:-1	0.84	0.868	1.033	0.861	0.977	0.977	1.27	1.048	1.063	1.47	1.706	2.485	0.926	1.507	0.380354
MSTRG.84665	6:94978575-94994214:+1	5.866	9.351	11.725	9.004	7.267	10.018	9.731	11.573	11.584	13.332	10.696	13.852	8.87183	11.7947	0.374153
MSTRG.92049	8:68555971-68557235:-1	1.643	2.46	2.302	2.404	2.637	2.652	3.236	3.048	2.984	2.81	3.436	4.512	2.34967	3.33767	0.372902
MSTRG.9993	1:267755618-267756217:.	1.898	3.186	3.456	2.026	2.652	2.51	3.821	3.915	4.011	2.849	3.729	3.79	2.62133	3.68583	0.371785
XLOC_021260|from_cattle	2:219787615-219789596	1.298	2.338	0.977	1.783	1.225	1.23	1.94	4.904	1.57	1.105	2.197	1.489	1.47517	2.20083	0.370922
MSTRG.12231	10:55820221-55821554:-1	0.952	2.292	1.976	1.175	1.338	1.456	0.625	2.341	3.38	3.001	2.706	1.58	1.5315	2.27217	0.370254
MSTRG.92923	9:8731384-8732538:.	0.303	0.349	0.237	1.234	0.275	0.575	0.677	0.689	0.663	2.006	0.252	1.297	0.4955	0.930667	0.368471
MSTRG.39103	2:2170349-2171379:+1	2.208	2.356	1.46	0.875	0.882	1.51	3.97	2.592	1.672	1.508	1.356	2.618	1.5485	2.286	0.366684
MSTRG.40173	2:27034565-27035284:.	0.126	0.628	0.118	0.094	0.115	0.115	0.878	0.865	0.454	0.145	0.746	0.18	0.199333	0.544667	0.365063
MSTRG.38112	19:34976196-34976630:-1	0.188	0.533	0.102	0	0.076	0	0.399	0.615	0.425	0.246	0.567	0.631	0.149833	0.4805	0.36466
MSTRG.74963	4:98153531-98154217:-1	0.553	1.262	0.696	0.912	0.908	1.169	1.175	1.2	1.487	1.25	1.915	1.761	0.916667	1.46467	0.362793
MSTRG.76556	5:14880174-14887891:+1	0.178	0.329	0.132	0.385	0.417	0.218	0.493	0.418	0.582	0.842	0.711	0.802	0.2765	0.641333	0.362675
MSTRG.92421	8:82835594-82840090:-1	0.217	0.072	0.069	0	0.56	0	0.659	0.5	0.943	0.079	0.606	0.103	0.153	0.481667	0.361828
MSTRG.8488	1:228460924-228466120:-1	0.108	0.139	0.203	0.171	0.162	0.23	0.456	0.355	0.587	0.602	0.426	0.575	0.168833	0.500167	0.360054
MSTRG.61873	26:23646344-23647482:+1	0	0.165	0.04	0.514	0.118	0.322	0.518	0.665	0.276	0.527	0.818	0.375	0.193167	0.529833	0.358579
MSTRG.9704	1:262233901-262237136:-1	1.46	1.782	1.942	2.316	1.475	2.07	1.886	2.821	3.166	2.752	3.385	1.84	1.84083	2.64167	0.358285
MSTRG.100177	JH923851.1:2366-4794:-1	1.553	2.796	2.141	1.583	2.028	2.047	2.58	4.059	2.162	2.393	2.978	3.004	2.02467	2.86267	0.352821
MSTRG.8789	1:237847387-237848025:.	0.261	0.221	0.694	0.196	0.216	0.241	0.392	0.596	0.978	0.823	0.648	0.553	0.304833	0.665	0.351657
MSTRG.53038	22:1664093-1681748:+1	27.779	33.863	36.809	28.131	32.337	35.449	40.742	40.84	38.545	43.055	42.589	43.771	32.3947	41.5903	0.350908
MSTRG.782	1:19178280-19178930:-1	0.333	1.393	1.298	0.422	0.434	1.051	0.838	1.672	1.803	0.679	1.104	1.823	0.821833	1.31983	0.34863
MSTRG.92091	8:71424511-71449190:+1	0.051	0	0	0	0	0	0.054	0.143	0.116	0.505	0.128	0.753	0.0085	0.283167	0.347497
MSTRG.19745	13:13567734-13568468:.	1.583	1.661	1.429	1.684	1.415	1.374	2.353	2.179	1.69	2.149	2.619	2.278	1.52433	2.21133	0.34727
MSTRG.16653	12:10133184-10133704:.	2.144	1.803	1.738	2.424	2.108	1.662	3.201	2.684	2.306	3.463	2.074	3.013	1.97983	2.79017	0.34703
MSTRG.68697	3:159125135-159145810:-1	1.546	2.81	4.23	2.521	3	2.674	3.673	2.857	3.789	4.642	3.131	4.879	2.79683	3.8285	0.346778
MSTRG.24931	14:52996829-52997372:+1	1.005	0.898	1.107	1.183	0.984	0.768	1.131	1.638	1.24	1.825	1.283	2.058	0.990833	1.52917	0.34529
MSTRG.10869	10:17883112-17883743:.	2.194	2.316	3.035	2.929	3.704	2.531	3.395	3.068	4.759	3.877	4.459	3.279	2.78483	3.80617	0.344657
MSTRG.98855	JH922600.1:1827-2365:.	0.038	0.137	0.044	0.083	0.032	0.15	0.443	0.075	0.107	0.265	0.515	0.821	0.0806667	0.371	0.343307
MSTRG.51836	21:26464339-26467979:+1	3.091	3.029	2.579	4.47	1.495	4.227	5.081	4.853	3.136	4.757	1.463	6.288	3.1485	4.263	0.343296
MSTRG.54302	22:28851724-28917593:-1	6.831	8.409	12.3	9.651	10.186	9.463	10.237	13.817	12.857	13.429	12.554	10.676	9.47333	12.2617	0.340541
MSTRG.103947	X:82776179-82777051:.	0.148	0.235	0.306	0.357	0.344	0.421	0.663	0.476	0.31	1.078	0.507	0.848	0.301833	0.647	0.339296
MSTRG.93295	9:13787452-13790229:-1	0.31	0.435	0.518	0.504	0.517	0.499	0.876	0.59	0.649	0.599	0.872	1.523	0.463833	0.8515	0.338943
MSTRG.5102	1:125043189-125083290:+1	5.275	10.199	11.477	10.003	8.689	8.486	9.151	10.565	10.949	9.506	13.266	16.527	9.0215	11.6607	0.337255
XLOC_028470|from_cattle	20:15048840-15049581	3.759	4.317	5.36	3.337	4.304	5.496	5.393	5.384	5.117	5.099	6.809	7.328	4.42883	5.855	0.336514
MSTRG.77234	5:28262817-28263438:.	1.09	1.625	1.83	1.319	1.585	1.282	1.664	2.059	2.621	1.983	1.705	2.568	1.45517	2.1	0.336447
MSTRG.46678	2:197357124-197367301:+1	60.667	78.866	57.231	150.504	74.808	102.631	90.422	107.123	106.489	135.674	90.342	133.433	87.4512	110.58	0.335132
MSTRG.63378	3:17557008-17557989:.	31.673	37.469	41.646	43.894	38.875	45.462	36.708	45.545	44.789	56.654	59.199	59.894	39.8365	50.4648	0.333728
MSTRG.101241	X:11768496-11769275:.	1.041	1.171	0.619	3.351	1.367	0.858	2.971	1.204	1.058	2.434	2.121	2.368	1.40117	2.026	0.333676
MSTRG.96546	AMGL01123037.1:1391-2553:-1	0.078	0.162	0.104	0.092	0.038	0.084	0.101	0.416	0.364	0.894	0.064	0.424	0.093	0.377167	0.33341
MSTRG.91447	8:55186401-55186936:.	0.494	0.518	1.219	0.849	0.845	1.169	1.247	1.403	1.512	1.317	1.324	1.166	0.849	1.32817	0.332449
MSTRG.8315	1:223234306-223235135:.	2.084	2.935	3.47	2.437	2.516	2.569	3.802	3.389	3.266	3.389	4.065	3.791	2.6685	3.617	0.331765
MSTRG.97881	JH921926.1:10855-11399:.	0.075	0.198	0.189	0.737	0.142	0.534	0.135	0.356	0.586	1.474	0.38	0.973	0.3125	0.650667	0.330731
MSTRG.105334	X:114949340-114949848:.	2.742	2.136	4.301	2.373	2.037	3.515	6.462	2.823	3.938	3.238	2.609	3.976	2.85067	3.841	0.330197
MSTRG.100477	JH924380.1:5-1942:+1	3.957	4.36	5.619	4.078	4.027	5.148	4.025	5.979	6.983	5.693	8.683	4.333	4.5315	5.94933	0.329204
MSTRG.36593	18:59684787-59685925:.	0.989	1.448	1.302	1.225	0.985	1.093	1.834	1.995	2.23	1.323	1.698	1.302	1.17367	1.73033	0.328946
MSTRG.27234	15:40044364-40057853:+1	2.141	1.529	1.656	1.509	1.891	1.62	2.247	2.101	1.755	2.78	2.726	2.922	1.72433	2.42183	0.328866
MSTRG.54175	22:28040554-28041131:.	3.523	4.185	6.011	5.608	5.53	8.701	2.962	5.583	4.867	7.881	9.181	13.2	5.593	7.279	0.328521
MSTRG.60188	25:35713805-35714879:-1	3.179	4.241	5.702	3.226	4.29	2.983	5.359	4.84	6.323	3.375	7.582	3.666	3.93683	5.19083	0.326548
MSTRG.67016	3:112485769-112488141:-1	0.378	0.351	0.303	0.49	0.356	0.452	0.731	1.047	0.832	0.64	0.511	0.682	0.388333	0.7405	0.326148
MSTRG.25451	14:59641367-59642300:+1	0.423	0.581	1.484	1.229	0.507	1.618	0.444	0.987	2.537	1.498	2.656	0.71	0.973667	1.472	0.3248
MSTRG.56465	23:36604252-36643572:-1	7.167	15.094	21.733	11.821	16.472	19.83	12.774	19.789	21.927	22.271	17.86	22.266	15.3528	19.4812	0.324757
MSTRG.97683	JH921785.1:39-397:-1	0.299	0.423	0.488	0.515	0.484	0.97	0.555	0.42	0.812	1.279	0.752	1.67	0.529833	0.914667	0.323719
MSTRG.23208	14:19201406-19201924:.	1.24	1.58	2.024	0.968	2.31	1.507	2.301	2.093	2.949	1.824	2.445	1.945	1.60483	2.2595	0.32346
MSTRG.24829	14:51591381-51593594:-1	0.11	0.053	0.126	0.061	0.147	0.12	0.447	0.172	0.183	0.377	0.466	0.634	0.102833	0.379833	0.323279
MSTRG.11898	10:44071550-44154142:-1	5.942	7.522	8.945	9.789	8.07	9.799	8.67	13.804	9.747	12.182	10.807	8.934	8.3445	10.6907	0.323168
MSTRG.84976	6:103876249-103879917:+1	1.395	2.118	1.251	6.71	1.012	9.71	3.753	4.537	1.406	7.989	1.903	9.675	3.69933	4.87717	0.322665
MSTRG.97338	AMGL01130519.1:36-1294:.	0.727	0.807	0.892	1.081	1.224	1.357	1.703	1.45	1.144	1.289	1.562	1.966	1.01467	1.519	0.32231
MSTRG.77235	5:28263778-28266660:+1	1.241	0.932	1.622	1.074	1.416	1.62	2.271	1.698	1.874	1.807	1.944	1.79	1.3175	1.89733	0.322156
MSTRG.57313	23:62176181-62177056:-1	0.473	1.35	0.661	0.411	0.309	0.419	1.083	1.232	0.926	0.839	0.902	1.042	0.603833	1.004	0.321358
MSTRG.53725	22:19454951-19455746:.	0.163	0.275	0.266	0.275	0.269	0.227	0.296	0.617	0.553	0.645	0.481	0.747	0.245833	0.5565	0.321194
MSTRG.5212	1:128803672-128805571:+1	0	1.485	1.778	0.683	2.224	1.353	1.701	2.261	1.415	1.601	1.501	2.412	1.25383	1.81517	0.32084
MSTRG.52511	21:44563309-44564654:-1	0.603	1.054	1.205	0.681	0.642	0.629	1.172	1.484	1.195	0.964	1.415	1.276	0.802333	1.251	0.3207
MSTRG.73195	4:42978387-42983568:-1	4.26	6.592	5.65	2.286	5.654	5.314	5.741	9.61	5.323	5.449	6.017	6.513	4.95933	6.44217	0.320572
XLOC_011735|from_cattle	9:29555949-29556519	1.4	1.58	1.861	1.691	1.874	1.462	1.995	2.025	1.941	3.094	2.003	2.754	1.64467	2.302	0.320254
MSTRG.103534	X:72948212-72949159:.	1.414	1.906	2.093	1.871	2.033	1.907	2.311	1.959	2.137	2.984	2.688	3.412	1.87067	2.58183	0.319312
MSTRG.46347	2:186290864-186291384:.	8.641	11.708	9.432	13.182	11.757	10.427	15.895	13.436	12.7	12.288	12.464	15.927	10.8578	13.785	0.318294
MSTRG.76485	5:14169182-14169835:.	0.607	0.43	0.809	0.601	0.846	1.021	0.797	1.067	1.084	1.463	0.871	1.578	0.719	1.14333	0.318287
MSTRG.68783	3:161058471-161112233:+1	25.419	32.774	31.73	37.28	25.014	37.727	32.131	44.01	38.109	46.008	32.843	45.191	31.6573	39.7153	0.318165
MSTRG.13917	11:14697860-14709288:+1	1.181	1.422	1.554	1.61	1.317	1.507	1.79	2.012	2.155	2.047	1.923	2.242	1.43183	2.02817	0.3164
MSTRG.39416	2:12196175-12196779:.	7.266	9.933	10.321	8.439	8.219	8.833	8.592	15.495	13.732	10.02	10.627	8.992	8.83517	11.243	0.315936
MSTRG.7999	1:213611982-213612774:.	0.619	1.033	0.889	0.734	0.937	0.876	1.144	1.501	1.291	1.137	1.74	0.985	0.848	1.29967	0.31546
MSTRG.2477	1:66330188-66330850:.	3.601	4.085	2.098	0.862	4.92	1.177	3.257	4.474	3.182	2.835	4.061	4.489	2.7905	3.71633	0.315278
MSTRG.58646	24:36725161-36726850:+1	1.47	1.439	1.292	1.473	1.575	2.006	2.111	2.196	2.084	1.802	2.47	2.317	1.5425	2.16333	0.315198
MSTRG.99504	JH923052.1:1757-2646:.	0	0	0	0	0	0	0	0.012	0.011	0.333	0.026	1.083	0	0.244167	0.31518
MSTRG.17581	12:33095378-33095983:+1	2.074	4.039	3.404	2.814	3.951	3.853	3.807	4.252	3.817	5.437	4.821	4.361	3.35583	4.41583	0.314235
MSTRG.73755	4:59646341-59646842:.	2.087	3.55	3.201	2.631	2.74	2.881	3.239	4.535	4.028	3.374	4.625	2.89	2.84833	3.78183	0.31333
MSTRG.95540	9:76574122-76574527:+1	6.465	11.251	11.35	8.555	11.195	8.154	10.98	12.535	10.634	13.167	13.896	11.004	9.495	12.036	0.312799
MSTRG.42242	2:79195700-79196584:.	7.355	8.4	9.699	12.82	9.883	9.358	16.336	10.041	10.109	10.288	11.863	14.213	9.58583	12.1417	0.312013
MSTRG.8875	1:239841518-239842216:.	1.501	2.38	2.535	2.119	1.875	2.375	2.795	2.993	2.488	3.04	2.703	3.263	2.13083	2.88033	0.309634
MSTRG.59720	25:22120058-22133811:+1	14.707	18.976	19.739	12.985	16.617	20.818	24.601	19.395	18.959	18.945	22.449	25.651	17.307	21.6667	0.308177
MSTRG.91234	8:48251289-48251800:.	0.1	0.087	0.393	0.23	0.225	0.405	0.35	0.625	0.361	0.608	0.547	0.709	0.24	0.533333	0.306331
MSTRG.454|from_goat	1:189448573-189450174	0.269	0.288	0.321	0.229	0.355	0.373	0.57	0.511	0.331	0.44	0.537	1.29	0.305833	0.613167	0.304925
MSTRG.13821	11:13798031-13827725:-1	0.027	0.031	0.062	0.04	0.089	0.03	0.087	0	0.254	0.466	0.368	0.575	0.0465	0.291667	0.303661
MSTRG.80356	5:90913281-90923648:-1	2.45	2.135	4.016	1.302	4.063	4.76	2.669	2.993	4.325	6.118	4.632	3.767	3.121	4.084	0.30297
MSTRG.100510	JH924457.1:1-1614:-1	0.646	0.952	0.913	0.796	0.614	0.834	1.323	1.256	1.184	1.105	1.244	1.155	0.7925	1.21117	0.302835
MSTRG.43219	2:104256372-104261449:-1	2.538	3.158	2.474	3.093	3.157	3.631	3.64	4.04	3.556	3.691	4.502	4.211	3.0085	3.94	0.301449
MSTRG.97948	JH921978.1:644-1577:-1	0.074	0.259	0.265	0.091	0.262	0.169	0.435	0.43	0.26	0.12	1.108	0.42	0.186667	0.462167	0.301193
MSTRG.2491	1:67382328-67383608:.	2.343	2.343	2.249	2.03	2.614	2.165	2.471	2.251	2.311	5.747	2.738	2.802	2.29067	3.05333	0.300729
XLOC_032788|from_cattle	22:46350217-46350556	0.061	0.069	0.206	0	0.162	0.066	0.319	0.118	0.222	0.256	0.319	0.831	0.094	0.344167	0.297099
MSTRG.71971	4:19283582-19284008:+1	0.14	0.206	0.25	0.521	0.148	0.344	0.492	0.387	0.467	0.688	0.599	0.71	0.268167	0.557167	0.296179
MSTRG.18218	12:50873538-50874185:+1	0.638	1.566	2.08	0.875	1.031	0.805	1.689	1.487	2.202	1.526	1.494	1.544	1.16583	1.657	0.294876
MSTRG.15298	11:44679576-44680134:.	0.661	0.779	0.575	0.402	0.547	0.673	0.771	0.526	0.842	1.035	1.09	1.558	0.606167	0.970333	0.294818
MSTRG.3369	1:88885146-88888021:+1	0.262	0.731	0.307	0.28	0.355	0.568	0.4	0.825	0.777	0.712	1.182	0.533	0.417167	0.738167	0.294557
MSTRG.29480	16:11936771-11937987:.	0.01	0.022	0	0.013	0	0.031	0.168	0.167	0.081	0.203	0.416	0.414	0.0126667	0.2415	0.293925
MSTRG.18072	12:47327983-47329236:-1	2.854	4.996	2.979	1.958	4.048	5.675	4.289	6.764	5.888	4.029	3.946	3.996	3.75167	4.81867	0.292255
MSTRG.33905	17:71546147-71548988:+1	22.461	22.72	25.789	31.046	24.437	32.719	33.731	31.341	26.939	35.89	25.285	42.856	26.5287	32.6737	0.290686
MSTRG.37076	19:1713811-1714890:+1	0.356	0.633	0.736	0.659	0.595	0.762	0.549	0.73	0.819	1.725	0.867	1.225	0.6235	0.985833	0.290637
MSTRG.37557	19:16254142-16256445:-1	1.328	2.164	2.232	2.106	1.705	1.85	2.465	2.083	2.582	2.546	1.781	3.795	1.8975	2.542	0.289756
MSTRG.27297	15:43032217-43032858:.	1.356	1.708	2.053	1.98	1.589	2.148	2.318	2.154	2.211	2.965	2.032	2.887	1.80567	2.42783	0.288953
MSTRG.22085	13:79425809-79426663:.	0.183	0.118	0.313	0.19	0.206	0.228	0.211	0.261	0.408	0.816	0.322	0.825	0.206333	0.473833	0.288945
MSTRG.100686	JH924695.1:1-1227:-1	0.191	0.433	1.353	0.263	0.232	0.724	0.811	0.179	1.38	1.126	0.769	0.962	0.532667	0.871167	0.287894
MSTRG.42967	2:98618814-98666169:+1	13.793	20.223	21.649	17.565	19.043	19.911	22.049	32.165	19.696	18.71	19.768	25.877	18.6973	23.0442	0.287687
MSTRG.21688	13:68806955-68809639:-1	0.281	0.356	0.312	0.643	0.296	0.513	1.049	0.373	0.541	0.261	0.75	1.275	0.400167	0.708167	0.28685
MSTRG.81234	6:3854521-3856393:+1	0.79	1.048	0.573	1.263	0.214	0.429	1.4	0.982	0.947	1.542	0.531	1.182	0.7195	1.09733	0.286567
MSTRG.82512	6:34106181-34125795:+1	1.407	1.807	2.143	1.756	1.912	1.906	2.168	2.064	2.2	2.373	2.007	3.833	1.82183	2.44083	0.286125
XLOC_000947|from_cattle	1:275361112-275361840	0.293	0.497	0.47	0.313	0.43	0.402	0.9	0.471	0.363	0.397	1.03	1.07	0.400833	0.705167	0.283627
MSTRG.27751	15:51062670-51063395:.	0.112	0.13	0.125	0.122	0.159	0.305	0.24	0.602	0.74	0.342	0.217	0.32	0.158833	0.410167	0.283193
MSTRG.98956	JH922673.1:48-594:.	0.057	0.308	0.694	0	0.748	0.035	0.251	0.472	0.725	0.04	1.481	0.566	0.307	0.589167	0.282011
XLOC_025975|from_cattle	18:22339912-22340212	0.437	1.058	1.153	0.861	0.503	1.008	0.99	1.166	1.639	0.987	1.504	1.113	0.836667	1.23317	0.282001
MSTRG.25547	14:60482907-60483421:.	2.452	2.524	3.003	2.443	3.174	2.89	4.004	2.234	3.774	3.813	3.6	3.884	2.74767	3.5515	0.280349
MSTRG.90464	8:23593141-23643020:-1	110.319	118.198	107.878	194.091	138.907	154.541	229.876	128.875	110.179	177.694	106.78	248.318	137.322	166.954	0.280029
XLOC_041626|from_cattle	3:134834923-134835620	1.937	2.207	2.839	2.534	2.144	3.433	3.534	2.594	2.782	3.044	2.993	4.658	2.51567	3.2675	0.279593
MSTRG.6651	1:172819724-172825036:-1	1.1	1.381	1.544	1.35	1.202	1.868	2.193	1.734	1.954	1.109	1.184	3.337	1.4075	1.9185	0.277691
MSTRG.94868	9:60053921-60055139:.	0.124	0.13	0.097	0.122	0.134	0.131	0.695	0.174	0.161	0.155	0.366	0.617	0.123	0.361333	0.277662
MSTRG.72067	4:20266727-20267390:.	1.23	1.601	1.634	1.39	1.81	1.471	1.927	1.832	1.722	2.993	1.861	2.012	1.52267	2.05783	0.27756
MSTRG.93170	9:14327090-14333082:+1	0.522	0.548	0.666	0.394	0.674	1.013	1.188	0.809	0.891	0.623	0.903	1.483	0.636167	0.982833	0.277244
MSTRG.25596	14:61271843-61272459:.	0.519	0.655	0.632	0.743	0.934	0.552	0.86	0.813	1.011	0.857	0.773	1.842	0.6725	1.026	0.276628
MSTRG.88270	7:62203135-62205263:.	0.997	0.836	1.119	0.693	0.676	0.579	1.5	0.884	1.641	1.278	1.064	0.829	0.816667	1.19933	0.275773
XLOC_051310|from_cattle	8:56601689-56602749	1.306	1.447	1.717	0.993	1.417	1.205	2.144	1.662	1.48	1.47	1.78	2.513	1.3475	1.8415	0.275528
MSTRG.99945	JH923430.1:1-1494:+1	1.543	1.482	1.494	1.264	1.543	1.802	2.4	2.045	1.902	1.404	2.14	2.418	1.52133	2.0515	0.275332
MSTRG.75860	5:2921737-2922370:.	0.378	0.612	1.014	0.577	0.765	0.76	1.024	0.737	1.526	1.149	0.771	1.022	0.684333	1.03817	0.275094
MSTRG.38802	19:58183956-58184961:.	0.223	0.435	0.23	0.221	0.263	0.273	0.556	0.519	0.354	0.42	0.658	0.741	0.274167	0.541333	0.274625
CAT870.2|from_human	8:63774751-63793736	0.574	0.676	0.786	0.632	0.721	0.641	0.945	0.867	0.849	1.042	1.083	1.342	0.671667	1.02133	0.27402
MSTRG.100359	JH924145.1:2085-3173:.	7.414	6.367	7.483	7.005	7.377	7.221	9.301	7.437	8.676	9.506	8.857	9.244	7.1445	8.83683	0.272368
MSTRG.4125	1:104885986-104886614:+1	0.516	1.011	1.007	1.324	0.613	0.78	0.969	0.748	1.339	1.355	1.755	1.421	0.875167	1.2645	0.272174
MSTRG.81929	6:20278106-20317784:+1	3.203	4.199	4.576	3.791	4.348	3.248	4.426	4.803	4.552	4.062	5.508	6.103	3.89417	4.909	0.271851
MSTRG.59688	25:21221844-21222791:.	1.861	2.412	2.69	2.52	2.397	2.481	3.715	2.852	2.43	2.329	2.399	4.855	2.3935	3.09667	0.271676
MSTRG.99445	JH923004.1:5130-5666:.	0.542	0.351	0.683	0.308	0.693	0.782	1.175	0.46	0.965	0.859	0.673	1.165	0.559833	0.882833	0.271513
MSTRG.21110|from_goat	18:31178621-31180275	0.209	0.388	0.381	0.225	0.272	0.256	0.696	0.298	0.331	0.598	0.515	0.89	0.2885	0.554667	0.270913
MSTRG.59372	25:11415733-11416238:.	3.091	2.622	6.13	3.82	3.509	3.241	2.587	3.314	5.31	6.219	4.952	5.878	3.7355	4.71	0.269974
MSTRG.18193	12:49495185-49496991:+1	0.285	0.475	0.177	0.086	0.216	0.105	0.844	0.498	0.221	0.201	0.249	0.841	0.224	0.475667	0.269763
MSTRG.98180	JH922147.1:74-608:-1	0.49	0.156	0.266	0.384	0.444	0.345	0.526	0.326	0.46	0.548	0.869	1.018	0.3475	0.6245	0.26971
MSTRG.54273	22:28555105-28555761:.	0.546	0.582	0.509	0.235	0.674	0.537	0.56	0.657	0.689	0.996	1.124	0.911	0.513833	0.822833	0.267976
MSTRG.73949	4:68393471-68394085:.	0.103	0.166	0.398	0.213	0.263	0.33	0.765	0.412	0.315	0.31	0.516	0.674	0.2455	0.498667	0.266955
MSTRG.99484	JH923038.1:20-1607:.	0.98	0.735	1.361	0.915	0.992	0.999	1.716	1.234	1.699	0.904	1.342	1.522	0.997	1.40283	0.266902
MSTRG.98723	JH922510.1:2446-3820:-1	0.027	0.189	0.076	0.037	0.155	0.264	0.233	0.208	0.225	0.366	0.547	0.539	0.124667	0.353	0.266664
MSTRG.22362	13:82842726-82843534:.	0.306	0.332	0.498	0.249	0.388	0.534	0.591	0.718	0.617	0.654	0.463	0.948	0.3845	0.665167	0.266302
MSTRG.4505	1:112112008-112114155:.	0.396	0.336	0.832	0.584	0.496	0.659	0.481	0.711	1.188	1.423	0.646	0.739	0.5505	0.864667	0.266184
MSTRG.50725	20:50438365-50439656:+1	0.817	1.215	1.335	1.169	1.148	1.609	1.454	1.697	1.426	1.519	1.672	2.213	1.2155	1.6635	0.265691
MSTRG.76926	5:23880952-23881622:.	0.649	1.236	1.527	1.091	0.689	1.238	0.779	1.626	1.521	1.899	1.449	1.649	1.07167	1.48717	0.263711
MSTRG.62527	26:40469394-40473449:-1	0.174	0.083	0.025	0.116	0.092	0.091	0.157	0.229	0.335	0.536	0.237	0.405	0.0968333	0.3165	0.263363
MSTRG.36797	18:66646247-66648453:-1	1.941	2.684	4.286	2.655	3.311	4.041	3.762	3.112	3.912	3.552	4.866	4.697	3.153	3.9835	0.263005
MSTRG.64831	3:55267861-55268659:.	5.917	6.712	7.17	5.848	4.056	3.657	7.568	8.942	8.168	4.968	5.668	5.914	5.56	6.87133	0.262912
MSTRG.20200	13:28682070-28682912:.	1.329	1.565	1.986	1.467	1.795	2.046	1.96	1.647	2.523	2.767	2.235	2.288	1.698	2.23667	0.262618
XLOC_047034|from_cattle	5:59881915-59883450	0.031	0.029	0.055	0.044	0.005	0.067	0.264	0.147	0.223	0.202	0.242	0.397	0.0385	0.245833	0.26261
MSTRG.26855	15:31375948-31376621:.	1.217	2.479	2.294	2.022	1.786	2.179	3.325	2.756	1.827	2.858	2.258	2.532	1.99617	2.59267	0.261937
MSTRG.42708	2:90555376-90556025:.	0.285	0.814	0.951	0.566	0.711	1.051	1.264	1.235	0.849	0.87	1.258	0.968	0.729667	1.074	0.261922
MSTRG.56550	23:37818859-37819530:.	0.393	0.927	0.751	0.74	0.696	0.798	1.1	0.55	0.794	0.751	1.214	1.947	0.7175	1.05933	0.261867
MSTRG.18387|from_goat	14:53218498-53220058	2.481	3.195	3.164	2.733	3.109	3.381	3.441	3.966	3.827	3.501	4.203	3.909	3.0105	3.80783	0.261605
MSTRG.89047	7:77672543-77673246:.	2.001	1.739	1.514	1.649	1.306	2.262	2.763	2.413	2.286	2.565	1.838	1.878	1.74517	2.2905	0.261413
MSTRG.99329	JH922921.1:13319-14694:-1	0.147	0.299	0.183	0.045	0.095	0.144	0.496	0.394	0.144	0.288	0.422	0.54	0.152167	0.380667	0.261016
MSTRG.57671	24:7790349-7790954:.	1.132	1.15	1.499	1.126	1.412	1.392	1.656	1.747	1.782	1.274	1.99	1.98	1.28517	1.73817	0.260911
MSTRG.82517	6:34224524-34224808:+1	1.493	1.33	0.801	0.629	1.885	1.265	1.14	1.306	2.453	1.741	2.139	1.279	1.23383	1.67633	0.260736
MSTRG.31331	16:66817891-66826355:+1	4.043	4.582	6.3	5.365	6.958	4.047	5.171	8.158	4.672	10.968	5.029	4.682	5.21583	6.44667	0.260647
MSTRG.15940	11:57547534-57550224:-1	1.128	0.759	1.127	0.843	1.343	0.708	1.673	1.03	1.489	1.267	1.418	1.382	0.984667	1.3765	0.259942
MSTRG.38980	19:60202366-60204226:.	0.379	0.141	0.122	0.137	0.432	0.187	0.757	0.284	0.327	0.396	0.621	0.473	0.233	0.476333	0.259846
MSTRG.98118	JH922096.1:3720-4358:.	1.156	0.997	1.65	0.206	0.058	0.269	0.825	1.499	2.737	0.451	0.495	0.366	0.722667	1.06217	0.259517
XLOC_022518|from_cattle	2:158723935-158724228	0.456	0.295	0.779	0.359	0.736	0.702	0.69	1.035	0.767	1.116	1.047	0.508	0.5545	0.8605	0.25924
MSTRG.71871	4:17268552-17300241:+1	1.638	3.979	4.163	4.337	2.733	4.634	7.247	3.649	4.416	4.163	5.068	2.35	3.58067	4.48217	0.259189
MSTRG.33123	17:45905989-45909392:-1	1.227	1.746	1.848	1.304	1.856	1.858	1.964	2.574	1.935	2.233	2.033	2.211	1.63983	2.15833	0.258717
MSTRG.234	1:4008902-4009582:.	2.157	2.188	2.056	1.4	2.21	2.554	3.363	3.195	2.355	2.569	2.477	2.251	2.09417	2.70167	0.258624
MSTRG.102029	X:39240006-39240567:.	1.567	1.212	1.528	1.371	1.412	1.267	1.264	1.995	1.751	2.269	1.671	2.214	1.39283	1.86067	0.257631
XLOC_028746|from_cattle	20:27913620-27914220	6.236	6.785	7.821	6.213	8.163	7.579	8.884	9.57	7.838	7.668	8.335	10.033	7.13283	8.72133	0.257396
MSTRG.9878	1:265466924-265467899:.	0.537	0.45	0.512	0.538	0.563	0.537	0.705	0.694	0.623	1.004	1.082	0.809	0.522833	0.8195	0.256784
MSTRG.43824	2:115287204-115333548:-1	15.992	21.799	20.91	14.824	23.158	19.813	18.873	23.709	24.207	19.523	25.309	28.698	19.416	23.3865	0.256382
MSTRG.44639	2:136364371-136375254:+1	2.343	2.986	3.575	2.736	3.01	2.946	3.943	3.595	4.365	3.368	3.698	3.209	2.93267	3.69633	0.256027
MSTRG.97596	JH921730.1:85831-86795:.	0.21	0.337	0.232	0.278	0.215	0.338	0.55	0.376	0.356	0.556	0.534	0.713	0.268333	0.514167	0.25559
MSTRG.80174	5:88150429-88153593:-1	0.115	0.194	0.269	0.047	0.179	0.051	0.679	0.341	0.212	0.165	0.486	0.297	0.1425	0.363333	0.254944
MSTRG.76082	5:6569496-6575260:+1	13.831	20.221	23.49	23.861	19.078	22.694	24.936	25.585	23.963	24.434	25.974	23.199	20.5292	24.6818	0.254456
MSTRG.29103	16:2265949-2266460:.	0.227	0.232	0.531	0.383	0.367	0.381	0.376	0.598	0.391	0.82	0.822	0.679	0.3535	0.614333	0.254244
XLOC_011720|from_cattle	9:29225146-29225421	0.148	0.334	0.401	0.305	0.119	0.239	0.469	0.345	0.534	0.777	0.297	0.576	0.257667	0.499667	0.253892
MSTRG.14371	11:26211228-26211842:.	7.379	9.628	11.265	12.062	9.798	12.232	11.205	12.238	11.915	14.569	11.728	13.862	10.394	12.5862	0.253864
MSTRG.49944	20:27675182-27767112:+1	5.581	6.222	7.484	0.806	2.748	3.055	6.354	7.14	8.676	1.179	2.449	6.233	4.316	5.3385	0.2538
MSTRG.10759	10:14945146-14948436:+1	0.274	0.279	0.432	0.19	0.298	0.264	0.588	0.514	0.59	0.518	0.536	0.478	0.2895	0.537333	0.253618
MSTRG.34461	18:11523251-11523901:.	1.191	1.318	1.104	1.018	1.314	1.288	1.588	1.445	2.064	1.484	1.383	1.812	1.2055	1.62933	0.253591
MSTRG.104777	X:100601160-100601398:-1	0.556	0.158	0.151	0.381	0.113	0.454	0.591	0.388	0.375	0.181	0.841	0.936	0.302167	0.552	0.253214
MSTRG.59341	25:9170527-9195151:-1	2.781	2.608	2.98	1.728	2.944	1.955	4.04	2.692	3.304	2.423	3.563	3.002	2.49933	3.17067	0.253198
MSTRG.87829	7:58100161-58100819:.	1.717	2.424	2.167	1.228	2.432	1.997	1.967	3.355	2.555	1.672	3.481	2.37	1.99417	2.56667	0.252422
MSTRG.59117	25:3203688-3205357:+1	4.784	5.639	6.412	4.599	5.258	5.722	5.874	7.454	6.26	6.401	7.043	6.712	5.40233	6.624	0.25195
MSTRG.41477	2:59708742-59709859:.	1.219	2.33	2.432	1.465	1.33	1.551	1.854	2.747	2.747	1.945	2.25	1.895	1.72117	2.23967	0.25162
MSTRG.62526	26:40469363-40472207:+1	0.136	0.181	0.236	0.184	0.178	0.221	0.356	0.467	0.468	0.53	0.305	0.364	0.189333	0.415	0.250649
MSTRG.9996	1:267758334-267761053:-1	0.974	1.652	1.75	1.163	1.374	1.397	1.287	1.419	2.69	2.214	2.114	1.299	1.385	1.83717	0.250462
MSTRG.9466	1:255525856-255534747:+1	18.359	25.323	26.448	29.32	21.347	26.601	30.717	29.358	30.885	27.949	26.228	31.243	24.5663	29.3967	0.249668
MSTRG.96877	AMGL01125377.1:872-2594:.	0.157	0.298	0.326	0.218	0.207	0.174	0.376	0.497	0.558	0.297	0.51	0.535	0.23	0.462167	0.249449
MSTRG.61428	26:16192916-16193689:.	1.427	1.925	2.463	1.984	1.929	2.292	1.998	2.519	1.849	3.604	2.318	3.133	2.00333	2.57017	0.249427
MSTRG.63480	3:19473956-19474987:.	0.115	0.204	0.301	0.165	0.17	0.159	0.325	0.279	0.318	0.271	0.667	0.586	0.185667	0.407667	0.247607
MSTRG.46571	2:194196633-194196955:+1	8.292	10.608	15.27	9.486	8.656	10.54	11.804	14.191	11.307	11.426	12.413	14.594	10.4753	12.6225	0.247455
XLOC_051856|from_cattle	8:83125338-83125939	0.924	0.884	1.066	0.571	0.806	0.574	1.066	1.363	1.265	0.783	1.051	1.32	0.804167	1.14133	0.247177
MSTRG.65765	3:76405155-76405455:-1	4.133	5.084	5.727	3.711	5.933	6.227	6.726	7.269	5.549	5.312	6.554	6.277	5.13583	6.28117	0.24691
MSTRG.31990	17:14499674-14501838:-1	3.011	3.359	4.564	3.409	3.696	3.404	4.616	4.212	3.763	4.819	4.845	4.31	3.57383	4.4275	0.246884
MSTRG.4255	1:105859500-105870286:+1	0.534	0.811	0.89	0.681	0.865	0.869	0.8	1.078	0.859	1.205	1.377	1.316	0.775	1.10583	0.246572
MSTRG.49102	20:11037584-11094988:-1	1.572	1.41	1.334	2.025	2.61	2.38	2.377	1.971	2.101	1.971	2.795	3.342	1.8885	2.42617	0.246275
MSTRG.86866	7:33420358-33420925:.	3.659	4.548	5.203	5.866	4.434	5.28	4.995	6.348	5.472	5.935	5.68	7.061	4.83167	5.91517	0.245856
MSTRG.97254	AMGL01128980.1:1487-4186:.	22.126	22.145	23.95	37.649	25.385	35.894	45.735	32.542	28.466	32.051	31.566	28.916	27.8582	33.2127	0.245551
MSTRG.97133	AMGL01127062.1:66-396:-1	0.337	0.255	0	0	0.091	0.122	0.119	0.209	0.303	0.732	0.451	0.251	0.134167	0.344167	0.245079
MSTRG.98603	JH922437.1:2702-7123:.	0.775	0.92	0.739	0.615	0.813	0.532	1.226	0.933	0.814	1.015	1.16	1.168	0.732333	1.05267	0.244783
XLOC_014978|from_cattle	12:2740173-2740663	0.385	0.545	0.628	0.73	0.69	0.927	0.686	0.841	0.366	1.275	0.868	1.7	0.650833	0.956	0.244712
MSTRG.63458	3:18499316-18506018:-1	0.811	0.931	1.125	0.844	0.942	1.039	1.265	1.13	1.14	1.39	1.35	1.568	0.948667	1.30717	0.243635
MSTRG.20581	13:41396413-41400545:-1	0.051	0.091	0.091	0.054	0.101	0.095	0.269	0.263	0.144	0.132	0.475	0.391	0.0805	0.279	0.243317
MSTRG.63998	3:31016102-31016779:.	1.69	2.914	2.523	1.807	2.184	2.67	2.648	2.855	2.333	2.853	2.962	3.77	2.298	2.9035	0.243177
MSTRG.84292	6:84871119-84872177:.	1.708	2.169	2.533	1.827	1.936	2.443	2.813	2.267	2.188	2.279	3.331	3.15	2.10267	2.67133	0.242795
MSTRG.11951	10:45533386-45534020:.	1.157	1.586	1.901	1.412	1.523	1.701	2.413	2.227	1.78	1.685	1.681	2.285	1.54667	2.01183	0.242032
MSTRG.78238	5:43240442-43270308:+1	13.508	10.302	11.822	18.659	11.41	10.377	14.766	10.749	14.104	24.007	15.614	11.778	12.6797	15.1697	0.241257
MSTRG.85938	7:11068229-11069082:.	0.684	0.63	0.447	0.619	0.656	0.488	0.886	0.708	0.832	0.96	0.752	1.119	0.587333	0.876167	0.241183
MSTRG.89301	7:90081418-90082071:.	0.915	1.357	1.377	1.448	1.311	1.498	1.292	1.443	1.797	2.067	1.773	2.06	1.31767	1.73867	0.240801
MSTRG.80369	5:91933696-91936119:.	0.329	0.762	0.535	0.447	0.465	0.437	0.598	1.132	0.624	0.728	0.707	0.806	0.495833	0.765833	0.2394
MSTRG.99668	JH923190.1:1057-2418:.	0.41	0.609	0.833	0.616	0.575	0.691	0.696	0.982	0.945	0.966	0.75	1.151	0.622333	0.915	0.239274
XLOC_012290|from_cattle	9:68715640-68716040	0	0.098	0.093	0	0	0.046	0.093	0.569	0.236	0	0.218	0.24	0.0395	0.226	0.238069
MSTRG.95184	9:68105328-68105957:.	1.991	1.854	2.799	1.843	2.216	2.489	2.656	2.432	3.029	3.177	2.496	2.843	2.19867	2.77217	0.237923
MSTRG.92957	9:10325716-10326341:.	0.323	0.517	0.423	0.273	0.218	0.523	0.715	0.857	0.536	0.721	0.739	0.193	0.3795	0.626833	0.237921
MSTRG.63897	3:29639999-29640517:+1	1.465	1.061	1.185	0.962	1.615	0.917	0.905	1.859	1.502	1.62	2.722	0.964	1.20083	1.59533	0.23787
MSTRG.26886	15:32233606-32235569:.	3.635	4.552	4.921	5.196	5.08	4.769	5.329	5.895	6.119	5.073	6.407	5.427	4.69217	5.70833	0.236976
MSTRG.81705	6:15493582-15499224:-1	0.275	0.309	0.271	0.298	0.336	0.365	0.396	0.47	0.533	0.574	0.558	0.721	0.309	0.542	0.236338
MSTRG.59118	25:3205499-3206713:.	0.49	1.01	0.626	0.874	0.639	0.478	0.984	1.182	0.791	1.035	0.949	0.973	0.686167	0.985667	0.235876
XLOC_001612|from_cattle	1:199317277-199318596	0.93	1.035	1.424	1.101	1.066	1.13	1.877	1.431	1.35	1.205	1.531	1.534	1.11433	1.488	0.234784
MSTRG.30880	16:54550469-54551141:.	2.477	3.772	2.666	5.372	3.548	2.744	4.917	3.512	3.382	4.229	5.058	4.154	3.42983	4.20867	0.233662
MSTRG.35308	18:35115816-35116096:-1	8.392	12.139	13.419	11.687	12.594	15.047	16.423	13.256	12.97	10.239	15.639	18.626	12.213	14.5255	0.232682
MSTRG.100940	X:4817908-4818500:.	0.317	0.313	0.645	0.369	0.47	0.675	0.546	0.755	0.582	0.66	0.751	1.033	0.464833	0.721167	0.23265
MSTRG.648	1:15092049-15101279:-1	0.111	0.204	0.165	0.161	0.15	0.09	0.189	0.399	0.292	0.419	0.383	0.4	0.146833	0.347	0.232094
MSTRG.96240	AMGL01120699.1:1-3003:.	0.295	0.405	0.326	0.308	0.302	0.299	0.754	0.805	0.822	0.39	0.376	0.168	0.3225	0.5525	0.231326
MSTRG.2597	1:70855351-70856017:.	0.477	0.771	0.787	0.605	0.769	1.017	0.995	0.954	1.174	0.628	0.838	1.637	0.737667	1.03767	0.229767
MSTRG.68851	3:163017324-163017866:.	0.711	1.452	0.819	1.115	1.018	1.61	1.248	2.132	1.258	1.531	1.331	1.42	1.12083	1.48667	0.229582
XLOC_051714|from_cattle	8:73534405-73534886	1.726	1.905	1.656	1.701	2.076	2.438	2.689	2.354	2.436	1.712	2.639	2.68	1.917	2.41833	0.228808
MSTRG.21593	13:67149452-67150283:.	0.025	0.044	0	0	0	0	0.579	0.232	0.023	0.151	0.066	0.058	0.0115	0.184833	0.228188
MSTRG.62525	26:40468690-40469241:+1	0.197	0.194	0.063	0.08	0.139	0.275	0.51	0.188	0.493	0.457	0.231	0.258	0.158	0.356167	0.227899
MSTRG.105233	X:110876521-110876800:+1	0.217	0.491	0.824	0.594	0.175	0.234	0.573	0.807	1.17	0.848	0.109	0.484	0.4225	0.665167	0.227238
MSTRG.81906	6:19996623-20015661:+1	13.861	20.401	27.765	19.945	21.128	21.843	25.657	23.59	21.638	27.679	26.883	21.812	20.8238	24.5432	0.227033
MSTRG.45225	2:153169574-153170196:.	0.342	0.351	0.43	0.467	0.386	0.656	0.464	0.836	0.774	0.764	0.733	0.532	0.438667	0.683833	0.227017
MSTRG.25612	14:60619825-60620417:.	0.213	0.292	0.255	0.433	0.376	0.587	0.36	0.7	0.65	0.57	0.821	0.443	0.359333	0.590667	0.226732
MSTRG.98721	JH922509.1:141-897:.	0.899	1.276	1.324	1.129	1.14	1.436	1.731	1.616	1.421	1.554	1.741	1.371	1.20067	1.57233	0.225137
MSTRG.44930	2:142139010-142139724:.	0.59	0.624	0.761	0.867	0.85	1.068	0.814	1.235	1.096	0.911	0.854	1.666	0.793333	1.096	0.224995
XLOC_016131|from_cattle	12:68844919-68845296	0.085	0.195	0.094	0.05	0.139	0.045	0.358	0.4	0.074	0.356	0.259	0.276	0.101333	0.287167	0.224948
MSTRG.37312	19:10636622-10637314:.	0.478	0.371	0.323	0.494	0.523	0.47	0.868	0.909	0.396	0.537	0.852	0.552	0.443167	0.685667	0.224081
MSTRG.23099|from_goat	23:21231451-21233928	1.296	1.886	2.272	1.714	1.778	1.771	2.384	2.429	2.574	1.75	2.192	2.195	1.78617	2.254	0.223933
MSTRG.96321	AMGL01121443.1:1-965:.	0.478	0.772	0.335	0.558	0.639	0.495	1.015	0.703	0.479	0.38	0.932	1.316	0.546167	0.804167	0.222637
MSTRG.27626	15:48656704-48657537:-1	2.18	3.019	2.839	3.417	2.879	3.33	4.569	3.383	2.846	3.149	3.68	3.983	2.944	3.60167	0.222497
MSTRG.17780|from_goat	14:25205367-25207153	0.145	0.148	0.169	0.318	0.149	0.368	0.387	0.258	0.314	0.521	0.331	0.699	0.216167	0.418333	0.221856
MSTRG.71980	4:19305325-19306085:.	1.336	1.354	1.992	1.317	1.595	1.339	1.945	2.009	1.984	2.026	1.866	1.584	1.48883	1.90233	0.221744
MSTRG.75822	5:1661807-1662547:.	2.578	3.478	4.697	3.814	3.987	4.573	4.671	4.712	3.754	4.551	4.479	5.788	3.8545	4.65917	0.221267
MSTRG.57868	24:13191972-13192523:.	0.758	0.727	0.941	0.673	1.11	0.731	0.889	1.02	1.104	1.513	1.194	1.033	0.823333	1.1255	0.221224
MSTRG.82593	6:38686167-38708887:-1	0.073	0.103	0.222	0.049	0.074	0.216	0.257	0.193	0.233	0.526	0.245	0.394	0.122833	0.308	0.220219
MSTRG.97272	AMGL01129454.1:7-2167:.	0.289	0.566	0.522	0.444	0.447	0.418	0.594	0.643	0.596	0.76	0.637	0.886	0.447667	0.686	0.219875
MSTRG.31763	17:5757488-5772954:-1	0	0	0.048	0	0.036	0.14	0	0.161	0.157	0.501	0.087	0.338	0.0373333	0.207333	0.218944
MSTRG.73344	4:45316415-45316994:.	0.379	0.309	0.758	0.522	0.576	0.701	1.018	0.623	0.635	0.725	0.809	0.949	0.540833	0.793167	0.218799
MSTRG.26103	15:12341412-12342151:.	0.633	0.565	0.403	0.782	0.378	0.601	0.839	0.874	0.63	0.7	0.931	0.918	0.560333	0.815333	0.21838
XLOC_025934|from_cattle	18:21201054-21201452	0.161	0.364	0.307	0.283	0.132	0.131	0.73	0.498	0.258	0.222	0.244	0.625	0.229667	0.4295	0.217243
MSTRG.72332	4:25281701-25282506:.	1.007	1.032	1.381	1	1.402	1.163	1.31	1.611	1.474	1.406	1.614	1.68	1.16417	1.51583	0.217225
MSTRG.12574	10:65013687-65014319:.	0	0.047	0.091	0.083	0.083	0.11	0.297	0.252	0.302	0.146	0.175	0.279	0.069	0.241833	0.21621
MSTRG.21250	13:58647055-58647723:.	0.592	0.407	0.229	0.518	0.567	0.513	0.588	0.735	0.87	0.816	0.596	0.64	0.471	0.7075	0.215088
XLOC_021230|from_cattle	2:185847541-185848596	0.248	0.461	0.416	0.203	0.212	0.33	0.541	0.64	0.557	0.43	0.402	0.565	0.311667	0.5225	0.215041
XLOC_041561|from_cattle	3:132695638-132699458	0.517	0.506	0.518	0.445	0.522	0.592	0.694	0.712	0.876	0.926	0.677	0.677	0.516667	0.760333	0.214945
MSTRG.46794	2:201885675-201907418:+1	0.392	0.851	0.768	0.444	0.921	0.469	0.416	0.86	0.775	0.939	1.419	1.017	0.640833	0.904333	0.214857
MSTRG.18975|from_goat	11:12581645-12582330	2.495	2.811	3.201	2.601	3.051	3.03	3.377	3.383	3.729	3.357	3.55	3.511	2.86483	3.4845	0.214541
XLOC_004148|from_cattle	7:43671046-43671762	0.037	0.102	0.08	0.193	0.072	0.174	0.329	0.239	0.23	0.347	0.237	0.343	0.109667	0.2875	0.214446
MSTRG.88160	7:60928635-60929278:.	0.421	0.465	0.375	0.41	0.565	0.608	0.977	0.625	0.404	0.803	0.633	0.813	0.474	0.709167	0.213557
MSTRG.97582	JH921726.1:7730-8821:.	0.187	0.178	0.161	0.23	0.229	0.23	0.443	0.17	0.156	0.208	0.472	0.917	0.2025	0.394333	0.213539
MSTRG.57113	23:58347606-58389203:-1	4.448	3.786	4.441	3.515	4.194	3.163	7.355	5.187	2.238	5.174	4.163	4.134	3.9245	4.7085	0.213134
XLOC_045278|from_cattle	6:104471926-104472712	0.697	0.575	0.654	0.523	0.881	0.822	1.053	0.944	0.8	0.829	0.995	1.144	0.692	0.960833	0.212737
MSTRG.145	1:1919992-1920678:.	0.544	0.608	0.75	0.616	0.939	0.721	0.789	0.97	0.993	0.863	1.074	1.106	0.696333	0.965833	0.212721
MSTRG.228	1:3763029-3764614:.	0.207	0.347	0.452	0.211	0.289	0.327	0.373	0.446	0.375	0.53	0.579	0.774	0.3055	0.512833	0.212651
MSTRG.93294	9:13784960-13786747:-1	0.074	0.222	0.168	0.298	0.107	0.228	0.409	0.267	0.272	0.21	0.25	0.815	0.182833	0.3705	0.212456
MSTRG.14056	11:19564910-19566575:+1	0.412	0.718	0.53	0.69	0.663	0.59	0.78	0.899	0.623	0.837	0.906	1.081	0.6005	0.854333	0.212378
MSTRG.58771	24:40060169-40115650:-1	2.664	3.265	4.466	3.129	3.298	4.298	3.947	4.402	4.075	3.931	5.163	3.902	3.52	4.23667	0.212326
MSTRG.28607	15:73490360-73493880:+1	1.093	1.527	2.284	1.099	1.745	1.755	2.103	2.085	1.893	1.731	1.899	2.245	1.58383	1.99267	0.211919
MSTRG.102944	X:59399925-59414506:-1	4.629	2.272	3.69	2.349	3.957	5.649	3.172	3.218	4.18	4.923	5.568	5.992	3.75767	4.50883	0.211493
MSTRG.97598	JH921730.1:94964-95689:.	1.413	1.995	2.981	8.562	2.71	2.165	2.551	2.913	3.692	4.568	6.37	3.807	3.30433	3.9835	0.21137
MSTRG.27050	15:36787291-36787700:-1	1.511	1.92	2.386	1.548	1.711	1.859	2.44	2.054	2.145	2.136	1.922	2.906	1.8225	2.26717	0.211066
MSTRG.5498	1:140691968-140697102:-1	0	0	0.044	0.055	0	0	0.086	0.076	0.296	0.38	0.041	0.18	0.0165	0.1765	0.210891
MSTRG.53036	22:1367065-1367670:.	0.066	0.287	0.148	0.038	0.093	0.098	0.313	0.33	0.369	0.465	0.211	0.099	0.121667	0.297833	0.210461
MSTRG.47703	2:226227704-226228269:.	1.322	1.502	1.592	1.271	1.35	1.569	1.452	2.367	1.758	1.811	1.851	1.654	1.43433	1.8155	0.209864
MSTRG.68327	3:149311846-149323666:-1	1.083	1.253	1.595	1.187	1.346	1.324	1.531	1.597	1.457	1.568	1.718	2.072	1.298	1.65717	0.20951
MSTRG.1259	1:33821254-33821773:.	6.807	7.532	8.962	13.102	7.525	7.499	9.7	8.458	9.06	10.92	10.237	12.027	8.57117	10.067	0.209497
MSTRG.14549	11:31087098-31088047:.	0.556	1.152	0.942	1.087	1.198	1.194	1.197	1.478	1.321	1.36	1.224	1.441	1.0215	1.33683	0.209129
MSTRG.31674	17:2827086-2827705:.	0.276	0.3	0.262	0.253	0.13	0.258	0.336	0.437	0.452	0.418	0.43	0.568	0.2465	0.440167	0.208353
MSTRG.100764	JH924807.1:1782-2770:.	0.227	0.251	0.282	0.108	0.087	0.118	0.519	0.546	0.396	0.241	0.177	0.287	0.178833	0.361	0.207307
MSTRG.69525	3:180402876-180404008:-1	0	0	0	0	0	0	0	0.027	0.035	0.014	0.401	0.449	0	0.154333	0.20706
MSTRG.51867	21:27462037-27481562:+1	0.187	0.374	0.367	0.333	0.278	0.387	0.413	0.671	0.455	0.548	0.49	0.572	0.321	0.524833	0.207021
MSTRG.93975	9:34371124-34375360:+1	1.439	1.822	1.522	1.939	1.687	1.565	2.009	1.785	1.467	1.678	2.295	3.204	1.66233	2.073	0.206957
MSTRG.67611	3:129717714-129718778:-1	0.027	0	0.021	0	0	0.051	0.156	0.256	0.136	0.134	0.135	0.222	0.0165	0.173167	0.206798
MSTRG.70672	3:209871121-209871907:.	0.062	0.053	0.051	0.064	0.05	0.05	0.099	0.132	0.142	0.188	0.173	0.571	0.055	0.2175	0.206679
MSTRG.10038	1:269373617-269374339:.	0	0	0	0	0	0	0.135	0.075	0.087	0.127	0.179	0.321	0	0.154	0.206643
MSTRG.99831	JH923326.1:4850-5481:.	0.631	0.763	0.929	0.453	0.848	0.735	0.71	0.984	1.097	1.01	1.566	0.587	0.7265	0.992333	0.206609
MSTRG.82666	6:42883361-42890780:-1	1.104	1.556	1.593	1.121	1.474	1.575	1.676	1.806	1.709	1.645	2	1.807	1.40383	1.77383	0.206544
MSTRG.104492	X:94814745-94820066:-1	2.23	2.688	3.957	2.315	2.739	3.618	3.524	3.277	4.679	4.143	2.674	2.873	2.9245	3.52833	0.206471
MSTRG.68367	3:150459169-150460144:.	0.292	0.495	0.405	0.41	0.38	0.603	0.679	0.56	0.53	0.861	0.517	0.757	0.430833	0.650667	0.206193
MSTRG.14684	11:33642212-33643320:+1	1.015	1.79	1.213	0.769	0.726	0.407	1.434	1.597	1.352	0.864	1.737	0.764	0.986667	1.29133	0.205838
MSTRG.94968	9:62013754-62014362:.	2.251	2.706	3.685	2.927	2.909	2.686	3.495	3.77	3.867	2.817	3.447	3.315	2.86067	3.45183	0.20555
XLOC_002214|from_cattle	1:237239686-237239976	0.133	0.225	0.217	0.091	0.589	0.215	0.843	0.744	0.361	0.088	0.133	0.444	0.245	0.4355	0.205408
MSTRG.64761	3:53220149-53220745:+1	0.707	1.308	1.369	1.628	1.726	1.403	1.629	1.005	2.078	2.132	1.08	2.372	1.35683	1.716	0.204634
MSTRG.27750	15:51061107-51062073:.	0.119	0.585	0.6	0.26	0.252	0.522	0.407	0.895	0.947	0.448	0.342	0.568	0.389667	0.601167	0.204385
MSTRG.7631	1:203670186-203724063:+1	0.55	0	0.599	1.506	0.335	0.449	0.877	0.512	0.494	1.25	0.97	0.772	0.573167	0.8125	0.204309
MSTRG.2173	1:57849356-57855227:-1	0.035	0.031	0.057	0.152	0.042	0.039	0.058	0.196	0.223	0.482	0.144	0.217	0.0593333	0.22	0.203725
MSTRG.4294	1:107715874-107716655:.	1.308	1.758	1.932	1.686	1.688	1.829	2.018	1.499	1.804	2.236	2.305	2.791	1.70017	2.10883	0.203325
MSTRG.77713	5:33166653-33167215:.	0.213	0.348	0.342	0.274	0.255	0.557	0.379	0.495	0.612	0.551	0.374	0.786	0.3315	0.532833	0.203148
MSTRG.29536	16:15305749-15324799:+1	0.577	0.918	0.702	0.794	0.897	1.213	0.97	0.849	0.878	1.165	0.866	2.047	0.850167	1.12917	0.202634
MSTRG.21687	13:68804840-68805870:.	0.128	0.204	0.347	0.159	0.188	0.282	0.698	0.219	0.174	0.313	0.44	0.565	0.218	0.4015	0.202458
MSTRG.34798	18:22460241-22460945:.	0.598	0.558	0.35	0.657	0.232	0.347	1.327	0.436	0.386	0.801	0.602	0.507	0.457	0.6765	0.202452
XLOC_010729|from_cattle	13:60864168-60865211	0.413	0.439	0.555	0.796	0.532	0.606	0.919	0.849	0.619	0.626	0.922	0.812	0.556833	0.791167	0.202285
MSTRG.105757	X:127425878-127443713:+1	7.754	10.316	10.014	12.995	9.806	11.258	14.301	13.273	10.261	13.15	10.415	10.996	10.3572	12.066	0.202215
MSTRG.51916	21:29915689-29916442:.	0.476	0.494	0.543	0.421	0.441	0.312	0.706	0.631	0.464	0.748	0.687	0.755	0.447833	0.665167	0.201771
MSTRG.69079	3:170397329-170406696:+1	19.687	31.535	38.828	29.042	28.52	31.579	29.341	36.947	31.687	35.859	36.268	36.855	29.8652	34.4928	0.201548
MSTRG.24881	14:52191644-52192319:.	0.569	1.1	1.002	0.694	0.887	0.757	0.876	1.5	1.143	1.038	0.89	1.211	0.834833	1.10967	0.201366
MSTRG.38881	19:58833814-58835399:+1	0.141	0.196	0.204	0.358	0.276	0.273	0.434	0.348	0.247	0.389	0.479	0.665	0.241333	0.427	0.201095
MSTRG.97345	AMGL01130597.1:1050-1717:.	1.563	1.993	1.887	1.519	1.411	1.82	2.415	3.007	2.062	2.377	1.385	1.358	1.69883	2.10067	0.200243
MSTRG.37562	19:16370308-16370839:+1	3.16	4.294	5.644	3.439	3.767	4.757	5.147	5.858	4.266	3.093	5.385	5.902	4.17683	4.94183	0.198838
MSTRG.73871	4:64337318-64358218:+1	0.452	0.34	0.166	1.532	0.17	0.358	0.373	0.759	0.594	1.562	0.748	0.311	0.503	0.7245	0.198333
MSTRG.76402	5:12465949-12467007:.	0.773	0.911	1.122	0.82	1.008	0.958	1.185	1.324	1.175	1.25	1.142	1.213	0.932	1.21483	0.197103
XLOC_002192|from_cattle	1:236511451-236511751	1.747	2.681	3.393	2.497	3.019	2.956	3.301	3.38	3.222	2.716	3.321	3.616	2.7155	3.25933	0.197071
MSTRG.68705	3:159734060-159735113:+1	0.487	0.817	1.067	0.807	0.765	0.801	1.115	1.113	0.931	0.991	1.101	1.065	0.790667	1.05267	0.197003
MSTRG.56394	23:33774213-33775368:.	0.805	1.063	0.949	0.645	0.901	1.116	1.112	1.504	1.143	1.05	1.055	1.293	0.913167	1.19283	0.196834
MSTRG.72318	4:25286785-25287301:.	0.239	0.666	0.906	0.37	0.745	0.836	0.421	1.104	0.932	1.095	0.746	0.889	0.627	0.8645	0.196575
MSTRG.71421	4:2141496-2142804:.	0.858	0.942	1.432	1.293	1.094	1.473	1.481	1.382	1.558	1.534	1.68	1.366	1.182	1.50017	0.196373
MSTRG.42615	2:88857547-88858258:+1	0.136	0.479	0.626	0.283	0.358	0.515	0.605	0.626	0.646	0.442	0.805	0.495	0.3995	0.603167	0.196013
MSTRG.62406	26:37449868-37450449:.	2.599	3.746	4.674	2.714	3.445	3.259	3.831	3.863	4.07	3.972	4.41	4.13	3.40617	4.046	0.195616
XLOC_023901|from_cattle	2:244740888-244741910	2.41	2.478	2.66	2.872	2.485	2.724	3.243	2.903	2.614	3.413	2.944	3.636	2.60483	3.1255	0.194636
XLOC_015484|from_cattle	12:35558425-35559606	0.441	0.552	0.653	0.386	0.6	0.53	0.698	0.884	0.766	0.432	0.929	0.769	0.527	0.746333	0.193629
MSTRG.54293	22:28640135-28640799:-1	0.809	1.138	0.85	0.869	1.076	1.086	1.488	1.277	1.346	0.893	1.105	1.416	0.971333	1.25417	0.193422
MSTRG.21532	13:63826830-63827404:.	0.231	0.447	0.479	0.646	0.295	0.245	0.589	0.367	0.542	0.488	0.436	1.117	0.3905	0.589833	0.193272
MSTRG.33771	17:67770078-67776572:+1	0	0.053	0.064	0.051	0.038	0.063	0.187	0.099	0.237	0.307	0.047	0.285	0.0448333	0.193667	0.192127
MSTRG.83251	6:56084306-56084944:.	0.314	1.144	0.975	0.436	0.991	0.816	0.934	1.196	1.137	1.029	1.201	0.698	0.779333	1.0325	0.191919
MSTRG.98479	JH922356.1:3185-4584:+1	0.179	0.322	0.283	0.195	0.28	0.473	0.362	0.332	0.414	0.451	0.305	0.966	0.288667	0.471667	0.191572
MSTRG.92664	9:251921-252892:.	0.342	0.236	0.229	0.276	0.509	0.513	0.398	0.273	0.255	0.574	0.823	0.931	0.350833	0.542333	0.191265
MSTRG.85759	7:6266420-6266981:.	0.078	0.218	0.237	0.219	0.111	0	0.223	0.341	0	0.462	0.243	0.565	0.143833	0.305667	0.19091
MSTRG.39634	2:14840321-14849494:+1	1.314	1.357	1.533	0.596	0.544	1.351	0.447	0.487	1.91	2.595	1.836	1.212	1.11583	1.4145	0.190498
MSTRG.80291	5:90026181-90026851:.	0.987	1.426	1.413	1.142	1.101	1.663	1.444	2.068	1.567	1.424	1.532	1.634	1.28867	1.6115	0.190371
MSTRG.19350	12:78922649-78923358:-1	0.12	0.158	0.219	0.022	0.123	0.298	0.224	0.287	0.334	0.463	0.297	0.313	0.156667	0.319667	0.1902
MSTRG.67402	3:125138642-125142310:.	1.011	1.5	1.699	0.956	0.943	0.973	1.43	1.859	1.765	1.31	1.15	1.404	1.18033	1.48633	0.189471
MSTRG.94878	9:60090823-60091271:-1	1.85	2.547	2.71	1.881	1.691	3.043	1.789	3.304	2.544	1.161	2.747	4.939	2.287	2.74733	0.189093
MSTRG.40015	2:23166803-23168055:.	2.065	2.556	3.185	2.806	2.795	2.897	3.391	2.875	3.242	3.03	3.083	3.806	2.71733	3.23783	0.189059
MSTRG.2094	1:54147206-54147806:.	0.428	0.73	0.602	0.77	0.668	0.953	0.956	0.738	0.878	1.341	0.797	0.862	0.691833	0.928667	0.189016
MSTRG.45767	2:169822957-169823517:.	0.895	0.858	1.573	0.872	1.056	1.235	1.56	1.439	1.055	1.356	1.333	1.489	1.0815	1.372	0.18848
MSTRG.81054	5:107129322-107130696:.	0.761	1.046	1.247	1.025	0.811	1.034	1.048	1.595	1.254	0.926	1.074	1.689	0.987333	1.26433	0.188252
MSTRG.60974	26:8642475-8694497:+1	5.35	6.845	8.18	7.148	6.826	9.129	8.642	6.887	7.606	8.604	8.827	9.8	7.24633	8.39433	0.188038
MSTRG.28083	15:59164266-59164812:.	1.976	2.17	2.669	2.12	1.928	2.348	2.657	2.964	2.305	2.897	2.22	2.838	2.20183	2.64683	0.187746
MSTRG.50983	21:470489-470838:+1	0.668	1.002	0.728	0.718	0.422	0.081	1.259	0.487	0.27	0.985	1.048	0.906	0.603167	0.825833	0.187631
MSTRG.93488	9:20646772-20647766:.	2.02	2.561	3.301	2.89	2.605	2.625	3.165	3.39	2.991	3.316	2.863	3.325	2.667	3.175	0.187176
MSTRG.98051	JH922045.1:6047-6631:.	0.351	0.712	0.554	0.478	0.538	0.734	0.693	0.885	0.626	1.077	0.701	0.679	0.561167	0.776833	0.186684
XLOC_042205|from_cattle	3:164993512-164994049	1.745	2.129	1.895	1.295	1.773	2.314	2.054	2.23	1.868	1.894	2.518	2.953	1.8585	2.25283	0.186439
MSTRG.43427	2:109060431-109060939:.	0.553	0.693	0.726	0.675	0.695	0.872	1.075	0.665	0.797	1.097	0.928	1.061	0.702333	0.937167	0.186435
MSTRG.15735	11:55408555-55411269:-1	0.193	0.294	0.514	0.283	0.255	0.247	0.372	0.465	0.485	0.563	0.533	0.441	0.297667	0.4765	0.186262
MSTRG.30308	16:37586912-37610867:+1	0.718	0.722	0.954	1.088	0.834	0.928	0.933	0.943	0.951	1.292	0.925	1.749	0.874	1.13217	0.186199
MSTRG.66849	3:107446365-107455236:-1	1.008	1.256	1.61	1.188	1.796	1.521	2.157	1.538	1.419	1.509	1.891	1.843	1.3965	1.72617	0.185945
MSTRG.98922	JH922651.1:1-797:.	1.783	2.561	2.49	2.081	2.116	2.012	2.888	2.409	2.253	2.289	2.729	3.094	2.17383	2.61033	0.185906
MSTRG.100070	JH923664.1:1-601:+1	1.752	1.788	2.145	1.929	2.3	2.456	2.52	2.436	2.54	2.254	2.854	2.29	2.06167	2.48233	0.185737
MSTRG.76404	5:12520256-12520832:.	0.058	0.023	0	0	0.032	0.022	0.444	0.057	0.091	0.16	0.042	0.183	0.0225	0.162833	0.185543
MSTRG.87751	7:55742722-55744016:-1	0.371	0.229	0.181	0.166	0.356	0.501	0.297	0.351	0.608	0.823	0.3	0.493	0.300667	0.478667	0.185046
MSTRG.100885	X:3402686-3403213:.	0.171	0.237	0.25	0	0.427	0.222	0.348	0.336	0.474	0.147	0.385	0.613	0.217833	0.383833	0.184353
MSTRG.81743	6:16720699-16721287:.	0.455	0.395	0.706	0.164	0.646	0.499	0.696	0.565	0.809	0.434	0.652	0.915	0.4775	0.6785	0.184014
MSTRG.99328	JH922921.1:8843-9426:.	0.82	1.24	2.954	0.477	2.753	0.787	1.532	1.518	2.818	0.906	3.221	1.078	1.50517	1.8455	0.183776
MSTRG.101455	X:19241940-19242464:+1	0.086	0.225	0.061	0.144	0.25	0	0.52	0.269	0.471	0.183	0.173	0.065	0.127667	0.280167	0.182991
MSTRG.68704	3:159729021-159730581:+1	5.95	6.243	6.595	5.709	8.508	7.744	8.485	7.02	8.418	6.315	8.377	8.452	6.7915	7.8445	0.182879
MSTRG.55065	22:49837778-49838770:+1	0.374	0.614	0.521	0.432	0.375	0.645	0.753	0.557	0.532	0.492	0.755	1.083	0.4935	0.695333	0.182872
MSTRG.19693	13:10441259-10442112:+1	0.17	0.35	0.448	0.544	0.276	0.582	0.815	0.358	0.732	0.471	0.621	0.501	0.395	0.583	0.182396
MSTRG.2444	1:65892416-65893319:.	0.085	0.175	0.201	0.057	0.114	0.196	0.255	0.55	0.397	0.23	0.172	0.141	0.138	0.290833	0.181802
MSTRG.58860	24:40840326-40842322:-1	0.626	1.056	1.182	0.978	1.008	1.18	1.271	1.402	1.132	1.205	1.277	1.357	1.005	1.274	0.18163
MSTRG.68576	3:155080694-155089037:+1	3.164	3.895	4.05	3.938	3.663	4.176	4.19	5.058	3.916	4.12	4.971	4.478	3.81433	4.4555	0.180375
MSTRG.44074	2:121689009-121691807:-1	1.199	2.342	1.74	0.993	1.445	1.877	1.73	2.459	1.796	1.918	1.945	1.814	1.59933	1.94367	0.179473
MSTRG.35231	18:33815086-33815602:.	0.464	0.737	1.35	0.946	0.908	0.995	1.6	1.415	1.281	0.477	1.456	0.679	0.9	1.15133	0.179232
MSTRG.3299	1:87370745-87374677:-1	1.211	1.511	2.058	1.328	1.699	1.604	1.931	1.827	1.731	1.75	1.88	2.327	1.5685	1.90767	0.178936
MSTRG.71660	4:10237693-10238443:.	0.574	0.37	0.535	0.502	0.842	0.597	0.781	0.532	0.542	0.861	1.319	0.623	0.57	0.776333	0.178138
MSTRG.14375	11:26286856-26287493:-1	0.525	0.864	0.766	0.712	0.827	0.821	0.763	1.018	1.109	1.243	1.005	0.757	0.7525	0.9825	0.177906
MSTRG.88928	7:75096358-75096833:+1	15.031	16.151	16.805	18.235	17.08	23.936	16.039	20.18	17.336	25.504	23.741	19.295	17.873	20.3492	0.177856
XLOC_002096|from_cattle	1:229913095-229913501	0.195	0.351	0.598	0.182	0.283	0.468	0.676	0.261	0.769	0.393	0.279	0.758	0.346167	0.522667	0.177743
MSTRG.81633	6:13310398-13319534:+1	1.462	1.579	2.079	1.015	1.891	1.445	1.947	2.057	1.864	1.374	2.458	1.797	1.5785	1.91617	0.177541
MSTRG.34951	18:26750542-26751373:.	0.116	0.45	0.36	0.351	0.314	0.254	0.246	0.492	0.502	0.72	0.587	0.324	0.3075	0.4785	0.177323
MSTRG.94692	9:55051227-55076949:+1	0.031	0.035	0	0	0.025	0	0.262	0.146	0.335	0.042	0	0.102	0.0151667	0.147833	0.177197
XLOC_017457|from_cattle	17:60651897-60653338	0.007	0.221	0.184	0.019	0.043	0.043	0.275	0.441	0.225	0.036	0.272	0.119	0.0861667	0.228	0.177065
MSTRG.62888	3:3810383-3814952:+1	0.306	0.319	0.372	0.346	0.345	0.377	0.521	0.355	0.406	0.484	0.56	0.791	0.344167	0.5195	0.176885
MSTRG.1429	1:39552919-39556275:+1	4.697	6.419	8.471	6.839	6.608	6.204	7.852	7.415	6.336	8.646	7.506	7.38	6.53967	7.5225	0.176776
MSTRG.73644	4:55695942-55716058:+1	0.503	0.731	1.171	0.99	0.29	0.465	0.532	1.611	1.364	0.756	0.649	0.561	0.691667	0.912167	0.176763
MSTRG.14328	11:24851893-24854213:-1	1.376	1.222	1.522	1.553	1.387	1.494	1.488	1.824	1.4	1.767	2.006	1.966	1.42567	1.74183	0.17676
MSTRG.40266	2:29375195-29379907:+1	7.028	9.359	11.15	9.251	8.587	9.996	10.409	9.567	10.346	10.611	11.578	10.835	9.2285	10.5577	0.176256
XLOC_010482|from_cattle	13:51637195-51638119	0.521	0.44	0.627	0.811	0.503	0.504	0.758	0.833	0.795	0.933	0.621	0.687	0.567667	0.771167	0.176081
MSTRG.43033	2:95603359-95631005:+1	25.873	30.189	41.479	29.869	36.05	38.947	33.306	41.176	37.142	32.677	45.519	39.611	33.7345	38.2385	0.175901
MSTRG.7225	1:190338963-190339512:.	5.365	8.5	8.686	7.549	7.677	7.391	8.456	8.536	7.764	9.718	8.686	8.629	7.528	8.6315	0.175553
MSTRG.61702	26:20873610-20874321:.	0.018	0.081	0.039	0.024	0.086	0.076	0.095	0.068	0.098	0.218	0.108	0.554	0.054	0.190167	0.175289
MSTRG.8723	1:235971687-235972742:.	0.504	0.629	1.103	1.238	0.852	0.892	1.188	0.705	0.886	1.33	1.248	1.309	0.869667	1.111	0.175145
MSTRG.2363	1:64896264-64973654:-1	3.876	4.658	5.499	5.211	4.451	4.505	5.044	5.713	5.333	5.2	5.271	6.04	4.7	5.4335	0.174642
MSTRG.10122	1:271312294-271312714:+1	0.162	0.183	0.412	0.352	0.258	0.226	0.282	0.452	0.143	0.575	0.705	0.412	0.2655	0.428167	0.174457
MSTRG.88757	7:71759789-71760346:.	0.473	0.408	0.846	0.828	0.496	0.888	1.007	0.827	0.513	0.866	1.153	0.849	0.6565	0.869167	0.174257
MSTRG.36484	18:60918656-60919156:.	0.754	0.798	1.225	0.854	1.555	0.967	1.307	0.939	1.25	1.323	1.55	1.343	1.0255	1.28533	0.174127
MSTRG.25924	15:6691927-6692499:+1	0.487	0.667	0.902	0.345	0.471	0.647	0.793	1.046	0.445	0.706	0.72	1.029	0.5865	0.789833	0.173978
MSTRG.30889	16:54792412-54800258:+1	0.757	1.803	1.165	1.248	2.186	0	0.675	1.11	1.542	1.768	1.278	2.471	1.19317	1.474	0.17383
MSTRG.81383	6:5760886-5761483:.	1.186	1.106	1.385	1.03	1.472	1.324	1.135	1.697	1.266	1.371	1.979	1.782	1.2505	1.53833	0.173636
MSTRG.20172	13:27951828-27952579:.	4.845	7.497	9.377	6.032	6.395	6.902	7.379	7.912	6.95	7.824	7.906	9.079	6.84133	7.84167	0.173219
MSTRG.82087	6:25172285-25174287:-1	0.933	1.553	1.483	1.936	1.2	2.116	1.519	1.764	1.977	2.044	1.617	2.223	1.53683	1.85733	0.171641
MSTRG.63245	3:11779968-11804347:-1	0.105	0.21	0.056	0.117	0.247	0.357	0.321	0.326	0.182	0.398	0.375	0.382	0.182	0.330667	0.170919
MSTRG.105150	X:110542120-110542801:.	0.436	0.738	1.049	0.987	0.879	0.941	1.093	0.911	1.124	1.131	0.925	1.232	0.838333	1.06933	0.170768
MSTRG.6344	1:164812081-164880457:-1	1.881	3.589	2.941	2.296	4.123	3.044	1.829	3.807	2.903	3.773	4.157	4.394	2.979	3.47717	0.17018
MSTRG.78943	5:59939816-59940669:.	0.57	1.215	1.047	1.014	1.147	0.758	1.181	1.214	1.094	1.391	1.008	1.334	0.9585	1.20367	0.170157
MSTRG.80984	5:105610738-105612953:-1	0.494	0.532	0.469	0.545	0.52	0.662	0.943	0.854	0.479	0.644	0.708	0.748	0.537	0.729333	0.170099
MSTRG.96224	AMGL01120641.1:18598-19140:.	0.152	0.145	0.224	0.104	0.145	0.437	0.192	0.171	0.326	0.452	0.367	0.6	0.201167	0.351333	0.169947
XLOC_051655|from_cattle	8:68573290-68575013	0.592	0.776	0.807	0.757	0.723	0.751	0.842	1.065	0.782	1.137	1.053	0.824	0.734333	0.9505	0.169463
MSTRG.22108|from_goat	19:54050707-54052832	0.038	0.071	0.047	0.106	0.031	0.061	0.254	0.158	0.262	0.214	0.151	0.106	0.059	0.190833	0.169269
MSTRG.12385	10:61629216-61629934:.	2.905	2.919	1.869	1.696	1.81	2.98	3.224	2.515	2.548	2.574	3.406	2.416	2.36317	2.7805	0.168757
MSTRG.9047	1:242833932-242835891:.	0.333	0.348	0.377	0.281	0.409	0.417	0.484	0.41	0.547	0.498	0.606	0.632	0.360833	0.5295	0.16857
MSTRG.16619	12:9908560-9909099:.	0.186	0.274	0.264	0.023	0.191	0.162	0.251	0.399	0.243	0.12	0.298	0.667	0.183333	0.329667	0.168208
MSTRG.67190	3:119128857-119129390:.	0.389	0.672	0.615	0.332	0.753	0.515	0.776	0.592	0.454	0.777	1.179	0.644	0.546	0.737	0.168057
MSTRG.91836	8:64062663-64064173:+1	3.377	4.363	3.855	3.088	4.725	3.319	2.985	3.471	3.541	6.145	3.219	6.915	3.78783	4.37933	0.168054
XLOC_018708|from_cattle	14:24840547-24841521	0.444	0.688	0.571	0.599	0.615	0.718	0.829	0.692	0.49	0.918	0.894	1.002	0.605833	0.804167	0.16801
MSTRG.17410	12:27317779-27318907:.	0.799	0.834	0.964	0.652	0.822	0.831	1.082	1.185	1.01	0.665	1.194	1.112	0.817	1.04133	0.167953
MSTRG.14356	11:26444974-26447253:-1	0.591	1.13	1.215	0.943	0.884	1.206	1.824	1.135	0.859	0.833	1.304	1.489	0.994833	1.24067	0.16766
MSTRG.22380	14:118971-119663:.	0.628	0.848	0.784	0.81	0.72	0.736	0.981	1.118	1.248	0.846	0.764	0.864	0.754333	0.970167	0.167395
MSTRG.100898	X:4859759-4860656:.	0.372	0.383	0.379	0.537	0.405	0.385	0.53	0.593	0.454	0.832	0.505	0.586	0.410167	0.583333	0.167099
MSTRG.61466	26:15028032-15028629:.	11.286	12.601	10.664	9.357	12.712	7.738	9.466	10.878	16.826	15.477	9.72	10.611	10.7263	12.163	0.166736
MSTRG.13823	11:13755924-13764129:-1	1.687	1.471	1.677	1.848	1.755	1.382	2.531	1.757	1.626	1.713	2.155	1.971	1.63667	1.95883	0.166313
MSTRG.30060	16:29611174-29612420:.	0.608	0.815	1.088	0.517	0.679	0.941	0.999	1.224	1.28	0.799	0.766	0.881	0.774667	0.9915	0.166307
MSTRG.103651	X:76181889-76182394:.	0.644	1.18	1.293	0.75	1.025	0.969	0.899	1.428	1.51	1.202	1.227	1.044	0.976833	1.21833	0.166285
MSTRG.14510	11:28759746-28780791:-1	0.501	0.669	0.993	0.846	0.778	0.896	0.622	0.774	1.303	1.407	0.837	1.044	0.7805	0.997833	0.166154
MSTRG.33461	17:59344298-59344924:.	3.515	4.617	6.536	4.505	4.736	5.095	4.668	5.826	5.812	5.256	6.224	5.472	4.834	5.543	0.165467
MSTRG.39385	2:11959574-11960365:.	1.318	0.99	1.396	1.22	1.264	1.818	1.425	1.231	1.532	2.251	1.929	1.335	1.33433	1.61717	0.164995
MSTRG.18874	12:69219861-69220640:.	0.204	0.588	0.497	0.411	0.357	0.378	0.451	0.523	0.522	0.728	0.676	0.557	0.405833	0.576167	0.164995
MSTRG.9709	1:262438095-262438859:.	0.328	0.241	0.451	0.22	0.329	0.2	0.485	0.386	0.456	0.521	0.43	0.432	0.294833	0.451667	0.164944
XLOC_024928|from_cattle	16:38173253-38173464	0	0	0	0	0	0.136	0	0.117	0.338	0	0	0.423	0.0226667	0.146333	0.164691
MSTRG.100502	JH924432.1:1208-2316:.	0.343	0.59	0.575	0.376	0.345	0.415	0.663	0.578	0.566	0.734	0.612	0.535	0.440667	0.614667	0.1645
MSTRG.104460	X:94065005-94067361:+1	0.089	0.096	0.063	0.123	0.114	0.123	0.221	0.083	0.215	0.326	0.202	0.355	0.101333	0.233667	0.163701
MSTRG.47633	2:226333896-226334586:.	0.337	0.709	0.814	0.618	0.785	0.838	0.933	0.776	0.856	0.864	0.771	1.11	0.6835	0.885	0.163101
MSTRG.5887	1:153172151-153172946:.	0.633	0.581	1.136	0.902	0.662	0.798	0.849	0.967	0.872	1.123	1.037	1.144	0.785333	0.998667	0.162844
MSTRG.11571	10:37563501-37564442:.	0.368	0.421	1.044	0.422	0.618	0.604	0.835	0.661	0.233	0.604	1.163	1.111	0.5795	0.767833	0.162514
MSTRG.55459	23:9250782-9251696:.	0.044	0.231	0.127	0.039	0.222	0.201	0.265	0.472	0.293	0.179	0.309	0.162	0.144	0.28	0.162057
MSTRG.6995	1:182396831-182398050:-1	0.554	0.74	0.819	0.537	0.802	0.699	0.977	0.807	0.995	0.806	1.015	0.757	0.691833	0.892833	0.16196
MSTRG.9351	1:252702707-252703538:.	1.11	1.488	1.402	1.252	1.048	1.644	1.798	1.847	1.125	2.062	1.162	1.603	1.324	1.5995	0.161624
MSTRG.86289	7:20139570-20141982:+1	2.671	3.954	4.302	3.36	2.435	4.055	3.388	5.177	4.39	3.624	3.191	4.18	3.46283	3.99167	0.161562
XLOC_046942|from_cattle	5:54620511-54620982	0.03	0.034	0.032	0.203	0.12	0.189	0.128	0.253	0.137	0.489	0.12	0.264	0.101333	0.231833	0.161556
MSTRG.59071	25:1681012-1681532:.	8.757	12.515	13.064	9.682	11.435	11.065	12.54	12.232	12.211	11.613	14.06	12.445	11.0863	12.5168	0.161381
MSTRG.13774	11:11262682-11264421:.	0.068	0.39	0.236	0.119	0.276	0.165	0.146	0.658	0.32	0.174	0.424	0.39	0.209	0.352	0.161281
MSTRG.48998	20:8724447-8725546:-1	0.604	0.617	0.65	0.653	0.509	0.724	0.921	0.629	0.605	0.922	0.809	1.024	0.626167	0.818333	0.161142
MSTRG.28137	15:60370332-60370586:-1	0.619	0.92	0.97	0.43	0.487	0.619	0.54	1.057	0.732	0.273	1.245	1.385	0.674167	0.872	0.161137
MSTRG.105313	X:114581885-114582463:.	0.568	0.929	1.211	0.909	0.757	0.73	1.04	0.873	1.17	0.91	1.103	1.32	0.850667	1.06933	0.161121
MSTRG.24675	14:49319212-49320125:+1	0.436	0.441	0.329	0.772	0.833	0.557	0.418	0.488	0.438	1.031	1.004	1.095	0.561333	0.745667	0.161
MSTRG.63426	3:18322127-18322637:.	0.949	1.336	1.823	1.047	1.338	1.449	1.327	1.819	1.283	1.435	2.037	1.685	1.32367	1.59767	0.160813
MSTRG.12051	10:50166510-50168102:-1	0.163	0.333	0.343	0.212	0.242	0.24	0.401	0.334	0.488	0.418	0.32	0.46	0.2555	0.4035	0.160767
MSTRG.28944	15:79927793-79928503:-1	1.395	0.934	0.918	1.847	0.895	1.279	1.607	1.122	1.377	1.629	1.539	1.554	1.21133	1.47133	0.160373
MSTRG.32017	17:14734216-14750524:+1	0.923	1.519	2.679	0.995	1.683	1.838	1.844	1.78	1.513	2.386	2.16	1.789	1.60617	1.912	0.160081
MSTRG.86742	7:30243724-30244372:.	0.686	0.922	1.173	0.592	0.772	0.804	1.056	0.858	0.983	1.148	1.258	0.93	0.824833	1.03883	0.159979
MSTRG.48428	2:244274800-244276316:+1	0	0	0	0	0	0	0.092	0.067	0.069	0.242	0.058	0.175	0	0.117167	0.159844
MSTRG.54647	22:39952703-39953950:.	0.651	0.571	1.129	0.493	0.887	0.888	0.856	0.815	1.028	0.843	1.107	1.214	0.769833	0.977167	0.159821
MSTRG.43829	2:115416424-115418244:.	1.504	1.314	1.758	1.142	1.5	1.526	1.448	1.34	2.425	1.625	1.164	2.464	1.45733	1.74433	0.159362
MSTRG.58941	25:107575-108511:.	1.079	1.529	1.485	1.191	1.477	1.317	1.528	1.795	1.456	1.123	1.736	2.084	1.34633	1.62033	0.159342
XLOC_044602|from_cattle	6:59055631-59056804	0.02	0.022	0.121	0.054	0	0.064	0.054	0.201	0.212	0.263	0.082	0.202	0.0468333	0.169	0.159243
XLOC_042171|from_cattle	3:162841765-162842220	1.484	2.258	1.837	0.752	1.88	1.824	2.067	2.005	1.31	2.029	1.729	2.763	1.6725	1.98383	0.158977
MSTRG.25375	14:57394909-57420504:+1	1.52	2.776	2.663	2.187	1.928	2.2	2.464	2.903	2.216	2.587	2.632	2.716	2.21233	2.58633	0.158888
MSTRG.82784	6:44585002-44586809:+1	1.057	0.862	1.384	1.654	1.071	1.938	1.833	0.97	1.267	1.632	2.025	1.859	1.32767	1.59767	0.158332
MSTRG.81713	6:12721128-12721623:-1	0.365	0.478	0.457	0.348	0.547	0.499	0.664	0.612	0.656	0.745	0.395	0.63	0.449	0.617	0.158262
MSTRG.24940	14:53128958-53129266:-1	4.108	5.178	6.497	4.869	5.204	7.362	5.044	8.887	5.726	5.501	5.811	6.776	5.53633	6.29083	0.157602
XLOC_033485|from_cattle	26:34986463-34987607	1.499	1.948	2.104	1.74	1.907	1.896	2.133	2.666	1.832	2.096	1.896	2.444	1.849	2.17783	0.157588
MSTRG.74684	4:78107563-78108310:.	0.502	0.477	0.788	0.701	0.569	0.924	0.707	0.992	0.92	0.814	0.716	0.953	0.660167	0.850333	0.156457
MSTRG.72425	4:28187855-28233233:+1	7.899	11.442	15.703	11.363	14.578	14.642	13.092	12.032	15.586	12.149	17.615	14.477	12.6045	14.1585	0.156043
MSTRG.36085	18:52892987-52893337:-1	0.919	1.987	2.259	1.271	1.759	2.005	1.434	1.47	1.811	2.786	1.89	2.658	1.7	2.00817	0.155925
MSTRG.54342	22:29244228-29245940:.	0.174	0.217	0.348	0.207	0.235	0.35	0.541	0.273	0.329	0.35	0.491	0.405	0.255167	0.398167	0.155657
MSTRG.84012	6:72082528-72084475:+1	0.633	0.814	0.963	0.641	0.798	0.906	0.905	0.971	1.041	0.893	1.016	1.152	0.7925	0.996333	0.15538
MSTRG.61588	26:20606580-20607359:.	0.595	0.681	0.738	0.948	0.815	0.962	0.881	1.118	0.837	1.214	0.929	0.979	0.789833	0.993	0.155116
MSTRG.74879	4:94607362-94610338:-1	0.199	0.155	0.129	0.086	0.058	0.068	0.23	0.171	0.181	0.393	0.184	0.294	0.115833	0.242167	0.154737
MSTRG.95742	9:86473686-86474201:.	0	0.094	0.03	0	0	0.059	0.176	0.129	0.101	0.152	0.11	0.215	0.0305	0.147167	0.154731
MSTRG.23282	14:22177342-22180994:.	0.703	0.992	0.835	0.552	0.93	0.819	1.327	0.959	0.575	0.585	1.128	1.481	0.805167	1.00917	0.154465
MSTRG.13448|from_goat	13:18934543-18935911	0.015	0.042	0.049	0.01	0.018	0.008	0.111	0.14	0.034	0.1	0.234	0.215	0.0236667	0.139	0.154022
MSTRG.23922	14:35789801-35794240:-1	2.896	4.708	4.968	4.076	4.077	4.055	5.759	4.697	4.795	3.38	4.664	4.941	4.13	4.706	0.153521
MSTRG.68695	3:159096434-159096953:.	0.725	1.06	1.744	0.881	1.123	0.971	1.113	1.254	1.114	1.872	0.891	1.661	1.084	1.3175	0.153214
MSTRG.89672	7:98954162-98997952:-1	1.066	1.707	2.235	1.702	1.292	1.758	1.375	2.031	1.914	2.014	2.07	2.121	1.62667	1.92083	0.153147
MSTRG.82676	6:40577743-40604875:-1	0.798	0.922	1.236	0.917	1.043	1.075	1.029	1.017	1.165	1.183	1.353	1.584	0.9985	1.22183	0.152833
MSTRG.69077	3:170369293-170389649:-1	0.545	0.61	0.779	0.621	1.089	0.666	0.749	0.883	0.792	1.123	0.798	1.117	0.718333	0.910333	0.152814
MSTRG.25923	15:6671333-6671839:.	0.452	0.639	1.094	0.699	0.537	0.745	0.727	1.056	1.003	1.073	0.679	0.762	0.694333	0.883333	0.152571
MSTRG.12207	10:54776566-54777228:.	0	0.11	0.034	0.081	0.025	0.074	0.17	0.222	0.163	0.238	0.035	0.201	0.054	0.1715	0.152482
MSTRG.4437	1:109521223-109526398:-1	0.758	1.023	1.061	1.31	1.058	1.043	1.346	1.246	1.232	1.252	1.253	1.289	1.04217	1.26967	0.15238
XLOC_028502|from_cattle	20:15546235-15547146	1.486	1.629	2.079	1.736	2.038	2.026	1.926	2.307	1.934	1.959	2.3	2.461	1.83233	2.14783	0.152368
MSTRG.102310	X:44347707-44349541:-1	2.981	3.467	4.755	2.855	3.139	3.647	3.89	2.964	3.516	4.761	4.866	3.837	3.474	3.97233	0.152358
MSTRG.32095	17:19039846-19040514:-1	0.322	0.873	0.395	0.438	0.148	0.24	0.495	0.827	0.642	0.606	0.228	0.555	0.402667	0.558833	0.152294
MSTRG.98136	JH922104.1:1244-3756:-1	0.97	1.5	1.202	1.247	0.666	1.432	1.245	1.645	1.096	1.639	0.8	2.039	1.1695	1.41067	0.15207
MSTRG.20152	13:27074878-27075408:.	0.025	0.202	0.167	0.139	0.041	0.081	0.136	0.216	0.115	0.276	0.308	0.342	0.109167	0.232167	0.151721
MSTRG.73685	4:58347239-58369209:-1	0.881	1.7	1.744	1.585	1.602	2.144	1.119	1.737	1.483	1.886	2.208	2.958	1.60933	1.8985	0.151625
MSTRG.89133	7:80684269-80685026:-1	0.598	0.419	0.626	0.469	0.381	0.611	0.68	0.716	0.826	0.51	0.555	0.825	0.517333	0.685333	0.151496
MSTRG.21710	13:69186751-69263962:-1	1.895	1.87	3.1	2.169	2.506	2.604	2.547	2.76	2.425	2.376	3.584	2.671	2.35733	2.72717	0.150764
MSTRG.32895	17:39735218-39735807:.	4.39	5.662	7.022	4.761	4.941	6.252	6.101	6.001	5.726	5.613	5.689	8.182	5.50467	6.21867	0.150257
MSTRG.309	1:6417273-6417826:.	0.529	0.289	0.62	0.489	1.027	0.58	0.754	0.58	0.759	0.586	1.04	0.855	0.589	0.762333	0.149368
MSTRG.91256	8:49164182-49165426:.	0.163	0.124	0.168	0.162	0.095	0.106	0.125	0.291	0.174	0.343	0.285	0.343	0.136333	0.260167	0.149228
MSTRG.46172	2:176612183-176612439:-1	0.556	0.632	0.454	1.523	0.903	0.756	0.887	0.906	1.874	1.444	0.421	0.468	0.804	1	0.148801
MSTRG.100259	JH923962.1:1-1094:+1	0.84	0.649	0.777	0.419	0.94	0.566	1.133	0.786	0.799	0.879	0.975	0.721	0.6985	0.882167	0.148133
MSTRG.100260	JH923962.1:1-1094:-1	0.84	0.649	0.777	0.419	0.94	0.566	1.133	0.786	0.799	0.879	0.975	0.721	0.6985	0.882167	0.148133
MSTRG.39366	2:11441768-11442372:.	1.037	1.24	1.276	0.911	1.368	1.047	1.303	1.384	0.836	1.048	2.092	1.608	1.1465	1.3785	0.148066
MSTRG.68832	3:161626265-161631057:-1	0.088	0.034	0.066	0.126	0.19	0.114	0.155	0.168	0.163	0.275	0.304	0.268	0.103	0.222167	0.148008
MSTRG.96223	AMGL01120641.1:17144-17729:.	0	0.024	0.046	0	0.017	0.022	0.066	0.059	0.075	0.112	0.084	0.37	0.0181667	0.127667	0.147367
MSTRG.99435	JH922999.1:1-304:-1	2.319	2.851	3.287	2.765	3.504	2.726	2.988	4.512	2.815	3.162	2.325	4.166	2.90867	3.328	0.147024
MSTRG.32502	17:30055551-30056348:.	0.999	0.639	1.439	1.421	1.239	1.08	1.529	1.21	1.167	1.47	1.124	1.69	1.13617	1.365	0.146816
MSTRG.96143	AMGL01120208.1:1-3032:.	0.126	0.187	0.194	0.177	0.195	0.22	0.237	0.22	0.33	0.318	0.371	0.383	0.183167	0.309833	0.14673
MSTRG.36724	18:64636222-64637681:.	0.213	0.15	0.305	0.32	0.247	0.378	0.456	0.293	0.386	0.408	0.234	0.649	0.268833	0.404333	0.146383
MSTRG.82092	6:25402935-25403662:.	0.343	0.43	0.372	0.354	0.388	0.338	0.494	0.572	0.455	0.56	0.468	0.554	0.370833	0.517167	0.146326
MSTRG.22749	14:7256714-7270385:+1	0.198	0.191	0.208	0.162	0.19	0.181	0.375	0.324	0.301	0.344	0.269	0.277	0.188333	0.315	0.146123
MSTRG.39857	2:19828113-19828892:.	1.278	1.593	1.537	1.269	1.525	1.532	1.696	1.623	1.602	1.911	1.541	1.93	1.45567	1.71717	0.145988
MSTRG.53184	22:6148081-6148376:+1	0.551	0.356	0.427	0.108	0.445	0.255	0.667	0.367	0.569	0.413	0.553	0.439	0.357	0.501333	0.145824
MSTRG.85104	6:107689791-107690400:.	2.296	1.765	2.11	2.777	1.689	1.912	3.653	1.777	1.957	1.927	3.426	1.772	2.0915	2.41867	0.145127
MSTRG.70192	3:195214886-195216168:.	0.498	0.512	0.66	0.572	0.775	0.862	0.786	0.747	0.735	0.881	0.795	0.979	0.6465	0.8205	0.144932
MSTRG.14610	11:31619801-31630017:-1	1.126	1.583	1.829	1.457	1.43	1.652	1.729	2.11	1.761	1.683	1.59	1.783	1.51283	1.776	0.143693
MSTRG.86311	7:20741514-20742151:.	0.237	0.133	0.344	0.193	0.234	0.126	0.19	0.445	0.309	0.436	0.179	0.468	0.211167	0.337833	0.143501
MSTRG.84863	6:99804321-99896168:+1	0.306	0.408	0.546	0.343	0.417	0.556	0.525	0.473	0.504	0.639	0.62	0.711	0.429333	0.578667	0.143364
XLOC_044137|from_cattle	6:25182663-25182949	0.204	0	0.074	0.188	0.33	0.294	0.216	0.191	0.308	0.18	0.479	0.456	0.181667	0.305	0.143227
MSTRG.65455	3:70587379-70588015:.	1.125	1.918	2.28	1.087	1.682	1.617	1.705	1.911	1.729	2.103	1.83	2.064	1.61817	1.89033	0.142679
MSTRG.9509	1:257514233-257515082:.	2.285	2.875	3.316	2.821	2.387	2.409	2.442	4.189	3.169	2.46	3.45	2.677	2.68217	3.0645	0.142523
MSTRG.10430	10:3555514-3556137:.	1.325	1.889	2.384	1.813	1.628	1.854	2.131	2.102	1.902	1.97	2.261	2.274	1.8155	2.10667	0.141976
MSTRG.77768	5:33557131-33557710:.	0.921	1.004	1.031	1.263	0.974	1.123	1.585	0.897	0.815	1.754	1.137	1.4	1.05267	1.26467	0.141799
XLOC_010563|from_cattle	13:53319967-53320299	0.223	0.253	0.243	0.292	0.223	0.177	0.235	0.684	0.301	0.294	0.283	0.378	0.235167	0.3625	0.141551
MSTRG.52851	21:49336549-49352214:-1	0.315	0.699	0.567	0.431	0.398	0.412	0.359	0.989	0.754	0.506	0.901	0.22	0.470333	0.6215	0.141186
MSTRG.40882	2:48299576-48300285:.	0.333	0.265	0.406	0.398	0.468	0.205	0.418	0.554	0.349	0.606	0.412	0.566	0.345833	0.484167	0.141153
MSTRG.81091	5:107513968-107515045:-1	0.023	0.225	0.178	0.111	0.189	0.087	0.125	0.312	0.245	0.191	0.368	0.271	0.1355	0.252	0.140907
MSTRG.36442	18:59343787-59344364:.	0.305	0.28	0.892	1.167	0.598	0.997	0.682	0.895	0.979	0.958	0.785	0.989	0.7065	0.881333	0.140715
XLOC_019176|from_cattle	14:52963729-52964134	0	0	0.079	0	0.146	0.078	0	0.136	0.099	0.147	0.403	0.163	0.0505	0.158	0.140559
MSTRG.27860	15:54171982-54244930:+1	1.23	1.845	0.619	0.084	1.573	0.111	0.564	2.532	1.401	0.248	1.676	0.21	0.910333	1.10517	0.14011
XLOC_031973|from_cattle	22:10460855-10461391	0.029	0.193	0.062	0.153	0.023	0.061	0.183	0.218	0.181	0.231	0.058	0.315	0.0868333	0.197667	0.140096
MSTRG.99440	JH923003.1:1-2123:+1	1.106	1.044	1.124	1.092	1.334	1.198	1.435	1.414	1.117	0.979	1.428	1.84	1.14967	1.36883	0.140064
MSTRG.50297	20:41169413-41170160:.	0.033	0.037	0.036	0	0.053	0	0.14	0.171	0.089	0.045	0.251	0.09	0.0265	0.131	0.139865
MSTRG.81357	6:5675700-5676309:.	1.06	1.586	1.78	0.725	1.567	1.339	1.655	1.255	1.278	1.626	1.313	2.361	1.34283	1.58133	0.139862
MSTRG.98936	JH922659.1:7949-8825:.	0.425	0.475	0.421	0.306	0.183	0.188	0.677	0.715	0.643	0.337	0.178	0.258	0.333	0.468	0.139175
MSTRG.94929	9:60860661-60861798:.	4.227	3.012	3.649	2.072	4.287	1.033	3.869	4.244	5.547	2.205	3.254	1.61	3.04667	3.45483	0.138637
MSTRG.91986	8:67930170-67930882:-1	0.253	0.762	0.994	0.509	0.682	0.769	0.466	0.796	0.745	0.795	1.069	1.098	0.6615	0.828167	0.137911
XLOC_051388|from_cattle	8:57414339-57416232	1.103	1.32	1.782	1.126	1.488	1.211	1.537	1.636	1.486	1.45	1.51	1.816	1.33833	1.5725	0.13769
MSTRG.6128	1:156884163-156887066:-1	1.852	1.961	2.047	1.832	2.983	1.817	2.626	2.084	2.58	1.559	2.881	2.604	2.082	2.389	0.136993
MSTRG.56544	23:37807524-37808506:.	0.135	0.145	0.197	0.147	0.203	0.248	0.347	0.299	0.211	0.284	0.237	0.401	0.179167	0.2965	0.136855
MSTRG.45195	2:152853251-152853570:+1	0.142	0	0.619	0.778	0	0.619	0.605	0.397	0.128	0.737	0.143	0.958	0.359667	0.494667	0.136571
MSTRG.68868	3:162309178-162311412:-1	0.447	0.281	0.441	0.45	0.489	0.681	0.524	0.652	0.526	0.727	0.653	0.579	0.464833	0.610167	0.136474
MSTRG.95299	9:69994312-70040488:+1	0	0.085	0	0.104	0	0.081	0	0.282	0	0.198	0.076	0.336	0.045	0.148667	0.136457
MSTRG.67161	3:116011658-116012328:.	4.073	4.872	7.49	5.774	6.419	5.979	7.238	5.728	7.349	5.436	5.468	7.41	5.76783	6.43817	0.136253
MSTRG.11869	10:43256294-43257025:.	0.288	0.258	0.269	0.347	0.354	0.382	0.474	0.254	0.53	0.379	0.521	0.522	0.316333	0.446667	0.136208
MSTRG.23276	14:21839070-21839395:-1	0.131	0.519	0.583	0.271	0.635	0.424	0.491	0.429	0.594	0.519	0.864	0.512	0.427167	0.568167	0.135925
XLOC_051549|from_cattle	8:63825247-63825549	1.616	3.098	3.383	1.008	2.797	2.968	2.05	3.17	3.396	2.228	3.232	2.855	2.47833	2.82183	0.135869
MSTRG.99429	JH922993.1:4986-5698:.	0.053	0.094	0.06	0.12	0.055	0.103	0.127	0.14	0.123	0.292	0.181	0.262	0.0808333	0.1875	0.135783
MSTRG.83289	6:56800890-56829563:-1	0.057	0.123	0.171	0.078	0.117	0.098	0.095	0.217	0.274	0.186	0.276	0.251	0.107333	0.2165	0.135647
MSTRG.22027	13:77851414-77853525:.	0.062	0.072	0.049	0.044	0.014	0.038	0.142	0.178	0.164	0.121	0.192	0.101	0.0465	0.149667	0.135643
MSTRG.41893	2:53082832-53085952:-1	44.566	34.994	43.972	42.591	39.936	37.636	48.095	41.809	50.583	54.502	43.512	29.78	40.6158	44.7135	0.135488
MSTRG.8909	1:241420668-241421219:.	0.439	0.293	0.251	0.248	0.334	0.327	0.36	0.316	0.419	0.556	0.391	0.627	0.315333	0.444833	0.135475
MSTRG.17408	12:27313558-27314267:.	0.591	0.918	1.04	0.551	0.589	0.801	0.83	0.744	0.706	1.189	0.761	1.288	0.748333	0.919667	0.134876
MSTRG.8719	1:235960871-235961827:.	0.883	1.008	1.226	0.507	0.99	1.056	0.938	1.096	0.923	0.946	1.257	1.651	0.945	1.13517	0.134579
MSTRG.69391	3:176650644-176651484:.	0.257	0.233	0.368	0.283	0.29	0.31	0.289	0.308	0.485	0.433	0.512	0.469	0.290167	0.416	0.134264
MSTRG.40927	2:50153742-50154289:.	0.202	0.542	0.581	0.357	0.263	0.37	0.572	0.305	0.599	0.346	0.498	0.805	0.385833	0.520833	0.134108
MSTRG.37678	19:20718896-20719398:.	0.909	0.965	1.558	0.971	1.176	1.287	1.36	1.238	1.085	1.234	1.839	1.361	1.14433	1.35283	0.13387
MSTRG.39098	2:2228124-2228912:.	0.19	0.158	0.301	0.29	0.306	0.287	0.247	0.481	0.594	0.31	0.337	0.295	0.255333	0.377333	0.133807
MSTRG.103213	X:65750057-65751534:.	2.564	2.855	3.179	2.703	3.282	3.273	3.23	3.464	3.027	3.349	3.487	3.615	2.976	3.362	0.133672
MSTRG.11408	10:33597264-33602408:-1	0.11	0.082	0.065	0.058	0.068	0.078	0.157	0.056	0.032	0.242	0.13	0.471	0.0768333	0.181333	0.133621
MSTRG.1468	1:40281556-40296602:-1	6.703	8.039	9.142	6.54	7.55	7.776	8.873	9.192	8.375	7.554	8.714	8.064	7.625	8.462	0.133621
MSTRG.41709	2:63420358-63459184:+1	0.265	0.554	0.672	0.211	0.644	0.287	0.473	0.681	0.509	0.364	0.539	0.904	0.438833	0.578333	0.133502
MSTRG.39812	2:19192808-19202901:-1	0.064	0.082	0.143	0.095	0.229	0.363	0.534	0.134	0.468	0.182	0.17	0.163	0.162667	0.275167	0.133248
MSTRG.62293	26:35026627-35027498:-1	1.053	0.657	0.914	0.861	1.256	0.912	0.844	1.121	0.959	1.299	1.197	1.36	0.942167	1.13	0.133186
MSTRG.99683	JH923202.1:1734-2292:.	0.138	0.125	0.142	0.22	0.103	0.02	0.171	0.274	0.347	0.194	0.245	0.167	0.124667	0.233	0.132675
MSTRG.75211	4:105855313-105856266:.	0.153	0.299	0.407	0.571	0.212	0.346	0.383	0.511	0.338	0.716	0.448	0.361	0.331333	0.4595	0.132602
MSTRG.35671	18:45060807-45061109:+1	0.882	1.496	1.917	1.334	1.64	1.335	1.12	1.81	2.07	1.85	1.682	1.477	1.434	1.66817	0.13252
XLOC_019521|from_cattle	11:19797167-19799009	0.185	0.301	0.227	0.409	0.293	0.376	0.37	0.36	0.379	0.503	0.273	0.655	0.2985	0.423333	0.132428
MSTRG.39272	2:8844637-8845356:.	1.269	1.434	1.476	1.254	1.923	1.738	1.427	1.613	1.723	1.636	1.963	2.18	1.51567	1.757	0.132158
MSTRG.81654	6:13759629-13760262:.	0.966	0.969	0.829	0.813	0.912	0.832	1.158	1.15	0.975	0.831	1.246	1.043	0.886833	1.06717	0.131688
MSTRG.80836	5:102616287-102616998:.	0.421	0.954	0.984	0.657	0.452	0.653	0.938	1.029	0.87	0.527	0.907	0.817	0.686833	0.848	0.131647
MSTRG.14266	11:23972076-23983642:+1	1.046	1.632	1.738	1.863	1.294	1.367	1.603	1.944	1.894	1.598	1.882	1.446	1.49	1.72783	0.13161
XLOC_021592|from_cattle	2:118848889-118849114	0	0	0	0	0	0	0.116	0.102	0	0	0.11	0.244	0	0.0953333	0.13137
XLOC_021277|from_cattle	2:233622580-233633105	0.049	0.091	0.077	0.096	0.078	0.07	0.188	0.163	0.206	0.2	0.164	0.155	0.0768333	0.179333	0.131177
MSTRG.21463	13:61360941-61370566:-1	0.781	1.051	1.107	1.31	1.316	1.245	1.21	1.077	1.304	1.348	1.387	1.702	1.135	1.338	0.131039
MSTRG.33521	17:55040813-55042072:.	1.118	1.296	1.304	0.999	1.204	1.194	1.619	1.52	1.126	1.169	1.547	1.381	1.18583	1.39367	0.131039
MSTRG.23822	14:32414074-32423641:+1	0.476	0.858	1.451	0.762	0.797	0.992	0.763	1.322	1.022	0.948	1.215	1.141	0.889333	1.0685	0.130708
XLOC_018886|from_cattle	14:43573784-43574559	0.455	0.436	0.339	0.37	0.437	0.282	0.635	0.482	0.349	0.374	0.683	0.583	0.3865	0.517667	0.130407
MSTRG.7224	1:190336561-190338687:.	0.403	0.527	0.654	0.392	0.454	0.492	0.389	0.763	0.533	0.564	0.963	0.55	0.487	0.627	0.12981
MSTRG.61615	26:20645459-20647594:.	0.176	0.379	0.362	0.33	0.312	0.4	0.405	0.509	0.382	0.437	0.479	0.496	0.3265	0.451333	0.129754
MSTRG.29860	16:23087974-23098826:-1	0.565	0.942	0.759	1.091	0.87	0.765	0.781	0.98	0.806	1.637	0.873	0.948	0.832	1.00417	0.129583
MSTRG.57994	24:17946842-17947943:+1	0.205	0.43	0.536	0.264	0.2	0.262	0.516	0.331	0.473	0.36	0.411	0.546	0.316167	0.4395	0.129226
MSTRG.37688	19:20980699-20981219:.	1.829	1.769	4.566	3.056	2.083	2.087	3.236	2.047	4.525	2.462	2.766	2.358	2.565	2.899	0.129202
MSTRG.80586	5:98141710-98142569:.	1.245	1.477	1.798	1.163	1.396	2.128	1.546	1.986	1.539	1.64	2.273	1.645	1.5345	1.7715	0.128966
MSTRG.82525	6:34365050-34451011:+1	1.024	1.111	1.595	1.301	1.218	1.106	1.498	1.345	1.435	1.493	1.479	1.35	1.22583	1.43333	0.128588
MSTRG.72588	4:29014556-29016021:.	0.953	0.905	1.189	0.787	0.988	1.093	1.03	1.305	1.171	1.043	1.208	1.267	0.985833	1.17067	0.128394
MSTRG.82062	6:24773416-24775262:-1	1.059	2.223	1.281	1.372	2.184	1.416	1.243	2.314	1.383	1.616	2.675	1.749	1.58917	1.83	0.128314
MSTRG.40458	2:33158762-33159262:.	0.118	0.068	0.292	0.199	0.193	0.346	0.286	0.223	0.431	0.196	0.212	0.537	0.202667	0.314167	0.127911
MSTRG.57052	23:55674216-55674656:+1	1.558	2.245	2.312	2.83	2.289	2.829	4.202	2.118	1.731	2.186	2.847	2.838	2.34383	2.65367	0.127842
MSTRG.20808	13:47084397-47084914:.	0.269	0.548	0.565	0.314	0.37	0.486	0.462	0.44	0.541	0.561	0.665	0.675	0.425333	0.557333	0.127778
MSTRG.79525	5:78118239-78118578:-1	0	0.122	0.233	0	0	0	0.227	0.2	0.193	0	0.323	0	0.0591667	0.157167	0.127667
MSTRG.101978	X:38559917-38561431:+1	0.422	0.674	0.762	0.563	0.583	0.775	0.778	0.662	0.813	0.85	0.76	0.82	0.629833	0.7805	0.127558
MSTRG.58488	24:34278128-34280955:+1	84.588	106.326	116.675	113.175	98.934	97.845	116.018	129.139	118.131	101.818	128.675	81.334	102.924	112.519	0.127409
MSTRG.39588	2:14716356-14717216:.	0.92	0.923	1.201	0.727	0.831	1.063	1.249	1.82	1.083	0.827	0.93	0.833	0.944167	1.12367	0.127405
MSTRG.43053	2:96976217-96987396:-1	0.642	0.629	0.747	0.552	0.838	0.583	0.816	0.751	0.747	0.762	0.861	0.976	0.665167	0.818833	0.127347
MSTRG.36380	18:57636460-57636828:-1	1.694	1.531	3.33	2.819	2.077	2.765	3.177	2.306	1.875	3.557	2.84	2.316	2.36933	2.6785	0.126654
MSTRG.32059	17:17739803-17740340:-1	0.19	0.22	0.231	0.103	0.266	0.153	0.247	0.221	0.276	0.405	0.357	0.312	0.193833	0.303	0.126236
MSTRG.82491	6:33337712-33340038:+1	0.786	1.071	1.03	0.828	0.775	1.082	1.003	1.054	1.176	1.093	1.191	1.113	0.928667	1.105	0.126216
MSTRG.13519	11:4952508-4954043:-1	0.733	0.698	0.941	1.089	0.787	1.15	0.964	1.008	0.936	1.161	0.828	1.54	0.899667	1.07283	0.125858
MSTRG.94831	9:58288376-58290334:-1	1.487	1.87	2.556	1.581	2.124	2.158	2.005	1.823	2.156	1.602	2.129	3.681	1.96267	2.23267	0.125828
MSTRG.4112	1:105129978-105130854:.	2.105	2.582	2.626	2.596	2.455	2.822	2.742	2.621	2.734	2.644	3.29	3.084	2.531	2.8525	0.125718
MSTRG.16439	12:7265556-7266830:.	0.264	0.233	0.308	0.193	0.261	0.213	0.382	0.28	0.4	0.245	0.436	0.409	0.245333	0.358667	0.12566
MSTRG.25602	14:61301638-61302306:.	0.204	0.255	0.576	0.369	0.322	0.333	0.531	0.43	0.498	0.472	0.354	0.507	0.343167	0.465333	0.125591
MSTRG.72543	4:28934559-28935401:.	0.086	0.162	0.14	0.18	0.114	0.076	0.333	0.175	0.182	0.249	0.115	0.318	0.126333	0.228667	0.12546
XLOC_031239|from_cattle	24:24924427-24925285	0.308	0.567	0.581	0.567	0.54	0.734	0.638	0.622	0.842	0.578	0.765	0.696	0.5495	0.690167	0.125363
MSTRG.27302	15:43044590-43045247:.	0.237	0.218	0.256	0.256	0.307	0.316	0.318	0.283	0.213	0.497	0.541	0.427	0.265	0.379833	0.125357
MSTRG.103007	X:60643998-60644620:.	3.297	3.913	4.055	4.34	4.294	4.109	4.587	4.325	3.909	4.978	4.134	4.797	4.00133	4.455	0.125266
MSTRG.100215	JH923907.1:1-589:.	0.685	1.828	2.266	1.441	1.607	1.322	1.523	1.756	1.71	1.964	1.434	2.131	1.52483	1.753	0.124816
MSTRG.33257	17:50985458-50987664:-1	0.19	0.363	0.311	0.254	0.226	0.206	0.445	0.465	0.36	0.365	0.333	0.26	0.258333	0.371333	0.124065
MSTRG.84072	6:78538929-78539826:.	0.07	0	0	0.076	0	0.173	0.237	0.221	0.12	0.127	0.092	0.087	0.0531667	0.147333	0.123551
MSTRG.58182	24:22770697-23098125:+1	4.087	4.542	5.424	4.158	4.86	4.73	4.438	6.332	4.575	4.767	5.153	5.553	4.6335	5.13633	0.123345
MSTRG.10538	10:7582931-7583522:.	0.089	0.408	0.305	0.144	0.173	0.215	0.44	0.357	0.438	0.245	0.364	0.144	0.222333	0.331333	0.123234
MSTRG.91449	8:55226300-55227138:+1	1.824	2.023	2.969	1.943	2.123	2.399	1.673	3.096	2.137	2.609	3.334	2.151	2.2135	2.5	0.123209
MSTRG.67810	3:134289526-134290057:.	1.793	1.026	1.503	1.012	1.704	1.737	1.694	1.629	1.516	1.527	1.964	1.762	1.4625	1.682	0.123186
MSTRG.35766	18:47096675-47097377:.	2.048	2.502	3.189	2.8	2.91	3.481	2.276	3.045	2.45	3.941	3.202	4.059	2.82167	3.16217	0.123133
XLOC_025956|from_cattle	18:21703160-21703482	0.173	0.196	0.064	0.236	0.047	0.252	0.31	0.219	0.418	0.153	0.29	0.198	0.161333	0.264667	0.122975
MSTRG.99326	JH922921.1:1363-3678:.	0.636	0.665	0.596	0.609	0.417	0.516	0.64	0.777	0.649	0.704	0.678	0.83	0.573167	0.713	0.122854
MSTRG.72750	4:30891657-30892657:.	0.105	0.278	0.229	0.144	0.197	0.124	0.223	0.33	0.338	0.376	0.284	0.155	0.1795	0.284333	0.122844
MSTRG.325	1:6486324-6518625:-1	1.51	3.054	2.658	1.42	2.431	1.879	2.064	3.242	2.583	1.952	2.382	2.413	2.15867	2.43933	0.122813
MSTRG.52832	21:49245928-49247209:.	0.121	0.075	0.032	0.043	0.111	0.039	0.13	0.13	0.08	0.266	0.179	0.206	0.0701667	0.165167	0.122701
MSTRG.13649	11:8490422-8491233:+1	0.303	0.247	0.387	0.248	0.331	0.426	0.461	0.423	0.666	0.274	0.303	0.52	0.323667	0.441167	0.122697
MSTRG.51534	21:19977556-19978233:.	0.16	0.334	0.304	0.129	0.318	0.34	0.415	0.448	0.231	0.31	0.396	0.458	0.264167	0.376333	0.122643
MSTRG.34768	18:20371289-20386337:+1	0.087	0.223	0.169	0.062	0.07	0.236	0.141	0.227	0.281	0.333	0.176	0.295	0.141167	0.242167	0.122349
XLOC_043992|from_cattle	6:17456886-17457250	0	0.109	0.052	0.065	0	0	0.152	0.136	0.128	0.259	0.049	0.053	0.0376667	0.1295	0.122341
MSTRG.59808	25:14956192-14959968:+1	0	0.016	0.008	0.039	0.006	0.012	0.104	0.267	0.036	0.114	0.018	0.08	0.0135	0.103167	0.122305
MSTRG.93787	9:30105340-30109312:+1	0.294	0.439	0.592	0.405	0.486	0.437	0.505	0.525	0.507	0.573	0.628	0.68	0.442167	0.569667	0.12222
MSTRG.32203	17:17917735-17920235:+1	9.541	9.258	11.132	10.035	9.516	8.241	9.889	9.725	13.526	10.778	11.9	7.533	9.6205	10.5585	0.122102
MSTRG.10760	10:14948517-14949534:.	0.336	0.486	0.522	0.623	0.534	0.804	0.585	0.71	0.529	0.641	0.793	0.866	0.550833	0.687333	0.121701
MSTRG.51487	21:19308418-19309434:.	0.29	0.417	0.574	0.323	0.337	0.26	0.512	0.506	0.465	0.427	0.563	0.448	0.366833	0.486833	0.121406
MSTRG.98771	JH922540.1:1882-2522:.	0.137	0.126	0.276	0.179	0.075	0.135	0.182	0.132	0.353	0.427	0	0.441	0.154667	0.255833	0.121169
MSTRG.2770	1:73126483-73127527:.	0.235	0.616	0.742	0.489	0.598	0.619	0.653	0.61	0.563	0.739	0.745	0.801	0.549833	0.685167	0.120778
XLOC_004149|from_cattle	7:43673737-43674338	1.517	2.228	2.257	1.629	1.974	2.856	2.196	2.428	1.949	1.857	2.465	3.178	2.07683	2.3455	0.120776
MSTRG.43917	2:117257029-117266572:+1	0.439	0.505	0.698	0.49	0.539	0.615	0.651	0.69	0.645	0.637	0.809	0.664	0.547667	0.682667	0.120655
XLOC_021407|from_cattle	2:208751683-208751928	0.275	0.208	0.499	0.252	0.816	0.298	0.583	0.514	0.828	0.361	0.277	0.513	0.391333	0.512667	0.120626
XLOC_003990|from_cattle	7:35408075-35408564	0.103	0	0.145	0	0.085	0.057	0.167	0.075	0.093	0.14	0.268	0.204	0.065	0.157833	0.120574
MSTRG.53868	22:22981394-22981927:.	0.072	0.135	0.212	0.132	0.189	0.149	0.229	0.423	0.203	0.206	0.291	0.136	0.148167	0.248	0.120286
MSTRG.99682	JH923202.1:1-606:.	0.222	0.285	0.055	0.125	0.175	0.072	0.262	0.268	0.152	0.223	0.478	0.153	0.155667	0.256	0.120111
MSTRG.98367	JH922278.1:1-816:.	0.182	0.428	0.276	0.339	0.291	0.482	0.211	0.36	0.349	0.35	0.531	0.891	0.333	0.448667	0.120049
MSTRG.31209	16:62576996-62581160:-1	0.301	0.352	0.495	0.418	0.453	0.386	0.74	0.626	0.62	0.283	0.539	0.326	0.400833	0.522333	0.119999
MSTRG.77001	5:25644729-25645702:.	0.102	0.273	0.231	0.326	0.207	0.391	0.37	0.451	0.273	0.269	0.444	0.376	0.255	0.363833	0.11998
MSTRG.12932	10:74161069-74161891:.	1.918	2.168	3.069	2.498	2.76	2.333	2.969	2.609	2.542	2.981	2.458	2.983	2.45767	2.757	0.119782
MSTRG.61269	26:16827506-16828482:.	4.402	5.22	5.203	4.49	6.637	5.504	5.831	5.63	5.213	6.09	6.161	5.771	5.24267	5.78267	0.11969
MSTRG.16599	12:9850796-9851418:.	0.999	0.674	1.894	1.306	1.068	1.174	0.988	1.273	2.154	1.02	1.26	1.554	1.18583	1.37483	0.119643
XLOC_018475|from_cattle	14:16307171-16307981	0.121	0.173	0.167	0.115	0.11	0.163	0.254	0.21	0.154	0.233	0.327	0.263	0.1415	0.240167	0.119603
MSTRG.102641	X:52338432-52370044:+1	0.766	0.962	1.132	0.684	0.78	0.891	1.131	1.001	1.052	0.916	1.158	0.924	0.869167	1.03033	0.119321
MSTRG.88140	7:60850309-60851134:.	0.193	0.066	0.115	0.205	0.184	0.198	0.317	0.123	0.18	0.089	0.284	0.568	0.160167	0.260167	0.119282
MSTRG.101388	X:15999178-15999879:.	1.177	2.305	2.325	2.139	2.271	2.843	2.097	2.299	2.224	2.564	2.741	2.776	2.17667	2.45017	0.119152
MSTRG.83784	6:66084250-66084862:.	0.082	0.141	0.316	0.028	0.149	0.196	0.24	0.329	0.223	0.168	0.25	0.297	0.152	0.251167	0.119133
MSTRG.26591	15:24984466-24985262:.	2.528	2.674	3.669	2.278	3.568	3.696	3.655	3.03	3.33	3.205	3.213	4.075	3.06883	3.418	0.118778
MSTRG.14054	11:18453242-18462877:+1	0.634	0.832	0.922	0.974	0.835	0.946	1.006	1.035	1.021	0.896	1.008	1.133	0.857167	1.0165	0.11875
MSTRG.100117	JH923751.1:78-1534:-1	0.668	0.901	0.77	0.601	1.11	1.026	1.11	0.768	1.177	0.992	1.358	0.621	0.846	1.00433	0.11872
MSTRG.9706	1:262258519-262263344:-1	0.065	0.063	0.047	0.065	0.065	0.077	0.128	0.142	0.176	0.119	0.118	0.244	0.0636667	0.1545	0.118222
MSTRG.35735	18:46920392-46921927:-1	0.21	0.193	0.301	0.209	0.302	0.397	0.344	0.319	0.285	0.358	0.356	0.6	0.268667	0.377	0.118215
MSTRG.105342	X:115292103-115310858:-1	1.095	2.198	2.388	1.609	1.841	2.129	1.996	2.041	2.385	1.935	2.206	2.168	1.87667	2.12183	0.117995
MSTRG.58308	24:29061177-29069178:+1	0.091	0.118	0.149	0.075	0.13	0.105	0.188	0.187	0.204	0.241	0.17	0.246	0.111333	0.206	0.117938
MSTRG.58662	24:36839541-36842592:-1	0.4	0.447	0.528	0.575	0.404	0.461	0.633	0.564	0.57	0.574	0.624	0.6	0.469167	0.594167	0.117804
MSTRG.83740	6:70248386-70249034:.	1.642	2.221	2.281	2.217	1.843	2.532	2.391	3.442	2.439	2.445	1.731	1.879	2.12267	2.38783	0.117584
MSTRG.91239	8:48258224-48258907:.	0.267	0.239	0.268	0.264	0.275	0.358	0.324	0.507	0.27	0.52	0.36	0.34	0.2785	0.386833	0.117342
MSTRG.36830	18:67986247-67989302:.	0.331	0.531	0.562	0.717	0.447	0.647	0.788	0.545	0.431	0.495	0.764	0.994	0.539167	0.6695	0.117267
MSTRG.74185	4:73944656-73945327:.	10.171	14.074	15.3	14.128	12.352	13.216	13.253	18.056	14.899	12.446	15.591	12.199	13.2068	14.4073	0.117032
MSTRG.70481	3:205861413-205861928:.	0.05	0.228	0.386	0.258	0.202	0.328	0.38	0.215	0.355	0.174	0.329	0.626	0.242	0.3465	0.116549
XLOC_035242|from_cattle	21:36478176-36479108	1.431	0.572	0.96	0.707	1.492	0.968	1.444	1.053	0.791	1.453	1.369	1.034	1.02167	1.19067	0.115825
MSTRG.91833	8:64057427-64057998:.	0.258	0.162	0.398	0.272	0.307	0.708	0.551	0.304	0.38	0.453	0.549	0.542	0.350833	0.463167	0.115244
MSTRG.30117	16:31747068-31750215:+1	1.163	1.756	1.843	1.395	1.463	1.666	1.749	1.847	1.685	1.606	1.966	1.702	1.54767	1.75917	0.115056
MSTRG.21916	13:76104395-76105250:.	0.147	0.117	0.289	0.102	0.173	0.161	0.255	0.256	0.323	0.194	0.353	0.188	0.164833	0.2615	0.115017
MSTRG.13053	10:79020220-79023630:+1	6.241	8.03	24.124	18.791	5.98	8.378	11.72	10.471	18.074	14.613	9.22	13.877	11.924	12.9958	0.114945
MSTRG.57168	23:59101467-59102082:.	0.746	0.82	1.241	0.797	0.765	0.96	1.016	0.735	1.252	0.978	1.044	1.243	0.888167	1.04467	0.11488
MSTRG.80829	5:102599363-102600293:.	0.705	0.777	1.238	0.644	0.802	0.876	0.753	1.266	0.944	1.071	0.891	1.032	0.840333	0.992833	0.114854
XLOC_001367|from_cattle	1:185938084-185938352	4.326	4.647	4.119	6.257	5.229	6.087	5.954	5.55	4.234	5.748	6.262	5.952	5.11083	5.61667	0.114735
MSTRG.43926	2:117401729-117407581:+1	2.339	2.675	3.267	2.168	2.53	2.772	2.753	3.115	2.715	2.519	3.262	3.187	2.62517	2.92517	0.114707
MSTRG.38830	19:58573699-58575180:.	0.274	0.386	0.534	0.402	0.503	0.505	0.566	0.543	0.359	0.481	0.662	0.705	0.434	0.552667	0.114703
MSTRG.68088	3:139988946-139989736:.	0.299	0.249	0.221	0.311	0.187	0.082	0.15	0.147	0.298	0.434	0.378	0.55	0.224833	0.326167	0.114677
MSTRG.22585	14:1982200-1982720:.	0	0.103	0.05	0.103	0.054	0.024	0.095	0.148	0.104	0.125	0.23	0.156	0.0556667	0.143	0.114671
MSTRG.73349	4:45330190-45330906:.	0.217	0.285	0.295	0.333	0.362	0.402	0.402	0.305	0.52	0.525	0.655	0.139	0.315667	0.424333	0.114493
PRCAT77|from_human	1:61149313-61170974	0.751	0.884	1.071	0.925	1.03	1.027	1.014	1.057	1.06	1.084	1.166	1.27	0.948	1.1085	0.114223
MSTRG.103614	X:75800513-75801890:.	0.341	0.382	0.67	0.719	0.367	0.643	0.527	0.535	0.763	0.667	0.806	0.574	0.520333	0.645333	0.113992
MSTRG.85716	7:5812780-5835175:+1	16.356	23.614	25.354	27.813	22.762	27.518	19.776	24.8	29.759	26.87	26.353	28.133	23.9028	25.9485	0.113895
MSTRG.38882	19:58840288-58841671:+1	0.195	0.149	0.115	0.132	0.328	0.325	0.326	0.219	0.226	0.329	0.376	0.363	0.207333	0.3065	0.113883
MSTRG.47668	2:226823400-226839373:-1	1.532	2.004	2.072	1.966	1.943	3.141	1.415	2.3	2.354	2.093	3.297	2.728	2.10967	2.3645	0.113632
MSTRG.59425	25:10054676-10056057:-1	2.321	2.115	2.256	2.152	2.969	2.224	3.27	2.359	1.942	2.336	3.124	2.645	2.3395	2.61267	0.113432
MSTRG.66325	3:93880540-93882977:.	0.765	1.134	1.195	1.003	1.081	1.097	1.297	1.127	1.218	1.057	1.349	1.229	1.04583	1.21283	0.113206
MSTRG.15968	11:60003409-60006073:+1	2.721	2.957	3.209	2.489	3.487	2.703	3.485	2.852	3.37	3.395	2.961	3.424	2.92767	3.24783	0.113055
MSTRG.104332	X:90098729-90099490:.	0.236	0.316	0.267	0.346	0.282	0.336	0.276	0.498	0.427	0.354	0.419	0.443	0.297167	0.402833	0.11298
MSTRG.87593	7:51179254-51215838:-1	1.923	2.507	2.78	1.871	2.165	2.442	2.48	2.389	2.448	2.83	2.573	2.569	2.28133	2.54817	0.112792
MSTRG.13913	11:15459354-15474419:+1	0.036	0.08	0.048	0.036	0.042	0.009	0.047	0.202	0.114	0.106	0.251	0.039	0.0418333	0.1265	0.112723
XLOC_031428|from_cattle	24:33453534-33454834	1.314	1.68	2.063	1.859	1.854	2.108	1.958	2.11	1.835	1.955	1.935	2.447	1.813	2.04	0.111962
MSTRG.21946	13:76328955-76329757:.	0.03	0.104	0.187	0.131	0.058	0.11	0.159	0.33	0.311	0.188	0.067	0.098	0.103333	0.192167	0.111717
MSTRG.29863	16:22362002-22363515:.	0.424	0.71	0.8	0.563	0.494	0.768	0.611	0.843	0.714	0.78	0.685	0.911	0.6265	0.757333	0.111617
MSTRG.100250	JH923956.1:745-1389:.	0.098	0.174	0.241	0.276	0.256	0.181	0.37	0.127	0.247	0.436	0.361	0.265	0.204333	0.301	0.111386
MSTRG.95236	9:68661963-68882439:+1	4.459	5.392	5.035	5.954	5.373	6.72	4.937	6.757	6.192	7.386	4.409	6.372	5.48883	6.00883	0.111215
MSTRG.94902	9:60763080-60783942:+1	0.509	0.01	0.139	0	0.082	0.113	0.26	0.19	0.374	0.228	0.234	0.116	0.142167	0.233667	0.111179
MSTRG.8254	1:221936333-221937030:.	0.205	0.23	0.404	0.365	0.207	0.296	0.395	0.403	0.254	0.363	0.433	0.476	0.2845	0.387333	0.111108
XLOC_043990|from_cattle	6:17444141-17444547	0.045	0.051	0.049	0	0	0.048	0.048	0.043	0.246	0.059	0.091	0.2	0.0321667	0.1145	0.110721
MSTRG.18817	12:67440428-67442394:.	0.198	0.351	0.476	0.251	0.344	0.396	0.344	0.41	0.442	0.406	0.635	0.418	0.336	0.4425	0.110651
MSTRG.30062	16:29183309-29193739:+1	0.605	0.722	0.731	0.611	0.698	0.745	0.729	0.928	0.703	0.794	0.846	0.918	0.685333	0.819667	0.11064
MSTRG.30131	16:32129317-32135609:+1	7.293	9.303	10.1	8.393	10.836	9.37	8.12	8.815	9.59	9.796	11.793	12.062	9.21583	10.0293	0.110539
MSTRG.75288	4:106712393-106712896:.	0.32	0.696	0.552	0.842	0.606	0.69	1.029	1.107	0.454	0.507	0.657	0.724	0.617667	0.746333	0.110415
MSTRG.99081	JH922751.1:5364-8761:-1	0.263	0.504	0.482	0.51	0.472	0.625	0.496	0.652	0.675	0.622	0.367	0.748	0.476	0.593333	0.110355
MSTRG.10501	10:6631789-6632691:.	0.694	0.533	0.563	0.669	0.522	0.592	0.54	0.817	0.583	1.042	0.76	0.591	0.5955	0.722167	0.110216
MSTRG.55772	23:17072870-17073141:+1	8.186	8.213	10.401	7.913	9.535	9.406	7.825	10.202	8.677	8.163	10.868	12.637	8.94233	9.72867	0.109814
MSTRG.49504	20:22161865-22162521:.	0.564	0.434	0.675	0.487	0.566	0.507	0.613	0.53	0.509	0.73	0.475	1.106	0.538833	0.6605	0.109781
MSTRG.51612	21:22567449-22568410:.	0.571	0.704	0.684	0.523	0.636	0.573	0.849	0.764	0.866	0.699	0.724	0.552	0.615167	0.742333	0.109338
MSTRG.31549	17:208089-208722:.	0.406	0.402	0.346	0.05	0.257	0.315	0.207	0.221	0.607	0.503	0.374	0.476	0.296	0.398	0.109299
MSTRG.96560	AMGL01123152.1:1-1230:.	0.032	0.14	0.108	0.128	0.111	0.104	0.156	0.153	0.141	0.222	0.216	0.256	0.103833	0.190667	0.109247
MSTRG.5113	1:125423894-125425621:.	0.288	0.425	0.494	0.322	0.414	0.456	0.507	0.45	0.421	0.52	0.581	0.578	0.399833	0.5095	0.108816
XLOC_021408|from_cattle	2:208752109-208752404	0.193	0.145	0.63	0.089	0.208	0.485	0.204	0.481	0.235	0.509	0.644	0.284	0.291667	0.392833	0.108789
MSTRG.88658	7:69221773-69253346:-1	0.854	1.021	1.219	0.842	1.166	1.322	1.2	0.967	1.177	1.614	1.251	1.188	1.07067	1.23283	0.10878
MSTRG.68575	3:155041557-155050051:+1	0.982	1.2	1.314	1.038	1.289	1.155	1.378	1.3	1.304	1.237	1.365	1.407	1.163	1.33183	0.108431
MSTRG.62089	26:27639185-27640119:.	0.088	0.085	0.194	0	0.131	0.135	0.094	0.18	0.233	0.209	0.206	0.228	0.1055	0.191667	0.108282
MSTRG.59119	25:3223558-3231995:+1	0.419	0.566	0.671	0.546	0.569	0.681	0.638	0.689	0.606	0.687	0.775	0.793	0.575333	0.698	0.108179
MSTRG.59876	25:19206185-19207246:+1	0.313	0.195	0.272	0.125	0.319	0.498	0.361	0.289	0.302	0.32	0.78	0.271	0.287	0.387167	0.108129
MSTRG.33814	17:68365494-68367771:+1	1.324	1.83	2.346	2.013	1.51	2.263	2.254	2.559	1.881	1.649	2.346	1.941	1.881	2.105	0.108024
MSTRG.33581	17:62234619-62236040:+1	0.081	0.173	0.122	0.093	0.111	0.074	0.117	0.183	0.173	0.131	0.24	0.327	0.109	0.195167	0.107952
MSTRG.81446	6:6763531-6767435:-1	0.507	0.585	0.749	0.511	0.454	0.569	0.684	0.8	0.794	0.67	0.573	0.581	0.5625	0.683667	0.10775
MSTRG.23415	14:25326604-25327317:+1	5.275	5.795	6.37	5.719	6.698	6.458	7.846	6.644	6.364	4.906	7.177	6.659	6.0525	6.59933	0.107738
XLOC_027575|from_cattle	19:37481901-37482157	0.084	0.476	0.274	0.232	0.544	0.546	0.267	0.314	0.38	0.221	0.761	0.845	0.359333	0.464667	0.107673
MSTRG.93613	9:23251842-23252465:.	0	0.081	0	0.024	0	0.058	0.019	0.117	0.048	0.116	0.219	0.12	0.0271667	0.1065	0.107333
MSTRG.93510	9:21160289-21169542:-1	0.051	0.059	0	0	0.083	0.113	0	0	0.148	0.145	0.319	0.181	0.051	0.132167	0.107324
MSTRG.44151	2:123851448-123858664:+1	0.826	1.114	1.39	0.946	1.13	1.151	1.236	1.267	1.315	1.203	1.321	1.183	1.09283	1.25417	0.107137
MSTRG.31660	17:2755963-2758502:.	0.601	0.763	0.835	0.486	0.625	0.712	0.695	0.785	0.727	0.772	0.845	0.968	0.670333	0.798667	0.106792
MSTRG.96718	AMGL01124255.1:164-1691:+1	0.121	0.136	0.225	0.214	0.12	0.267	0.237	0.182	0.313	0.332	0.253	0.31	0.1805	0.271167	0.106755
MSTRG.105248	X:113883748-113921749:+1	8.322	10.532	14.795	13.999	10.575	14.432	13.454	12.394	11.37	15.279	11.121	15.062	12.1092	13.1133	0.106483
MSTRG.25467	14:59563640-59564882:.	0.055	0.128	0.124	0.112	0.061	0.136	0.198	0.19	0.198	0.122	0.136	0.278	0.102667	0.187	0.106323
MSTRG.1298	1:36471878-36473781:.	0.055	0.111	0.084	0.045	0.03	0.046	0.128	0.206	0.184	0.128	0.139	0.073	0.0618333	0.143	0.106268
MSTRG.56880	23:48887939-48891367:.	0.219	0.264	0.319	0.188	0.267	0.244	0.326	0.26	0.306	0.38	0.392	0.41	0.250167	0.345667	0.106201
MSTRG.93600	9:24952749-24970674:-1	0.306	0.144	0.297	0.21	0.33	0.157	0.411	0.206	0.348	0.265	0.33	0.452	0.240667	0.335333	0.106084
MSTRG.62508	26:41264356-41265424:-1	0.28	0.559	0.528	0.243	0.422	0.487	0.389	0.352	0.599	0.266	1.019	0.541	0.419833	0.527667	0.105608
MSTRG.9203	1:248850879-248860241:+1	0.487	0.616	0.706	0.734	0.729	0.663	0.842	0.803	0.796	0.774	0.693	0.78	0.655833	0.781333	0.1054
MSTRG.100345	JH924111.1:1-1306:-1	4.987	4.434	7.811	8.306	6.891	6.262	6.558	6.199	6.51	6.289	6.653	9.868	6.4485	7.01283	0.105363
MSTRG.14298	11:25687306-25689084:+1	0.334	0.439	0.337	0.254	0.329	0.305	0.506	0.394	0.306	0.419	0.549	0.429	0.333	0.433833	0.105201
XLOC_021258|from_cattle	2:219377186-219377511	0.052	0.06	0.057	0.14	0.042	0.109	0.112	0.198	0.186	0.282	0.054	0.116	0.0766667	0.158	0.105064
MSTRG.61157	26:13002689-13003208:.	0.039	0.262	0.19	0.213	0.226	0.187	0.335	0.14	0.114	0.209	0.245	0.611	0.186167	0.275667	0.104945
MSTRG.105148	X:110534217-110534806:.	0.128	0.193	0.259	0.128	0.293	0.237	0.391	0.243	0.26	0.43	0.239	0.221	0.206333	0.297333	0.104921
XLOC_041511|from_cattle	3:130972296-130973068	1.343	1.589	1.739	1.218	1.506	1.649	1.195	1.62	2.086	1.502	2.07	1.703	1.50733	1.696	0.104667
MSTRG.1131	1:29432497-29434639:.	0.81	1.044	1.079	0.987	1.011	1.034	1.215	1.18	1.047	1.088	1.095	1.238	0.994167	1.14383	0.104407
MSTRG.36453	18:59587486-59590755:-1	0.027	0.041	0.01	0.025	0.022	0.019	0.105	0.221	0.09	0.11	0.028	0.051	0.024	0.100833	0.10438
MSTRG.68999	3:165430085-165459936:+1	1.751	2.165	2.645	2.129	2.368	2.627	2.436	2.43	2.377	2.552	2.674	2.692	2.28083	2.52683	0.104311
MSTRG.17841	12:40335276-40336087:.	0.854	0.957	1.331	0.727	1.452	1.264	1.107	1.192	1.314	0.904	1.508	1.503	1.0975	1.25467	0.104243
MSTRG.97080	AMGL01126657.1:1-4092:-1	0.029	0.025	0.04	0.029	0.041	0.062	0.202	0.186	0.079	0.02	0.14	0.064	0.0376667	0.115167	0.103916
XLOC_033984|from_cattle	25:9184611-9185504	0.747	1.061	1.298	0.606	0.821	0.809	1.098	1.45	1.027	0.798	0.794	1.022	0.890333	1.0315	0.103905
MSTRG.25610	14:61330210-61330996:.	0.698	0.822	0.817	0.866	0.782	0.845	0.874	0.926	0.944	0.847	1.09	0.957	0.805	0.939667	0.10381
MSTRG.36209	18:54841831-54842764:.	1.673	1.99	2.53	2.212	1.978	2.201	2.434	2.299	2.059	2.333	2.766	2.078	2.09733	2.32817	0.103701
MSTRG.54098	22:25468639-25469853:.	0.145	0.248	0.209	0.188	0.205	0.305	0.118	0.368	0.22	0.326	0.252	0.56	0.216667	0.307333	0.103693
MSTRG.89031	7:77114690-77124111:-1	0.655	0.754	0.89	0.651	0.705	0.994	0.85	0.893	0.999	1.278	0.576	0.845	0.774833	0.906833	0.103495
MSTRG.11603	10:37627463-37628262:.	0.098	0.163	0.213	0.266	0.08	0.233	0.259	0.192	0.254	0.271	0.326	0.275	0.1755	0.262833	0.10339
MSTRG.74031	4:70712585-70714758:-1	0.939	0.882	1.962	2.096	1.577	1.51	1.437	1.311	1.803	2.296	1.4	1.83	1.49433	1.6795	0.10331
MSTRG.63841	3:28517596-28517858:+1	0	0	0.126	0	0.094	0.25	0.367	0.108	0.208	0.151	0.116	0	0.0783333	0.158333	0.103247
MSTRG.5455	1:139288778-139292672:.	0.172	0.233	0.259	0.21	0.254	0.242	0.196	0.329	0.255	0.435	0.394	0.307	0.228333	0.319333	0.103107
MSTRG.1925	1:56477682-56478257:.	0.287	0.762	0.489	0.453	0.972	0.827	1.134	0.9	0.787	0.709	0.446	0.539	0.631667	0.7525	0.103068
MSTRG.12225	10:55593894-55594751:.	0.262	0.49	0.284	0.239	0.255	0.251	0.359	0.273	0.298	0.454	0.674	0.299	0.296833	0.392833	0.10303
MSTRG.58324	24:27298433-27300963:+1	0.252	0.335	0.418	0.346	0.377	0.397	0.686	0.473	0.518	0.249	0.388	0.412	0.354167	0.454333	0.102953
MSTRG.14636	11:32468528-32469228:.	1.24	1.835	2.061	1.959	1.843	2.212	1.917	2.045	2.031	1.873	2.27	2.281	1.85833	2.0695	0.102829
MSTRG.100905	X:4888746-4889290:.	0.346	0.271	0.296	0.367	0.445	0.496	0.44	0.874	0.332	0.472	0.341	0.369	0.370167	0.471333	0.102773
MSTRG.5327	1:133663659-133670969:+1	0.156	0.178	0.18	0.193	0.196	0.222	0.205	0.284	0.311	0.384	0.211	0.256	0.1875	0.275167	0.102758
MSTRG.44631	2:136064512-136065855:+1	5.038	7.09	9.046	7.199	6.774	7.628	6.445	7.854	8.009	7.459	8.168	8.432	7.12917	7.72783	0.102516
MSTRG.98077	JH922065.1:1254-2973:+1	0	0	0	0	0	0	0	0.011	0	0.061	0.018	0.351	0	0.0735	0.102322
XLOC_004150|from_cattle	7:43674647-43675308	0.101	0.093	0.225	0.192	0.084	0.087	0.22	0.235	0.207	0.162	0.272	0.184	0.130333	0.213333	0.102228
MSTRG.2607	1:70973280-70975817:.	0.372	0.347	0.29	0.264	0.37	0.283	0.43	0.46	0.427	0.38	0.379	0.432	0.321	0.418	0.102227
MSTRG.80814	5:102508341-102508900:.	0.232	0.319	0.708	0.353	0.531	0.492	0.336	0.337	0.804	0.53	0.663	0.599	0.439167	0.544833	0.102218
MSTRG.16225	12:3010338-3013190:-1	13.648	16.272	13.004	14.324	12.455	11.712	19.454	15.747	14.047	13.593	11.557	13.424	13.5692	14.637	0.102045
MSTRG.6346	1:164932337-164932894:-1	0.383	0.58	0.695	0.525	0.621	0.554	0.679	0.951	0.23	1.496	0.257	0.429	0.559667	0.673667	0.101774
MSTRG.32369	17:25249377-25249954:.	0.022	0.224	0.142	0.249	0.159	0.159	0.271	0.305	0.181	0.206	0.225	0.275	0.159167	0.243833	0.101705
MSTRG.17956	12:43255997-43257503:.	0.155	0.335	0.269	0.153	0.183	0.246	0.264	0.286	0.267	0.414	0.301	0.345	0.2235	0.312833	0.10167
XLOC_028353|from_cattle	20:9295726-9296967	0.486	0.55	0.539	0.544	0.526	0.696	0.779	0.672	0.635	0.697	0.433	0.807	0.556833	0.6705	0.101665
MSTRG.96591	AMGL01123284.1:9163-9695:+1	0.191	0	0.313	0	0.021	0.714	0.319	0	0.456	0	0	0.992	0.2065	0.2945	0.101567
MSTRG.634	1:14865763-14875304:-1	4.402	4.966	5.515	4.558	5.118	4.853	5.473	4.837	4.633	5.226	5.476	6.346	4.902	5.33183	0.101419
MSTRG.100040	JH923628.1:1-1042:+1	0	0	0.059	0	0	0	0	0	0.049	0	0.268	0.183	0.00983333	0.0833333	0.10136
MSTRG.44473	2:132369671-132370675:.	0.661	0.887	0.833	0.909	0.92	1.016	0.725	1.111	1.004	1.092	1.136	0.975	0.871	1.00717	0.101351
MSTRG.34524	18:14007281-14009101:-1	0.04	0.016	0	0.076	0.11	0.058	0.087	0.155	0.073	0.204	0.084	0.154	0.05	0.126167	0.101031
MSTRG.96809	AMGL01124953.1:1528-2840:.	0.207	0.241	0.398	0.33	0.33	0.408	0.511	0.277	0.399	0.386	0.42	0.494	0.319	0.4145	0.100848
MSTRG.72880	4:34138545-34139553:.	0.712	0.975	0.914	0.752	0.797	0.917	1.177	1.011	0.831	0.847	1.098	0.904	0.8445	0.978	0.100813
MSTRG.61573	26:19949980-19950653:.	0.162	0.324	0.469	0.522	0.503	0.482	0.538	0.439	0.359	0.508	0.647	0.582	0.410333	0.512167	0.100581
MSTRG.64892	3:56514940-56515559:.	0.026	0.087	0.056	0.068	0.041	0	0.11	0.145	0.209	0.105	0.051	0.111	0.0463333	0.121833	0.100516
MSTRG.68427	3:151835010-151839319:-1	13.992	21.971	25.82	18.571	18.995	25.794	16.468	21.636	20.864	24.525	24.14	26.959	20.8572	22.432	0.100374
MSTRG.69153	3:171664751-171681896:+1	1.01	1.148	1.105	0.926	0.933	1.15	1.155	1.158	1.304	1.046	1.215	1.275	1.04533	1.19217	0.100022
XLOC_004151|from_cattle	7:43675930-43677877	0.114	0.186	0.143	0.192	0.126	0.224	0.167	0.282	0.193	0.263	0.292	0.288	0.164167	0.2475	0.0997422
MSTRG.50695	20:49682505-49688012:-1	0.597	0.528	0.799	0.619	0.726	0.534	0.908	0.881	0.555	0.622	0.832	0.706	0.633833	0.750667	0.0996436
MSTRG.43015	2:95206230-95208708:+1	0.859	0.561	0.759	0.901	0.685	0.931	1.222	0.725	0.797	0.784	0.921	1.008	0.782667	0.9095	0.099158
MSTRG.38845	19:58643673-58646224:-1	0.192	0.357	0.313	0.261	0.341	0.239	0.448	0.37	0.323	0.385	0.422	0.302	0.283833	0.375	0.0989737
MSTRG.1958	1:56950868-56951525:.	0.354	0.171	0.428	0.393	0.335	0.444	0.519	0.354	0.239	0.722	0.551	0.316	0.354167	0.450167	0.0988134
MSTRG.72675	4:29304772-29307284:.	0.23	0.327	0.375	0.269	0.347	0.329	0.366	0.36	0.459	0.496	0.385	0.368	0.312833	0.405667	0.0985707
MSTRG.92321	8:82397077-82413540:-1	1.995	2.239	3.279	2.52	2.745	2.713	2.544	2.846	2.984	2.766	2.608	3.262	2.58183	2.835	0.0985284
MSTRG.76431	5:13186378-13187342:.	0.944	1.308	1.793	1.155	1.232	1.779	1.414	1.393	1.248	1.628	1.911	1.616	1.3685	1.535	0.0980121
MSTRG.66723	3:105347425-105348128:.	1.739	1.816	2.399	1.893	2.419	2.246	3.155	2.1	1.549	2.106	2.076	2.826	2.08533	2.302	0.0979138
MSTRG.51455	21:19033429-19071374:-1	2.156	3.062	3.612	2.242	2.726	2.588	2.94	2.849	3.444	2.279	3.302	3.144	2.731	2.993	0.0979107
MSTRG.8734	1:236482214-236483302:.	0.467	0.508	0.441	0.342	0.529	0.479	0.488	0.69	0.498	0.361	0.599	0.745	0.461	0.5635	0.097823
MSTRG.10271	1:271852921-271854664:+1	0.103	0.333	0.263	0.076	0.128	0.086	0.169	0.224	0.216	0.503	0.214	0.153	0.164833	0.2465	0.0977593
MSTRG.3857	1:101437014-101437741:.	0.166	0.179	0.398	0.063	0.314	0.263	0.33	0.23	0.31	0.287	0.279	0.463	0.2305	0.3165	0.0974629
MSTRG.98327	JH922243.1:648-5866:-1	0	0	0	0	0	0.045	0	0	0	0	0.043	0.424	0.0075	0.0778333	0.0973543
MSTRG.29416	16:10826125-10868031:+1	17.091	20.778	26.829	17.063	20.408	20.976	18.924	21.611	20.536	21.043	24.613	25.43	20.5242	22.0262	0.0973169
MSTRG.68285	3:147038535-147040375:-1	0.183	0.069	0.132	0.252	0.246	0	0.258	0.284	0.11	0.322	0.184	0.204	0.147	0.227	0.0972699
MSTRG.50168	20:37002929-37010273:-1	0.626	1.125	1.475	1.103	1.409	1.209	0.915	1.391	1.434	1.072	1.539	1.495	1.15783	1.30767	0.0968514
MSTRG.99754	JH923261.1:1507-2408:.	3.075	0.764	4.612	0.452	0.646	1.78	5.076	0.665	4.558	0.468	0.516	1.249	1.88817	2.08867	0.0968302
MSTRG.4615	1:116124309-116125065:.	2.213	2.957	3.933	2.778	3.001	2.737	3.47	2.996	2.484	2.945	3.611	3.749	2.9365	3.20917	0.0966212
MSTRG.71730	4:11708666-11766018:-1	5.785	7.276	7.564	4.187	6.91	7.138	9.261	5.482	5.12	6.355	7.622	8.126	6.47667	6.99433	0.0965825
MSTRG.44048	2:121057814-121058072:-1	0	0.548	0	0	0.622	0.501	0.51	0.443	0.286	0.415	0.548	0	0.2785	0.367	0.0965611
MSTRG.23385	14:24915320-24916050:.	1.159	1.201	2.142	1.701	1.668	2.317	1.849	1.877	2.059	1.681	2.12	1.718	1.698	1.884	0.0961808
XLOC_051268|from_cattle	8:55653049-55654711	0.108	0.136	0.094	0.148	0.243	0.139	0.192	0.2	0.212	0.268	0.304	0.165	0.144667	0.2235	0.0960866
XLOC_027089|from_cattle	19:6728612-6728866	0	0	0	0	0.138	0	0.091	0.08	0	0.112	0.086	0.191	0.023	0.0933333	0.0959272
MSTRG.58835	24:40655391-40657509:.	0.849	1.097	1.283	0.968	1.03	1.098	1.145	1.117	1.096	1.22	1.226	1.366	1.05417	1.195	0.0956677
MSTRG.84136	6:79648032-79653153:-1	0.094	0.11	0.109	0.162	0.112	0.124	0.196	0.152	0.168	0.224	0.278	0.152	0.1185	0.195	0.0954454
MSTRG.55203	23:2312719-2314644:+1	0.172	0.274	0.215	0.364	0.301	0.5	0.408	0.321	0.264	0.339	0.433	0.593	0.304333	0.393	0.0948826
MSTRG.52900	21:49826525-49826850:+1	0.363	0.212	0.067	0.177	0.445	0.327	0.518	0.172	0.166	0.405	0.436	0.41	0.265167	0.351167	0.0948782
WT1-AS.2|from_human	15:61414598-61419517	0.754	1.013	1.025	0.838	1.063	0.879	1.022	1.158	1.034	0.793	1.272	1.079	0.928667	1.05967	0.0948071
MSTRG.96331	AMGL01121534.1:1355-2500:.	0.262	0.486	0.478	0.4	0.413	0.53	0.623	0.555	0.433	0.337	0.717	0.486	0.428167	0.525167	0.0948026
MSTRG.13960	11:16442809-16443513:.	0.017	0	0.096	0	0	0	0.037	0.016	0.128	0.12	0.089	0.137	0.0188333	0.0878333	0.0945395
MSTRG.96501	AMGL01122811.1:1-1385:.	9.204	12.217	11.712	11.804	12.233	11.301	13.598	12.09	11.611	8.985	10.699	16.528	11.4118	12.2518	0.0944757
MSTRG.47000	2:209084041-209087507:-1	1.167	1.382	2.049	1.613	1.79	1.721	1.557	1.919	1.735	1.832	2.14	1.601	1.62033	1.79733	0.0943018
MSTRG.96927	AMGL01125613.1:5-2846:.	0.083	0.175	0.226	0.155	0.182	0.316	0.228	0.258	0.226	0.199	0.306	0.402	0.1895	0.269833	0.0942839
MSTRG.97419	JH921596.1:2694-3229:.	0.848	1.183	1.035	0.484	1.169	2.032	1.752	1.169	0.785	0.968	1.543	1.395	1.12517	1.26867	0.0942687
MSTRG.48429	2:244275047-244276316:-1	0	0	0	0.025	0	0	0.116	0.045	0.049	0.119	0.031	0.071	0.00416667	0.0718333	0.0940818
MSTRG.90621	8:31072085-31075462:+1	13.585	18.499	25.483	13.774	22.961	18.606	17.28	17.985	17.954	20.584	22.174	24.925	18.818	20.1503	0.093869
MSTRG.49578	20:24563134-24565471:-1	0.066	0.214	0.238	0.118	0.106	0.131	0.162	0.259	0.181	0.272	0.335	0.126	0.1455	0.2225	0.093857
XLOC_033985|from_cattle	25:9186919-9187946	0.169	0.438	0.173	0.015	0.136	0.059	0.383	0.405	0.215	0.061	0.207	0.188	0.165	0.243167	0.0936898
MSTRG.71073	3:218725759-218726653:-1	0.015	0.035	0	0	0.012	0	0.1	0.059	0.156	0	0.032	0.121	0.0103333	0.078	0.0935258
MSTRG.67985	3:137975292-137975911:.	1.901	2.153	2.933	2.969	2.331	2.844	2.258	2.33	2.863	3.26	2.277	3.558	2.52183	2.75767	0.0935105
MSTRG.96104	AMGL01119981.1:158-2213:+1	1.135	1.432	1.897	1.246	1.491	1.605	1.671	1.46	1.622	1.417	1.938	1.688	1.46767	1.63267	0.0933773
MSTRG.74930	4:96931320-96932157:.	0.172	0.247	0.237	0.105	0.164	0.132	0.335	0.06	0.328	0.255	0.239	0.311	0.176167	0.254667	0.0932116
MSTRG.49634	20:26905760-26906261:.	1.94	2.064	2.063	2.229	2.96	2.178	1.885	2.84	2.704	1.937	3.268	2.095	2.239	2.45483	0.0930676
MSTRG.61235	26:16351782-16352323:+1	2.48	3.45	2.831	2.902	2.956	3.864	3.464	3.197	3.262	3.886	2.89	3.415	3.0805	3.35233	0.0930431
MSTRG.43640	2:111592709-111621941:+1	1.266	1.563	1.836	1.522	1.589	1.729	1.75	1.703	1.621	1.795	1.82	1.847	1.58417	1.756	0.0928768
MSTRG.57650	24:7913513-7914255:.	0.029	0.203	0.196	0.123	0.107	0.16	0.095	0.324	0.3	0.198	0.136	0.218	0.136333	0.211833	0.0928052
MSTRG.24941	14:53129316-53132677:-1	1.433	2.038	2	1.937	1.627	2.334	1.559	2.965	2.023	2.135	1.78	2.061	1.89483	2.08717	0.0928031
XLOC_020297|from_cattle	11:24662613-24663176	0.025	0.229	0.083	0.142	0.102	0.109	0.081	0.285	0.069	0.236	0.179	0.284	0.115	0.189	0.092705
XLOC_011051|from_cattle	13:77335976-77336865	0.215	0.319	0.364	0.271	0.359	0.054	0.46	0.314	0.403	0.252	0.301	0.355	0.263667	0.3475	0.0926693
MSTRG.6270	1:161489653-161490478:-1	4.254	4.786	6.831	19.863	8.226	27.029	8.691	7.148	5.869	20.586	8.773	25.027	11.8315	12.6823	0.0926245
XLOC_029275|from_cattle	20:43849442-43849966	0.701	0.325	0.697	0.849	1.193	0.689	1.024	0.744	0.608	1.112	0.854	0.805	0.742333	0.857833	0.0926004
MSTRG.92623	8:90347201-90349112:-1	0.761	0.597	0.779	0.746	0.657	0.79	0.998	1.039	0.673	0.619	0.834	0.851	0.721667	0.835667	0.0924983
MSTRG.52396	21:42411178-42413021:+1	0.32	0.176	0.29	0.205	0.266	0.278	0.139	0.166	0.276	0.52	0.293	0.639	0.255833	0.338833	0.0923314
MSTRG.72912	4:34643305-34649665:-1	9.119	11.59	13.019	16.129	16.565	17.212	11.306	11.89	12.632	13.096	20.211	20.421	13.939	14.926	0.0923004
XLOC_002379|from_cattle	1:248567399-248567680	0.141	0.08	0.077	0.097	0.057	0.152	0.075	0.197	0.127	0.185	0.141	0.314	0.100667	0.173167	0.0920304
MSTRG.54504	22:35816323-35817043:.	0.089	0.12	0.175	0.097	0.284	0.17	0.268	0.321	0.081	0.31	0.233	0.178	0.155833	0.231833	0.0918737
MSTRG.68494	3:152555590-152607684:-1	1.217	1.336	1.973	1.25	1.467	1.473	1.723	1.579	1.528	1.784	1.546	1.523	1.45267	1.61383	0.091816
MSTRG.71150	3:220345454-220348994:.	0.422	0.385	0.425	0.291	0.404	0.499	0.686	0.393	0.366	0.366	0.466	0.702	0.404333	0.4965	0.0917069
MSTRG.14559	11:31230742-31258038:+1	0.796	0.831	1.373	1.4	0.971	1.099	1.081	1.617	1.145	1.184	1.236	1.023	1.07833	1.21433	0.0914454
MSTRG.51903	21:28456650-28464788:+1	0.117	0.145	0.179	0.107	0.151	0.161	0.241	0.227	0.177	0.227	0.238	0.197	0.143333	0.217833	0.0910706
MSTRG.64506	3:45609444-45609973:.	0.138	0.472	0.593	0.708	0.45	0.631	0.703	0.535	0.174	0.699	0.625	0.84	0.498667	0.596	0.0907811
MSTRG.98811	JH922567.1:1517-2834:.	0.193	0.067	0.144	0.286	0.277	0.27	0.365	0.165	0.26	0.359	0.38	0.178	0.206167	0.2845	0.0907776
MSTRG.43079	2:100064044-100065229:.	0.148	0.135	0.185	0.153	0.11	0.133	0.266	0.232	0.203	0.196	0.221	0.191	0.144	0.218167	0.0906245
MSTRG.46959	2:207326780-207327388:.	0.926	0.985	0.994	0.784	1.513	1.607	1.461	1.455	0.864	0.941	1.548	1.37	1.13483	1.27317	0.09058
MSTRG.82795	6:45356619-45357952:-1	0.399	0.44	0.41	0.336	0.304	0.389	0.534	0.44	0.36	0.506	0.439	0.535	0.379667	0.469	0.0905146
MSTRG.98623	JH922460.1:3183-4012:.	0.057	0.032	0.015	0.062	0.023	0.106	0.105	0.133	0.182	0.078	0.171	0.032	0.0491667	0.116833	0.09017
MSTRG.10813	10:16382476-16382993:.	0.028	0.128	0.153	0.078	0.113	0.211	0.091	0.211	0.181	0.187	0.226	0.247	0.1185	0.1905	0.0900024
MSTRG.69522	3:180392740-180393469:.	0.305	0.373	0.472	0.441	0.516	0.478	0.648	0.463	0.312	0.29	0.558	0.866	0.430833	0.522833	0.0899024
XLOC_035254|from_cattle	21:36626356-36629703	0.076	0.103	0.05	0.104	0.138	0.099	0.157	0.094	0.108	0.169	0.151	0.313	0.095	0.165333	0.0898118
MSTRG.96985	AMGL01126054.1:1-1060:.	0.369	0.407	1.182	0.702	0.294	1.184	0.356	0.326	1.192	0.974	0.435	1.506	0.689667	0.798167	0.0897881
XLOC_029226|from_cattle	20:43659291-43660047	0.072	0.242	0.019	0.024	0.014	0	0.114	0.237	0.26	0.096	0.072	0	0.0618333	0.129833	0.0895526
XLOC_026146|from_cattle	18:31186980-31187290	0.294	0.361	0.768	0.406	0.617	0.19	0.809	0.165	0.235	0.609	0.519	0.852	0.439333	0.5315	0.0895446
MSTRG.2889	1:76520254-76521035:+1	0.053	0.046	0.045	0.158	0	0.029	0.028	0.064	0.075	0.423	0.069	0.077	0.0551667	0.122667	0.0894587
MSTRG.75437	4:109150381-109151610:-1	0.264	0.232	0.536	0.392	0.408	0.352	0.472	0.522	0.537	0.374	0.551	0.251	0.364	0.451167	0.0893696
XLOC_024744|from_cattle	16:31395925-31396312	0.26	0.336	0.284	0.299	0.474	0.316	0.517	0.524	0.469	0.298	0.336	0.334	0.328167	0.413	0.0893253
MSTRG.14509	11:28742495-28757467:-1	1.889	1.933	2.699	1.893	2.33	2.199	2.455	2.485	2.74	2.099	2.223	2.149	2.15717	2.3585	0.0891866
MSTRG.51113	21:8528125-8529158:-1	0.824	1.046	1.07	1.079	1.067	1.296	1.379	1.282	1.033	0.924	0.987	1.566	1.06367	1.19517	0.0891205
MSTRG.56310	23:32342107-32342648:.	0.092	0.026	0.1	0.031	0.166	0.122	0.049	0.193	0.208	0.213	0.163	0.127	0.0895	0.158833	0.0890069
MSTRG.75981	5:4453345-4455326:+1	0.194	0.214	0.101	0.151	0.177	0.114	0.242	0.19	0.127	0.338	0.236	0.26	0.1585	0.232167	0.0889394
MSTRG.44988	2:143360262-143361849:.	0.192	0.246	0.276	0.265	0.225	0.3	0.285	0.268	0.25	0.301	0.399	0.477	0.250667	0.33	0.0887289
MSTRG.41793	2:64675786-64676429:.	0.766	0.563	0.431	0.326	0.531	0.551	1.203	0.649	0.455	0.408	0.614	0.42	0.528	0.624833	0.0886472
MSTRG.14494	11:28492129-28493140:-1	0.134	0.215	0.292	0.218	0.214	0.334	0.325	0.375	0.233	0.242	0.361	0.34	0.2345	0.312667	0.0885738
MSTRG.45280	2:154692382-154692957:.	0.083	0.31	0.299	0.143	0.133	0.149	0.263	0.312	0.297	0.257	0.223	0.212	0.186167	0.260667	0.0878801
MSTRG.31211	16:62338164-62353229:-1	0.815	0.872	1.036	0.839	0.98	0.937	1.018	0.993	1.039	0.908	1.186	1.054	0.913167	1.033	0.0876477
MSTRG.94708	9:55727173-55728071:.	1.581	2.21	2.496	3.095	2.215	2.125	2.998	2.487	2.202	1.801	2.357	3.112	2.287	2.49283	0.0876263
XLOC_004358|from_cattle	7:56395549-56397695	0.756	0.887	1.119	0.714	0.959	0.955	0.893	1.019	0.996	0.985	0.953	1.256	0.898333	1.017	0.0874777
MSTRG.102734	X:53377863-53378379:.	0.744	0.605	1.058	0.43	0.676	1.234	1.226	1.007	0.593	0.767	1.072	0.753	0.791167	0.903	0.087376
MSTRG.55444	23:9201447-9202076:.	0.915	1.597	1.918	1.574	1.974	2.379	2.057	1.837	1.578	1.097	2.154	2.654	1.72617	1.89617	0.0872709
MSTRG.43039	2:95862024-95910649:-1	0.328	0.365	0.498	0.362	0.454	0.434	0.447	0.49	0.457	0.49	0.543	0.54	0.406833	0.4945	0.0872115
MSTRG.32752	17:34832038-34832558:-1	2.754	4.649	4.797	3.383	3.444	3.966	4.333	4.555	4.19	4.188	3.728	3.802	3.83217	4.13267	0.0870384
MSTRG.17761|from_goat	14:25027446-25028619	0.196	0.357	0.349	0.247	0.234	0.392	0.331	0.257	0.393	0.507	0.369	0.401	0.295833	0.376333	0.0869497
MSTRG.17243	12:25047980-25067439:-1	0.348	0.342	0.367	0.26	0.334	0.266	0.354	0.409	0.334	0.478	0.423	0.41	0.3195	0.401333	0.0868088
XLOC_041537|from_cattle	3:132000675-132001830	0.017	0.039	0	0.023	0.007	0.009	0.071	0.096	0.069	0.011	0.207	0.019	0.0158333	0.0788333	0.0868083
MSTRG.49491	20:22132186-22133705:.	0.335	0.228	0.33	0.158	0.221	0.302	0.362	0.379	0.27	0.219	0.254	0.559	0.262333	0.3405	0.0866783
MSTRG.102008	X:39177177-39177692:.	1.705	1.931	2.36	1.675	2.149	1.8	2.456	2.041	1.839	2.204	2.005	2.165	1.93667	2.11833	0.0865956
MSTRG.16061	11:62207370-62208298:+1	1.488	4.193	2.945	5.116	2.628	4.886	2.186	4.353	2.546	5.2	2.082	6.568	3.54267	3.8225	0.0862418
MSTRG.98823	JH922574.1:9715-10583:.	0.205	0.312	0.175	0.156	0.21	0.228	0.231	0.382	0.334	0.284	0.299	0.204	0.214333	0.289	0.0860878
MSTRG.1296	1:35958067-35958566:.	0.047	0	0.135	0.035	0	0.185	0.051	0.023	0.022	0.097	0.325	0.277	0.067	0.1325	0.0859509
MSTRG.743	1:17889833-17890501:-1	0.076	0.121	0.029	0.033	0.107	0.219	0.112	0.124	0.188	0.23	0.19	0.145	0.0975	0.164833	0.0859026
MSTRG.31107	16:60481415-60481987:.	0.217	0.294	0.238	0.102	0.222	0.288	0.277	0.18	0.219	0.257	0.409	0.47	0.226833	0.302	0.0857902
XLOC_016170|from_cattle	12:69732148-69733242	1.736	1.609	2.171	1.677	2.071	2.278	2.354	1.954	1.538	2.112	2.122	2.536	1.92367	2.10267	0.0857299
MSTRG.87429	7:44777663-44778175:.	1.084	1.755	1.367	1.03	2.145	1.779	1.566	1.746	1.188	1.196	2.486	1.905	1.52667	1.68117	0.0856256
MSTRG.7386	1:195150292-195151315:+1	0.205	0.2	0.139	0.268	0.092	0.257	0.258	0.204	0.355	0.342	0.115	0.323	0.1935	0.266167	0.0852688
MSTRG.3795	1:100928251-100942352:+1	0.166	0.32	0.295	0.256	0.185	0.186	0.242	0.187	0.211	0.443	0.291	0.485	0.234667	0.309833	0.0852617
MSTRG.2035	1:53975010-53981384:+1	0.29	0.313	0.53	0.196	0.329	0.352	0.367	0.555	0.354	0.24	0.493	0.488	0.335	0.416167	0.0851513
MSTRG.68745	3:159707350-159707681:+1	0.133	0.15	0	0.183	0.107	0.072	0.281	0.124	0.18	0.175	0.067	0.222	0.1075	0.174833	0.0851494
MSTRG.91297	8:49932330-49933798:.	1.604	2.515	2.697	2.165	2.844	3.191	2.248	2.563	2.37	2.763	3.175	3.174	2.50267	2.7155	0.0851027
MSTRG.50384	20:43705566-43710173:+1	0	0.007	0.015	0.056	0.054	0.213	0.004	0.059	0.011	0.261	0.127	0.268	0.0575	0.121667	0.0849863
MSTRG.99384	JH922967.1:4841-5507:.	0.104	0.125	0.138	0.137	0.086	0.166	0.337	0.103	0.139	0.103	0.256	0.227	0.126	0.194167	0.0847974
MSTRG.91629	8:59449260-59471108:+1	0.091	0.187	0.094	0	0.592	0.19	0.215	0.36	0.108	0.054	0.583	0.266	0.192333	0.264333	0.0845893
MSTRG.31197	16:61467444-61529103:-1	0.498	0.698	0.764	0.632	0.631	0.695	0.67	0.8	0.649	0.863	0.757	0.777	0.653	0.752667	0.0844649
MSTRG.26303	15:17846705-17847762:.	0.367	0.406	0.452	0.41	0.519	0.686	0.558	0.672	0.445	0.471	0.413	0.814	0.473333	0.562167	0.0844645
MSTRG.21988	13:76677319-76677973:.	0.209	0.316	0.41	0.4	0.451	0.261	0.3	0.267	0.544	0.463	0.434	0.524	0.341167	0.422	0.0844329
MSTRG.103797	X:77858080-77858454:+1	0.056	0.192	0	0	0	0	0.244	0.211	0	0	0.169	0	0.0413333	0.104	0.0843082
MSTRG.87314	7:40399046-40401103:+1	0.291	0.439	0.473	0.305	0.443	0.393	0.472	0.484	0.54	0.325	0.564	0.46	0.390667	0.474167	0.084123
MSTRG.14035	11:18861436-18862874:-1	0.375	0.423	0.304	0.193	0.336	0.541	0.294	0.741	0.378	0.373	0.467	0.409	0.362	0.443667	0.084011
MSTRG.100765	JH924808.1:1-651:.	0.128	0.127	0.072	0.024	0.089	0.017	0.136	0.122	0.077	0.194	0.115	0.2	0.0761667	0.140667	0.0839757
MSTRG.43196	2:104072192-104076051:+1	14.578	20.923	21.19	16.816	19.378	18.989	20.482	19.637	18.362	19.433	20.117	20.906	18.6457	19.8228	0.0839553
MSTRG.98776	JH922543.1:3818-7856:+1	0.257	0.303	0.41	0.288	0.377	0.36	0.42	0.388	0.287	0.392	0.57	0.417	0.3325	0.412333	0.0839451
XLOC_044514|from_cattle	6:57154215-57154959	0.052	0.039	0.094	0.157	0.055	0.073	0.128	0.145	0.047	0.069	0.242	0.226	0.0783333	0.142833	0.0838118
MSTRG.76294	5:10524984-10526984:+1	2.3	3.916	4.261	4.248	2.912	4.387	3.196	5.287	3.898	3.851	3.754	3.71	3.67067	3.94933	0.0836057
MSTRG.70373	3:203729835-203730647:-1	0.9	2.218	4.302	1.855	3.415	3.647	3.687	2.303	3.25	2.117	3.494	2.816	2.72283	2.9445	0.0834414
MSTRG.101050	X:346652-346924:-1	1.231	0.465	1.003	0.563	0.995	0.666	1.304	1.052	1.016	0.804	0.823	0.573	0.8205	0.928667	0.0832691
MSTRG.52577	21:45567600-45568796:-1	0.148	0.274	0.141	0.176	0.197	0.274	0.29	0.231	0.313	0.247	0.278	0.279	0.201667	0.273	0.0831957
MSTRG.6917	1:179807220-179814118:+1	0.393	0.438	0.487	0.457	0.448	0.48	0.519	0.51	0.5	0.594	0.509	0.587	0.4505	0.5365	0.0830975
MSTRG.32152	17:20366183-20440248:-1	17.682	23.778	24.155	26.462	23.528	23.216	22.788	27.166	21.052	26.072	25.073	25.241	23.1368	24.5653	0.0829524
MSTRG.103435	X:71504867-71506863:+1	0.102	0.287	0.331	0.156	0	0.212	0.104	0.285	0.185	0.288	0.203	0.442	0.181333	0.251167	0.0828579
MSTRG.44276	2:125829257-125853648:+1	1.482	1.524	1.97	1.397	1.874	1.583	1.712	2.035	1.788	1.495	1.933	1.801	1.63833	1.794	0.0827052
MSTRG.10162|from_goat	8:73512915-73513423	0.222	0.282	0.152	0.362	0.27	0.416	0.211	0.369	0.38	0.303	0.397	0.498	0.284	0.359667	0.0826078
MSTRG.83363	6:58990645-59057276:-1	1.292	1.859	2.274	1.23	1.853	2.184	1.7	1.905	1.642	2.15	1.915	2.362	1.782	1.94567	0.0824718
MSTRG.56179	23:29610455-29610956:.	0.138	0.186	0.061	0.148	0.153	0.205	0.147	0.183	0.227	0.268	0.252	0.219	0.1485	0.216	0.0823924
MSTRG.86292	7:20160817-20162271:.	1.715	2.437	2.67	2.325	2.274	2.695	2.483	2.785	2.242	2.298	2.838	2.651	2.35267	2.5495	0.0823068
MSTRG.13725	11:9937390-9958513:+1	1.723	2.311	2.343	2.013	2.344	2.174	2.34	2.444	2.091	2.213	2.583	2.345	2.15133	2.336	0.0821569
MSTRG.99871	JH923352.1:2552-3144:.	0.343	0.702	0.833	0.904	0.778	0.771	0.8	0.815	0.813	0.688	0.767	1.053	0.721833	0.822667	0.0821052
MSTRG.39457	2:13749098-13769941:+1	2.448	2.762	3.635	2.753	2.952	3.398	3.064	3.246	3.277	2.951	3.537	3.275	2.99133	3.225	0.0820806
MSTRG.12588	10:65048534-65049096:.	1.093	1.163	1.692	1.933	2.898	1.588	1.647	1.704	1.645	2.012	2.623	1.693	1.72783	1.88733	0.0819822
XLOC_046561|from_cattle	5:32346463-32346751	0	0.304	0.146	0.185	0.163	0.217	0	0.188	0.183	0.266	0.338	0.45	0.169167	0.2375	0.0819479
MSTRG.63698	3:26412285-26413426:.	0.123	0.173	0.18	0.112	0.123	0.153	0.252	0.204	0.263	0.14	0.176	0.23	0.144	0.210833	0.0819132
MSTRG.82003	6:23094002-23096567:+1	0.422	0.415	0.412	0.395	0.487	0.444	0.395	0.615	0.468	0.598	0.562	0.434	0.429167	0.512	0.081284
MSTRG.45325	2:154454695-154456204:+1	0.038	0.044	0.06	0.115	0.074	0.073	0.107	0.169	0.16	0.085	0.109	0.145	0.0673333	0.129167	0.0812476
MSTRG.85488	7:2313378-2321142:+1	0.034	0.096	0.056	0.071	0.034	0.036	0.099	0.04	0.148	0.117	0.129	0.16	0.0545	0.1155	0.0811314
MSTRG.92689	8:89826363-89826867:.	1.763	2.07	2.192	2.799	2.188	2.474	2.453	1.993	2.705	2.833	2.508	2.12	2.24767	2.43533	0.0810465
XLOC_030988|from_cattle	24:10347321-10348014	1.626	1.995	2.644	1.742	2.775	2.726	2.9	2.347	2.111	2.23	2.374	2.673	2.25133	2.43917	0.0810276
MSTRG.68148	3:143845500-143894946:-1	5.098	5.831	6.723	4.738	5.949	5.631	5.748	5.288	5.977	6.516	6.551	6.199	5.66167	6.0465	0.0810237
MSTRG.55085	22:50339345-50343640:+1	0.083	0.116	0.115	0.144	0.198	0.167	0.2	0.175	0.163	0.183	0.259	0.237	0.137167	0.202833	0.080993
MSTRG.42030	2:70268912-70270748:+1	0.554	0.694	1.15	0.895	0.897	1.03	0.762	0.856	0.784	1.443	0.983	1.039	0.87	0.977833	0.0808826
MSTRG.85953	7:8620584-8621376:.	0.036	0.039	0	0.093	0.098	0.037	0.112	0.05	0.111	0.17	0.106	0.117	0.0505	0.111	0.0807827
MSTRG.90515	8:25551945-25613253:-1	0.296	0	0	0.052	0.03	0.04	0.63	0	0.034	0	0	0.123	0.0696667	0.131167	0.0806502
MSTRG.21276	13:57763613-57764149:-1	0.05	0.057	0.164	0.072	0.06	0.027	0.08	0.164	0.204	0.069	0.254	0.028	0.0716667	0.133167	0.0805038
MSTRG.98550	JH922407.1:4747-5919:.	0.231	0.427	0.337	0.228	0.324	0.387	0.233	0.684	0.449	0.282	0.512	0.228	0.322333	0.398	0.0802785
MSTRG.30044	16:28532572-28539014:+1	2.509	2.931	3.983	3.234	3.054	3.25	2.596	3.032	2.162	3.917	3.855	4.824	3.16017	3.39767	0.0800969
MSTRG.72811	4:31804147-31827905:-1	2.502	2.128	3.556	2.231	2.346	2.481	2.545	2.575	2.22	2.596	2.791	3.729	2.54067	2.74267	0.0800455
MSTRG.15299	11:44680660-44681473:.	0	0	0.015	0	0	0	0.028	0.025	0.036	0.129	0.095	0.045	0.0025	0.0596667	0.0800083
MSTRG.52637	21:46660372-46660914:.	0.72	0.681	0.626	0.336	0.699	0.378	0.606	0.472	0.756	0.694	0.633	0.817	0.573333	0.663	0.0799638
MSTRG.20449	13:37309190-37310417:.	0.677	1.053	1.198	1.259	1.111	1.239	1.3	0.958	1.329	1.338	1.257	1.069	1.0895	1.2085	0.0799091
MSTRG.83188	6:55813622-55818587:-1	0.816	1.853	2.286	2.242	2.646	1.77	1.979	2.394	2.625	2.279	1.642	1.697	1.9355	2.10267	0.0799025
MSTRG.90659	8:30869718-30870480:.	0	0.018	0.052	0.021	0.039	0.034	0.084	0.12	0.072	0.106	0.097	0.035	0.0273333	0.0856667	0.0796769
MSTRG.44674	2:137273285-137273745:+1	3.125	3.796	4.409	4.92	2.971	3.681	4.75	3.44	4.014	4.231	3.479	4.628	3.817	4.09033	0.0796252
XLOC_035092|from_cattle	21:28290889-28291500	0.399	0.528	0.594	0.534	0.78	1.144	0.479	0.585	1.172	0.731	0.826	0.751	0.663167	0.757333	0.0794551
XLOC_028510|from_cattle	20:15925668-15926000	0.099	0.057	0.055	0.256	0	0	0.269	0.093	0.086	0.064	0.099	0.222	0.0778333	0.138833	0.0794225
MSTRG.85301	6:114943482-114944239:.	0.031	0.193	0.068	0.066	0.087	0.15	0.116	0.176	0.199	0.127	0.142	0.208	0.0991667	0.161333	0.079372
MSTRG.93617	9:23257253-23258140:.	0.022	0.038	0.025	0.015	0.027	0.024	0.023	0.115	0.1	0.044	0.091	0.125	0.0251667	0.083	0.0791748
MSTRG.30776	16:50361688-50371857:+1	0.558	0.608	0.709	0.619	0.696	0.746	0.822	0.77	0.704	0.708	0.724	0.768	0.656	0.749333	0.0791025
MSTRG.99052	JH922738.1:2972-3627:.	0.31	0.644	0.527	0.39	0.445	0.779	0.581	0.54	0.355	0.563	0.729	0.839	0.515833	0.601167	0.0790123
MSTRG.82124	6:22065763-22067560:-1	3.584	3.363	4.199	4	3.882	3.822	4.058	3.989	3.802	4.73	3.686	4.208	3.80833	4.07883	0.0789602
MSTRG.41465	2:59685990-59686545:.	0.409	0.133	1.48	0.685	0.307	0.321	0.231	0.324	2.084	0.353	0.374	0.494	0.555833	0.643333	0.0789376
MSTRG.100738	JH924784.1:365-1536:-1	0.091	0.105	0.046	0.295	0.208	0.673	0.132	0.142	0.138	0.57	0.272	0.581	0.236333	0.305833	0.078903
MSTRG.1355	1:37380006-37381675:-1	0.395	0.349	0.554	0.194	0.455	0.392	0.404	0.42	0.489	0.597	0.437	0.46	0.389833	0.467833	0.0787763
XLOC_030733|from_cattle	24:10304378-10306134	0.346	0.383	0.36	0.307	0.299	0.246	0.385	0.451	0.402	0.402	0.387	0.359	0.3235	0.397667	0.0786621
MSTRG.13431	11:2817296-2818340:.	0.186	0.081	0.193	0.277	0.055	0.195	0.443	0.122	0.25	0.219	0.159	0.185	0.1645	0.229667	0.0785566
MSTRG.82481	6:33174438-33244159:+1	0.357	0.408	0.509	0.322	0.41	0.486	0.527	0.496	0.432	0.449	0.504	0.557	0.415333	0.494167	0.0781992
MSTRG.101690	X:27786127-27787061:.	1.917	1.935	1.741	1.847	2.041	2.128	2.189	2.177	1.661	2.071	2.062	2.429	1.93483	2.09817	0.0781362
MSTRG.68825	3:162659377-162660136:.	3.33	4.261	5.699	5.083	4.613	4.741	4.207	4.978	4.895	4.623	5.184	5.717	4.62117	4.934	0.0781353
MSTRG.22904	14:11525933-11527474:.	0.342	0.394	0.58	0.372	0.352	0.355	0.431	0.455	0.429	0.49	0.581	0.476	0.399167	0.477	0.078102
MSTRG.18057|from_goat	14:45742715-45743613	0.24	0.209	0.16	0.149	0.196	0.315	0.307	0.218	0.185	0.237	0.37	0.355	0.2115	0.278667	0.0778458
MSTRG.22371	13:83024596-83025644:.	0.188	0.358	0.424	0.487	0.31	0.138	0.352	0.42	0.204	0.634	0.346	0.387	0.3175	0.3905	0.0778008
MSTRG.48605	2:248257461-248260444:.	0.126	0.11	0.095	0.072	0.16	0.195	0.244	0.111	0.065	0.167	0.23	0.315	0.126333	0.188667	0.0777104
MSTRG.1933	1:56623917-56624512:.	0.224	0.514	0.332	0.42	0.268	0.211	0.295	0.432	0.55	0.434	0.406	0.293	0.328167	0.401667	0.0777071
MSTRG.59880	25:19603737-19606146:.	0.31	0.349	0.514	0.212	0.239	0.291	0.403	0.375	0.461	0.413	0.33	0.371	0.319167	0.392167	0.0777051
MSTRG.14828	11:37065573-37066409:+1	0.294	0.324	0.608	0.322	0.268	0.434	0.365	0.465	0.335	0.324	0.489	0.728	0.375	0.451	0.0776159
MSTRG.36914	18:68319608-68320129:.	0.026	0.117	0.057	0.036	0.042	0	0.081	0.097	0.094	0.139	0.156	0.058	0.0463333	0.104167	0.0776154
MSTRG.88410	7:64275420-64276188:+1	0.343	0.268	0.46	0.499	0.408	0.382	0.52	0.464	0.392	0.559	0.445	0.442	0.393333	0.470333	0.0776028
MSTRG.81714	6:12739919-12764708:-1	0.736	0.942	1.008	0.909	0.955	1.034	0.991	1.088	0.967	0.981	1.117	1.079	0.930667	1.03717	0.0774649
MSTRG.15408	11:48537818-48538686:.	0.566	0.456	0.562	0.504	0.622	0.471	0.417	0.407	0.815	0.514	0.626	0.907	0.530167	0.614333	0.0772497
MSTRG.77797	5:36002778-36003314:.	4.676	6.34	7.349	6.017	5.554	6.611	5.182	6.395	6.61	6.755	6.502	7.434	6.09117	6.47967	0.076951
MSTRG.98835	JH922577.1:2443-2976:.	0.636	0.733	0.467	0.578	0.706	0.471	0.919	0.615	0.528	0.571	0.736	0.747	0.5985	0.686	0.0768858
MSTRG.65269	3:64910885-64911739:.	0.068	0.18	0.04	0.033	0.055	0.316	0.123	0.171	0.12	0.198	0.183	0.263	0.115333	0.176333	0.076822
MSTRG.9075	1:243980170-243981552:.	0.036	0.058	0.032	0.031	0.076	0.039	0.132	0.069	0.1	0.151	0.089	0.074	0.0453333	0.1025	0.0768156
MSTRG.9610	1:260194149-260195267:.	0.109	0.059	0.161	0.121	0.172	0.165	0.254	0.155	0.132	0.115	0.308	0.194	0.131167	0.193	0.0767825
MSTRG.58589	24:35733719-35737330:+1	0.079	0.106	0.16	0.131	0.203	0.199	0.212	0.314	0.122	0.163	0.324	0.118	0.146333	0.208833	0.0765887
MSTRG.68743	3:159641157-159655747:+1	0.376	0.5	0.567	0.451	0.498	0.504	0.534	0.554	0.541	0.524	0.627	0.601	0.482667	0.5635	0.0765849
MSTRG.82590	6:38576936-38578549:+1	3.184	3.288	2.85	2.894	3.22	4.182	4.38	4.028	2.774	3.899	3.214	2.712	3.26967	3.50117	0.0761755
MSTRG.48411	2:244213383-244214432:.	0.17	0.194	0.307	0.187	0.275	0.263	0.227	0.264	0.262	0.414	0.257	0.373	0.232667	0.2995	0.0761739
MSTRG.103016	X:60747844-60748876:.	4.452	5.797	7.2	4.271	5.89	5.677	5.363	6.346	5.81	5.135	6.205	6.557	5.54783	5.90267	0.0761362
MSTRG.14052	11:18121827-18127987:+1	0.711	1.082	1.018	0.709	0.813	0.952	1.019	1.157	0.943	0.843	0.963	0.97	0.880833	0.9825	0.0759489
MSTRG.64265	3:38288062-38288605:.	0.108	0.075	0.024	0	0.071	0.047	0.117	0.206	0.119	0.029	0.045	0.15	0.0541667	0.111	0.0757558
MSTRG.37608	19:17959439-17965153:+1	0.48	0.469	0.595	0.414	0.424	0.47	0.798	0.666	0.299	0.456	0.558	0.552	0.475333	0.554833	0.075719
MSTRG.61182	26:13427926-13428977:.	0.503	0.68	0.603	0.619	0.569	0.665	0.552	0.918	0.804	0.38	0.625	0.878	0.6065	0.692833	0.075519
MSTRG.76125	5:5643792-5646188:+1	0.461	0.403	0.389	0.302	0.583	0.404	0.537	0.575	0.434	0.407	0.57	0.478	0.423667	0.500167	0.0755114
MSTRG.12229	10:55817584-55818503:.	0.083	0.294	0.299	0.131	0.11	0.161	0.059	0.286	0.326	0.426	0.179	0.182	0.179667	0.243	0.075447
MSTRG.40163	2:26297067-26297706:.	0.167	0.33	0.114	0.141	0.169	0.177	0.289	0.238	0.227	0.224	0.128	0.373	0.183	0.2465	0.0754328
MSTRG.40356	2:32018888-32020579:-1	0.185	0.205	0.303	0.113	0.16	0.252	0.369	0.244	0.239	0.253	0.236	0.264	0.203	0.2675	0.0753491
MSTRG.57703	24:9131915-9132815:.	0.013	0.015	0	0	0	0	0.029	0.013	0.024	0.072	0.067	0.146	0.00466667	0.0585	0.0753044
MSTRG.11493	10:36245671-36246170:.	0.066	0.052	0	0	0.036	0.025	0.118	0.064	0.125	0.032	0.093	0.078	0.0298333	0.085	0.0752842
MSTRG.50917	21:4525147-4525661:.	0.054	0.031	0.207	0.039	0.11	0.029	0.175	0.051	0.126	0.149	0.193	0.122	0.0783333	0.136	0.0751596
MSTRG.10230	1:273454149-273455295:.	0.204	0.427	0.35	0.189	0.319	0.351	0.411	0.436	0.48	0.218	0.307	0.407	0.306667	0.3765	0.0751135
MSTRG.43347	2:106587128-106606803:+1	0.641	0.607	0.664	0.969	0.852	0.934	0.826	1.012	0.745	0.889	0.669	1.096	0.777833	0.872833	0.0751024
MSTRG.85629	7:4240150-4240689:-1	71.566	73.196	85.902	84.011	90.78	77.198	83.737	85.5	81.097	74.85	100.962	82.615	80.4422	84.7935	0.0750924
MSTRG.70663	3:209801676-209802502:.	0	0.185	0.162	0.11	0.011	0.158	0.085	0.24	0.159	0.141	0.191	0.164	0.104333	0.163333	0.0750888
MSTRG.13976	11:17142945-17158282:-1	3.007	4.904	4.521	3.415	4.782	4.279	4.52	4.563	4.42	3.82	4.855	4.38	4.15133	4.42633	0.0750318
XLOC_040365|from_cattle	4:104696365-104696976	0.634	0.461	0.78	0.237	0.406	0.537	0.666	0.798	0.485	0.664	0.34	0.585	0.509167	0.589667	0.0749721
MSTRG.40347	2:31686546-31687239:+1	2.459	2.725	3.35	2.155	2.38	2.387	3.528	2.613	2.988	2.708	2.672	2.09	2.576	2.7665	0.0748778
MSTRG.15439	11:48988608-48989417:.	0.5	0.719	0.847	0.573	0.729	1.032	0.813	0.649	0.79	0.865	0.801	1.036	0.733333	0.825667	0.0748743
MSTRG.100991	X:5615393-5615968:.	0.657	0.727	0.909	0.872	0.757	0.891	0.96	0.97	0.964	0.799	0.706	0.989	0.802167	0.898	0.0747476
MSTRG.48583	2:247115619-247124119:+1	0.475	0.446	0.455	0.4	0.454	0.539	0.609	0.516	0.459	0.467	0.626	0.558	0.4615	0.539167	0.0746996
MSTRG.44532	2:133419611-133440709:-1	1.058	1.406	1.47	1.415	1.778	1.458	1.304	1.751	1.574	1.427	1.644	1.66	1.43083	1.56	0.0746928
MSTRG.13467	11:3548105-3548932:.	2.175	3.244	3.384	2.921	3.097	3.246	3.267	3.145	3.164	2.823	3.21	3.734	3.01117	3.22383	0.074531
MSTRG.85613	7:4082414-4083084:.	1.184	0.996	2.076	1.073	1.382	1.059	1.135	0.997	1.896	1.446	1.067	1.956	1.295	1.41617	0.0742258
MSTRG.82215	6:27775186-27776282:.	0.276	0.207	0.372	0.14	0.133	0.184	0.314	0.377	0.228	0.283	0.195	0.301	0.218667	0.283	0.0742176
MSTRG.97123	AMGL01126966.1:4-1025:.	0.048	0.187	0.233	0.064	0.076	0.139	0.19	0.214	0.184	0.113	0.217	0.185	0.1245	0.183833	0.0741823
XLOC_045110|from_cattle	6:92288104-92288359	0	0.096	0	0	0.069	0.092	0.09	0	0	0.223	0.085	0.189	0.0428333	0.0978333	0.0741504
MSTRG.61903	26:24574643-24576614:.	0.533	0.66	0.775	0.641	0.601	0.73	0.707	0.71	0.759	0.629	0.779	0.88	0.656667	0.744	0.0741167
MSTRG.27178	15:38378567-38379266:.	0	0.078	0.019	0.023	0.014	0.018	0.018	0.095	0	0.067	0.051	0.245	0.0253333	0.0793333	0.0740475
MSTRG.103861	X:80390353-80391107:.	0.115	0.196	0.118	0.217	0.191	0.157	0.318	0.372	0.154	0.087	0.283	0.148	0.165667	0.227	0.07398
MSTRG.29821	16:21830221-21898046:+1	5.187	6.141	7.956	5.747	6.426	7.001	7.149	7.103	6.374	5.612	7.512	7.042	6.40967	6.79867	0.0738188
MSTRG.65716	3:76232205-76232970:.	0.114	0.037	0.108	0.112	0.131	0.173	0.225	0.138	0.119	0.135	0.116	0.291	0.1125	0.170667	0.073525
MSTRG.87166	7:38923780-38926527:-1	0.071	0.242	0.607	0.215	0.236	0.217	0.156	0.243	0.281	0.422	0.348	0.534	0.264667	0.330667	0.073392
MSTRG.105558	X:122190619-122191207:.	10.906	12.032	13.121	11.903	13.353	14.095	12.415	13.179	12.696	14.024	12.403	14.923	12.5683	13.2733	0.0730788
XLOC_002380|from_cattle	1:248568372-248568985	0.211	0.237	0.331	0.3	0.168	0.371	0.351	0.333	0.298	0.36	0.33	0.341	0.269667	0.3355	0.0729302
MSTRG.44690	2:137705314-137709921:-1	0.601	0.72	0.935	0.654	0.789	0.617	0.874	0.848	0.705	0.729	0.911	0.783	0.719333	0.808333	0.0728114
MSTRG.27855	15:54147918-54148687:.	0.041	0.275	0.109	0.019	0.068	0	0.103	0.383	0.139	0.019	0.158	0.047	0.0853333	0.1415	0.0727927
MSTRG.54359	22:29389789-29392095:+1	0.479	0.49	0.641	0.489	0.55	0.494	0.673	0.876	0.507	0.486	0.709	0.365	0.523833	0.602667	0.0727693
MSTRG.29400	16:10378012-10378603:.	0.545	0.4	1.034	0.469	1.075	0.993	0.617	0.919	0.754	1.045	0.793	0.932	0.752667	0.843333	0.0727653
MSTRG.96884	AMGL01125408.1:974-2062:.	0.114	0.099	0.167	0.145	0.054	0.111	0.121	0.117	0.157	0.141	0.049	0.451	0.115	0.172667	0.0727493
MSTRG.93995	9:34823743-34824366:.	0.068	0.102	0.098	0.218	0	0.096	0.264	0.064	0.103	0.155	0.16	0.176	0.097	0.153667	0.0726629
MSTRG.98163	JH922130.1:1-657:.	0.157	0.313	0.236	0.391	0.284	0.209	0.273	0.394	0.342	0.275	0.28	0.418	0.265	0.330333	0.0726504
MSTRG.100499	JH924426.1:1-828:.	0.066	0.13	0.113	0.102	0.127	0.124	0.154	0.085	0.166	0.137	0.219	0.245	0.110333	0.167667	0.0726356
MSTRG.41330	2:57207422-57208737:.	0.104	0.256	0.227	0.141	0.236	0.284	0.185	0.229	0.252	0.318	0.318	0.32	0.208	0.270333	0.0725867
MSTRG.5730	1:146461813-146462409:-1	0	0	0.238	0	0	0.119	0.118	0.204	0.098	0.143	0	0.122	0.0595	0.114167	0.0725815
MSTRG.100300	JH924028.1:1-1901:-1	0.046	0	0.017	0	0.025	0	0.032	0.043	0.111	0.041	0.124	0.051	0.0146667	0.067	0.0725543
MSTRG.6843	1:177536067-177562271:+1	0.359	0.419	0.482	0.42	0.408	0.443	0.475	0.513	0.481	0.43	0.513	0.559	0.421833	0.495167	0.0725539
MSTRG.102613	X:51137077-51137612:.	2.45	3.831	3.65	2.411	3.084	4.145	3.63	2.939	3.692	2.958	3.691	3.979	3.26183	3.4815	0.0725075
MSTRG.99053	JH922741.1:2167-2969:.	0.067	0.134	0.039	0.086	0.019	0.025	0.084	0.219	0.139	0.046	0.157	0.053	0.0616667	0.116333	0.072437
MSTRG.58106	24:20983352-20998311:-1	0.017	0.115	0.037	0.024	0.068	0.036	0.071	0.048	0.061	0.115	0.12	0.206	0.0495	0.1035	0.0723845
MSTRG.40411	2:34269136-34269748:.	0.375	0.662	0.804	0.654	0.636	0.636	0.723	0.723	0.567	0.749	0.789	0.718	0.627833	0.7115	0.0723083
MSTRG.90661	8:30874579-30875126:.	0	0	0.044	0	0	0.021	0.042	0.112	0.071	0.027	0.102	0.022	0.0108333	0.0626667	0.072144
XLOC_051554|from_cattle	8:63831112-63832351	0.496	0.782	0.97	0.675	0.459	0.569	0.727	0.706	0.838	0.753	0.754	0.682	0.6585	0.743333	0.0719694
MSTRG.54679	22:39177467-39178904:.	2.294	3.422	3.972	3.04	2.973	2.78	3.421	3.247	3	3.079	3.41	3.573	3.08017	3.28833	0.071789
MSTRG.67231	3:119055364-119055926:.	0.054	0.152	0.206	0.289	0.262	0.256	0.346	0.307	0.317	0.11	0.271	0.236	0.203167	0.2645	0.0717305
MSTRG.51225	21:11965101-11974948:+1	0.356	0.533	0.482	0.552	0.519	0.654	0.518	0.575	0.601	0.606	0.552	0.707	0.516	0.593167	0.0716274
MSTRG.52762	21:49139810-49209503:-1	0.028	0.032	0	0	0.071	0	0.092	0.08	0.053	0.158	0.06	0	0.0218333	0.0738333	0.0716102
MSTRG.28664	15:75493077-75495651:+1	0.603	0.735	0.344	0.473	0.548	0.674	0.523	0.715	0.591	0.674	0.73	0.62	0.562833	0.642167	0.0714366
MSTRG.64893	3:56517791-56519830:-1	1.077	1.504	1.814	1.42	1.526	1.383	1.462	1.754	1.684	1.41	1.571	1.589	1.454	1.57833	0.0713035
MSTRG.68784	3:161068115-161069410:-1	0.668	0.828	1.197	0.496	0.933	0.701	0.896	0.821	0.75	0.508	1.039	1.356	0.803833	0.895	0.0711318
MSTRG.30518	16:43879726-43880436:.	0.18	0.22	0.237	0.107	0.331	0.317	0.211	0.299	0.236	0.355	0.315	0.349	0.232	0.294167	0.0710212
MSTRG.25106	14:55720191-55720899:.	0.797	0.703	0.937	0.848	0.998	0.891	0.932	1.147	0.892	0.8	0.92	1.046	0.862333	0.956167	0.070918
MSTRG.20131|from_goat	11:54363214-54367404	1.841	2.212	2.117	2.274	2.249	2.226	2.525	2.99	1.672	1.814	2.57	2.301	2.15317	2.312	0.0709012
MSTRG.92986	9:11163660-11164159:.	3.5	1.986	3.912	2.908	3.866	3.293	3.697	2.057	4.246	3.016	3.121	4.609	3.24417	3.45767	0.0708074
MSTRG.52510	21:44560686-44561237:.	0.13	0.331	0.149	0.23	0.185	0.353	0.428	0.326	0.228	0.181	0.236	0.35	0.229667	0.2915	0.0707804
MSTRG.97258	AMGL01129044.1:1-4107:.	0.658	0.786	0.926	0.802	0.744	0.983	0.826	0.987	0.876	0.95	0.898	0.909	0.8165	0.907667	0.0706477
MSTRG.97066	AMGL01126592.1:368-1174:-1	0	0	0	0	0	0	0.023	0.063	0.036	0.116	0.063	0	0	0.0501667	0.0706183
MSTRG.82576	6:36315081-36319153:+1	12.689	11.755	12.556	9.979	18.219	10.688	16.228	12.989	11.372	11.362	14.896	13.144	12.6477	13.3318	0.0705689
MSTRG.42216	2:78327233-78340238:-1	6.457	6.346	9.287	5.059	8.091	5.305	7.539	5.594	6.611	6.27	9.063	7.798	6.7575	7.14583	0.0704705
MSTRG.76723	5:18885787-18886299:.	0.866	1.263	1.354	1.174	1.603	1.267	1.382	1.182	1.398	1.595	1.17	1.477	1.2545	1.36733	0.0704553
MSTRG.27823	15:53121950-53122556:.	0.563	1.217	0.813	0.302	0.519	0.717	0.701	0.949	0.714	1.009	0.74	0.525	0.6885	0.773	0.0704504
MSTRG.2633|from_goat	1:11948401-11949639	0.505	0.595	0.601	0.463	0.513	0.616	0.556	0.628	0.728	0.497	0.601	0.748	0.548833	0.626333	0.0704411
MSTRG.71129	3:219671389-219678044:+1	0.595	0.437	0.438	0.529	0.618	0.531	0.702	0.51	0.471	0.676	0.477	0.769	0.524667	0.600833	0.0703292
MSTRG.87805	7:56865585-56866336:.	1.861	1.896	2.874	1.927	1.933	1.962	1.914	2.224	2.183	2.217	2.256	2.578	2.0755	2.22867	0.0701175
MSTRG.6899	1:179466687-179495023:+1	0.42	0.484	0.583	0.438	0.493	0.565	0.53	0.592	0.541	0.545	0.604	0.618	0.497167	0.571667	0.0700604
MSTRG.93910	9:32436180-32437110:.	1.669	1.697	1.891	1.706	1.735	1.863	1.995	1.763	1.59	2.064	1.73	2.243	1.76017	1.8975	0.0700533
MSTRG.16432	12:7249559-7250152:.	0.168	0.061	0.181	0.073	0.179	0.116	0.178	0.236	0.325	0.228	0.055	0.093	0.129667	0.185833	0.0700041
MSTRG.23273	14:21642698-21644837:-1	0.405	0.687	0.435	0.306	0.603	0.405	0.631	0.686	0.507	0.571	0.495	0.389	0.4735	0.5465	0.0697598
XLOC_019648|from_cattle	11:59964290-59965628	1.81	2.115	2.517	1.934	2.075	2.465	2.203	2.242	2.04	2.122	2.621	2.624	2.15267	2.30867	0.0696773
MSTRG.44265	2:125575534-125577763:-1	0.428	0.534	0.436	0.453	0.484	0.601	0.545	0.657	0.487	0.501	0.594	0.592	0.489333	0.562667	0.0693434
MSTRG.2033	1:53972029-53972712:+1	0.895	1.014	1.684	1.392	1.151	1.729	1.169	1.378	1.862	1.446	1.346	1.346	1.31083	1.4245	0.069274
MSTRG.54427	22:30562937-30564476:-1	0.124	0.211	0.292	0.174	0.242	0.262	0.32	0.192	0.29	0.223	0.347	0.291	0.2175	0.277167	0.069025
MSTRG.54726	22:39762464-39763621:.	0.217	0.302	0.279	0.129	0.208	0.539	0.227	0.366	0.31	0.424	0.319	0.404	0.279	0.341667	0.06901
MSTRG.65362	3:67345197-67345686:-1	0.718	1.25	0.915	0.99	1.252	1.406	0.982	1.03	1.366	1.277	1.227	1.261	1.0885	1.1905	0.0687931
MSTRG.34512	18:13997527-13998178:.	0.929	0.894	1.533	1.1	1.359	1.505	1.276	1.308	1.385	1.352	1.161	1.488	1.22	1.32833	0.0687379
MSTRG.73266	4:47826174-47829788:.	0.266	0.201	0.29	0.238	0.224	0.232	0.309	0.257	0.222	0.207	0.443	0.376	0.241833	0.302333	0.0686272
MSTRG.16263	12:3674645-3685106:+1	0.07	0.186	0.18	0.026	0.207	0.131	0.19	0.24	0.194	0.142	0.084	0.281	0.133333	0.1885	0.0685697
MSTRG.56247	23:31518925-31587235:+1	4.462	4.815	6.754	7.01	6.247	7.176	7.039	5.534	5.699	6.174	6.251	7.832	6.07733	6.4215	0.0685049
MSTRG.75841	5:1318106-1335009:+1	16.303	9.797	14.297	16.427	14.481	11.51	12.84	11.164	15.232	23.817	12.851	11.226	13.8025	14.5217	0.0684426
MSTRG.64502	3:45525741-45528616:+1	0.067	0.112	0.147	0.12	0.132	0.082	0.131	0.125	0.167	0.08	0.313	0.167	0.11	0.163833	0.0683248
MSTRG.92365	8:81202297-81202839:.	0	0	0	0	0	0.023	0.023	0.041	0.039	0.029	0.111	0.072	0.00383333	0.0525	0.0683005
MSTRG.40880	2:48237470-48240189:-1	0.011	0.006	0.075	0.031	0.027	0.024	0.121	0.102	0.078	0.054	0.099	0.019	0.029	0.0788333	0.068229
MSTRG.22361	13:82840704-82841612:.	0.128	0.12	0.18	0.112	0.177	0.25	0.198	0.264	0.17	0.207	0.227	0.238	0.161167	0.217333	0.0681492
MSTRG.11071	10:22443299-22444506:.	0.842	1.491	1.49	1.064	1.184	1.617	1.258	1.428	1.226	1.168	1.723	1.547	1.28133	1.39167	0.0681391
MSTRG.43163	2:102381164-102403007:-1	0.866	1.111	1.019	1.159	1.108	1.47	1.441	1.272	0.759	0.974	1.302	1.599	1.12217	1.2245	0.0679431
MSTRG.92921	9:8623309-8623912:.	0.151	0.063	0.289	0.13	0.093	0.106	0.078	0.235	0.241	0.226	0.17	0.211	0.138667	0.1935	0.0678531
OVAT72|from_human	25:26631477-26637335	1.213	1.303	1.547	1.301	1.416	1.375	1.55	1.542	1.249	1.417	1.492	1.586	1.35917	1.47267	0.0677904
MSTRG.59104	25:2893438-2910724:-1	1.088	1.375	1.536	1.195	1.428	1.383	1.482	1.423	1.305	1.257	1.574	1.637	1.33417	1.44633	0.0677134
MSTRG.44291	2:126327361-126343468:-1	0.589	0.718	0.87	0.738	0.758	0.776	0.81	0.804	0.8	0.794	0.866	0.876	0.7415	0.825	0.067566
XLOC_021860|from_cattle	2:134307677-134308354	2.277	2.66	3.292	3.471	3.019	3.756	3.034	3.265	3.163	3.267	3.221	3.698	3.07917	3.27467	0.0675375
MSTRG.50947	21:4981382-4984483:.	0.104	0.099	0.087	0.096	0.113	0.099	0.135	0.131	0.124	0.18	0.116	0.228	0.0996667	0.152333	0.0674918
MSTRG.57169	23:59140764-59141320:.	0.048	0.325	0.11	0.261	0.262	0.241	0.322	0.279	0.267	0.188	0.257	0.281	0.207833	0.265667	0.0674761
MSTRG.62928	3:5011987-5013666:.	0.616	0.7	0.41	0.575	0.445	0.265	0.497	1.038	0.608	0.429	0.518	0.349	0.501833	0.573167	0.0669468
MSTRG.21174	13:56684795-56685603:.	0.091	0.12	0.445	0.286	0.179	0.042	0.208	0.184	0.593	0.285	0.174	0.059	0.193833	0.2505	0.0669036
XLOC_043989|from_cattle	6:17439190-17439478	0	0	0	0	0.165	0.073	0	0.064	0	0.09	0	0.38	0.0396667	0.089	0.0668829
MSTRG.39436	2:12555913-12558635:.	0.132	0.198	0.252	0.23	0.211	0.254	0.271	0.271	0.265	0.273	0.286	0.256	0.212833	0.270333	0.0668258
XLOC_019183|from_cattle	14:53020681-53021502	0.111	0.222	0.198	0.216	0.089	0.179	0.134	0.198	0.394	0.188	0.184	0.249	0.169167	0.2245	0.0667122
XLOC_017164|from_cattle	17:43329970-43330783	0.933	1.083	0.952	0.58	0.749	0.915	1.044	1.228	0.924	0.86	0.802	0.884	0.868667	0.957	0.0666345
MSTRG.90843	8:34388601-34389735:+1	5.816	4.129	7.169	7.333	5.676	4.937	5.768	7.598	5.494	8.908	5.437	3.792	5.84333	6.16617	0.0665024
MSTRG.85072	6:106438886-106452065:+1	0.808	0.868	1.105	0.66	0.832	1.026	0.962	1.091	0.948	0.954	0.946	0.931	0.883167	0.972	0.0664989
MSTRG.87727	7:54709885-54713822:-1	1.207	1.255	1.518	1.162	1.376	1.349	1.241	1.523	1.594	1.337	1.327	1.499	1.31117	1.42017	0.0664851
MSTRG.27452	15:46726064-46726645:.	0.467	0.609	0.432	0.366	0.478	0.473	0.577	0.444	0.651	0.476	0.872	0.221	0.470833	0.540167	0.0664527
MSTRG.79637	5:83014467-83015052:.	0.472	0.618	0.675	0.394	0.464	0.798	0.506	0.544	0.623	0.71	0.85	0.632	0.570167	0.644167	0.0664388
MSTRG.68405	3:154002038-154002783:.	0.131	0.217	0.194	0.227	0.104	0.198	0.23	0.215	0.18	0.135	0.353	0.29	0.1785	0.233833	0.0661958
MSTRG.16200	12:2614593-2615171:.	0.25	0.338	0.189	0.48	0.44	0.238	0.289	0.608	0.432	0.268	0.379	0.331	0.3225	0.3845	0.0660973
MSTRG.28740	15:77365371-77365891:.	0.102	0.461	0.628	0.242	0.305	0.34	0.463	0.42	0.478	0.413	0.163	0.519	0.346333	0.409333	0.0659772
MSTRG.11582	10:37576962-37578121:.	1.724	1.873	2.381	1.496	1.978	2.167	2.047	2.044	1.829	1.86	2.196	2.465	1.9365	2.0735	0.0657848
MSTRG.72186	4:21898089-21898652:.	0.373	0.372	0.73	0.538	0.872	0.829	0.702	0.711	0.533	0.633	0.826	0.762	0.619	0.6945	0.0657567
MSTRG.29723	16:20445127-20446485:+1	0.628	1.194	0.928	0.463	1.464	0.741	1.271	0.768	0.68	0.907	1.462	0.862	0.903	0.991667	0.0657007
MSTRG.21035	13:51908999-51925473:+1	1.793	2.213	3.474	3.101	3.179	3.929	2.814	2.822	3.412	2.849	3.831	3.063	2.94817	3.13183	0.0655992
MSTRG.43168	2:102585272-102588928:-1	0.591	0.809	1.105	0.985	0.923	1.097	0.907	0.88	0.926	1.087	1.139	1.106	0.918333	1.0075	0.0655466
MSTRG.38988	2:64195-68222:-1	0.046	0.073	0.108	0.09	0.047	0.079	0.084	0.165	0.184	0.054	0.166	0.089	0.0738333	0.123667	0.065444
MSTRG.1731	1:46604722-46605408:.	0.807	1.083	1.35	0.831	1.003	1.124	0.92	1.137	1.269	0.971	1.082	1.383	1.033	1.127	0.0652098
MSTRG.21991	13:76682425-76683002:.	0.178	0.339	0.218	0.394	0.263	0.296	0.266	0.428	0.344	0.198	0.558	0.249	0.281333	0.3405	0.0651254
MSTRG.58426	24:32911458-32925266:+1	0.538	0.641	0.779	0.625	0.733	0.755	0.711	0.741	0.67	0.705	0.799	0.91	0.6785	0.756	0.0651203
MSTRG.45527	2:161678891-161679475:.	0.023	0.077	0.148	0.032	0.019	0.098	0.099	0.108	0.063	0.156	0.139	0.127	0.0661667	0.115333	0.065042
MSTRG.91	1:1278030-1280863:+1	35.052	50.122	48.422	51.828	41.027	45.846	46.258	56.283	47.661	46.219	49.379	39.319	45.3828	47.5198	0.0649836
MSTRG.66108	3:84608440-84616422:+1	1.287	2.066	4.083	1.766	1.648	1.741	2.158	2.599	1.449	2.101	2.261	2.876	2.0985	2.24067	0.0647207
MSTRG.21638	13:65840099-65844205:-1	0.224	0.36	0.301	0.264	0.314	0.318	0.391	0.329	0.34	0.385	0.306	0.387	0.296833	0.356333	0.0647187
MSTRG.97828	JH921894.1:37899-39977:+1	0.013	0.068	0.02	0.041	0.062	0.034	0.052	0.219	0.105	0.061	0.061	0.026	0.0396667	0.0873333	0.0646732
MSTRG.96480	AMGL01122594.1:8762-10416:.	0.036	0.055	0.053	0.057	0.024	0.104	0.077	0.052	0.072	0.156	0.099	0.163	0.0548333	0.103167	0.0646357
XLOC_012297|from_cattle	9:68798997-68799379	0.051	0	0.054	0	0	0.053	0	0.143	0.181	0.065	0.051	0	0.0263333	0.0733333	0.0645988
MSTRG.92770	9:2490873-2494066:.	0.047	0.073	0.047	0.042	0.032	0.071	0.157	0.108	0.094	0.081	0.091	0.07	0.052	0.100167	0.0645874
MSTRG.27842	15:53859604-53886488:-1	0.156	0.201	0.254	0.276	0.178	0.259	0.396	0.348	0.273	0.13	0.233	0.279	0.220667	0.2765	0.0645242
XLOC_027109|from_cattle	19:6828067-6828786	0.075	0.063	0.081	0.077	0.148	0.159	0.137	0.14	0.135	0.075	0.093	0.325	0.1005	0.150833	0.0645198
XLOC_012429|from_cattle	9:76455108-76456037	0.156	0.047	0.03	0.059	0.101	0.045	0.106	0.146	0.144	0.059	0.184	0.093	0.073	0.122	0.0644226
MSTRG.43160	2:102048252-102049572:+1	0.05	0.097	0.139	0.046	0.054	0.08	0.071	0.103	0.099	0.123	0.112	0.253	0.0776667	0.126833	0.0643631
MSTRG.45535	2:161778388-161779147:.	0.621	0.722	0.874	0.735	0.755	0.727	0.803	0.784	0.719	0.859	0.931	0.814	0.739	0.818333	0.0643588
MSTRG.12436	10:63614847-63618178:-1	338.723	344.816	373.114	413.091	386.85	399.926	402.588	372.032	375.857	391.096	412.327	405.738	376.087	393.273	0.0642988
MSTRG.99237	JH922858.1:12-4327:+1	0.184	0.046	0	0.189	0.041	0.058	0.216	0.096	0.041	0.108	0.04	0.314	0.0863333	0.135833	0.0642843
MSTRG.25119	14:55883474-55884152:.	0.076	0.066	0.085	0	0.031	0.041	0.04	0.109	0.087	0.104	0.097	0.149	0.0498333	0.0976667	0.0642797
MSTRG.82000	6:22858988-22882857:+1	0.558	0.625	0.757	0.575	0.667	0.718	0.691	0.744	0.684	0.692	0.806	0.734	0.65	0.725167	0.0642697
MSTRG.97351	AMGL01130681.1:789-2040:.	0.008	0.057	0.018	0.023	0.033	0.018	0.08	0.055	0.053	0.045	0.102	0.102	0.0261667	0.0728333	0.0641609
MSTRG.16078	12:368911-371820:-1	0.181	0.233	0.364	0.235	0.225	0.269	0.266	0.243	0.315	0.285	0.43	0.307	0.251167	0.307667	0.0637209
MSTRG.70175	3:195136891-195138282:.	0.109	0.142	0.153	0.196	0.124	0.166	0.175	0.235	0.151	0.267	0.186	0.187	0.148333	0.200167	0.0636933
XLOC_030855|from_cattle	24:1360842-1362334	0.402	0.345	0.507	0.476	0.415	0.409	0.387	0.517	0.475	0.541	0.468	0.552	0.425667	0.49	0.0636756
MSTRG.25269	14:58932534-58933356:-1	0.081	0.031	0	0.058	0.033	0.044	0.043	0.077	0.037	0.036	0.138	0.197	0.0411667	0.088	0.0634775
MSTRG.88611	7:67472144-67473579:-1	0.89	1.232	1.297	1.135	1.271	1.462	1.317	1.24	1.192	1.096	1.514	1.524	1.2145	1.31383	0.063304
MSTRG.11142	10:24961640-24962145:.	0.543	0.787	0.425	0.516	0.629	0.955	0.887	0.893	0.78	0.374	0.636	0.726	0.6425	0.716	0.0631562
MSTRG.17270	12:25699273-25700318:.	0.079	0.116	0.025	0.045	0.083	0.024	0.085	0.119	0.041	0.136	0.162	0.114	0.062	0.1095	0.0631259
MSTRG.48976	20:8594747-8595677:.	0.083	0.054	0.078	0.149	0.096	0.189	0.127	0.09	0.239	0.24	0.157	0.093	0.108167	0.157667	0.063045
MSTRG.83567	6:64827589-64831133:+1	5.324	7.913	7.64	7.469	6.461	7.428	7.533	8.981	7.476	7.134	6.612	6.651	7.03917	7.39783	0.0629712
XLOC_011049|from_cattle	13:77330571-77330876	0.182	0.205	0.329	0	0.488	0.13	0.256	0.452	0.274	0.24	0.304	0.135	0.222333	0.276833	0.0629325
XLOC_009821|from_cattle	13:18933131-18934476	0.009	0.042	0.03	0	0.022	0.02	0.059	0.026	0.059	0.038	0.112	0.102	0.0205	0.066	0.0629313
MSTRG.79530	5:78290230-78290935:.	0.313	0.36	0.418	0.37	0.455	0.437	0.434	0.329	0.394	0.441	0.428	0.699	0.392167	0.454167	0.0628607
MSTRG.76254	5:9633085-9633803:.	0.674	0.762	0.62	0.464	0.702	0.539	0.71	0.708	0.604	0.847	0.418	0.908	0.626833	0.699167	0.0627609
MSTRG.27702	15:51430670-51431982:.	0.106	0.159	0.072	0.154	0.106	0.07	0.218	0.271	0.112	0.11	0.142	0.11	0.111167	0.1605	0.0626713
MSTRG.21030	13:51876359-51877229:.	0.351	0.533	0.614	0.486	0.345	0.564	0.518	0.605	0.486	0.605	0.61	0.463	0.482167	0.547833	0.0625424
MSTRG.59897	25:25135017-25137647:.	0.258	0.28	0.472	0.389	0.31	0.382	0.414	0.304	0.406	0.403	0.502	0.42	0.3485	0.408167	0.0624626
MSTRG.73846	4:64011224-64011826:.	7.242	8.387	8.798	9.748	8.413	10.63	9.485	9.41	9.406	9.058	9.185	9.291	8.86967	9.30583	0.0623879
MSTRG.18734	12:66850039-66850610:.	0.044	0.076	0.244	0.153	0.09	0.048	0.117	0.125	0.101	0.179	0.203	0.224	0.109167	0.158167	0.0623667
MSTRG.24593	14:48119371-48123119:.	0.137	0.253	0.233	0.209	0.22	0.238	0.22	0.323	0.279	0.236	0.319	0.235	0.215	0.268667	0.0623567
MSTRG.59339	25:9135193-9145048:-1	1.165	0.674	0.478	0.169	0.362	0.196	1.453	0.571	0.714	0.116	0.369	0.22	0.507333	0.573833	0.0622843
MSTRG.58176	24:22563436-22566358:-1	0.808	1.167	0.936	1.11	0.905	1.026	1	1.121	0.977	1.205	1.335	0.841	0.992	1.07983	0.0622503
MSTRG.25311	14:59227383-59228349:-1	0.42	0.936	0.872	1.001	0.944	1.426	0.811	1.039	1.006	0.852	1.111	1.288	0.933167	1.01783	0.061841
MSTRG.16010	11:60283145-60284772:-1	0.215	0.244	0.295	0.176	0.282	0.292	0.312	0.241	0.236	0.282	0.326	0.435	0.250667	0.305333	0.0617209
MSTRG.68708	3:159746861-159747391:+1	0.159	0.143	0.115	0.146	0.085	0.171	0.112	0.248	0.048	0.21	0.322	0.177	0.1365	0.186167	0.0617091
MSTRG.97198	AMGL01127916.1:1-2774:+1	0.069	0.053	0.074	0.06	0.129	0.024	0.093	0.032	0.043	0.029	0.44	0.052	0.0681667	0.114833	0.0616913
MSTRG.42707	2:90544447-90544994:.	0.107	0.178	0.116	0.228	0.256	0.144	0.174	0.176	0.271	0.305	0.107	0.303	0.1715	0.222667	0.0616742
MSTRG.89316	7:85206910-85207561:.	0.087	0.06	0.137	0.204	0.099	0.114	0.169	0.201	0.097	0.241	0.145	0.14	0.116833	0.1655	0.0615351
MSTRG.98278	JH922211.1:2537-3662:.	0.032	0.075	0.054	0.109	0.099	0.08	0.069	0.115	0.105	0.174	0.109	0.158	0.0748333	0.121667	0.061531
MSTRG.48875	20:6884813-6905012:+1	0.063	0	0	0	0	0	0	0	0	0	0.187	0.14	0.0105	0.0545	0.0614898
MSTRG.78839	5:60777656-60778470:.	0	0.016	0	0.021	0.012	0.015	0.031	0.123	0.027	0.059	0.088	0	0.0106667	0.0546667	0.0614798
MSTRG.44502	2:131726653-131727122:-1	7.971	5.742	9.111	10.081	9.122	8.733	12.386	7.913	5.406	8.253	8.516	10.753	8.46	8.87117	0.0613804
MSTRG.51019	21:6878021-6879342:.	0.256	0.333	0.335	0.146	0.325	0.251	0.391	0.36	0.399	0.285	0.308	0.235	0.274333	0.329667	0.0613219
MSTRG.32821	17:37562042-37562801:.	1.368	1.456	1.745	1.392	1.927	1.325	2.746	1.431	1.019	1.666	1.629	1.382	1.5355	1.6455	0.0612701
MSTRG.25064	14:54667487-54676069:-1	0.118	0.358	0.33	0.34	0.226	0.215	0.248	0.329	0.182	0.49	0.354	0.313	0.2645	0.319333	0.0612421
MSTRG.82482	6:33174438-33194339:-1	0.298	0.37	0.422	0.393	0.325	0.406	0.414	0.473	0.402	0.446	0.419	0.416	0.369	0.428333	0.0612103
MSTRG.30129	16:31972445-32010930:+1	0.469	0.573	0.67	0.553	0.616	0.633	0.617	0.64	0.656	0.668	0.666	0.678	0.585667	0.654167	0.0610151
MSTRG.57764	24:9910547-9911208:.	0	0	0.038	0	0	0.037	0.055	0.032	0.047	0.07	0.017	0.116	0.0125	0.0561667	0.0609156
MSTRG.79983	5:84146756-84147332:.	0.316	0.78	0.592	0.533	0.478	0.557	0.365	0.922	0.52	0.611	0.733	0.504	0.542667	0.609167	0.0608874
MSTRG.85383	6:116818652-116826326:+1	0.303	0.357	0.328	0.297	0.332	0.318	0.377	0.337	0.325	0.37	0.382	0.485	0.3225	0.379333	0.0607034
XLOC_040158|from_cattle	4:87973945-87975030	0.013	0.118	0.057	0.084	0.072	0.056	0.093	0.039	0.131	0.248	0.121	0.043	0.0666667	0.1125	0.0606959
MSTRG.6645	1:172803529-172805116:.	0.513	0.553	0.64	0.468	0.753	0.537	0.746	0.557	0.514	0.66	0.698	0.695	0.577333	0.645	0.0606
XLOC_004159|from_cattle	7:43758731-43759210	0.062	0.105	0.475	0.205	0.447	0.33	0.397	0.176	0.564	0.289	0.25	0.275	0.270667	0.325167	0.0605882
MSTRG.15465	11:49737887-49738806:.	0.752	0.499	0.773	0.598	0.665	0.839	0.722	0.534	0.772	0.771	0.8	0.961	0.687667	0.76	0.0605454
MSTRG.82004	6:23097383-23114718:+1	0.321	0.417	0.513	0.315	0.401	0.437	0.424	0.438	0.455	0.456	0.512	0.479	0.400667	0.460667	0.0605133
MSTRG.36267	18:53386338-53386594:-1	0	0	0	0	0	0	0.125	0	0	0	0	0.132	0	0.0428333	0.0605086
MSTRG.6912	1:179743641-179781630:+1	0.237	0.286	0.372	0.303	0.325	0.327	0.341	0.353	0.337	0.368	0.377	0.41	0.308333	0.364333	0.060466
MSTRG.98954	JH922671.1:1-2582:.	0.625	0.636	0.799	0.778	0.716	0.861	0.872	0.739	0.611	0.781	0.897	0.959	0.735833	0.809833	0.0602284
MSTRG.61699	26:20863962-20864774:.	0.069	0.155	0.15	0.093	0.138	0.018	0.092	0.114	0.126	0.186	0.139	0.248	0.103833	0.150833	0.0601566
MSTRG.31716	17:3890376-3906799:+1	0	0.024	0.027	0	0.057	0.078	0.117	0.102	0.081	0	0.07	0.079	0.031	0.0748333	0.0600686
MSTRG.4763	1:117796795-117798002:.	1.241	1.598	1.999	1.837	1.442	2.202	2.002	1.831	1.58	1.546	1.981	2.072	1.71983	1.83533	0.0600001
MSTRG.836	1:20193751-20194388:.	0	0.087	0.126	0.025	0.077	0.101	0.062	0.054	0.19	0.077	0.155	0.15	0.0693333	0.114667	0.0599007
MSTRG.58766	24:38907811-38914263:+1	0.708	0.886	0.741	0.841	0.813	0.73	0.894	0.978	0.893	0.818	0.903	0.686	0.7865	0.862	0.0597172
XLOC_015833|from_cattle	12:52849340-52850437	0.044	0.076	0.061	0.015	0.036	0.07	0.071	0.159	0.091	0.045	0.079	0.123	0.0503333	0.0946667	0.0596444
MSTRG.91445	8:55170556-55171064:.	0.041	0.038	0.073	0	0.176	0.037	0.291	0.08	0	0.088	0.123	0.05	0.0608333	0.105333	0.0592835
MSTRG.15998	11:61487685-61488436:+1	0.048	0	0	0.068	0.117	0.156	0.106	0.045	0.176	0.06	0.099	0.171	0.0648333	0.1095	0.059282
MSTRG.68550	3:156239751-156241424:-1	0.301	0.207	0.294	0.156	0.134	0.215	0.265	0.302	0.232	0.168	0.322	0.324	0.217833	0.268833	0.0591859
XLOC_016143|from_cattle	12:69131017-69132509	2.648	2.382	4.11	3.016	2.751	2.826	3.521	2.454	3.021	4.091	2.88	2.758	2.9555	3.12083	0.059076
MSTRG.48366	2:242457162-242532439:-1	0.247	0.309	0.372	0.276	0.336	0.482	0.308	0.409	0.275	0.529	0.417	0.419	0.337	0.392833	0.0590232
MSTRG.33256	17:50979381-50989371:-1	0.292	0.514	0.532	0.506	0.427	0.504	0.572	0.571	0.564	0.472	0.504	0.458	0.4625	0.5235	0.0589529
MSTRG.88408	7:64267568-64268279:.	0	0.091	0	0	0.033	0	0.044	0.097	0.075	0.057	0.061	0.045	0.0206667	0.0631667	0.058856
MSTRG.81710	6:12642786-12661125:+1	0.615	0.606	0.779	0.618	0.69	0.628	0.732	0.675	0.694	0.714	0.756	0.777	0.656	0.724667	0.0586149
MSTRG.58954	25:434904-440483:-1	0.598	0.71	0.775	0.559	0.657	0.638	0.915	0.778	0.662	0.595	0.686	0.713	0.656167	0.724833	0.0586091
MSTRG.104973	X:107132127-107132868:.	0.893	1.768	1.677	1.242	1.258	1.542	1.568	1.127	1.466	1.771	1.72	1.323	1.39667	1.49583	0.0584923
MSTRG.36924	18:68363502-68364342:.	0.086	0.102	0.074	0.049	0.108	0.06	0.162	0.105	0.152	0.074	0.103	0.151	0.0798333	0.1245	0.058475
MSTRG.27725	15:50495703-50496333:.	0.81	0.792	0.509	0.428	0.412	0.547	0.504	0.832	0.835	0.647	0.577	0.495	0.583	0.648333	0.0583468
MSTRG.99587	JH923118.1:1427-2481:-1	0.755	0.787	0.723	0.637	0.868	0.414	1.005	0.889	0.327	0.756	1.008	0.619	0.697333	0.767333	0.0583043
MSTRG.4529	1:112457294-112458055:.	0.091	0.224	0.196	0.07	0.146	0.211	0.096	0.206	0.147	0.286	0.292	0.197	0.156333	0.204	0.0582781
XLOC_021540|from_cattle	2:116674055-116674378	0.049	0.115	0.275	0.29	0.081	0.162	0.053	0.143	0.091	0.332	0.467	0.173	0.162	0.209833	0.0581982
MSTRG.56689	23:43029981-43030819:.	0.11	0.071	0.052	0	0.038	0.051	0.118	0.12	0.1	0.064	0.145	0.035	0.0536667	0.097	0.058145
MSTRG.77613	5:32786319-32786575:+1	0	0	0.278	0	0	0	0.136	0.119	0.115	0.166	0	0	0.0463333	0.0893333	0.058103
MSTRG.58506	24:34318707-34325989:+1	0.089	0.035	0.034	0	0.025	0	0.033	0.117	0.111	0.042	0.064	0.07	0.0305	0.0728333	0.0580815
MSTRG.58735	24:38230147-38237543:+1	0.404	0.485	0.523	0.438	0.454	0.512	0.545	0.522	0.489	0.442	0.593	0.585	0.469333	0.529333	0.0577412
MSTRG.91279	8:47742858-47743440:+1	0.905	0.558	0.805	0.679	0.599	0.356	0.436	0.845	0.52	0.972	1.074	0.459	0.650333	0.717667	0.0576926
MSTRG.20261	13:32453208-32454822:.	0.112	0.269	0.252	0.143	0.242	0.336	0.252	0.31	0.216	0.224	0.312	0.34	0.225667	0.275667	0.0576847
MSTRG.97014	AMGL01126250.1:1-1666:.	0.514	0.008	0.023	0.067	0.017	0.119	0.414	0.007	0.013	0.095	0.014	0.479	0.124667	0.170333	0.057422
MSTRG.69970	3:197321135-197321914:.	3.748	5.829	7.307	5.488	5.942	6.667	6.045	6.012	5.697	6.835	6.248	5.803	5.83017	6.10667	0.0572522
MSTRG.58792	24:39295319-39296033:.	0.042	0.083	0.113	0.066	0.094	0.127	0.093	0.18	0.174	0.123	0.135	0.084	0.0875	0.1315	0.0572212
MSTRG.21910	13:74632367-74634854:+1	1.427	1.535	1.435	0.973	1.622	1.171	1.679	1.52	1.371	1.188	1.873	1.105	1.3605	1.456	0.0572181
MSTRG.30618	16:41553127-41561307:-1	0.181	0.214	0.197	0.16	0.189	0.204	0.24	0.249	0.212	0.214	0.246	0.272	0.190833	0.238833	0.0570106
MSTRG.58534	24:34520423-34532534:+1	1.324	1.695	2.157	2.279	1.891	2.103	1.724	1.88	1.993	2.057	2.384	2.114	1.90817	2.02533	0.0569842
MSTRG.52766	21:49152971-49153796:.	0.08	0.234	0.181	0.12	0.137	0.099	0.176	0.225	0.148	0.263	0.098	0.216	0.141833	0.187667	0.0567779
MSTRG.31801	17:10414004-10416568:+1	0.04	0.075	0.073	0.184	0.011	0.196	0.09	0.088	0.033	0.104	0.117	0.411	0.0965	0.1405	0.0567606
MSTRG.310	1:6418526-6419076:.	0.166	0.378	0.449	0.664	0.639	0.181	0.434	0.472	0.388	0.225	0.895	0.403	0.412833	0.4695	0.0567341
XLOC_013823|from_cattle	15:41802944-41806346	1.175	1.194	1.488	1.385	1.248	1.515	1.354	1.496	1.329	1.34	1.396	1.648	1.33417	1.42717	0.0563656
MSTRG.55578	23:11931940-11932619:.	0.229	0.089	0.295	0.129	0.204	0.36	0.286	0.155	0.13	0.25	0.282	0.494	0.217667	0.266167	0.0563481
MSTRG.71963	4:19405586-19406152:.	0	0.235	0.321	0.165	0.255	0.138	0.379	0.194	0.118	0.223	0.277	0.206	0.185667	0.232833	0.0562793
MSTRG.94157	9:40261202-40262388:.	0.389	0.4	0.458	0.284	0.555	0.366	0.405	0.402	0.485	0.52	0.532	0.444	0.408667	0.464667	0.0562421
MSTRG.54922	22:46362649-46371621:-1	0.05	0.055	0.057	0.054	0.053	0.057	0.121	0.063	0.068	0.102	0.102	0.121	0.0543333	0.0961667	0.0561361
MSTRG.98245	JH922194.1:4323-5576:.	0	0	0	0	0	0	0	0	0	0.015	0	0.223	0	0.0396667	0.0561211
MSTRG.29845	16:22990045-22990687:.	0.024	0.124	0.025	0	0	0.049	0.071	0.042	0.081	0.089	0.133	0.052	0.037	0.078	0.0559413
MSTRG.74238	4:75397498-75398179:.	0.12	0.138	0.255	0.515	0.202	0.221	0.424	0.217	0.276	0.417	0.251	0.16	0.241833	0.290833	0.0558312
MSTRG.96136	AMGL01120182.1:1-290:-1	1.531	1.741	1.806	2.799	2.898	1.801	2.443	1.903	2.181	1.995	3.212	1.574	2.096	2.218	0.0557589
XLOC_044478|from_cattle	6:46108468-46110811	0.158	0.288	0.168	0.243	0.229	0.173	0.228	0.347	0.265	0.298	0.223	0.184	0.209833	0.2575	0.0557501
MSTRG.43850	2:115826630-115827769:-1	1.892	2.75	3.026	3.029	2.605	4.053	2.513	3.107	2.701	3.211	3.112	3.631	2.8925	3.04583	0.0557399
MSTRG.58547	24:35462560-35463196:.	0.038	0.022	0	0	0.015	0.02	0.061	0.108	0.017	0.051	0.077	0.021	0.0158333	0.0558333	0.0557184
MSTRG.58452	24:33096411-33098483:+1	1.39	1.836	1.503	1.625	2.1	2.154	1.996	2.007	1.331	2.099	2.018	1.81	1.768	1.87683	0.0556377
MSTRG.53018	22:1048859-1049456:.	0.13	0.086	0.112	0.281	0.167	0.027	0.244	0.17	0.209	0.178	0.13	0.139	0.133833	0.178333	0.0555391
MSTRG.30360	16:38842009-38903238:+1	0.827	1.092	1.18	0.843	1.027	0.968	1.076	1.071	0.971	1.006	1.158	1.123	0.9895	1.0675	0.0554814
MSTRG.13975	11:16978015-16978800:-1	0	0	0.023	0	0	0	0.023	0.041	0	0	0.195	0	0.00383333	0.0431667	0.0554499
MSTRG.69166	3:172207000-172207868:.	0	0	0	0	0	0	0	0.063	0.047	0.074	0	0.051	0	0.0391667	0.0554271
MSTRG.92434	8:86179848-86186733:+1	0.063	0.043	0.109	0.104	0.08	0.066	0.132	0.199	0.079	0.152	0.101	0.055	0.0775	0.119667	0.0553814
MSTRG.13411	10:86217100-86222007:+1	0.127	0.252	0.266	0.183	0.223	0.224	0.252	0.234	0.262	0.282	0.231	0.298	0.2125	0.259833	0.0552481
MSTRG.3144	1:83575742-83576996:.	0.415	0.613	0.798	0.762	0.538	0.663	0.687	0.784	0.637	0.807	0.569	0.687	0.6315	0.695167	0.0552281
MSTRG.39414	2:13098609-13099217:.	0	0	0	0	0	0	0	0	0	0.057	0.13	0.047	0	0.039	0.0551957
MSTRG.6122	1:156786672-156787492:.	0.016	0.053	0.034	0.061	0.013	0.033	0.1	0.045	0.029	0.042	0.08	0.156	0.035	0.0753333	0.0551532
MSTRG.60119	25:30687876-30689453:-1	0.389	0.363	0.581	1.451	0.5	0.454	0.82	0.532	0.466	0.543	0.746	1.01	0.623	0.686167	0.0550841
MSTRG.100709	JH924731.1:3634-4690:.	2.189	2.349	3.318	2.422	2.611	2.89	2.135	2.818	2.672	2.896	3.032	3.073	2.62983	2.771	0.0550438
MSTRG.99447	JH923006.1:4966-6380:.	0.057	0.059	0.029	0.055	0.067	0.063	0.075	0.079	0.118	0.102	0.093	0.109	0.055	0.096	0.0550048
MSTRG.75494	4:113406448-113411351:+1	0.229	0.32	0.373	0.34	0.299	0.365	0.315	0.308	0.355	0.436	0.412	0.407	0.321	0.372167	0.0548253
MSTRG.96839	AMGL01125165.1:1-601:.	0	0	0	0	0	0	0.048	0.064	0.02	0.031	0.068	0	0	0.0385	0.0545012
MSTRG.56268	23:32089987-32090611:.	0.356	0.37	0.673	0.671	0.726	0.789	0.576	0.754	0.706	0.669	0.7	0.549	0.5975	0.659	0.054498
MSTRG.33666	17:63998314-63999200:.	0.826	1.023	1.173	0.984	0.847	1.059	0.832	1.225	1.004	0.992	1.226	1.091	0.985333	1.06167	0.0544298
MSTRG.67730	3:132719800-132721239:.	0.391	0.492	0.718	0.412	0.564	0.615	0.51	0.549	0.486	0.577	0.764	0.659	0.532	0.590833	0.0543664
MSTRG.72051	4:20238019-20239315:.	0.066	0.116	0.744	1.007	1.063	0.769	0.091	0.053	1.004	0.681	1.663	0.648	0.6275	0.69	0.0543657
MSTRG.73457	4:51514801-51515970:.	0.147	0.363	0.249	0.145	0.116	0.153	0.275	0.301	0.293	0.157	0.206	0.216	0.1955	0.241333	0.0542764
MSTRG.100093	JH923711.1:1-1351:+1	0.293	0.422	0.27	0.382	0.551	0.431	0.389	0.53	0.366	0.467	0.391	0.526	0.3915	0.444833	0.0542622
XLOC_023701|from_cattle	2:234799799-234801579	0.535	0.776	0.919	0.712	0.751	0.807	0.734	0.773	0.785	0.917	0.884	0.809	0.75	0.817	0.0542035
MSTRG.72795	4:31889531-31891019:-1	0.042	0.057	0.091	0.078	0.088	0.125	0.152	0.087	0.038	0.202	0.102	0.148	0.0801667	0.1215	0.0541757
MSTRG.24513	14:46681786-46682846:.	0.023	0.039	0.063	0.062	0.037	0.159	0.141	0.129	0.035	0.11	0.09	0.122	0.0638333	0.1045	0.0541213
MSTRG.57126	23:58845407-58846058:.	0.207	0.203	0.251	0.17	0.171	0.353	0.242	0.261	0.251	0.235	0.247	0.4	0.225833	0.272667	0.0540918
MSTRG.93765	9:29558212-29558946:.	2.233	2.637	3.029	2.443	3.229	2.571	2.591	2.966	2.148	2.875	2.963	3.443	2.69033	2.831	0.0539699
MSTRG.63599	3:22700978-22701543:.	0.053	0.063	0.131	0	0.081	0.106	0.103	0.043	0.197	0.086	0.037	0.213	0.0723333	0.113167	0.0539162
MSTRG.69890	3:193327056-193328187:+1	0.462	0.693	0.673	0.707	0.352	0.607	0.824	0.748	0.676	0.6	0.495	0.512	0.582333	0.6425	0.0538398
MSTRG.58551	24:35119865-35121851:-1	1.145	1.498	1.734	1.443	1.42	1.654	1.557	1.679	1.309	1.537	1.522	1.856	1.48233	1.57667	0.0538091
MSTRG.46936	2:204342950-204343222:-1	0.813	1.533	0.983	1.117	0.876	1.563	1.626	1.601	0.571	1.539	0.726	1.311	1.1475	1.229	0.0537385
MSTRG.29826	16:21864433-21866256:-1	0.48	0.825	0.984	0.799	0.846	0.98	0.717	0.735	0.771	1.05	1.088	0.967	0.819	0.888	0.0537132
MSTRG.34195	18:3297768-3298168:-1	0.119	0.124	0	0.155	0.139	0.539	0.612	0.109	0	0.15	0.275	0.198	0.179333	0.224	0.053632
XLOC_046752|from_cattle	5:43087542-43088306	0.135	0.138	0.182	0.17	0.122	0.096	0.129	0.215	0.205	0.166	0.201	0.186	0.1405	0.183667	0.0535964
MSTRG.58409	24:32094085-32094948:.	0.105	0.239	0.23	0.22	0.137	0.182	0.309	0.262	0.18	0.269	0.201	0.161	0.1855	0.230333	0.0535536
MSTRG.6915	1:179803006-179804243:-1	0.76	0.713	1.14	0.717	1.043	0.856	0.961	0.914	0.863	1.064	0.784	1.066	0.8715	0.942	0.0533482
MSTRG.12611	10:65148832-65149359:.	3.676	4.136	4.994	2.953	4.917	3.759	3.885	5.252	3.913	3.727	4.629	4.172	4.0725	4.263	0.0531884
MSTRG.29864	16:22364038-22364550:.	0.109	0.093	0.03	0.109	0.108	0.087	0.058	0.178	0.098	0.143	0.244	0.06	0.0893333	0.130167	0.0530901
MSTRG.67815	3:134295671-134296323:-1	0.245	0.134	0.104	0.185	0.414	0.025	0.267	0.066	0.104	0.211	0.459	0.266	0.1845	0.228833	0.0530111
MSTRG.6652	1:172820985-172821712:.	0.018	0.06	0.232	0.048	0.213	0.094	0.191	0.152	0.097	0.117	0.161	0.196	0.110833	0.152333	0.0529157
MSTRG.98227	JH922176.1:2246-6353:.	0.148	0.285	0.308	0.168	0.327	0.297	0.276	0.301	0.266	0.315	0.326	0.33	0.2555	0.302333	0.0528367
MSTRG.84520	6:91722607-91723145:.	0.794	1.001	1.222	0.887	1.14	0.955	0.974	1.388	1.184	0.91	0.786	1.204	0.999833	1.07433	0.052768
MSTRG.71010	3:217637000-217637735:.	0.909	1.105	1.75	0.664	1.005	1.255	1.402	1.173	1.773	0.937	0.938	0.937	1.11467	1.19333	0.0526948
MSTRG.68091	3:140080286-140080998:.	0.6	0.636	0.889	0.695	0.504	0.497	0.721	0.746	0.534	0.865	0.598	0.722	0.636833	0.697667	0.0526458
MSTRG.70455	3:205059809-205060688:.	3.05	3.535	6.466	3.039	3.921	4.539	3.139	3.522	7.712	3.764	4.019	3.529	4.09167	4.28083	0.0526276
MSTRG.89782	8:3567791-3568522:.	1.853	1.948	1.511	1.921	1.808	1.779	2.331	1.951	1.646	1.778	1.871	1.865	1.80333	1.907	0.0523878
MSTRG.57240	23:60349697-60350282:.	0.197	0.205	0.377	0.255	0.242	0.325	0.234	0.357	0.271	0.303	0.287	0.43	0.266833	0.313667	0.0523725
MSTRG.30595	16:46114273-46118671:+1	0.514	0.186	0.181	0.239	0.411	0.346	0.178	0.301	0.409	0.21	0.512	0.556	0.312833	0.361	0.0519833
MSTRG.85681	7:5390474-5391065:.	0.02	0.046	0.044	0.029	0.016	0.087	0.022	0.038	0.037	0.138	0.145	0.091	0.0403333	0.0785	0.0519803
MSTRG.20132|from_goat	11:54367538-54369362	0.335	0.63	0.346	0.46	0.522	0.489	0.429	0.914	0.375	0.417	0.516	0.453	0.463667	0.517333	0.051951
MSTRG.54473	22:33375594-33406319:-1	0.385	0.701	0.878	0.749	0.806	0.454	0.613	1.048	0.74	0.598	0.664	0.675	0.662167	0.723	0.0518577
MSTRG.91213	8:48523825-48555954:+1	1.165	1.491	1.785	1.188	1.439	1.518	1.389	1.709	1.425	1.771	1.622	1.203	1.431	1.51983	0.0517784
MSTRG.53663	22:16337305-16341788:+1	0.036	0.034	0.049	0.019	0.006	0.016	0.039	0.049	0.113	0.068	0.091	0.025	0.0266667	0.0641667	0.0517563
MSTRG.103532	X:72945023-72945588:.	0	0	0	0	0	0.031	0.094	0.028	0.026	0.039	0	0.064	0.00516667	0.0418333	0.0516898
MSTRG.43345	2:106561124-106561835:.	0.072	0.101	0.059	0.125	0.058	0.059	0.174	0.12	0.066	0.174	0.074	0.102	0.079	0.118333	0.0516554
MSTRG.77609	5:32772757-32774032:.	0.056	0.032	0.01	0.013	0.007	0	0.079	0.044	0.051	0.013	0.103	0.051	0.0196667	0.0568333	0.0516503
MSTRG.18578	12:63357613-63361779:.	0.593	0.657	0.696	0.529	0.567	0.646	0.795	0.899	0.514	0.589	0.589	0.654	0.614667	0.673333	0.0514885
MSTRG.6918	1:179815366-179850385:-1	0.787	0.985	1.129	0.888	0.968	1.009	1.028	1.05	0.991	0.956	1.034	1.134	0.961	1.03217	0.0514292
MSTRG.14037	11:18931086-18939604:-1	0.051	0.07	0.066	0.071	0.04	0.073	0.124	0.138	0.091	0.064	0.101	0.084	0.0618333	0.100333	0.0513833
MSTRG.17461	12:28975271-28975800:.	1.8	2.032	2.666	2.423	2.67	1.839	2.3	2.837	2.484	2.318	2.276	1.919	2.23833	2.35567	0.0513479
MSTRG.30034	16:26500800-26501919:.	0.857	1.299	1.227	1.086	1.316	1.427	1.312	1.165	1.098	1.393	1.333	1.389	1.202	1.28167	0.0512736
MSTRG.97970	JH921995.1:13072-14072:.	0.142	0.15	0.254	0.15	0.169	0.198	0.222	0.199	0.192	0.149	0.335	0.221	0.177167	0.219667	0.0511683
MSTRG.3268|from_goat	1:76799854-76800462	0.332	0.454	0.435	0.462	0.595	0.698	0.591	0.523	0.756	0.648	0.36	0.422	0.496	0.55	0.051158
MSTRG.66910	3:107985347-107985865:.	0.037	0.064	0.052	0.11	0.286	0.053	0	0.23	0.114	0.162	0.263	0.071	0.100333	0.14	0.0510932
MSTRG.61651	26:20725824-20728626:.	0.019	0.084	0.041	0.051	0.036	0.048	0.044	0.071	0.069	0.113	0.087	0.121	0.0465	0.0841667	0.0510142
MSTRG.80789	5:102438359-102438939:.	0.877	1.55	1.846	1.313	1.49	1.821	1.529	1.753	0.991	1.681	1.758	1.721	1.48283	1.57217	0.0509967
MSTRG.60113	25:34146739-34148232:.	0.286	0.168	0.266	0.253	0.233	0.278	0.249	0.296	0.202	0.358	0.353	0.295	0.247333	0.292167	0.0509451
MSTRG.38711	19:55989947-55992493:.	0.057	0.031	0.049	0.035	0.074	0.07	0.101	0.116	0.047	0.088	0.091	0.1	0.0526667	0.0905	0.0509411
MSTRG.3525	1:91073043-91073768:.	1.378	1.756	1.767	1.728	1.513	2.422	1.64	2.241	1.992	1.925	1.441	1.92	1.76067	1.85983	0.0509144
MSTRG.48430	2:244276362-244277406:.	0.353	0.666	0.61	0.565	0.35	0.448	0.622	0.5	0.649	0.571	0.452	0.521	0.498667	0.5525	0.0509137
MSTRG.15550	11:50555279-50555778:.	0	0.062	0	0.04	0	0	0.059	0.026	0.05	0.038	0.056	0.092	0.017	0.0535	0.0508706
MSTRG.59112	25:3136656-3138699:+1	0.541	0.726	0.815	0.668	0.843	0.999	0.737	0.904	0.767	0.802	0.848	0.914	0.765333	0.828667	0.0508515
MSTRG.97157	AMGL01127401.1:17-519:.	0.109	0.11	0.021	0.12	0.093	0.042	0.262	0.09	0.105	0.105	0.099	0.067	0.0825	0.121333	0.0508482
MSTRG.10930	10:18021483-18036550:-1	0.25	0.378	0.046	0	0.302	0.089	0.18	0.393	0.228	0.172	0.298	0.047	0.1775	0.219667	0.0507599
XLOC_050729|from_cattle	8:18933859-18936952	0.037	0.066	0.112	0.108	0.068	0.062	0.094	0.135	0.103	0.098	0.125	0.129	0.0755	0.114	0.0507417
MSTRG.55903	23:22376424-22377837:+1	0.399	1.204	1.342	0.626	0.718	0.843	0.695	1.236	1.277	0.867	0.679	0.776	0.855333	0.921667	0.0506797
MSTRG.30130	16:32024105-32067900:+1	0.971	1.204	1.397	1.113	1.258	1.249	1.24	1.335	1.228	1.229	1.322	1.309	1.19867	1.27717	0.050611
MSTRG.62104	26:27885028-27887493:.	0.162	0.157	0.105	0.079	0.117	0.16	0.169	0.186	0.114	0.146	0.225	0.182	0.13	0.170333	0.0505967
MSTRG.21966	13:77151570-77158624:.	0.039	0.062	0.07	0.042	0.344	0.044	0.099	0.097	0.082	0.173	0.162	0.223	0.100167	0.139333	0.0504678
XLOC_034276|from_cattle	25:26789805-26790039	0	0	0	0	0	0	0.213	0	0	0	0	0	0	0.0355	0.0503276
MSTRG.58815	24:40514718-40518843:-1	0.705	0.976	1.171	0.907	0.955	1.129	0.882	1.098	0.934	1.066	1.207	1.076	0.973833	1.04383	0.0502774
XLOC_032133|from_cattle	22:14573496-14574669	1.451	1.767	2.056	1.726	1.586	1.631	1.698	1.869	1.543	1.894	2.078	1.71	1.70283	1.79867	0.0502671
MSTRG.8937	1:242087193-242088126:+1	0.377	0.356	0.362	0.389	0.501	0.507	0.504	0.52	0.27	0.402	0.643	0.454	0.415333	0.4655	0.0502511
MSTRG.11835	10:42885464-42886077:.	1.813	1.917	2.469	1.344	2.189	1.827	1.985	2.083	1.895	1.726	2.276	2.216	1.9265	2.03017	0.0502209
MSTRG.95307	9:70206325-70206741:-1	1.504	1.435	1.714	1.442	1.606	0.968	1.275	0.873	0.949	3.213	1.152	1.726	1.44483	1.53133	0.0501614
MSTRG.27439	15:46334515-46335083:.	0.322	0.224	0.449	0.347	0.217	0.412	0.414	0.211	0.286	0.267	0.368	0.707	0.3285	0.3755	0.0501579
MSTRG.31284	16:63515601-63520234:-1	0.296	0.278	0.412	0.324	0.307	0.357	0.403	0.333	0.371	0.362	0.394	0.393	0.329	0.376	0.0501394
MSTRG.99584	JH923116.1:1-565:.	0.12	0.184	0.159	0.108	0.203	0.058	0.112	0.268	0.193	0.171	0.165	0.164	0.138667	0.178833	0.0500143
MSTRG.71087	3:219112785-219114066:.	0.085	0.075	0.124	0.064	0.099	0.131	0.162	0.072	0.095	0.142	0.182	0.157	0.0963333	0.135	0.0500058
MSTRG.13971	11:16956282-16957944:.	0.208	0.201	0.279	0.138	0.267	0.279	0.328	0.304	0.311	0.187	0.267	0.235	0.228667	0.272	0.0500051
MSTRG.75015	4:98936240-98937271:-1	0.089	0.054	0.199	0.083	0.145	0.197	0.172	0.231	0.193	0.034	0.295	0.08	0.127833	0.1675	0.0498687
MSTRG.53972	22:25659242-25659815:.	26.052	33.892	40.509	37.49	37.673	36.241	35.59	36.648	32.765	36.792	38.912	38.81	35.3095	36.5862	0.0498547
MSTRG.77630	5:32815718-32816092:+1	0	0.064	0.063	0	0	0	0.063	0	0.157	0	0.057	0.065	0.0211667	0.057	0.049757
MSTRG.19615	13:10490263-10491350:+1	0	0	0.021	0	0.015	0.042	0	0	0.018	0.081	0.039	0.153	0.013	0.0485	0.0496927
MSTRG.28283	15:65170644-65171575:.	0.388	0.306	0.34	0.212	0.291	0.455	0.315	0.293	0.271	0.301	0.433	0.659	0.332	0.378667	0.0496796
MSTRG.52843	21:49310078-49310900:.	0.099	0.209	0.088	0.067	0.064	0.074	0.165	0.191	0.093	0.12	0.058	0.204	0.100167	0.1385	0.0494122
MSTRG.90676	8:30911510-30912014:.	0	0	0	0	0	0	0	0	0.067	0.033	0.025	0.083	0	0.0346667	0.0491661
MSTRG.54873	22:43585681-43592392:+1	0.324	0.316	0.396	0.386	0.411	0.473	0.392	0.308	0.407	0.515	0.47	0.5	0.384333	0.432	0.0488401
MSTRG.14504	11:28536151-28536813:.	0.325	0.41	0.635	0.317	0.411	0.373	0.424	0.413	0.447	0.484	0.424	0.57	0.411833	0.460333	0.0487279
MSTRG.16633	12:9932798-9980853:-1	0	0.273	0.131	0	0.195	0.391	0.127	0.112	0.216	0.157	0.483	0.135	0.165	0.205	0.0487032
MSTRG.93382	9:16045528-16048204:-1	0.067	0.074	0.071	0.059	0.07	0.069	0.07	0.082	0.119	0.09	0.197	0.072	0.0683333	0.105	0.0486845
MSTRG.25511	14:60192163-60192977:.	0.636	0.501	0.615	0.313	0.79	0.735	0.45	0.65	0.729	0.563	0.763	0.764	0.598333	0.653167	0.0486639
XLOC_016232|from_cattle	12:71694681-71695152	0.057	0.099	0.032	0	0.023	0.031	0.061	0	0.103	0.076	0.088	0.128	0.0403333	0.076	0.0486322
MSTRG.88520	7:66246452-66247144:.	0.804	1.304	1.088	1.14	1.025	1.105	0.91	1.309	1.075	1.148	1.342	1.109	1.07767	1.14883	0.0485894
MSTRG.86985	7:36026820-36027706:.	0.28	0.3	0.062	0.118	0.077	0.157	0.271	0.365	0.193	0.174	0.135	0.095	0.165667	0.2055	0.0484764
MSTRG.34894	18:24994522-24995869:.	0.066	0.122	0.063	0.079	0.033	0.106	0.097	0.071	0.106	0.1	0.16	0.156	0.0781667	0.115	0.0484635
MSTRG.52559	21:45442058-45442767:-1	0.067	0.079	0.075	0.089	0	0.12	0.127	0.079	0.125	0.1	0.112	0.105	0.0716667	0.108	0.0481016
MSTRG.60283	25:36834850-36839180:+1	0.207	0.202	0.303	0.201	0.299	0.199	0.285	0.287	0.291	0.259	0.298	0.242	0.235167	0.277	0.0480528
MSTRG.6486	1:170041598-170045035:-1	0.24	0.325	0.42	0.24	0.351	0.262	0.366	0.356	0.332	0.354	0.356	0.339	0.306333	0.3505	0.0479706
MSTRG.65890	3:77757890-77758754:.	0.026	0.014	0.084	0.075	0.041	0.097	0.109	0.133	0.024	0.128	0.026	0.131	0.0561667	0.0918333	0.0479151
MSTRG.21967	13:77213435-77216111:+1	1.962	2.818	2.972	2.727	2.497	2.588	2.707	3.002	2.409	2.863	2.538	2.773	2.594	2.71533	0.0479012
MSTRG.34129	18:1744552-1746638:+1	0.068	0.173	0.019	0.074	0.082	0.11	0.109	0.112	0.109	0.166	0.173	0.077	0.0876667	0.124333	0.0478333
XLOC_039533|from_cattle	4:48144217-48145140	0.273	0.449	0.571	0.507	0.579	0.464	0.634	0.547	0.528	0.431	0.659	0.342	0.473833	0.5235	0.0478161
MSTRG.58777	24:40180568-40182737:.	0.279	0.183	0.172	0.182	0.154	0.182	0.239	0.205	0.147	0.257	0.228	0.317	0.192	0.232167	0.0478132
MSTRG.59594	25:20212099-20212721:.	0.071	0.134	0.228	0.245	0.189	0.246	0.299	0.244	0.292	0.031	0.307	0.179	0.1855	0.225333	0.0476786
MSTRG.16520|from_goat	12:62160796-62162582	0.041	0.06	0.032	0.088	0.033	0.069	0.074	0.094	0.048	0.142	0.125	0.052	0.0538333	0.0891667	0.047578
XLOC_021975|from_cattle	2:137364684-137365404	0.09	0.061	0.138	0.097	0.072	0.095	0.172	0.017	0.082	0.123	0.238	0.14	0.0921667	0.128667	0.0474264
MSTRG.31234	16:62744863-62745574:.	0.35	0.314	0.481	0.475	0.473	0.626	0.69	0.391	0.465	0.496	0.3	0.668	0.453167	0.501667	0.0473644
MSTRG.58499	24:34222719-34228503:-1	0.305	0.361	0.515	0.277	0.328	0.456	0.332	0.41	0.431	0.381	0.463	0.499	0.373667	0.419333	0.0471815
MSTRG.44152	2:123865683-123881773:+1	0.755	1.031	1.165	1.049	1.063	1.055	0.968	1.177	1.035	0.98	1.028	1.332	1.01967	1.08667	0.047083
MSTRG.77631	5:32823000-32823540:.	0	0.031	0.03	0	0	0	0.03	0.026	0.025	0	0.028	0.153	0.0101667	0.0436667	0.0470677
MSTRG.80791	5:102441750-102442404:.	0.662	0.856	1.048	0.883	0.881	0.742	0.904	1.079	0.845	0.729	1.123	0.759	0.845333	0.9065	0.0470451
MSTRG.83238	6:56062434-56063320:.	0.681	0.783	0.885	0.635	0.829	0.759	0.608	0.934	0.839	0.67	0.847	1.024	0.762	0.820333	0.0469887
MSTRG.12550	10:64936882-64937591:.	0	0.068	0.107	0.027	0	0.021	0.104	0.019	0.142	0.055	0.021	0.088	0.0371667	0.0715	0.0469841
MSTRG.96070	AMGL01119904.1:2850-3713:.	0.229	0.534	0.507	0.435	0.466	0.818	0.543	0.412	0.496	0.452	0.619	0.763	0.498167	0.5475	0.0467413
MSTRG.1228|from_goat	1:275040329-275049313	0.372	0.469	0.549	0.474	0.457	0.469	0.547	0.481	0.442	0.462	0.5	0.647	0.465	0.513167	0.0466702
MSTRG.98342	JH922250.1:1309-15146:+1	0	0.027	0	0	0	0.026	0	0.12	0.079	0	0	0.053	0.00883333	0.042	0.0466674
XLOC_003357|from_cattle	7:4117912-4118394	0	0	0.032	0	0.023	0.061	0.061	0.027	0.104	0	0.029	0.096	0.0193333	0.0528333	0.0466512
MSTRG.81819	6:17706348-17709165:-1	0.56	0.464	0.703	0.466	0.688	0.561	0.787	0.702	0.772	0.621	0.463	0.407	0.573667	0.625333	0.0466056
MSTRG.35053	18:28834333-28835693:+1	0.025	0.085	0.036	0.113	0.046	0.105	0.053	0.101	0.045	0.112	0.117	0.192	0.0683333	0.103333	0.0465069
MSTRG.103898	X:81172518-81173088:.	0.076	0.267	0.151	0.203	0.126	0.231	0.247	0.256	0.304	0.105	0.219	0.154	0.175667	0.214167	0.0464874
MSTRG.11817	10:42849825-42851020:.	0.09	0.123	0.262	0.215	0.278	0.149	0.246	0.237	0.327	0.168	0.202	0.169	0.186167	0.224833	0.0462787
MSTRG.14456	11:27330064-27334734:+1	0	0.099	0.047	0.183	0.07	0.094	0.276	0.082	0.161	0	0.088	0.097	0.0821667	0.117333	0.0461369
MSTRG.9672	1:261695299-261696127:.	0.015	0.05	0.081	0.062	0	0.093	0.125	0.112	0.054	0.06	0.105	0.049	0.0501667	0.0841667	0.0459682
MSTRG.1064	1:27616199-27616842:.	0.034	0.04	0.057	0.047	0.028	0.037	0.055	0.065	0.047	0.094	0.106	0.078	0.0405	0.0741667	0.0459409
MSTRG.31315	16:66405705-66406231:.	0	0.024	0	0.028	0.017	0.023	0.068	0.1	0.077	0	0.044	0	0.0153333	0.0481667	0.0459147
MSTRG.4409	1:109177070-109180018:.	0.063	0.119	0.087	0.058	0.098	0.102	0.126	0.118	0.168	0.119	0.109	0.098	0.0878333	0.123	0.0459004
MSTRG.69071	3:169313278-169314309:.	0.599	0.698	0.85	0.504	0.649	0.685	0.77	0.654	0.712	0.646	0.822	0.703	0.664167	0.717833	0.0457901
MSTRG.96549	AMGL01123075.1:561-1163:.	0	0	0.023	0.028	0	0	0.066	0.02	0.019	0.027	0.021	0.093	0.0085	0.041	0.045759
MSTRG.26868	15:31512926-31515051:.	0.78	0.727	0.85	0.814	0.92	0.696	0.968	0.811	0.994	0.918	0.667	0.775	0.797833	0.8555	0.0455487
XLOC_003405|from_cattle	7:5232752-5233876	0.009	0.01	0	0.012	0.035	0	0	0.058	0.024	0.047	0.063	0.068	0.011	0.0433333	0.0454172
MSTRG.34083	17:71654611-71655739:-1	0.263	0.292	0.217	0.263	0.439	0.34	0.383	0.36	0.303	0.373	0.384	0.26	0.302333	0.343833	0.0452555
MSTRG.27079	15:37226603-37227641:.	0.802	1.123	1.102	1.386	1.091	1.533	1.329	1.414	1.468	1.266	0.921	1.054	1.17283	1.242	0.0452088
MSTRG.98559	JH922413.1:4452-7446:-1	0.088	0.134	0.124	0.056	0.091	0.123	0.143	0.155	0.126	0.102	0.144	0.156	0.102667	0.137667	0.0450812
MSTRG.23828	14:32654428-32655478:.	0.268	0.326	0.415	0.163	0.192	0.431	0.313	0.403	0.353	0.385	0.267	0.321	0.299167	0.340333	0.0450053
MSTRG.68690	3:158847653-158868435:+1	0.053	0.058	0.167	0.064	0.082	0.052	0.339	0.136	0.047	0	0.052	0.107	0.0793333	0.1135	0.0449611
MSTRG.100315	JH924048.1:1-1370:-1	2.51	2.48	4.072	5.38	3.146	4.421	2.711	3.299	4.067	4.676	3.854	4.288	3.66817	3.81583	0.0449294
MSTRG.79465	5:75693933-75695129:.	0.103	0.218	0.111	0.11	0.213	0.13	0.163	0.154	0.203	0.112	0.175	0.295	0.1475	0.183667	0.0447687
MSTRG.25521	14:60310774-60311610:+1	0.059	0.351	0.199	0.15	0.444	0.114	0.334	0.273	0.238	0.177	0.298	0.227	0.2195	0.257833	0.044651
MSTRG.58453	24:33104247-33108164:+1	1.158	1.343	1.359	1.331	1.603	1.54	1.537	1.475	1.165	1.417	1.637	1.553	1.389	1.464	0.0445954
MSTRG.8655	1:234186735-234187951:.	0.904	1.054	1.471	0.855	0.981	1.008	1.005	1.223	1.083	1.12	1.077	1.15	1.0455	1.10967	0.0445615
MSTRG.93167	9:13605867-13608788:-1	0.085	0.096	0.111	0.065	0.087	0.082	0.117	0.146	0.105	0.096	0.225	0.041	0.0876667	0.121667	0.0444075
XLOC_003406|from_cattle	7:5236991-5237836	0	0.015	0	0	0.044	0	0.028	0.025	0.049	0.018	0.068	0.06	0.00983333	0.0413333	0.0443147
MSTRG.72665	4:29281367-29282358:.	0.092	0.029	0.057	0.107	0.063	0.084	0.056	0.062	0.084	0.235	0.093	0.102	0.072	0.105333	0.0441766
MSTRG.92539	8:88559249-88562842:+1	0.035	0.051	0.079	0.074	0.084	0.077	0.093	0.047	0.081	0.089	0.065	0.224	0.0666667	0.0998333	0.0441755
MSTRG.9936	1:266408839-266419526:-1	0.041	0.11	0.061	0.055	0.011	0.058	0.103	0.105	0.174	0.037	0.099	0.015	0.056	0.0888333	0.0441733
MSTRG.19365	12:79058830-79060425:+1	0.016	0.019	0.037	0.097	0.013	0.09	0.053	0.093	0.06	0.045	0.102	0.114	0.0453333	0.0778333	0.0441711
MSTRG.82520	6:34305362-34314859:+1	0.25	0.247	0.326	0.256	0.333	0.31	0.287	0.357	0.319	0.303	0.353	0.343	0.287	0.327	0.0441563
XLOC_004409|from_cattle	7:58101926-58102483	0	0.062	0.03	0.073	0	0	0	0.104	0.025	0.109	0.027	0.091	0.0275	0.0593333	0.0440182
MSTRG.74768	4:92482723-92483806:.	0.363	0.801	0.825	0.499	0.562	0.704	0.48	0.89	0.712	0.531	0.805	0.638	0.625667	0.676	0.0439907
MSTRG.97262	AMGL01129197.1:1-1480:.	0.086	0.114	0.092	0.058	0.183	0.153	0.126	0.105	0.217	0.082	0.222	0.141	0.114333	0.148833	0.0439887
MSTRG.91540	8:57164432-57166507:.	0.016	0.06	0.058	0.036	0.03	0.074	0.079	0.055	0.044	0.095	0.076	0.119	0.0456667	0.078	0.0439341
MSTRG.64930	3:57539445-57540188:.	1.249	2.185	2.675	1.783	2.325	2.446	2.011	2.622	2.199	1.865	2.437	2.106	2.1105	2.20667	0.0439279
XLOC_027464|from_cattle	19:32513585-32513784	0.427	0.485	0.309	0.389	0.577	0.619	0.454	0.53	0.639	0.369	0.287	0.798	0.467667	0.512833	0.0437287
MSTRG.95371	9:73159810-73166596:+1	0.127	0.151	0.148	0.129	0.147	0.122	0.142	0.199	0.161	0.168	0.153	0.211	0.137333	0.172333	0.0437277
MSTRG.97713	JH921811.1:10-1254:.	0.112	0.156	0.148	0.114	0.107	0.233	0.109	0.173	0.113	0.276	0.179	0.231	0.145	0.180167	0.043643
MSTRG.13434	11:2881491-2882010:.	7.63	10.273	11.486	13.01	10.719	19.363	8.15	12.419	7.992	14.118	11.211	20.998	12.0802	12.4813	0.0435823
MSTRG.48236	2:239210126-239223123:+1	0.162	0.072	0.103	0.088	0.106	0.234	0.148	0.204	0.049	0.106	0.254	0.211	0.1275	0.162	0.0434826
XLOC_031820|from_cattle	22:33411417-33418422	0.186	0.252	0.332	0.225	0.224	0.268	0.282	0.282	0.315	0.314	0.258	0.265	0.247833	0.286	0.0434654
MSTRG.24900	14:52739309-52740653:.	1.105	1.505	1.49	1.389	1.109	1.373	1.481	1.515	1.609	1.108	1.577	1.108	1.3285	1.39967	0.0434331
MSTRG.42655	2:89098619-89155805:+1	0.094	0.214	0.136	0.083	0.381	0.131	0.033	0.207	0.541	0.084	0.319	0.069	0.173167	0.208833	0.0432074
MSTRG.18469	12:60286879-60289050:.	0.027	0.114	0.075	0.061	0.088	0.151	0.092	0.154	0.092	0.09	0.153	0.133	0.086	0.119	0.0431859
MSTRG.97839	JH921902.1:3685-4496:.	0.423	0.36	0.545	0.365	0.477	0.392	0.427	0.528	0.433	0.461	0.46	0.513	0.427	0.470333	0.0431579
MSTRG.39028	2:1272611-1273228:.	0.357	0.364	0.371	0.307	0.182	0.226	0.475	0.455	0.32	0.316	0.237	0.241	0.301167	0.340667	0.0431448
MSTRG.49257	20:15512824-15513898:.	0.194	0.355	0.256	0.278	0.303	0.258	0.248	0.237	0.24	0.331	0.375	0.445	0.274	0.312667	0.0431353
MSTRG.97856	JH921912.1:3958-4760:.	0.194	0.258	0.435	0.223	0.259	0.317	0.279	0.267	0.382	0.316	0.367	0.308	0.281	0.319833	0.0430853
MSTRG.35448	18:36220848-36221498:.	2.301	2.386	3.029	2.128	2.839	2.597	2.721	2.227	2.941	2.184	2.932	2.92	2.54667	2.65417	0.0430787
MSTRG.20436	13:37252200-37252716:.	0.053	0.06	0.087	0.113	0.064	0.057	0.086	0.201	0.099	0.073	0.08	0.09	0.0723333	0.104833	0.0430753
XLOC_021025|from_cattle	11:55991457-55991966	0.184	0.336	0.296	0.34	0.283	0.577	0.46	0.331	0.268	0.415	0.33	0.454	0.336	0.376333	0.0429099
MSTRG.96478	AMGL01122594.1:6204-7228:.	0.047	0.067	0.076	0.079	0.076	0.05	0.075	0.089	0.096	0.126	0.059	0.143	0.0658333	0.098	0.0428962
MSTRG.25163	14:56232886-56234146:.	0.252	0.308	0.403	0.245	0.16	0.259	0.389	0.124	0.298	0.259	0.409	0.378	0.271167	0.3095	0.0428629
MSTRG.88644	7:68618226-68618807:.	0.076	0	0.027	0	0.06	0.055	0.054	0.047	0.117	0.109	0.05	0.028	0.0363333	0.0675	0.042748
MSTRG.6761	1:174862430-174869059:-1	0.036	0.069	0.061	0.025	0.052	0.05	0.116	0.072	0.068	0.056	0.091	0.079	0.0488333	0.0803333	0.0426911
XLOC_021572|from_cattle	2:117537673-117538061	0	0	0	0	0	0	0.049	0.088	0.043	0	0	0	0	0.03	0.0426443
MSTRG.46192	2:177560168-177573156:-1	0.064	0.029	0.077	0.056	0.053	0.06	0.03	0.119	0.089	0.083	0.116	0.092	0.0565	0.0881667	0.0426068
XLOC_017455|from_cattle	17:60649501-60650681	0.037	0.249	0.272	0.175	0.132	0.186	0.234	0.259	0.327	0.111	0.186	0.144	0.175167	0.210167	0.0423404
MSTRG.63064	3:8131453-8133645:+1	0	0	0	0	0	0.058	0.029	0.127	0.024	0	0.027	0.031	0.00966667	0.0396667	0.042242
MSTRG.25945	15:7184880-7185488:.	4.61	4.819	6.691	5.811	5.745	6.268	5.754	5.363	5.747	5.756	6.095	6.412	5.65733	5.8545	0.042107
MSTRG.105860	X:132200619-132202406:-1	0	0	0	0.076	0.008	0.041	0	0.009	0	0.115	0	0.182	0.0208333	0.051	0.0420153
MSTRG.71174	3:220589002-220602017:-1	0.314	0.411	0.416	0.417	0.373	0.43	0.44	0.436	0.443	0.41	0.442	0.437	0.3935	0.434667	0.0420026
XLOC_042971|from_cattle	3:209777001-209777922	0.308	0.27	0.381	0.398	0.288	0.346	0.353	0.343	0.29	0.525	0.33	0.386	0.331833	0.371167	0.0419904
MSTRG.6882	1:178980821-179003117:+1	0.507	0.62	0.784	0.647	0.685	0.755	0.66	0.744	0.682	0.709	0.733	0.765	0.666333	0.7155	0.0419521
XLOC_028706|from_cattle	20:27254167-27254454	0	0	0	0	0	0	0	0	0.046	0.131	0	0	0	0.0295	0.0419438
MSTRG.82492	6:33342157-33343870:-1	0.586	0.854	1.129	0.594	0.831	1.092	0.977	0.932	0.79	0.754	1.042	0.918	0.847667	0.902167	0.0419392
MSTRG.52395	21:42402169-42404005:+1	0.046	0.108	0.088	0.155	0.128	0.154	0.117	0.12	0.158	0.173	0.147	0.161	0.113167	0.146	0.0419374
MSTRG.8213	1:219952780-220017280:-1	0.283	0.405	0.411	0.396	0.391	0.462	0.431	0.46	0.376	0.366	0.458	0.503	0.391333	0.432333	0.0418992
MSTRG.98772	JH922543.1:2188-3320:.	0.01	0.023	0.045	0	0.025	0.011	0.033	0.088	0	0.027	0.146	0	0.019	0.049	0.0418606
MSTRG.105472	X:118848407-118849148:.	0.065	0.037	0.054	0.047	0.052	0.018	0	0.031	0.106	0.092	0.099	0.129	0.0455	0.0761667	0.0417085
MSTRG.11458	10:35612284-35627938:+1	0.321	0.364	0.405	0.268	0.291	0.436	0.405	0.391	0.375	0.374	0.433	0.344	0.3475	0.387	0.0416825
MSTRG.17545	12:31495216-31504379:-1	0.873	0.987	1.017	1.418	1.395	1.04	1.225	1.307	1.204	1.066	1.271	1.03	1.12167	1.18383	0.0416647
MSTRG.89040	7:77335307-77339318:+1	0.141	0.274	0.176	0.143	0.216	0.188	0.169	0.216	0.2	0.179	0.189	0.394	0.189667	0.2245	0.0416354
MSTRG.97492	JH921654.1:2674-4463:-1	0.322	0.492	0.529	0.476	0.478	0.41	0.409	0.46	0.502	0.517	0.575	0.498	0.451167	0.4935	0.041484
MSTRG.25251	14:58800157-58802099:-1	0.116	0.082	0.159	0.074	0.101	0.029	0.153	0.094	0.115	0.072	0.157	0.161	0.0935	0.125333	0.0413992
MSTRG.57566	24:3560818-3567681:+1	0.62	0.621	0.575	0.545	0.702	0.68	0.907	0.755	0.512	0.546	0.539	0.767	0.623833	0.671	0.0413082
MSTRG.13787	11:12741378-12742165:.	0.057	0.033	0.047	0.18	0.047	0.109	0	0.122	0.069	0.209	0.148	0.113	0.0788333	0.110167	0.0413043
MSTRG.27426	15:45966808-45969163:.	0.217	0.114	0.232	0.248	0.249	0.18	0.221	0.213	0.333	0.235	0.265	0.183	0.206667	0.241667	0.0412507
MSTRG.54833	22:43800174-43801439:.	0.068	0.072	0.19	0.085	0.165	0.114	0.16	0.121	0.201	0.093	0.23	0.083	0.115667	0.148	0.0412166
MSTRG.72855	4:34047450-34048329:.	0.681	0.855	1.057	0.782	0.943	0.98	0.727	1.186	1.004	0.794	0.981	0.933	0.883	0.9375	0.0411633
MSTRG.74788	4:92895976-92896674:-1	0.328	1.335	1.019	0.782	0.422	1.125	0.546	1.394	0.912	0.903	0.633	0.941	0.835167	0.888167	0.041075
MSTRG.25364	14:57261181-57263179:.	0.154	0.215	0.33	0.272	0.355	0.269	0.25	0.316	0.291	0.248	0.345	0.364	0.265833	0.302333	0.0410113
MSTRG.44719	2:138532602-138537427:+1	0.123	0.171	0.1	0.083	0.05	0.132	0.196	0.03	0.114	0.081	0.187	0.243	0.109833	0.141833	0.041009
XLOC_026062|from_cattle	18:26460148-26460580	0.298	0.423	0.407	0.718	0.03	0.509	0.358	0.563	0.404	0.736	0.189	0.376	0.3975	0.437667	0.0408809
MSTRG.4198	1:106548013-106548630:.	0.039	0.036	0.093	0	0.157	0.091	0.058	0.121	0.181	0.045	0.145	0.05	0.0693333	0.1	0.0407919
MSTRG.53849	22:23467848-23471535:+1	0	0	0	0	0	0	0	0	0	0.104	0.016	0.052	0	0.0286667	0.0407756
MSTRG.64926	3:57468373-57476582:+1	3.692	2.724	3.082	3.336	3.94	3.148	4.818	3.319	2.656	3.422	2.954	3.496	3.32033	3.44417	0.0407703
MSTRG.26834	15:30202766-30203466:.	0.142	0.073	0.237	0.199	0.122	0.21	0.167	0.205	0.197	0.119	0.32	0.175	0.163833	0.197167	0.0407395
MSTRG.93815	9:30644137-30732441:-1	0.402	0.161	1.967	0	0.55	0	0.232	0.271	2.197	0.051	0.467	0.122	0.513333	0.556667	0.0407303
MSTRG.43475	2:109446162-109459867:+1	0.023	0.078	0.083	0.038	0.021	0.049	0.05	0.119	0.128	0.1	0.075	0	0.0486667	0.0786667	0.0406929
MSTRG.57128	23:58848092-58848939:.	0.838	1.017	1.173	0.802	1.168	1.278	1.094	1.229	1.019	1.075	0.88	1.329	1.046	1.10433	0.0405571
MSTRG.85890	7:7901339-7902119:.	0.028	0.114	0.078	0	0.035	0.06	0.046	0.081	0.053	0.118	0.117	0.08	0.0525	0.0825	0.0405468
MSTRG.31841	17:6344556-6349373:-1	0.516	0.658	0.695	0.459	0.551	0.692	0.677	0.66	0.607	0.535	0.613	0.751	0.595167	0.6405	0.0404284
MSTRG.58864	24:40952828-40957609:-1	0.073	0.108	0.15	0.167	0.146	0.157	0.17	0.173	0.156	0.218	0.134	0.143	0.1335	0.165667	0.0403709
MSTRG.20237	13:31559084-31568487:-1	0.026	0.03	0	0	0.021	0	0.027	0.073	0.023	0.071	0.026	0.029	0.0128333	0.0415	0.040266
MSTRG.13551	11:5297391-5298188:-1	0.564	0.367	0.992	0.892	0.854	0.878	0.9	0.967	0.685	0.773	0.69	0.83	0.757833	0.8075	0.0401974
XLOC_029951|from_cattle	23:25958497-25959503	0.276	0.216	0.116	0.153	0.122	0	0.341	0.342	0.093	0.117	0.124	0.06	0.147167	0.1795	0.0401004
MSTRG.5678|from_goat	3:169102167-169107014	0.437	0.67	0.707	0.553	0.544	0.457	0.549	0.731	0.558	0.566	0.627	0.6	0.561333	0.605167	0.0399445
MSTRG.25942	15:7144594-7148014:+1	2.053	2.711	2.616	2.031	2.174	2.238	2.541	2.289	2.747	2.781	1.634	2.385	2.30383	2.39617	0.0397664
MSTRG.16359	12:6167653-6168164:.	1.606	2.778	2.384	2.984	4.003	2.864	2.248	2.958	3.149	2.829	3.512	2.554	2.76983	2.875	0.0396956
MSTRG.63962	3:30400242-30404489:-1	0.131	0.089	0.18	0.113	0.098	0.094	0.175	0.128	0.18	0.142	0.087	0.18	0.1175	0.148667	0.0396854
XLOC_030846|from_cattle	24:631062-633297	0.052	0.118	0.118	0.087	0.106	0.093	0.086	0.186	0.177	0.103	0.089	0.116	0.0956667	0.126167	0.0396114
MSTRG.100739	JH924784.1:1710-9144:-1	0.83	1.497	1.141	1.131	1.078	1.839	1.199	0.941	1.257	1.077	1.645	1.773	1.25267	1.31533	0.0395861
MSTRG.63506	3:20010049-20011830:.	0.393	0.508	0.517	0.425	0.795	0.499	0.645	0.384	0.558	0.469	0.743	0.592	0.522833	0.565167	0.0395582
MSTRG.28419	15:68194068-68194420:-1	0.085	0.097	0	0.235	0	0	0	0.08	0.077	0	0.343	0.095	0.0695	0.0991667	0.0394737
MSTRG.93831	9:31289948-31299192:-1	3.069	4.397	4.398	3.346	4.387	3.821	3.09	4.265	3.548	5.189	3.986	4.154	3.903	4.03867	0.0393773
MSTRG.100839	JH924890.1:1203-1774:.	1.333	0.869	0.815	2.091	1.288	1.51	1.085	0.702	1.126	3.411	0.616	1.35	1.31767	1.38167	0.0392984
MSTRG.98830	JH922574.1:45904-46487:.	0.232	0.318	0.247	0.345	0.345	0.241	0.346	0.378	0.216	0.316	0.416	0.269	0.288	0.3235	0.0392256
MSTRG.57232	23:60159552-60163364:+1	0.294	0.411	0.596	0.417	0.483	0.406	0.433	0.525	0.399	0.449	0.455	0.583	0.4345	0.474	0.0391886
MSTRG.33874	17:71579710-71580348:+1	0.029	0	0	0	0	0	0.061	0	0	0.038	0.03	0.066	0.00483333	0.0325	0.0391856
MSTRG.60673	26:4723309-4723947:.	0.706	0.883	0.693	0.472	1.253	0.464	1.099	0.614	0.796	0.624	0.906	0.72	0.745167	0.793167	0.0391448
XLOC_008329|from_cattle	10:30357514-30358960	0.374	0.351	0.345	0.362	0.276	0.295	0.385	0.396	0.442	0.256	0.497	0.247	0.333833	0.3705	0.0391239
MSTRG.14003	11:18529660-18534998:+1	0.95	1.424	1.315	0.843	1.733	1.238	1.067	1.522	1.184	1.196	2.087	0.818	1.2505	1.31233	0.0391038
MSTRG.97739	JH921831.1:5178-5739:.	0.191	0.202	0.129	0.116	0.094	0.233	0.162	0.31	0.178	0.178	0.198	0.13	0.160833	0.192667	0.03903
MSTRG.39387	2:11602129-11602405:-1	0	0.257	0	0.156	0	0.123	0	0.106	0.102	0	0	0.507	0.0893333	0.119167	0.0389794
MSTRG.29788	16:18410883-18411801:+1	0.08	0.015	0.059	0.2	0.086	0.028	0.028	0.114	0.195	0.072	0.177	0.059	0.078	0.1075	0.0389495
XLOC_024287|from_cattle	16:8719613-8720272	2.667	2.833	2.928	2.354	2.228	3.222	2.782	3.128	2.358	2.871	2.76	2.939	2.70533	2.80633	0.0387986
MSTRG.23075	14:14662092-14663554:+1	0.26	0.336	0.455	0.203	0.287	0.265	0.343	0.297	0.382	0.269	0.435	0.292	0.301	0.336333	0.038659
MSTRG.61183	26:13429590-13433007:.	0.099	0.16	0.176	0.178	0.147	0.138	0.171	0.229	0.156	0.144	0.195	0.19	0.149667	0.180833	0.0385897
MSTRG.70038	3:194615194-194615759:.	0.048	0.028	0.026	0.095	0.019	0.025	0.051	0.045	0.022	0.065	0.147	0.08	0.0401667	0.0683333	0.0385471
MSTRG.86250	7:19006539-19008679:-1	0.299	0.291	0.322	0.26	0.264	0.223	0.3	0.34	0.325	0.233	0.314	0.354	0.2765	0.311	0.0384741
MSTRG.65693	3:75196865-75197604:.	0.481	0.649	0.62	0.499	0.532	0.545	0.777	0.533	0.664	0.529	0.547	0.528	0.554333	0.596333	0.038466
MSTRG.39461	2:13876684-13878603:-1	0.093	0.123	0.134	0.037	0.151	0.161	0.142	0.213	0.119	0.068	0.176	0.162	0.1165	0.146667	0.0384628
MSTRG.20789	13:46685985-46687857:.	0.13	0.186	0.322	0.139	0.158	0.222	0.271	0.298	0.252	0.099	0.229	0.201	0.192833	0.225	0.0383893
XLOC_044477|from_cattle	6:46106675-46107286	1.88	1.926	2.1	2.181	1.739	2.062	1.875	2.079	1.677	2.412	2.068	2.257	1.98133	2.06133	0.0382025
MSTRG.98632	JH922463.1:9431-10360:-1	0.11	0.158	0.076	0.1	0.12	0.075	0.095	0.118	0.145	0.137	0.165	0.157	0.1065	0.136167	0.038171
MSTRG.50576	20:47406500-47408065:+1	0.536	0.733	0.552	0.307	0.738	0.426	0.411	0.545	0.407	0.377	1.208	0.592	0.548667	0.59	0.0380001
MSTRG.22583	14:1980262-1981289:.	0.019	0.076	0.042	0.027	0.061	0.041	0.05	0.063	0.043	0.051	0.097	0.129	0.0443333	0.0721667	0.0379469
MSTRG.16210	12:2730236-2733607:+1	0.045	0.053	0.084	0.151	0.039	0.16	0.08	0.079	0.047	0.224	0.056	0.22	0.0886667	0.117667	0.0379277
MSTRG.154	1:2109824-2110326:.	0.024	0	0.107	0.033	0.038	0.182	0.128	0.091	0.044	0.066	0.171	0.054	0.064	0.0923333	0.037915
MSTRG.47254	2:216580811-216584040:.	0.048	0.084	0.091	0.065	0.088	0.048	0.113	0.107	0.097	0.07	0.144	0.064	0.0706667	0.0991667	0.0379008
MSTRG.4491	1:111970302-111971008:.	0.04	0.067	0.043	0.261	0.048	0.042	0.084	0.094	0.072	0.159	0.199	0.066	0.0835	0.112333	0.03789
MSTRG.104210	X:87932503-87933232:.	0.562	0.747	0.93	0.624	0.68	0.835	0.838	0.755	0.771	0.634	0.813	0.843	0.729667	0.775667	0.0378667
MSTRG.87182	7:39027781-39028859:.	0.026	0.012	0	0.033	0.035	0.033	0.07	0.059	0.019	0.088	0.043	0.023	0.0231667	0.0503333	0.0378061
MSTRG.8108	1:217286419-217286919:.	0.152	0.308	0.295	0.24	0.291	0.29	0.23	0.347	0.419	0.201	0.275	0.305	0.262667	0.296167	0.0377774
MSTRG.27723	15:50435501-50436867:.	0.224	0.227	0.194	0.051	0.235	0.197	0.249	0.321	0.317	0.145	0.189	0.096	0.188	0.2195	0.0377549
XLOC_003360|from_cattle	7:4123275-4123987	0.118	0.089	0	0.027	0.032	0.126	0.063	0.094	0.054	0.027	0.04	0.283	0.0653333	0.0935	0.0376483
MSTRG.10852	10:17523061-17523565:.	0.649	0.762	1.102	0.309	1.008	0.247	0.585	0.749	0.8	0.807	0.842	0.559	0.6795	0.723667	0.037449
MSTRG.9669	1:261556755-261569901:+1	0.914	1.732	1.67	1.181	1.015	1.954	1.05	1.279	1.941	1.123	2.151	1.302	1.411	1.47433	0.0374082
MSTRG.4450	1:109775736-109842240:-1	0.934	1.066	1.175	1.041	1.277	1.156	1.082	1.365	1.193	1.075	1.148	1.118	1.10817	1.1635	0.0373782
MSTRG.72769	4:31222064-31224560:.	0.074	0.132	0.124	0.078	0.056	0.129	0.184	0.131	0.107	0.107	0.154	0.082	0.0988333	0.1275	0.0371549
MSTRG.23203	14:18737300-18740544:-1	0.084	0.117	0.133	0.12	0.126	0.173	0.106	0.181	0.192	0.148	0.115	0.187	0.1255	0.154833	0.0371186
MSTRG.16012	11:60451971-60454668:-1	0.058	0.1	0.223	0.04	0.047	0.063	0.216	0.028	0.026	0.116	0.119	0.196	0.0885	0.116833	0.0370725
MSTRG.87306	7:40074196-40078729:-1	0.037	0.045	0.045	0.018	0.019	0.023	0.076	0.062	0.044	0.047	0.056	0.063	0.0311667	0.058	0.0370621
XLOC_016248|from_cattle	12:71806897-71807098	0	0	0	0	0	0	0	0	0	0	0	0.156	0	0.026	0.0370307
MSTRG.16844	12:13319797-13321651:+1	0.201	0.551	0.465	0.494	0.37	0.426	0.436	0.46	0.35	0.513	0.475	0.494	0.417833	0.454667	0.0370006
MSTRG.65406	3:68696607-68697837:-1	0	0.115	0.083	0	0	0	0.055	0.073	0.117	0.035	0.051	0.028	0.033	0.0598333	0.0369972
MSTRG.30326	16:38206754-38232709:+1	12.132	16.27	19.176	12.425	18.875	13.124	17.658	14.98	13.941	14.072	15.95	17.93	15.3337	15.7552	0.0367573
MSTRG.12612	10:65150375-65151128:.	0.185	0.27	0.093	0.081	0.088	0.157	0.18	0.242	0.132	0.085	0.19	0.222	0.145667	0.175167	0.036678
MSTRG.75756	4:113996860-113997679:+1	0.15	0.286	0.276	0.171	0.249	0.249	0.326	0.237	0.163	0.296	0.331	0.218	0.230167	0.261833	0.0366676
MSTRG.100593	JH924574.1:1-1608:+1	0.049	0.071	0.055	0.018	0.049	0.013	0.064	0.116	0.079	0.066	0.063	0.028	0.0425	0.0693333	0.0366643
MSTRG.51581	21:22154733-22245679:+1	19.942	24.503	35.565	24.297	31.093	30.741	28.22	28.163	28.91	26.906	28.672	29.695	27.6902	28.4277	0.0366168
MSTRG.52653	21:47118523-47125193:+1	0.04	0.024	0.029	0.021	0.04	0.035	0.065	0.053	0.042	0.023	0.07	0.095	0.0315	0.058	0.0365958
MSTRG.62559	26:42993385-42994252:.	0.376	0.456	0.455	0.453	0.392	0.58	0.4	0.491	0.531	0.281	0.817	0.415	0.452	0.489167	0.0364638
MSTRG.79158	5:65657067-65659150:-1	1.143	1.371	1.701	1.547	1.607	1.721	1.55	1.592	1.561	1.462	1.584	1.727	1.515	1.57933	0.0364398
MSTRG.50726	20:49392042-49393162:.	0.025	0.059	0.095	0.06	0.313	0.064	0.178	0.193	0.061	0.069	0.131	0.153	0.102667	0.130833	0.0363896
MSTRG.60542	25:44855929-44858468:-1	0.029	0.023	0.036	0.011	0.033	0.026	0.035	0.058	0.056	0.061	0.076	0.028	0.0263333	0.0523333	0.0360924
MSTRG.36104	18:52959085-52959722:.	1.096	1.687	2.26	0.814	1.248	1.614	1.424	1.777	1.392	1.463	1.243	1.792	1.45317	1.51517	0.0360087
MSTRG.70448	3:205611238-205614024:-1	0.118	0.163	0.146	0.177	0.192	0.17	0.237	0.161	0.149	0.144	0.185	0.266	0.161	0.190333	0.0359977
MSTRG.27911	15:54560823-54561359:.	0.713	0.534	0.485	0.796	0.496	0.627	0.734	0.873	0.381	0.618	0.731	0.556	0.6085	0.648833	0.0357296
MSTRG.40129	2:25580131-25580858:.	0.017	0	0.018	0	0.027	0	0.054	0.095	0.045	0	0	0.019	0.0103333	0.0355	0.0354962
MSTRG.14852	11:37022717-37023552:.	0.968	0.952	1.482	1.093	1.22	1.147	0.974	1.109	1.06	1.087	1.517	1.435	1.14367	1.197	0.0354543
MSTRG.6895	1:179409219-179422121:+1	0.398	0.34	0.488	0.509	0.572	0.501	0.463	0.502	0.503	0.501	0.503	0.555	0.468	0.5045	0.0354321
XLOC_020679|from_cattle	11:40387631-40389575	0.01	0.041	0.023	0.022	0.008	0.011	0.122	0.059	0.005	0.007	0.016	0.058	0.0191667	0.0445	0.0354225
MSTRG.93890	9:31805628-31806286:.	0.548	0.909	0.739	1.159	1.035	0.69	0.862	1.173	0.61	1.215	0.707	0.788	0.846667	0.8925	0.0353698
XLOC_025175|from_cattle	16:63452764-63453670	0	0.016	0	0.02	0.104	0.092	0.076	0.054	0.08	0.096	0	0.08	0.0386667	0.0643333	0.0352173
MSTRG.52674	21:47440353-47441491:.	0.044	0.06	0.098	0.086	0.071	0.076	0.141	0.084	0.056	0.071	0.172	0.07	0.0725	0.099	0.0352137
MSTRG.30128	16:31962474-31971792:+1	0.294	0.381	0.431	0.325	0.384	0.366	0.37	0.406	0.38	0.403	0.412	0.412	0.3635	0.397167	0.0351894
MSTRG.93970	9:34192681-34193345:+1	0.391	1.098	0.803	0.506	0.52	1.054	0.577	1.045	0.67	0.978	0.595	0.763	0.728667	0.771333	0.035176
XLOC_022034|from_cattle	2:139334619-139335162	0	0.031	0	0.036	0.022	0.029	0.03	0.052	0.025	0.074	0.028	0.06	0.0196667	0.0448333	0.0351752
MSTRG.32890	17:39360795-39361430:.	0.223	0.518	0.465	0.455	0.169	0.519	0.363	0.41	0.357	0.488	0.556	0.381	0.3915	0.425833	0.0351644
MSTRG.97786	JH921868.1:1708-3889:.	0.07	0.096	0.317	0.121	0.024	0.073	0.138	0.199	0.236	0.09	0.117	0.086	0.116833	0.144333	0.0350935
MSTRG.6078|from_goat	3:204519257-204521262	0.383	0.284	0.581	0.414	0.36	0.388	0.485	0.452	0.401	0.465	0.355	0.459	0.401667	0.436167	0.0350799
MSTRG.19178	12:77322283-77324877:-1	0.025	0.03	0.097	0.065	0.047	0.034	0.112	0.05	0.056	0.044	0.07	0.121	0.0496667	0.0755	0.0350763
MSTRG.97305	AMGL01130062.1:1-1318:.	0.281	0.335	0.403	0.31	0.294	0.333	0.322	0.406	0.264	0.282	0.498	0.379	0.326	0.3585	0.0349338
MSTRG.82407	6:31534712-31536745:+1	0.29	0.467	0.528	0.277	0.384	0.408	0.351	0.425	0.369	0.496	0.413	0.504	0.392333	0.426333	0.0348065
MSTRG.47584	2:225119628-225120178:.	0.972	1.076	0.876	0.941	1.121	0.853	0.936	1.101	0.722	0.814	1.243	1.312	0.973167	1.02133	0.0347944
MSTRG.6897	1:179445143-179456438:-1	0.545	0.688	0.771	0.501	0.655	0.681	0.641	0.699	0.644	0.636	0.676	0.785	0.640167	0.680167	0.0347619
MSTRG.50927	21:4584680-4604996:-1	1.822	2.105	2.312	1.642	1.728	2.071	2.674	1.377	2.232	1.922	1.607	2.299	1.94667	2.0185	0.0347479
MSTRG.38849	19:58652637-58654778:.	0.012	0.027	0.031	0.034	0.023	0.039	0.046	0.034	0.051	0.07	0.033	0.082	0.0276667	0.0526667	0.0346763
MSTRG.32819	17:37556671-37557805:.	0.064	0.11	0.129	0.119	0.113	0.126	0.104	0.154	0.099	0.148	0.186	0.132	0.110167	0.137167	0.0346674
MSTRG.22989	14:13665386-13666020:.	0.017	0	0	0.052	0.118	0.117	0	0	0	0.14	0.225	0.092	0.0506667	0.0761667	0.0345965
MSTRG.97827	JH921894.1:57616-59324:-1	0.066	0.14	0.142	0.079	0.069	0.151	0.154	0.161	0.195	0.113	0.095	0.09	0.107833	0.134667	0.0345277
MSTRG.98843	JH922579.1:1454-2290:.	0	0.044	0	0.018	0	0.014	0.069	0.098	0.012	0	0	0.044	0.0126667	0.0371667	0.0344884
MSTRG.69641	3:182564995-182565826:.	0.047	0.018	0.05	0.041	0.037	0.049	0.049	0.058	0.098	0.041	0.046	0.101	0.0403333	0.0655	0.0344847
MSTRG.98062	JH922052.1:23440-24676:.	0.181	0.068	0.185	0.164	0.088	0.223	0.203	0.171	0.146	0.248	0.152	0.156	0.1515	0.179333	0.0344571
MSTRG.5752	1:146898948-146900011:.	0.644	0.678	0.752	0.747	0.491	0.725	0.457	0.492	0.898	0.932	0.875	0.624	0.672833	0.713	0.0342314
MSTRG.86706	7:29044853-29046328:.	0.026	0.029	0.028	0.047	0.034	0	0.082	0.041	0.047	0.06	0.035	0.047	0.0273333	0.052	0.0342303
MSTRG.17203	12:23894943-23896532:.	0.094	0.131	0.228	0.145	0.174	0.174	0.107	0.228	0.22	0.2	0.212	0.145	0.157667	0.185333	0.0340729
MSTRG.238	1:3883649-3885642:+1	20.473	26.339	31.156	18.085	24.846	30.157	26.659	28.558	23.045	21.154	30.218	25.168	25.176	25.8003	0.0340063
MSTRG.30406	16:40890209-40892360:+1	0.029	0.039	0.041	0.048	0.052	0.061	0.042	0.028	0.046	0.066	0.07	0.167	0.045	0.0698333	0.0338831
MSTRG.99119	JH922775.1:2536-3186:.	0.016	0	0.018	0	0.026	0	0	0.03	0	0.087	0.033	0.054	0.01	0.034	0.0338809
MSTRG.93505	9:20969867-20982000:+1	4.309	6.764	7.568	7.274	5.412	7.62	4.065	8.166	6.084	7.246	5.556	8.897	6.49117	6.669	0.033848
XLOC_001368|from_cattle	1:185940037-185940285	0	0	0.39	0	0	0.194	0.285	0.084	0.081	0	0.09	0.2	0.0973333	0.123333	0.0337843
MSTRG.10356|from_goat	8:88556933-88559092	0.485	0.759	0.779	0.616	0.651	0.725	0.749	0.699	0.675	0.637	0.807	0.684	0.669167	0.7085	0.0336022
MSTRG.94614	9:53475323-53476009:.	0.157	0.391	0.503	0.18	0.306	0.445	0.773	0.504	0.192	0.112	0.141	0.448	0.330333	0.361667	0.0335858
MSTRG.45518	2:161605718-162252985:+1	0.378	0.143	0.069	0.524	0.204	0.203	0.333	0.176	0.287	0.249	0.442	0.211	0.2535	0.283	0.0335592
MSTRG.80587	5:98143981-98144647:.	2.817	4.385	3.913	3.753	4.889	3.984	3.66	4.366	3.902	3.366	4.768	4.377	3.95683	4.07317	0.0334678
MSTRG.57261	23:60563132-60568721:+1	0.074	0.084	0.041	0.043	0.104	0.093	0.059	0.053	0.092	0.128	0.051	0.207	0.0731667	0.0983333	0.0334418
XLOC_020185|from_cattle	11:19414347-19415679	0.071	0.15	0.149	0.1	0.108	0.076	0.068	0.189	0.124	0.17	0.09	0.169	0.109	0.135	0.0334329
MSTRG.22523	14:3213753-3218278:-1	0.089	0.051	0.111	0.112	0.027	0.094	0.107	0.105	0.091	0.152	0.057	0.124	0.0806667	0.106	0.0334298
MSTRG.57677	24:7816107-7818415:.	0.211	0.161	0.234	0.175	0.204	0.268	0.26	0.204	0.26	0.23	0.189	0.28	0.208833	0.237167	0.0334245
MSTRG.15209	11:42438487-42452143:-1	0.204	0.364	0.299	0.261	0.295	0.383	0.352	0.272	0.319	0.39	0.382	0.273	0.301	0.331333	0.0332509
MSTRG.77706	5:33085787-33149191:+1	0	0	0	0	0	0	0.074	0.065	0	0	0	0	0	0.0231667	0.0330412
MSTRG.57607	24:4026404-4040834:+1	0.633	0.524	0.676	0.367	0.44	0.566	0.597	0.553	0.353	0.601	0.791	0.524	0.534333	0.569833	0.0329995
MSTRG.58046	24:18634734-18646828:-1	1.391	1.604	1.668	2.258	1.95	1.906	1.791	1.876	1.742	2.039	1.954	1.763	1.79617	1.86083	0.0329851
MSTRG.99867	JH923350.1:1976-2681:.	0.153	0.246	0.332	0.19	0.298	0.231	0.269	0.228	0.196	0.337	0.35	0.242	0.241667	0.270333	0.0329292
XLOC_044516|from_cattle	6:57157223-57157934	0.019	0.129	0.105	0.073	0.046	0.041	0.203	0.054	0.017	0.101	0.038	0.148	0.0688333	0.0935	0.0329163
MSTRG.25523	14:60327805-60329240:+1	0.115	0.144	0.111	0.099	0.131	0.149	0.151	0.176	0.143	0.081	0.154	0.199	0.124833	0.150667	0.0327587
MSTRG.52216	21:38908528-38909063:.	0	0	0	0.088	0	0.095	0.033	0	0	0.124	0.062	0.106	0.0305	0.0541667	0.0327585
MSTRG.84139	6:79687411-79689605:+1	0.083	0.071	0.09	0.068	0.046	0.087	0.101	0.054	0.116	0.13	0.122	0.07	0.0741667	0.0988333	0.0327547
MSTRG.34719	18:20018469-20019766:.	0	0.008	0	0	0.006	0	0.023	0.042	0.047	0.01	0.03	0	0.00233333	0.0253333	0.0327306
MSTRG.83026	6:52309197-52311178:.	0.116	0.183	0.164	0.125	0.141	0.163	0.191	0.177	0.257	0.075	0.237	0.113	0.148667	0.175	0.0327006
MSTRG.70813	3:212330912-212331333:+1	0.359	0.271	0.391	0.496	0.193	0.322	0.253	0.503	0.271	0.395	0.661	0.133	0.338667	0.369333	0.0326769
MSTRG.14771	11:35471822-35473956:+1	0.046	0.037	0.03	0.045	0.029	0.064	0.068	0.03	0.038	0.063	0.061	0.134	0.0418333	0.0656667	0.0326317
MSTRG.19197	12:77411496-77415183:+1	0.263	0.26	0.296	0.225	0.293	0.316	0.342	0.305	0.246	0.248	0.332	0.355	0.2755	0.304667	0.0326184
MSTRG.1082	1:27835692-27836026:+1	0	0	0	0	0	0	0.137	0	0	0	0	0	0	0.0228333	0.0325711
MSTRG.79182	5:65969150-65970001:.	0.356	0.225	0.407	0.305	0.367	0.288	0.305	0.313	0.289	0.477	0.493	0.252	0.324667	0.354833	0.032486
MSTRG.100089	JH923703.1:38-1001:-1	0	0.16	0	0	0	0	0	0	0	0	0.142	0.158	0.0266667	0.05	0.0324215
MSTRG.6517	1:170366805-170367528:.	0.018	0	0	0.048	0.014	0	0.019	0.033	0.032	0.024	0.071	0.039	0.0133333	0.0363333	0.0323793
MSTRG.63931	3:29759125-29759728:.	0.137	0.354	0.373	0.286	0.251	0.316	0.387	0.256	0.335	0.257	0.43	0.227	0.286167	0.315333	0.0323509
XLOC_042976|from_cattle	3:209875471-209876296	2.42	2.397	2.563	2.126	1.894	2.037	2.34	2.231	2.267	2.323	2.226	2.49	2.2395	2.31283	0.0322945
MSTRG.54569	22:36806546-36810147:.	0.284	0.39	0.34	0.29	0.338	0.325	0.361	0.339	0.33	0.36	0.396	0.361	0.327833	0.357833	0.0322323
MSTRG.56499	23:34721193-34721890:.	0.019	0.064	0.124	0.052	0.076	0.06	0.101	0.072	0	0.206	0.076	0.084	0.0658333	0.0898333	0.0321257
MSTRG.74200	4:74297316-74298055:.	0.162	0.163	0.34	0.149	0.182	0.263	0.368	0.176	0.19	0.13	0.322	0.236	0.209833	0.237	0.0320372
MSTRG.68572	3:154996244-154997683:+1	0.529	0.417	0.664	0.416	0.507	0.525	1.014	0.434	0.407	0.284	0.528	0.594	0.509667	0.5435	0.0319754
MSTRG.60179	25:34972828-34985285:-1	0.026	0.123	0.106	0.144	0.083	0.124	0.073	0.141	0.106	0.151	0.1	0.183	0.101	0.125667	0.0319652
MSTRG.68044	3:139288325-139288963:.	0.419	0.45	0.587	0.454	0.46	0.692	0.466	0.485	0.548	0.566	0.543	0.657	0.510333	0.544167	0.0319615
MSTRG.102779	X:53587233-53588162:.	0.211	0.362	0.342	0.394	0.297	0.221	0.338	0.36	0.348	0.233	0.34	0.383	0.3045	0.333667	0.0319012
MSTRG.42878	2:92445464-92447612:+1	569.53	521.365	508.564	732.966	631.651	550.232	637.877	600.936	574.865	565.352	631.264	582.637	585.718	598.822	0.0318668
MSTRG.65574	3:71668887-71669414:.	0.513	0.764	0.956	0.648	0.501	0.699	0.919	0.635	0.672	0.643	0.582	0.855	0.680167	0.717667	0.0318457
MSTRG.58035	24:18432100-18432658:.	0.027	0.061	0.087	0.318	0.043	0.282	0.086	0.203	0.072	0.286	0.294	0.029	0.136333	0.161667	0.0318101
MSTRG.9003	1:240021782-240022529:+1	0	0.064	0.02	0	0.015	0.02	0.02	0.018	0.034	0.025	0.096	0.062	0.0198333	0.0425	0.031714
MSTRG.99797	JH923302.1:12062-13153:.	0.01	0.033	0.053	0.04	0.039	0.041	0.052	0.064	0.062	0.04	0.059	0.076	0.036	0.0588333	0.0314515
MSTRG.51959	21:31490848-31502559:-1	0.226	0.489	0.588	0.312	0.484	0.435	0.439	0.499	0.485	0.452	0.419	0.428	0.422333	0.453667	0.0314369
XLOC_025952|from_cattle	18:21696524-21697120	0.398	0.664	0.789	0.414	0.629	0.481	0.561	0.848	0.59	0.419	0.7	0.463	0.5625	0.596833	0.0313576
MSTRG.58763	24:38752258-38758350:-1	0.077	0.128	0.119	0.163	0.09	0.16	0.215	0.156	0.089	0.104	0.179	0.142	0.122833	0.1475	0.0313504
MSTRG.65757	3:76356500-76357296:.	0.071	0.1	0.135	0.046	0.058	0.057	0.095	0.084	0.178	0.142	0.071	0.039	0.0778333	0.1015	0.0313354
MSTRG.20537	13:40146755-40147494:.	2.41	2.565	3.304	3.042	2.562	2.804	3.195	2.861	3.61	2.448	2.519	2.552	2.78117	2.86417	0.0313259
MSTRG.18407	12:58108106-58124969:-1	0.052	0.039	0.133	0.071	0.028	0.056	0.073	0.114	0.078	0.094	0.122	0.038	0.0631667	0.0865	0.0313204
MSTRG.34656	18:18557182-18557705:.	0.133	0.051	0.074	0.125	0.054	0.312	0.142	0.105	0.081	0.178	0.114	0.277	0.124833	0.1495	0.0312952
MSTRG.17593	12:33456586-33457407:.	0.06	0.188	0.098	0.041	0.145	0.112	0.032	0.057	0.124	0.244	0.215	0.117	0.107333	0.1315	0.031147
MSTRG.15574	11:51814172-51817096:+1	0.08	0.111	0.125	0.1	0.152	0.145	0.16	0.148	0.158	0.081	0.16	0.152	0.118833	0.143167	0.0310406
MSTRG.75554	4:114265947-114267198:-1	0.067	0.048	0.019	0.035	0.048	0.112	0.098	0.113	0.038	0.102	0.096	0.019	0.0548333	0.0776667	0.0308959
MSTRG.83476	6:62242047-62243021:.	1.254	1.237	1.46	1.001	1.203	1.315	1.119	1.462	1.43	1.288	1.51	0.952	1.245	1.2935	0.0308355
MSTRG.76564	5:15404048-15404861:-1	0.012	0.029	0.028	0	0	0	0.054	0	0	0.051	0.052	0.043	0.0115	0.0333333	0.0308094
XLOC_016230|from_cattle	12:71687568-71687858	0	0.076	0	0	0.108	0.072	0.141	0.062	0.121	0	0.067	0	0.0426667	0.0651667	0.0308012
MSTRG.24395	14:45161130-45161705:.	0	0	0	0	0	0.023	0	0.04	0.038	0.029	0.021	0.024	0.00383333	0.0253333	0.0305732
MSTRG.9023	1:240278201-240291557:+1	1.735	2.284	2.124	1.592	1.879	2.006	1.712	2.108	2.038	1.792	2.076	2.271	1.93667	1.9995	0.0305425
MSTRG.49543	20:23367869-23369033:.	0.771	1.226	1.045	1.227	1.369	1.193	0.919	1.16	1.511	1.314	1.205	0.995	1.1385	1.184	0.0303736
MSTRG.64092	3:34033324-34035280:.	0.609	0.712	0.734	0.79	0.68	0.581	0.626	0.745	0.682	0.601	0.923	0.744	0.684333	0.720167	0.0303707
MSTRG.29478	16:11853341-11924984:-1	4.408	5.743	7.451	5.092	5.94	6.655	4.896	6.313	5.628	6.342	5.21	7.778	5.8815	6.02783	0.0303569
MSTRG.5065|from_goat	3:112594491-112596315	0.082	0.06	0.109	0.065	0.066	0.062	0.062	0.133	0.085	0.095	0.089	0.117	0.074	0.0968333	0.0303503
MSTRG.98845	JH922586.1:38-1260:.	0.671	0.351	0.367	0.409	0.591	0.512	0.644	0.309	0.417	0.313	0.698	0.709	0.4835	0.515	0.0303129
XLOC_041521|from_cattle	3:131043771-131044043	0.224	0.339	0.325	0.103	0.363	0.243	0.159	0.489	0.135	0.098	0.376	0.501	0.266167	0.293	0.030255
MSTRG.77654	5:32888807-32889316:.	0.051	0.087	0.028	0.108	0.042	0.113	0.166	0.074	0.118	0.071	0.078	0.058	0.0715	0.0941667	0.0302007
MSTRG.47872	2:231244305-231246078:-1	0.073	0.104	0.11	0.083	0.086	0.089	0.104	0.132	0.113	0.112	0.101	0.121	0.0908333	0.113833	0.0301027
MSTRG.24271	14:43403627-43407563:+1	0.046	0.059	0.076	0.056	0.051	0.082	0.072	0.072	0.101	0.074	0.108	0.077	0.0616667	0.084	0.0300339
MSTRG.34775	18:20502959-20507081:-1	6.747	9.708	11.55	9.54	10.182	11.531	7.996	11.055	9.079	10.215	10.881	11.403	9.87633	10.1048	0.0299955
MSTRG.62306	26:35296761-35297324:.	0.019	0.023	0.044	0.027	0.048	0	0.125	0	0.035	0	0.041	0.089	0.0268333	0.0483333	0.0298955
XLOC_046474|from_cattle	5:28446820-28447718	0.04	0.107	0.118	0.054	0.108	0.071	0.157	0.165	0.061	0.053	0.109	0.089	0.083	0.105667	0.0298833
MSTRG.61732	26:20978272-20979587:.	0.939	1.126	1.217	0.981	1.222	1.152	1.054	1.117	1.141	0.963	1.229	1.397	1.10617	1.15017	0.0298289
MSTRG.30614	16:41488339-41502628:+1	1.412	1.618	1.976	1.607	1.752	1.726	1.755	1.713	1.652	1.635	1.851	1.821	1.68183	1.73783	0.029815
MSTRG.21891	13:74438771-74440153:.	0.062	0.151	0.122	0.186	0.144	0.103	0.191	0.169	0.132	0.139	0.147	0.131	0.128	0.1515	0.0297473
MSTRG.67981	3:137937538-137938772:+1	0.06	0.034	0.087	0.04	0.08	0.085	0.15	0.047	0.063	0.055	0.071	0.133	0.0643333	0.0865	0.0297381
MSTRG.16993	12:17129540-17130142:.	0.126	0.113	0.27	0.242	0.263	0.238	0.296	0.238	0.367	0.136	0.226	0.14	0.208667	0.233833	0.0297311
MSTRG.85656	7:5248253-5255978:-1	0.015	0	0.016	0	0.023	0	0.062	0	0.04	0	0.029	0.049	0.009	0.03	0.0297182
MSTRG.83143	6:53880995-53881753:.	0.1	0.14	0.074	0.068	0.11	0.091	0.179	0.134	0.143	0.069	0.12	0.075	0.0971667	0.12	0.029716
MSTRG.1111	1:28668831-28693140:-1	0.665	0.941	0.683	0.425	0.732	0.654	0.755	0.852	0.61	0.512	0.855	0.726	0.683333	0.718333	0.029689
MSTRG.58199	24:24928468-24956622:-1	0.168	0.205	0.276	0.264	0.223	0.227	0.272	0.266	0.217	0.215	0.303	0.243	0.227167	0.252667	0.0296714
MSTRG.63124	3:9223419-9225366:+1	0.112	0.127	0.183	0.198	0.212	0.197	0.247	0.16	0.181	0.125	0.242	0.22	0.1715	0.195833	0.0296594
MSTRG.97128	AMGL01127025.1:1051-2339:.	2.494	2.623	3.496	3.502	2.93	3.471	3.212	3.16	2.86	3.54	2.971	3.282	3.086	3.17083	0.0296465
MSTRG.24514	14:46683155-46683820:.	0.064	0.072	0.069	0	0.017	0	0.046	0.06	0.077	0.029	0.021	0.118	0.037	0.0585	0.0296054
MSTRG.41602	2:61226370-61228164:-1	0.244	0.367	0.411	0.497	0.344	0.355	0.33	0.345	0.384	0.385	0.518	0.426	0.369667	0.398	0.0295395
MSTRG.71268	3:221444142-221512752:+1	0.084	0.059	0.067	0.082	0.08	0.1	0.125	0.075	0.076	0.096	0.125	0.107	0.0786667	0.100667	0.0291285
MSTRG.97156	AMGL01127385.1:4748-5849:.	0.027	0.031	0.101	0.053	0.059	0.157	0.116	0.043	0.033	0.1	0.113	0.154	0.0713333	0.0931667	0.0291059
MSTRG.97319	AMGL01130197.1:1-2128:+1	0.2	0.148	0.218	0.118	0.221	0.111	0.229	0.257	0.135	0.273	0.114	0.15	0.169333	0.193	0.0289078
MSTRG.85275	6:112735096-112737650:-1	0.159	0.194	0.188	0.199	0.192	0.238	0.274	0.201	0.221	0.162	0.174	0.283	0.195	0.219167	0.0288847
MSTRG.49536	20:22659502-22662270:.	0.125	0.162	0.222	0.134	0.175	0.161	0.142	0.212	0.177	0.181	0.2	0.208	0.163167	0.186667	0.0288569
MSTRG.55427	23:8964756-8965668:.	0.038	0.044	0.056	0.054	0.01	0.041	0.124	0.06	0.047	0.07	0.039	0.029	0.0405	0.0615	0.0288274
MSTRG.85661	7:4449687-4450921:.	0	0	0	0	0	0	0	0	0.007	0.032	0.026	0.056	0	0.0201667	0.0288049
MSTRG.8360	1:224141924-224170960:+1	0	0.014	0.138	0.034	0.084	0.041	0.069	0.076	0.094	0.102	0.039	0.058	0.0518333	0.073	0.028744
MSTRG.44426	2:129750192-129761006:-1	1.121	1.375	1.742	1.464	1.587	1.512	1.538	1.464	1.43	1.424	1.689	1.553	1.46683	1.51633	0.0286628
MSTRG.69087	3:170052133-170060106:-1	0.937	1.138	1.403	1.116	1.173	1.33	1.164	1.366	1.191	1.111	1.258	1.269	1.18283	1.2265	0.0285756
MSTRG.16660	12:10164581-10169385:+1	0.089	0.104	0.2	0.151	0.099	0.156	0.171	0.138	0.142	0.133	0.214	0.137	0.133167	0.155833	0.0285733
MSTRG.28260	15:64144446-64145361:.	0.104	0.044	0.084	0.053	0.083	0.083	0.137	0.157	0.059	0.035	0.078	0.114	0.0751667	0.0966667	0.0285648
MSTRG.18827	12:67827700-67828567:.	0.111	0.17	0.089	0.113	0.175	0.202	0.177	0.195	0.213	0.095	0.195	0.122	0.143333	0.166167	0.0285279
MSTRG.66619	3:99937910-99938530:.	0.021	0.07	0	0.029	0	0.043	0.064	0.057	0.074	0.027	0.041	0.023	0.0271667	0.0476667	0.0285095
MSTRG.87272	7:39951564-39952842:.	0.25	0.387	0.433	0.515	0.307	0.489	0.459	0.353	0.35	0.538	0.27	0.578	0.396833	0.424667	0.0284645
MSTRG.13260	10:84659033-84660198:.	0.183	0.243	0.312	0.253	0.266	0.388	0.326	0.203	0.231	0.309	0.307	0.421	0.274167	0.2995	0.0284026
MSTRG.9692	1:261965927-261967215:.	0.351	0.549	0.52	0.433	0.473	0.594	0.584	0.432	0.343	0.507	0.648	0.583	0.486667	0.516167	0.0283471
MSTRG.16869	12:14722834-14723495:.	0.149	0.44	0.328	0.589	0.521	0.39	0.312	0.203	0.439	0.258	0.887	0.485	0.402833	0.430667	0.028344
MSTRG.3470	1:91598588-91606470:+1	0	0	0	0	0	0	0	0.119	0	0	0	0	0	0.0198333	0.0283334
MSTRG.12479	10:65101854-65102499:.	0.244	0.394	0.285	0.451	0.332	0.323	0.232	0.329	0.334	0.49	0.372	0.431	0.338167	0.364667	0.0282908
MSTRG.26817	15:29801626-29808573:+1	0.431	0.6	0.51	0.381	0.519	0.501	0.448	0.602	0.603	0.523	0.496	0.446	0.490333	0.519667	0.0281199
MSTRG.8837	1:239173355-239189328:+1	9.5	12.479	12.542	8.87	12.551	7.568	11.778	14.2	10.22	9.427	11.384	7.868	10.585	10.8128	0.028097
MSTRG.33887	17:71321945-71322378:+1	0.208	0.213	0.103	0.091	0.209	0.211	0.034	0.242	0.227	0.198	0.255	0.217	0.1725	0.1955	0.0280262
XLOC_016166|from_cattle	12:69697693-69697979	0	0.154	0.074	0.094	0	0.22	0	0.127	0.247	0	0.068	0.228	0.0903333	0.111667	0.027955
MSTRG.41939	2:70114962-70115619:.	0	0.023	0.022	0	0	0	0	0.038	0.018	0	0.062	0.045	0.0075	0.0271667	0.0278905
MSTRG.8704	1:235480507-235481895:.	0.771	0.817	1.252	0.779	0.827	0.988	1.048	0.941	0.873	0.835	0.934	1.026	0.905667	0.942833	0.0278664
MSTRG.81882	6:19514786-19515289:.	0	0	0	0	0	0	0.03	0	0.026	0	0.029	0.032	0	0.0195	0.0278618
MSTRG.49310	20:16830467-16832188:.	0.006	0.048	0.007	0.025	0.019	0.051	0.019	0.068	0.038	0.048	0.049	0.054	0.026	0.046	0.0278521
XLOC_028334|from_cattle	20:8237902-8241491	0.116	0.215	0.204	0.158	0.14	0.263	0.237	0.271	0.177	0.173	0.16	0.216	0.182667	0.205667	0.0277876
MSTRG.96798	AMGL01124826.1:886-1663:+1	0	0.045	0.087	0	0.063	0	0.125	0.074	0.036	0	0.08	0	0.0325	0.0525	0.0276785
MSTRG.79710	5:81820426-81821356:.	0.091	0.104	0.2	0.019	0.063	0.028	0.07	0.162	0.157	0	0.053	0.189	0.0841667	0.105167	0.0276774
MSTRG.36658	18:64890536-64907135:+1	2.82	3.787	3.723	3.312	4.163	3.948	3.057	3.345	3.862	4.001	3.101	4.924	3.6255	3.715	0.0276484
MSTRG.98671	JH922477.1:4498-7206:+1	0.039	0.074	0.053	0.067	0.066	0.07	0.087	0.114	0.045	0.105	0.099	0.042	0.0615	0.082	0.0275961
MSTRG.87963	7:60422637-60423182:.	0	0.034	0.033	0.204	0	0	0.066	0.058	0.11	0	0.091	0.067	0.0451667	0.0653333	0.0275719
MSTRG.67506	3:127640226-127641049:.	0.153	0.153	0.11	0	0.123	0.036	0.146	0.096	0.093	0.116	0.136	0.114	0.0958333	0.116833	0.0273855
MSTRG.90784	8:33327709-33328381:.	0.035	0	0.02	0	0.014	0	0	0.034	0.032	0	0.018	0.101	0.0115	0.0308333	0.0273148
XLOC_010562|from_cattle	13:53316590-53316878	0	0.152	0.073	0	0.109	0	0.071	0.188	0.061	0	0.135	0	0.0556667	0.0758333	0.0273002
MSTRG.57652	24:7916066-7917404:.	0.251	0.513	0.446	0.319	0.199	0.387	0.442	0.382	0.284	0.353	0.402	0.407	0.3525	0.378333	0.0272962
MSTRG.97756	JH921846.1:552-5109:+1	0.038	0.057	0.062	0.102	0.085	0.096	0.096	0.081	0.095	0.085	0.078	0.128	0.0733333	0.0938333	0.0272947
MSTRG.82487	6:33292575-33301796:-1	1.012	1.087	1.296	1.065	1.259	1.069	1.123	1.161	1.209	1.358	1.17	1.011	1.13133	1.172	0.0272679
XLOC_046971|from_cattle	5:57785500-57787067	0.089	0.116	0.098	0.066	0.099	0.094	0.095	0.136	0.1	0.159	0.105	0.092	0.0936667	0.1145	0.0272235
MSTRG.62069	26:27526547-27527084:.	0	0.062	0.03	0.146	0.067	0.059	0.089	0.131	0.05	0.038	0.084	0.093	0.0606667	0.0808333	0.0271727
MSTRG.58799	24:40271351-40277898:-1	0.602	0.757	0.842	0.596	0.672	0.754	0.782	0.83	0.671	0.636	0.702	0.796	0.703833	0.736167	0.0271212
MSTRG.97874	JH921924.1:1-980:+1	0.294	0.707	0.51	0.115	0.336	0.164	0.555	0.688	0.514	0.202	0.171	0.15	0.354333	0.38	0.0270854
MSTRG.26744	15:29061238-29064057:.	0.384	0.404	0.46	0.388	0.472	0.562	0.442	0.466	0.469	0.371	0.461	0.625	0.445	0.472333	0.0270348
MSTRG.55495	23:9309720-9310277:.	0.061	0.098	0.097	0.121	0.048	0.167	0.216	0.085	0.085	0.078	0.087	0.165	0.0986667	0.119333	0.026886
XLOC_002791|from_cattle	1:267747673-267748649	0.49	0.407	0.678	0.336	0.604	0.594	0.582	0.687	0.529	0.53	0.396	0.556	0.518167	0.546667	0.0268321
MSTRG.62974	3:6375604-6378250:-1	0.519	0.604	0.63	0.408	0.585	0.528	0.529	0.615	0.575	0.575	0.517	0.637	0.545667	0.574667	0.0268172
MSTRG.104279	X:89121176-89121890:.	0.512	0.558	0.43	0.621	0.417	0.692	0.768	0.609	0.495	0.413	0.392	0.726	0.538333	0.567167	0.0267905
MSTRG.48622	2:247861168-247862915:+1	0.885	1.297	1.577	1.7	3.817	1.122	1.761	1.816	1.326	1.205	3.391	1.206	1.733	1.78417	0.0267601
MSTRG.6891	1:179373658-179567531:+1	0.743	0.919	0.945	0.707	0.872	1.006	0.847	0.87	0.797	0.862	0.986	1.039	0.865333	0.900167	0.0266925
MSTRG.98583	JH922425.1:3729-5066:.	0	0	0	0	0	0	0	0	0	0.019	0.007	0.086	0	0.0186667	0.026682
XLOC_002618|from_cattle	1:262860739-262863398	0.156	0.222	0.177	0.124	0.151	0.19	0.202	0.174	0.191	0.191	0.149	0.244	0.17	0.191833	0.026674
MSTRG.26702	15:27321865-27322705:-1	0.037	0.043	0	0.054	0.183	0.042	0.08	0.143	0	0.052	0.116	0.086	0.0598333	0.0795	0.0265258
MSTRG.52025	21:28788743-28790941:+1	0.013	0.058	0.056	0.018	0.041	0.014	0.027	0.048	0.058	0.087	0.052	0.043	0.0333333	0.0525	0.0265145
MSTRG.60595	25:45312336-45313064:.	0.087	0.033	0.146	0.15	0.129	0.208	0.107	0.137	0.147	0.16	0.178	0.149	0.1255	0.146333	0.0264606
MSTRG.97928	JH921954.1:8545-9517:+1	0.068	0.023	0.022	0.06	0.041	0.055	0.011	0.104	0.101	0.04	0.083	0.046	0.0448333	0.0641667	0.0264513
MSTRG.307	1:5843679-5848461:+1	0.206	0.214	0.299	0.099	0.2	0.24	0.275	0.282	0.276	0.193	0.204	0.162	0.209667	0.232	0.0263927
MSTRG.47257	2:216619516-216620954:.	0.182	0.332	0.442	0.271	0.374	0.377	0.312	0.479	0.311	0.464	0.253	0.306	0.329667	0.354167	0.0263407
MSTRG.29903	16:23679865-23684864:-1	0.63	0.745	1.009	0.913	0.719	0.797	0.852	0.912	0.793	0.871	0.844	0.74	0.802167	0.835333	0.0263097
MSTRG.59929	25:24729367-24729957:.	0	0.027	0.026	0	0.019	0.077	0.025	0	0.065	0.095	0.024	0.053	0.0248333	0.0436667	0.0262717
MSTRG.1626	1:44623888-44624495:.	0.577	0.594	0.89	0.895	0.563	0.681	0.577	0.735	0.706	0.877	0.722	0.77	0.7	0.731167	0.0262099
MSTRG.28605	15:73468246-73469533:.	0.211	0.207	0.441	0.262	0.239	0.284	0.249	0.37	0.302	0.125	0.432	0.306	0.274	0.297333	0.0261839
MSTRG.85000	6:104390261-104392186:-1	1.27	1.168	1.594	1.279	1.697	1.627	1.615	1.472	1.38	1.405	1.445	1.586	1.43917	1.48383	0.02618
MSTRG.99165	JH922801.1:23779-24499:.	0.055	0.102	0.214	0.1	0.116	0.134	0.153	0.085	0.247	0.171	0.109	0.079	0.120167	0.140667	0.0261639
MSTRG.88771	7:71864251-71866944:+1	0.044	0.04	0.067	0.053	0.039	0.042	0.066	0.088	0.085	0.036	0.081	0.044	0.0475	0.0666667	0.0261592
MSTRG.56845	23:48311846-48312391:.	0	0	0.102	0	0.037	0.049	0.025	0.022	0.063	0.118	0.047	0.026	0.0313333	0.0501667	0.0261076
MSTRG.93583	9:24117404-24118084:.	0.052	0	0.03	0.085	0.088	0.114	0.024	0.023	0.11	0.079	0.039	0.21	0.0615	0.0808333	0.0260397
MSTRG.16435	12:7257330-7258594:.	0.146	0.112	0.119	0.157	0.131	0.155	0.048	0.136	0.173	0.17	0.146	0.271	0.136667	0.157333	0.0259952
MSTRG.96905	AMGL01125475.1:1318-2226:.	1.904	2.894	1.557	3.241	3.282	4.78	2.606	2.917	1.804	2.909	3.043	4.807	2.943	3.01433	0.0258667
MSTRG.57062	23:55927320-55927748:-1	4.719	4.187	5.602	5.476	5.438	5.81	6.429	5.821	5.038	4.483	5.13	5.004	5.20533	5.3175	0.025845
MSTRG.60162	25:33251615-33252278:-1	0.038	0	0	0	0	0	0	0	0	0.102	0	0.045	0.00633333	0.0245	0.0258117
MSTRG.82436	6:34839279-34839956:.	0.043	0.031	0.156	0.057	0.173	0.148	0.095	0.118	0.152	0.194	0.106	0.062	0.101333	0.121167	0.0257496
XLOC_009813|from_cattle	13:18893297-18893556	0	0	0	0	0	0	0	0	0	0.108	0	0	0	0.018	0.0257376
MSTRG.5360	1:135231483-135232052:.	0.045	0.106	0.108	0.067	0.074	0.102	0.128	0.075	0.108	0.099	0.098	0.111	0.0836667	0.103167	0.0257297
MSTRG.11645	10:38292118-38292942:.	0.016	0.084	0.048	0.112	0.035	0	0.045	0.145	0.083	0.07	0.038	0.027	0.0491667	0.068	0.0256678
MSTRG.81708	6:12513921-12520840:+1	0.314	0.403	0.456	0.429	0.373	0.463	0.405	0.441	0.413	0.36	0.448	0.522	0.406333	0.4315	0.0255891
MSTRG.96272	AMGL01121037.1:1-1616:.	0.021	0.008	0.008	0	0	0	0.045	0.033	0.013	0.009	0.029	0.016	0.00616667	0.0241667	0.0255812
MSTRG.63403	3:16841477-16843232:-1	0.09	0.055	0.067	0.037	0.105	0.096	0.058	0.098	0.063	0.121	0.118	0.107	0.075	0.0941667	0.0254959
MSTRG.30027	16:26210352-26212448:+1	0.037	0.085	0.082	0.044	0.086	0.051	0.063	0.117	0.054	0.095	0.098	0.071	0.0641667	0.083	0.0253091
MSTRG.8978	1:239938304-239939144:.	0	0.034	0.033	0.021	0.06	0.016	0.016	0.071	0.041	0.082	0.03	0.033	0.0273333	0.0455	0.0252887
MSTRG.15704	11:54559411-54560277:.	0.1	0.142	0.246	0.191	0.33	0.173	0.265	0.188	0.16	0.204	0.215	0.277	0.197	0.218167	0.0252884
MSTRG.4883	1:120490395-120490663:+1	0	0	0	0	0	0	0	0.106	0	0	0	0	0	0.0176667	0.0252651
MSTRG.92853	9:5778058-5783359:-1	0.407	0.482	0.613	0.462	0.447	0.558	0.473	0.467	0.457	0.629	0.582	0.519	0.494833	0.521167	0.0251936
MSTRG.90671	8:30898356-30899326:.	0	0.025	0.012	0.031	0.009	0	0.023	0.041	0	0.03	0.066	0.024	0.0128333	0.0306667	0.025181
MSTRG.61618	26:20650376-20651100:.	0.225	0.223	0.481	0.305	0.301	0.48	0.241	0.414	0.337	0.279	0.579	0.306	0.335833	0.359333	0.0251593
MSTRG.19309	12:78682612-78683532:.	0.212	0.419	0.263	0.448	0.321	0.324	0.34	0.336	0.234	0.262	0.398	0.557	0.331167	0.3545	0.0250692
MSTRG.71410	4:1964933-1985748:+1	2.512	4.892	6.831	5.061	6.383	4.372	5.654	6.733	4.391	2.838	5.429	5.637	5.0085	5.11367	0.025033
MSTRG.36786	18:66529966-66530715:.	0.624	1.026	1.205	0.99	1.148	1.553	0.696	1.02	1.097	1.298	1.179	1.475	1.091	1.1275	0.0249661
MSTRG.15107	11:41362993-41363663:.	0.617	0.508	0.618	0.447	0.737	0.646	0.52	0.461	0.675	0.745	0.639	0.7	0.5955	0.623333	0.0249507
XLOC_031415|from_cattle	24:33053632-33054286	0	0.121	0.059	0.024	0.014	0.151	0.075	0.116	0.064	0.023	0.143	0.059	0.0615	0.08	0.0249269
MSTRG.68548	3:156232209-156234170:-1	0.175	0.232	0.202	0.282	0.272	0.253	0.229	0.293	0.245	0.238	0.233	0.307	0.236	0.2575	0.0248797
MSTRG.39539	2:15630054-15630803:.	0.124	0.059	0.152	0.095	0.098	0.149	0.112	0.017	0.08	0.215	0.195	0.174	0.112833	0.132167	0.0248488
MSTRG.96695	AMGL01124085.1:1132-3477:.	0.285	0.287	0.389	0.359	0.334	0.379	0.355	0.451	0.324	0.397	0.327	0.318	0.338833	0.362	0.0247503
MSTRG.83310	6:57163507-57170672:+1	0.373	0.463	0.412	0.37	0.452	0.469	0.512	0.5	0.406	0.411	0.387	0.47	0.423167	0.447667	0.0246248
MSTRG.4930	1:121203536-121204294:.	0.015	0.069	0.033	0.043	0.012	0.033	0.032	0.072	0	0.063	0.093	0.051	0.0341667	0.0518333	0.0244374
MSTRG.59417	25:9838439-9843304:+1	0.273	0.255	0.38	0.436	0.308	0.428	0.373	0.317	0.387	0.415	0.311	0.415	0.346667	0.369667	0.024432
MSTRG.26983	15:35015981-35016486:.	0	0	0	0	0	0	0.034	0	0	0	0.033	0.035	0	0.017	0.0243197
MSTRG.100776	JH924823.1:1-1024:-1	0	0	0	0	0	0	0	0	0.102	0	0	0	0	0.017	0.0243197
MSTRG.28351	15:66684561-66685301:.	0.609	0.481	0.599	0.578	0.4	1.017	0.868	0.925	0.547	0.436	0.54	0.532	0.614	0.641333	0.0242277
MSTRG.13265	10:84704574-84707385:.	0.093	0.175	0.168	0.166	0.149	0.161	0.166	0.155	0.125	0.174	0.215	0.194	0.152	0.1715	0.0242162
MSTRG.14059	11:19594023-19596918:-1	0.084	0.103	0.157	0.102	0.131	0.113	0.115	0.1	0.148	0.141	0.142	0.157	0.115	0.133833	0.0241649
MSTRG.43091	2:100225719-100235173:+1	0.762	1.001	1.049	1.015	1.054	1.106	0.977	1.057	0.857	1.092	1.029	1.177	0.997833	1.0315	0.0241091
XLOC_003407|from_cattle	7:5266722-5267975	0	0	0	0	0.007	0	0.009	0	0.023	0.034	0.033	0.009	0.00116667	0.018	0.0240554
MSTRG.54768	22:42304001-42304854:.	0.01	0	0	0	0	0	0.011	0	0	0.1	0	0	0.00166667	0.0185	0.0240435
MSTRG.48152	2:238666121-238666697:.	0	0	0.021	0	0	0	0	0	0.07	0.052	0	0	0.0035	0.0203333	0.0239999
MSTRG.71047	3:217935151-217936416:+1	1.868	2.554	3.255	2.674	1.91	3.1	2.205	3.205	2.53	2.21	3.196	2.372	2.56017	2.61967	0.0239121
MSTRG.53623	22:17702260-17702948:.	0.056	0.021	0.06	0.049	0.059	0.098	0.039	0.052	0.017	0.098	0.019	0.224	0.0571667	0.0748333	0.0239101
MSTRG.98466	JH922351.1:7730-8948:.	0	0	0	0	0	0	0	0.008	0	0.056	0	0.036	0	0.0166667	0.0238467
MSTRG.97672	JH921777.1:1-4290:+1	0.023	0	0.029	0	0.015	0	0.041	0.024	0.017	0	0.086	0	0.0111667	0.028	0.0238195
MSTRG.36982	19:2149979-2151690:.	0.375	0.43	0.359	0.491	0.14	0.501	0.288	0.414	0.524	0.83	0.092	0.286	0.382667	0.405667	0.0238011
MSTRG.26733	15:27964194-27970088:+1	0.148	0.121	0.072	0.146	0.114	0.135	0.146	0.175	0.087	0.13	0.129	0.181	0.122667	0.141333	0.0237906
MSTRG.65655	3:73577687-73579905:-1	0.04	0.051	0.06	0.046	0.045	0.036	0.066	0.042	0.056	0.09	0.085	0.043	0.0463333	0.0636667	0.0237036
MSTRG.98412	JH922320.1:262-964:.	0.082	0.016	0	0	0	0	0.044	0.026	0.038	0	0.028	0.063	0.0163333	0.0331667	0.0236994
MSTRG.43694	2:113728156-113739637:-1	0.293	0.362	0.413	0.354	0.358	0.432	0.4	0.451	0.353	0.333	0.403	0.408	0.368667	0.391333	0.023697
XLOC_014990|from_cattle	12:2863931-2865746	0.027	0.013	0.061	0.098	0.031	0.059	0.035	0.016	0.05	0.112	0.056	0.124	0.0481667	0.0655	0.0236625
MSTRG.52778	21:49194668-49196088:.	0.147	0.153	0.163	0.154	0.223	0.13	0.216	0.161	0.129	0.115	0.286	0.178	0.161667	0.180833	0.0236092
MSTRG.48871	20:6654709-6657398:-1	0.052	0.059	0.172	0.128	0.068	0.13	0.124	0.107	0.07	0.155	0.127	0.135	0.1015	0.119667	0.0235998
MSTRG.69434	3:177279902-177281372:+1	0.073	0.128	0.088	0.079	0.168	0.094	0.111	0.106	0.095	0.132	0.123	0.172	0.105	0.123167	0.0235257
MSTRG.58304	24:28892509-28899029:-1	0.051	0.075	0.023	0.042	0.032	0.103	0.043	0.091	0.04	0.11	0.064	0.082	0.0543333	0.0716667	0.0235252
XLOC_015591|from_cattle	12:40690943-40691401	0.286	0.072	0.209	0	0.129	0.309	0.168	0.09	0.173	0.215	0.226	0.248	0.1675	0.186667	0.0234922
MSTRG.18585	12:63512876-63513737:.	0.183	0.27	0.116	0.145	0.171	0.325	0.184	0.264	0.072	0.215	0.135	0.458	0.201667	0.221333	0.0234202
MSTRG.66977	3:111861018-111861678:.	0	0	0	0.027	0.016	0.021	0.066	0	0.055	0	0.02	0.022	0.0106667	0.0271667	0.023363
MSTRG.38564	19:50643669-50646261:+1	3.985	5.467	5.404	4.596	4.616	3.748	4.996	6.038	5.039	3.274	5.549	3.472	4.636	4.728	0.0233599
MSTRG.21588	13:66753745-66754315:+1	0.105	0.156	0.256	0.208	0.139	0.186	0.297	0.099	0.126	0.191	0.28	0.172	0.175	0.194167	0.0233434
MSTRG.40896	2:48371942-48373429:.	0.089	0.159	0.209	0.153	0.141	0.141	0.141	0.214	0.168	0.131	0.171	0.179	0.148667	0.167333	0.0232564
MSTRG.13839	11:14004398-14005863:.	1.622	1.948	2.803	2.503	2.177	2.216	2.227	2.404	2.1	2.095	2.468	2.288	2.2115	2.26367	0.0232464
MSTRG.23411	14:25212997-25213797:.	0	0.016	0.015	0.058	0.033	0.045	0.015	0.039	0.051	0.075	0.056	0.031	0.0278333	0.0445	0.0232061
MSTRG.47732	2:228854063-228855430:.	1.106	1.356	1.798	1.706	1.228	1.693	1.397	1.617	1.368	1.572	1.469	1.705	1.48117	1.52133	0.0231682
MSTRG.61682	26:20798277-20798966:.	0.058	0.108	0.127	0.078	0.109	0.165	0.102	0.145	0.122	0.158	0.097	0.128	0.1075	0.125333	0.0230457
MSTRG.103168	X:64422821-64423621:.	0.058	0	0.032	0	0.035	0.046	0.061	0.041	0.039	0.038	0.059	0.032	0.0285	0.045	0.0229611
XLOC_017160|from_cattle	17:43582697-43583162	0.035	0	0.151	0.048	0.085	0.039	0.037	0	0.095	0.141	0.07	0.117	0.0596667	0.0766667	0.0229611
MSTRG.12237	10:55845631-55846297:.	0.02	0	0	0	0	0	0	0	0.037	0.056	0	0.023	0.00333333	0.0193333	0.0228249
MSTRG.25299	14:59139199-59141614:-1	0.566	0.511	0.38	0.372	0.372	0.307	0.526	0.623	0.452	0.526	0.278	0.238	0.418	0.4405	0.0227121
MSTRG.15345	11:46218936-46228785:-1	0.037	0.041	0.08	0	0.088	0	0.078	0.069	0.033	0.047	0.037	0.081	0.041	0.0575	0.0226876
MSTRG.83796	6:66567344-66569006:-1	0.047	0.075	0.036	0.054	0.059	0.042	0.092	0.088	0.054	0.045	0.054	0.08	0.0521667	0.0688333	0.0226737
MSTRG.58801	24:40287615-40294896:-1	0.326	0.303	0.333	0.402	0.325	0.393	0.415	0.379	0.294	0.404	0.317	0.401	0.347	0.368333	0.0226699
MSTRG.83714	6:70046577-70047198:.	0.103	0.034	0.567	0.096	0.098	0.075	0.167	0.199	0.222	0.252	0.084	0.159	0.162167	0.1805	0.0225811
XLOC_018401|from_cattle	14:14177408-14178389	0.159	0.258	0.154	0.171	0.173	0.232	0.169	0.293	0.157	0.234	0.297	0.109	0.191167	0.209833	0.022433
MSTRG.59085	25:1755586-1758165:+1	1.758	2.036	2.561	2.081	2.31	2.414	2.259	2.239	2.264	2.261	2.278	2.159	2.19333	2.24333	0.0224141
XLOC_050728|from_cattle	8:18932446-18933763	0.422	0.773	0.927	0.7	0.991	0.872	0.742	0.951	0.745	0.719	0.876	0.819	0.780833	0.808667	0.022374
XLOC_042718|from_cattle	3:202120504-202121223	0.052	0	0.037	0.185	0.028	0.037	0.073	0.065	0.063	0.093	0.087	0.057	0.0565	0.073	0.0223573
MSTRG.61176	26:13170361-13173927:+1	6.104	8.05	9.335	7.487	10.341	7.682	9.513	7.713	9.2	7.888	7.543	7.997	8.1665	8.309	0.0222552
MSTRG.64151	3:34228211-34228978:.	0.336	0.386	0.445	0.389	0.335	0.617	0.493	0.319	0.467	0.33	0.647	0.384	0.418	0.44	0.0222113
XLOC_027093|from_cattle	19:6794392-6797267	0.18	0.204	0.257	0.203	0.247	0.261	0.216	0.245	0.233	0.312	0.252	0.208	0.225333	0.244333	0.0221987
MSTRG.59831	25:15498358-15498899:.	0.038	0	0.066	0	0.048	0.043	0.061	0.037	0.035	0.076	0.082	0	0.0325	0.0485	0.0221851
MSTRG.24746	14:50496166-50515573:+1	2.635	1.716	3.558	5.713	2.583	5.178	3.214	0.895	3.247	6.499	3.048	4.903	3.56383	3.63433	0.0221157
MSTRG.71383	3:224227911-224229405:.	0.358	0.515	0.614	0.26	0.303	0.64	0.645	0.677	0.391	0.408	0.261	0.442	0.448333	0.470667	0.0220766
MSTRG.100529	JH924481.1:315-854:.	0.046	0.053	0.204	0.032	0.148	0.098	0.12	0.151	0.205	0.061	0.094	0.051	0.0968333	0.113667	0.0219732
MSTRG.100478	JH924384.1:1-1396:.	0.09	0.229	0.069	0.055	0.125	0.081	0.103	0.151	0.102	0.167	0.115	0.113	0.108167	0.125167	0.0219638
MSTRG.100314	JH924047.1:1-1181:+1	0	0	0	0	0	0	0	0.054	0	0.038	0	0	0	0.0153333	0.0219534
MSTRG.3276	1:87557789-87558313:.	0.106	0.06	0.058	0.035	0.042	0.112	0.168	0.173	0	0.035	0.106	0.029	0.0688333	0.0851667	0.0218797
MSTRG.97092	AMGL01126689.1:17900-18841:.	0.065	0.117	0.071	0.073	0.114	0.069	0.111	0.159	0.06	0.125	0.066	0.087	0.0848333	0.101333	0.0217778
MSTRG.23362	14:24332911-24334996:.	0.038	0.081	0.115	0.067	0.031	0.056	0.075	0.121	0.1	0.052	0.068	0.069	0.0646667	0.0808333	0.0217423
MSTRG.84729	6:96670530-96671207:.	0.259	0.126	0.143	0.134	0.239	0.1	0.137	0.14	0.203	0.155	0.244	0.228	0.166833	0.1845	0.0216797
MSTRG.96540	AMGL01123012.1:1-692:.	0.042	0.047	0.09	0.028	0.05	0.044	0.044	0.177	0.075	0.056	0.021	0.023	0.0501667	0.066	0.0215891
MSTRG.12937	10:74187328-74188284:.	0.39	0.472	0.591	0.629	0.432	0.453	0.504	0.42	0.57	0.478	0.73	0.4	0.4945	0.517	0.0215582
XLOC_011050|from_cattle	13:77334509-77334758	0.534	0.503	0.387	0.611	0.287	0.384	0.188	0.912	0.482	0.233	0.625	0.397	0.451	0.472833	0.0215467
MSTRG.58323	24:27297811-27302373:-1	0.063	0.092	0.12	0.042	0.041	0.031	0.061	0.054	0.064	0.087	0.129	0.09	0.0648333	0.0808333	0.0215164
MSTRG.85168	6:109563835-109573198:+1	0.423	0.836	0.77	0.513	0.516	0.635	0.558	0.694	0.727	0.59	0.631	0.638	0.6155	0.639667	0.0214218
MSTRG.24612	14:48455434-48456338:.	0.042	0.031	0	0.055	0.078	0.03	0.03	0.053	0.05	0.093	0.042	0.061	0.0393333	0.0548333	0.0213566
MSTRG.14676	11:33581969-33588141:+1	0.544	0.62	1.326	2.212	0.331	1.322	0.289	1.014	1.593	1.769	0.959	0.915	1.05917	1.08983	0.0213273
MSTRG.40871	2:47705982-47706600:.	0.07	0.051	0	0	0.037	0.025	0.05	0.044	0.065	0.067	0.023	0.026	0.0305	0.0458333	0.0213085
MSTRG.87108	7:37699836-37707800:-1	0.478	0.544	0.779	0.599	0.66	0.623	0.648	0.697	0.595	0.547	0.717	0.623	0.613833	0.637833	0.021297
MSTRG.89349	7:86032155-86032993:-1	0	0	0	0	0	0	0.047	0	0.02	0	0.022	0	0	0.0148333	0.0212428
MSTRG.23924	14:35812178-35813826:+1	0.7	0.916	0.894	1.085	0.931	1.077	0.905	1.062	0.736	1.063	1.012	0.997	0.933833	0.9625	0.0212292
MSTRG.43097	2:100248675-100249406:.	0.04	0	0.043	0	0	0	0.042	0.056	0.036	0	0.039	0	0.0138333	0.0288333	0.0211888
MSTRG.96065	AMGL01119885.1:490-1153:.	0	0	0	0	0.015	0.04	0	0	0	0.025	0.037	0.082	0.00916667	0.024	0.0210513
MSTRG.55510	23:9588916-9590789:.	0.553	0.732	0.96	0.786	0.874	0.982	0.934	0.772	0.689	0.881	0.942	0.829	0.8145	0.841167	0.0210482
MSTRG.97460	JH921634.1:2045-4100:.	0.102	0.135	0.151	0.165	0.095	0.101	0.109	0.129	0.169	0.148	0.106	0.187	0.124833	0.141333	0.0210089
MSTRG.101966	X:38587128-38587735:.	0	0.024	0.024	0	0	0.023	0.023	0	0.02	0	0.044	0.073	0.0118333	0.0266667	0.0209962
MSTRG.39635	2:14840321-14849436:-1	0.033	0.78	0.509	0.796	1.97	1.175	2.251	1.839	0.35	0	0	0.988	0.877167	0.904667	0.0209818
MSTRG.82678	6:40742986-40754693:-1	0.566	0.692	0.782	0.815	0.682	0.743	0.777	0.755	0.693	0.693	0.737	0.775	0.713333	0.738333	0.0208989
MSTRG.38804	19:58187366-58188144:.	0	0	0.015	0	0.011	0	0	0.013	0.012	0	0.042	0.046	0.00433333	0.0188333	0.0206799
MSTRG.73347	4:45327883-45328881:.	0.108	0.219	0.248	0.205	0.221	0.203	0.255	0.296	0.26	0.158	0.207	0.132	0.200667	0.218	0.0206785
MSTRG.62454	26:38883372-38885581:.	0.014	0.041	0.04	0.019	0.026	0.031	0.053	0.043	0.033	0.024	0.033	0.074	0.0285	0.0433333	0.0206584
MSTRG.58893	24:41434967-41435944:.	0.106	0.04	0.078	0.033	0.047	0.026	0.063	0.077	0.13	0.016	0.095	0.04	0.055	0.0701667	0.0205925
MSTRG.6954	1:180389925-180390433:.	1.189	1.378	2.269	1.343	1.468	1.423	1.28	1.741	1.41	1.011	1.81	2.034	1.51167	1.54767	0.0205315
XLOC_031043|from_cattle	24:14293418-14294669	0.157	0.159	0.244	0.427	0.211	0.274	0.228	0.218	0.242	0.303	0.302	0.286	0.245333	0.263167	0.0205131
XLOC_046650|from_cattle	5:40074403-40074681	0.072	0	0	0.099	0.058	0	0.076	0.067	0	0.095	0	0.08	0.0381667	0.053	0.0204674
MSTRG.76673	5:18258738-18265068:.	0.092	0.1	0.132	0.096	0.133	0.097	0.119	0.136	0.116	0.099	0.135	0.14	0.108333	0.124167	0.0204641
MSTRG.5879|from_goat	3:183324770-183325520	0.014	0.05	0.032	0.103	0.06	0.142	0.047	0.112	0.04	0.137	0.106	0.05	0.0668333	0.082	0.0203657
MSTRG.33803	17:68125646-68126542:.	0	0.013	0	0.034	0	0.012	0.024	0.043	0.011	0.016	0.012	0.039	0.00983333	0.0241667	0.0203333
MSTRG.71382	3:224222177-224223260:.	3.868	5.065	6.104	4.783	5.335	5.809	5.079	4.834	4.595	5.41	5.915	5.651	5.16067	5.24733	0.020154
MSTRG.8730	1:236213945-236215276:.	1.918	2.663	3.22	2.467	3.119	2.669	2.667	2.874	2.417	2.24	2.705	3.463	2.676	2.72767	0.0201361
[truncated: 3,356 more rows]
