# Supplementary material for: Species-Specificity of Transcriptional Regulation and the Response to Lipopolysaccharide in Mammalian Macrophages
Source: Front Cell Dev Biol. 2020 Jul 21;8:661. doi: 10.3389/fcell.2020.00661 (PMC7386301; doi:10.3389/fcell.2020.00661)
Supplement: Supplementary file 10 [file Table_8.xlsx]

## Sheet: Supplementary Table S8
Supplementary Table S8. Transcription factor expression in mammalian BMDM after LPS stimulation.
		Sheep 0 hr	Sheep 7 hr	Goat 0 hr	Goat 7 hr	Buffalo 0 hr	Buffalo 7 hr	Cow 0 hr	Cow 7 hr	Horse 0 hr	Horse 7 hr	Pig 0 hr	Pig 7 hr	M. musculus 7 hr	M. musculus 0 hr	M. spretus 0 hr	M. spretus 7 hr	Rat 0 hr	Rat 7 hr
		TPM 0hr (sheep)	TPM 7hr (sheep)	TPM 0hr (goat)	TPM 7hr (goat)	TPM 0hr (buffalo)	TPM 7hr (buffalo)	TPM 0hr (cow)	TPM 7hr (cow)	TPM 0hr (horse)	TPM 7hr (horse)	TPM 0hr (pig)	TPM 7hr (pig)	TPM 0hr (mouse - M. musculus)	TPM 7hr (mouse - M. musculus)	TPM 0hr (mouse - M. spretus)	TPM 7hr (mouse - M. spretus)	TPM 0hr (rat)	TPM 7hr (rat)
		sheep	sheep	goat	goat	buffalo	buffalo	cow	cow	horse	horse	pig	pig	M musculus	M musculus	M spretus	M spretus	rat	rat
		0 hr	7 hr	0 hr	7 hr	0 hr	7 hr	0 hr	7 hr	0 hr	7 hr	0 hr	7 hr	0 hr	7 hr	0 hr	7 hr	0 hr	7 hr
ADNP	activity-dependent neuroprotective protein (mouse - M. spretus, mouse - M. musculus) | activity dependent neuroprotector homeobox (cow, goat, buffalo, horse, pig) | activity-dependent neuroprotector homeobox (rat, sheep)	8.92	5.721	28.538	27.28	9.898	4.455	12.892	5.974	2.956	1.573	16.584	12.124	12.301	8.4595	16.633	10.409	21.915	15.917
ADNP2	ADNP homeobox 2	6.8305	6.239	7.19	7.235	6.591	5.6015	12.2855	10.4955	2.579	2.432	11.093	9.766	7.679	5.3755	6.358	6.3355	6.94	4.669
AEBP1	AE binding protein 1	0.182	0.1735	135.62	86.415	0.201	0.8035	0.389	0.157	0.033	0.041	3.131	2.746	0.0325	0.1535	0.0175	0.0865	2.189	1.034
AEBP2	AE binding protein 2	21.435	54.9785	17.703	21.659	22.6965	19.963	32.3305	42.636	9.763	9.047	16.671	15.965	33.3065	96.933	48.209	98.9695	54.92	78.047
AHCTF1	AT hook containing transcription factor 1 (mouse - M. spretus, rat, sheep, mouse - M. musculus) | AT-hook containing transcription factor 1 (cow, goat, buffalo, pig, horse)	22.0025	18.2245	22.1	26.577	19.159	8.634	33.5265	14.161	10.723	4.034	61.607	49.409	15.3705	16.4455	13.553	11.5365	22.961	18.847
AHR	aryl hydrocarbon receptor [Source:NCBI gene;Acc:280714] (assigned to orthologue: ENSBTAG00000007746) (goat) | aryl-hydrocarbon receptor (mouse - M. spretus, mouse - M. musculus) | aryl hydrocarbon receptor (cow, buffalo, rat, sheep, horse, pig)	14.9135	39.1745	13.079	33.763	19.1065	14.268	15.458	29.488	25.877	7.194	58.459	35.562	1.5855	1.773	1.4585	1.198	3.998	5.832
AHRR	aryl-hydrocarbon receptor repressor	0.8035	2.5815	0	0	1.9435	2.645	2.2895	2.1645	11.596	11.235	2.993	2.628	4.177	1.079	4.621	9.2695	9.8	4.636
AKAP8	A kinase (PRKA) anchor protein 8 (mouse - M. spretus, sheep, mouse - M. musculus) | A-kinase anchoring protein 8 (pig, rat, horse, goat, buffalo, cow)	28.507	17.2845	17.236	17.419	16.0935	13.2835	20.58	12.177	12.333	6.688	27.307	21.929	77.6875	38.324	18.5475	13.815	34.508	26.413
AKAP8L	A-kinase anchoring protein 8 like (cow, buffalo, goat, pig, rat, horse) | A kinase (PRKA) anchor protein 8-like (mouse - M. spretus, sheep, mouse - M. musculus)	12.0695	9.1665	16.313	13.09	12.0835	7.8405	22.6105	23.0405	11.251	9.646	25.393	22.099	24.211	8.34	9.3375	5.0125	22.467	11.345
AKNA	AT-hook transcription factor	4.6555	4.0455	4.302	2.884	2.735	3.241	6.347	4.813	1.916	1.227	5.662	4.429	13.997	26.0785	15.831	72.248	25.942	41.807
ALX1	ALX homeobox 1	0.031	0.0115	19.975	19.722	0.285	0.04	0.1055	0.0215	0.07	0.148	0.149	0.09	0.0165	0.046	0.02	0	0.079	0.104
ANKZF1	ankyrin repeat and zinc finger domain containing 1 (buffalo, mouse - M. musculus, cow, mouse - M. spretus, rat, horse, sheep, pig) | ankyrin repeat and zinc finger peptidyl tRNA hydrolase 1 (goat)	6.328	4.9615	7.829	7.504	5.4965	3.177	9.583	6.9685	4.732	1.871	6.872	5.501	9.779	11.586	9.2865	6.606	21.072	17.995
ARHGAP35	Rho GTPase activating protein 35	6.364	6.0155	32.113	24.564	2.7225	1.0515	5.626	29.661	5.018	3.61	18.276	18.839	4.792	2.8475	4.054	22.8375	3.054	4.234
ARID2	AT-rich interaction domain 2 (buffalo, goat, rat, horse, pig, cow) | AT rich interactive domain 2 (ARID, RFX-like) (mouse - M. musculus, mouse - M. spretus, sheep)	10.1055	14.7205	6.856	7.006	13.943	9.791	13.0655	10.424	3.935	3.132	16.38	13.132	9.3765	9.2995	11.8155	12.75	6.035	8.845
ARID3A	AT-rich interaction domain 3A (cow, pig, horse, rat, buffalo, goat) | AT rich interactive domain 3A (BRIGHT-like) (mouse - M. musculus, mouse - M. spretus, sheep)	12.42	18.245	8.059	10.057	10.1145	16.6925	12.14	27.913	1.608	2.019	14.756	23.173	13.101	15.376	23.789	30.8245	13.867	27.655
ARID3B	AT rich interactive domain 3B (BRIGHT-like) (mouse - M. spretus, sheep, mouse - M. musculus) | AT-rich interaction domain 3B (goat, buffalo, horse, rat, pig, cow)	2.413	2.7715	1.214	1.646	2.056	1.6335	4.6415	3.3535	0.827	1.513	2.135	1.926	7.861	14.2355	5.4285	3.1465	1.742	2.952
ARID5A	AT rich interactive domain 5A (MRF1-like) (mouse - M. spretus, sheep, mouse - M. musculus) | AT-rich interaction domain 5A (cow, goat, buffalo, horse, rat, pig)	19.4825	20.9265	4.811	8.086	14.7835	40.299	16.283	71.0805	14.692	44.734	21.001	45.705	9.228	86.3335	8.5505	15.74	23.855	52.328
ARID5B	AT rich interactive domain 5B (MRF1-like) (mouse - M. musculus, sheep, mouse - M. spretus) | AT-rich interaction domain 5B (cow, goat, buffalo, pig, horse, rat)	11.005	10.761	17.268	25.879	9.957	17.25	20.18	38.898	3.683	3.383	15.858	14.907	5.548	9.691	7.124	12.9255	10.023	11.757
ARNT	aryl hydrocarbon receptor nuclear translocator	19.534	21.378	12.962	18.58	26.4555	12.764	33.941	21.5045	7.735	7.726	317.998	338.527	23.74	19.1155	23.6185	18.505	21.503	20.572
ARNTL	aryl hydrocarbon receptor nuclear translocator like (goat, buffalo, pig, horse, cow) | aryl hydrocarbon receptor nuclear translocator-like (sheep, rat, mouse - M. spretus, mouse - M. musculus)	2.542	1.7235	6.006	5.946	4.3515	2.582	4.67	4.002	3.502	5.901	16.033	17.925	4.5325	2.75	3.1825	2.2825	15.364	14.128
ASH1L	ash1 (absent, small, or homeotic)-like (Drosophila) (sheep) | ASH1 like histone lysine methyltransferase (cow, mouse - M. musculus, buffalo, goat, rat, mouse - M. spretus, horse, pig)	10.3335	9.234	12.412	13.511	13.6445	8.392	18.9145	14.07	5.49	5.313	19.398	19.344	9.6535	9.9215	7.76	7.199	9.972	11.271
ATF1	activating transcription factor 1	43.6475	43.685	35.21	34.205	41.6265	40.608	56.4935	45.195	21.767	19.05	42.791	34.362	57.76	41.524	66.9325	68.9645	52.285	36.093
ATF2	activating transcription factor 2	33.52	25.532	21.213	22.391	28.628	21.082	46.926	43.1605	13.151	13.847	69.818	54.274	18.806	21.4125	189.199	171.843	25.374	20.752
ATF3	activating transcription factor 3	65.961	52.747	107.477	52.495	45.175	119.9	108.918	250.395	106.875	202.684	125.662	104.945	202.999	520.199	180.006	95.8945	119.511	265.266
ATF4	activating transcription factor 4	208.65	169.529	545.882	552.51	228.793	164.679	223.623	237.239	38.537	36.33	241.031	251.594	150.554	83.0385	141.34	153.393	377.228	429.273
ATF6	activating transcription factor 6	34.1635	65.043	29.038	43.902	27.438	30.1435	39.132	113.752	20.675	18.426	83.883	94.098	39.9005	28.5615	26.0765	13.5	48.315	36.546
ATF6B	activating transcription factor 6 beta	11.3455	8.573	18.81	17.076	12.4725	8.0535	25.759	18.3925	8.771	8.147	33.627	31.663	83.1155	38.1615	98.298	75.019	47.391	33.275
ATF7	activating transcription factor 7	3.1275	2.593	13.799	11.246	3.377	3.552	6.956	6.061	1.588	1.279	1.282	0.557	17.246	14.0605	19.027	13.2665	16.062	14.548
ATMIN	ATM interactor	6.256	5.667	15.608	16.215	44.6685	45.1385	21.335	10.193	11.362	8.988	34.412	27.841	11.8315	3.114	16.5395	9.5425	2.767	3.655
ATOH8	atonal bHLH transcription factor 8	4.78	4.035	0.843	0.579	108.65	83.108	0.7725	0.607	0.392	0.357	1.004	0.756	0.0285	0.176	0.38	0	0	0.029
BACH1	BTB domain and CNC homolog 1 (buffalo, goat, rat, horse, pig, cow) | BTB and CNC homology 1, basic leucine zipper transcription factor 1 (mouse - M. musculus, mouse - M. spretus, sheep)	45.072	51.015	28.14	18.951	23.6	21.9235	23.003	31.094	14.976	40.503	81.641	78.217	45.2155	65.9095	58.538	14.6305	25.56	34.675
BARX2	BARX homeobox 2 (buffalo, goat, rat, horse, sheep, pig, cow) | BarH-like homeobox 2 (mouse - M. spretus, mouse - M. musculus)	5.0355	14.933	0.682	0.913	0	0.006	0.267	0.1145	0.129	0.095	0.253	0.111	0.016	0	2.687	1.364	0.022	0
BATF	basic leucine zipper ATF-like transcription factor (buffalo, goat, horse, rat, pig, cow) | basic leucine zipper transcription factor, ATF-like (mouse - M. spretus, sheep, mouse - M. musculus)	84.519	61.1815	13.093	9.603	64.518	204.177	16.395	94.3635	0.384	0.709	29.554	46.303	12.4875	253.343	15.72	194.543	13.285	37.713
BATF2	basic leucine zipper ATF-like transcription factor 2 (sheep, rat, horse, pig, buffalo, goat, cow) | basic leucine zipper transcription factor, ATF-like 2 (mouse - M. spretus, mouse - M. musculus)	0.045	0.2135	0.458	0.534	0.435	2.1775	2.778	13.3505	0.683	7.853	1.517	18.901	2.72	57.1035	0.869	27.4865	0.665	14.59
BATF3	basic leucine zipper transcription factor, ATF-like 3 (sheep, mouse - M. spretus, mouse - M. musculus) | basic leucine zipper ATF-like transcription factor 3 (cow, pig, rat, horse, buffalo, goat)	0.9315	74.9845	3.06	6.342	9.4975	229.671	17.1495	439.724	1.114	39.871	8.171	17.257	3.0185	3.244	5.385	2.376	5.839	12.686
BAZ2A	bromodomain adjacent to zinc finger domain 2A (pig, horse, goat, buffalo, cow) | bromodomain adjacent to zinc finger domain, 2A (mouse - M. musculus, sheep, rat, mouse - M. spretus)	4.368	3.789	9.493	9.682	4.5805	4.179	10.013	11.351	3.393	7.025	6.892	6.94	14.3625	18.257	11.0005	9.8975	12.99	19.831
BAZ2B	bromodomain adjacent to zinc finger domain 2B (pig, horse, goat, buffalo, cow) | bromodomain adjacent to zinc finger domain, 2B (rat, sheep, mouse - M. spretus, mouse - M. musculus)	5.7595	3.262	1.046	1.153	9.7355	5.483	11.081	7.9565	3.602	11.798	14.368	9.936	23.922	17.972	22.112	10.9635	12.558	9.702
BBX	bobby sox homolog (Drosophila) (sheep) | BBX, HMG-box containing (cow, buffalo, goat, pig, rat, horse) | bobby sox HMG box containing (mouse - M. spretus, mouse - M. musculus)	10.1445	3.75	15.264	12.746	10.9045	10.3	21.278	20.753	2.432	3.69	19.936	24.898	22.1935	46.2475	13.608	15.0975	4.925	10.363
BCL6	B-cell CLL/lymphoma 6 (sheep, pig, goat) | BCL6, transcription repressor (rat) | B cell CLL/lymphoma 6 (buffalo, horse, cow) | B cell leukemia/lymphoma 6 (mouse - M. spretus, mouse - M. musculus)	14.0135	5.3525	13.599	11.097	20.538	17.8315	31.986	37.137	9.535	7.971	19.607	19.03	24.0935	32.1045	14.2885	21.788	13.838	20.283
BHLHE40	basic helix-loop-helix family, member e40 (mouse - M. spretus, rat, sheep, mouse - M. musculus) | basic helix-loop-helix family member e40 (cow, goat, buffalo, pig, horse)	23.908	72.2535	75.214	83.406	77.6985	205.208	63.975	141.984	16.017	28.029	28.432	36.303	27.4405	1.376	141.025	30.167	85.244	73.902
BHLHE41	basic helix-loop-helix family, member e41 (mouse - M. musculus, rat, mouse - M. spretus, sheep) | basic helix-loop-helix family member e41 (cow, horse, pig, goat, buffalo)	0	0	3.573	2.94	5.4505	9.6645	9.0405	94.727	1.562	2.483	2.609	1.989	71.0825	4.9885	207.274	75.641	283.331	303.459
BNC2	basonuclin 2	2.8935	2.026	9.999	17.411	3.276	0.838	5.6075	2.382	1.858	1.671	1.151	1.349	0.6305	0.105	0.3175	0.1485	0.408	0.292
BPTF	bromodomain PHD finger transcription factor	7.4355	7.2135	9.65	9.65	8.4685	4.1235	17.1385	12.43	2.999	2.146	12.36	9.341	18.4035	13.3255	20.3105	18.249	16.009	15.423
CAMTA1	calmodulin binding transcription activator 1	1.356	1.1505	0.926	0.935	1.024	0.57	0.4375	0.4445	18.257	26.056	59.091	42.761	8.532	5.17	6.981	8.401	10.878	14.679
CAMTA2	calmodulin binding transcription activator 2	2.013	1.303	11.589	9.217	2.508	1.5965	5.9705	3.776	1.377	0.868	6.123	4.616	28.5635	12.7205	32.4855	37.083	34.965	37.971
CARF	calcium responsive transcription factor (pig, horse, rat, sheep, buffalo, goat, cow) | calcium response factor (mouse - M. spretus, mouse - M. musculus)	6.0365	5.129	3.332	3.818	9.339	6.1755	13.2325	10.2005	0.419	0.375	9.081	6.877	5.0965	2.672	6.0295	6.6475	7.076	4.395
CC2D1A	coiled-coil and C2 domain containing 1A	5.0905	3.1405	8.982	6.566	4.095	2.029	7.6565	4.143	1.677	1.258	6.086	4.397	15.6835	8.4725	26.6165	13.6855	15.547	12.514
CDC5L	cell division cycle 5 like (sheep, horse, pig, buffalo, goat, cow) | cell division cycle 5-like (S. pombe) (mouse - M. musculus) | cell division cycle 5-like (S. pombe) [Source:MGI Symbol;Acc:MGI:1918952] (assigned to orthologue: ENSMUSG00000023932), cell division cycle 5-like [Source:RGD Symbol;Acc:70892] (assigned to orthologue: ENSRNOG00000019975) (mouse - M. spretus) | cell division cycle 5-l…	65.579	64.583	58.636	122.998	63.822	51.809	76.9075	134.669	33.917	37.604	95.076	88.409	40.515	28.423	38.9795	32.9705	53.491	46.995
CEBPG	CCAAT/enhancer binding protein (C/EBP), gamma (mouse - M. musculus, mouse - M. spretus) | CCAAT/enhancer binding protein gamma (pig, horse, rat) | CCAAT enhancer binding protein gamma (sheep, goat, buffalo, cow)	57.894	48.46	68.229	62.927	69.9495	37.831	71.0775	41.853	33.71	38.057	58.64	56.371	40.524	30.532	44.7715	20.4365	68.883	60.872
CEBPZ	CCAAT/enhancer binding protein zeta (mouse - M. musculus, goat, rat, horse, mouse - M. spretus, pig) | CCAAT/enhancer binding protein (C/EBP), zeta (sheep) | CCAAT enhancer binding protein zeta (buffalo, cow)	45.187	53.1845	49.381	62.965	44.3645	34.053	51.4215	31.205	16.269	5.919	56.575	63.44	19.735	12.8885	17.362	14.218	26.726	21.493
CENPA	centromere protein A	0	0	34.329	27.399	20.928	9.146	31.06	16.8515	5.265	2.825	28.338	21.611	87.945	5.7985	39.338	9.1795	17.549	8.113
CENPB	centromere protein B	29.2905	13.7525	22.531	19.294	15.125	8.138	28.413	12.7175	1.925	1.478	40.856	39.15	181.45	60.391	51.888	40.4305	85.753	70.782
CENPS	apoptosis-inducing, TAF9-like domain 1 (cow) | centromere protein S (rat, mouse - M. spretus, horse, sheep, pig, goat)	56.37	41.6245	3.047	3.904	57.2825	20.5115	86.811	35.4575	6.818	6.368	31.269	19.421	6.641	0.15	10.6035	7.3515	34.343	14.741
CENPT	centromere protein T	15.2925	9.7945	20.712	18.504	24.616	9.309	28.988	12.442	0.761	0.416	11.016	8.351	14.824	11.9205	12.0235	10.782	13.77	3.402
CGGBP1	CGG triplet repeat binding protein 1	120.763	90.0845	98.044	99.359	105.349	85.407	76.211	67.1935	41.148	29.672	96.981	87.052	93.8345	201.928	97.787	102.05	72.575	58.975
CHCHD3	coiled-coil-helix-coiled-coil-helix domain containing 3	93.7245	81.138	80.292	70.492	68.7	42.7215	79.2275	50.671	58.631	32.358	53.053	40.38	100.344	118.714	92.4565	78.944	66.124	46.993
CIC	capicua transcriptional repressor	3.2875	2.869	14.222	8.224	1.5595	1.0365	5.735	3.438	1.266	1.074	4.916	4.545	178.143	84.165	264.689	110.689	43.744	53.376
CLOCK	clock circadian regulator (pig, horse, rat, sheep, goat, buffalo, cow) | circadian locomotor output cycles kaput (mouse - M. musculus, mouse - M. spretus)	11.9625	11.8075	10.525	9.347	7.195	4.6	13.4845	8.9395	4.279	3.608	23.897	21.121	10.5415	7.0365	11.631	15.2785	17.062	13.08
CREB1	cAMP responsive element binding protein 1	17.5075	17.74	14.099	16.182	25.3685	30.3635	22.379	46.6165	12.756	15.124	46.777	44.256	17.917	21.7325	38.261	36.596	21.687	27.606
CREB3	cAMP responsive element binding protein 3	28.928	21.9825	109.107	87.914	29.334	20.341	32.597	21.4155	16.909	16.658	77.673	73.351	70.6365	86.7	52.4845	53.0365	107.692	152.981
CREB3L1	cAMP responsive element binding protein 3-like 1 (sheep, rat, mouse - M. spretus, mouse - M. musculus) | cAMP responsive element binding protein 3 like 1 (goat, buffalo, pig, horse, cow)	0.06	0.0475	100.549	85.346	0.0215	0.0315	0.1845	0.2715	0.582	0.571	0.445	0.244	3.746	1.0945	7.284	3.529	3.213	5.799
CREB3L2	cAMP responsive element binding protein 3-like 2 (mouse - M. musculus, mouse - M. spretus, rat) | cAMP responsive element binding protein 3 like 2 (cow, sheep, horse, pig, goat, buffalo)	5.2295	4.0535	18.574	16.334	6.17	1.651	7.7285	1.9245	4.365	3.82	5.006	4.597	3.385	1.101	9.184	5.422	6.247	4.707
CREB3L3	cAMP responsive element binding protein 3 like 3 (cow, horse, pig, goat, buffalo) | cAMP responsive element binding protein 3-like 3 (mouse - M. musculus, mouse - M. spretus, rat, sheep)	15.096	16.109	0.719	0.654	0.0655	0.0345	0.2905	0.107	0.853	0.458	2.796	2.32	0.634	0.551	0.0095	0	0.994	0.826
CREB5	cAMP responsive element binding protein 5	0.4275	0.434	2.134	1.302	3.323	0.6945	4.7615	1.7265	0.518	0.303	1.658	0.562	20.284	29.038	7.186	6.608	9.8	13.303
CREBL2	cAMP responsive element binding protein-like 2 (mouse - M. musculus, rat, sheep, mouse - M. spretus) | cAMP responsive element binding protein like 2 (goat, buffalo, pig, horse, cow)	49.74	36.2	17.906	27.448	29.8625	20.313	18.2755	15.525	14.029	6.794	28.543	37.358	6.421	15.8935	6.133	6.227	15.865	11.474
CREBZF	CREB/ATF bZIP transcription factor	16.342	12.481	10.919	8.816	15.289	10.1995	19.419	14.685	5.756	3.824	27.927	25.703	33.1155	14.4495	23.252	19.22	22.789	12.221
CREM	cAMP responsive element modulator	16.895	81.5775	39.45	142.195	214.526	186.917	120.954	82.319	19.603	12.059	35.857	20.984	12.439	24.6935	10.666	6.0065	49.656	67.424
CSRNP1	cysteine-serine-rich nuclear protein 1 (mouse - M. spretus, mouse - M. musculus) | cysteine and serine rich nuclear protein 1 (cow, horse, rat, sheep, pig, buffalo, goat)	4.936	17.1065	4.223	6.116	4.939	8.8645	3.83	18.046	4.42	17.106	4.752	6.335	7.187	66.5355	3.9875	14.342	20.652	86.344
CSRNP2	cysteine-serine-rich nuclear protein 2 (mouse - M. musculus, mouse - M. spretus, sheep) | cysteine and serine rich nuclear protein 2 (rat, horse, pig, buffalo, goat, cow)	3.6315	4.7975	6.772	7.669	3.8855	5.4105	5.466	18.3555	3.447	6.734	8.236	8.96	2.071	0.4795	1.826	1.4405	3.255	1.968
CTCF	CCCTC-binding factor (pig, horse, rat, mouse - M. spretus, goat, buffalo, mouse - M. musculus, cow) | CCCTC-binding factor (zinc finger protein) (sheep)	26.2105	18.4045	30.518	30.483	23.176	10.602	31.0735	19.0835	4.314	3.373	41.636	33.667	42.186	26.476	39.614	21.884	33.273	25.399
CUX1	cut like homeobox 1 (cow, goat, buffalo, pig, horse) | cut-like homeobox 1 (mouse - M. musculus, sheep, rat, mouse - M. spretus)	40.075	30.728	28.358	25.624	29.799	22.2445	48.948	34.4445	16.216	15.633	65.418	54.967	102.049	47.8525	71.5605	40.4755	174.935	127.236
CXXC1	CXXC finger protein 1 (cow, pig, rat, sheep, horse, buffalo, goat) | CXXC finger 1 (PHD domain) (mouse - M. spretus, mouse - M. musculus)	12.676	13.4	15.889	12.087	11.7125	5.799	20.484	11.477	7.483	6.518	25.601	20.045	25.3325	16.641	28.796	25.149	27.566	23.638
CXXC5	CXXC finger protein 5 (goat, buffalo, rat, horse, sheep, pig, cow) | CXXC finger 5 (mouse - M. musculus, mouse - M. spretus)	12.185	5.475	35.859	13.203	6.618	1.4255	17.607	0.7285	5.541	3.14	0.827	0.616	0.4225	1.8115	0.654	0.6545	8.746	2.456
DBP	D-box binding PAR bZIP transcription factor (cow, buffalo, goat, horse, rat, pig) | D site of albumin promoter (albumin D-box) binding protein (sheep) | D site albumin promoter binding protein (mouse - M. spretus, mouse - M. musculus)	1.3345	0.456	0.631	0.341	3.231	0.5705	2.1185	0.202	0.683	0.368	1.049	0.776	8.9575	0.7685	4.3695	0.8135	30.171	21.054
DDIT3	DNA damage inducible transcript 3 (goat, buffalo, pig, horse, cow) | DNA-damage inducible transcript 3 (mouse - M. musculus, rat, mouse - M. spretus) | DNA-damage-inducible transcript 3 (sheep)	32.074	28.4455	95.261	59.507	110.853	70.129	64.4695	70.468	46.468	42.622	13.311	12.248	49.1175	39.166	26.141	17.6125	110.684	135.813
DEAF1	DEAF1 transcription factor (rat, sheep, cow) | DEAF1, transcription factor (buffalo, goat, pig, horse, mouse - M. spretus, mouse - M. musculus)	10.564	9.2325	8.344	6.192	5.3325	2.9835	7.609	3.884	1.152	1.038	28.312	19.048	21.1215	5.097	13.987	6.4855	12.194	7.2
DMTF1	cyclin D binding myb like transcription factor 1 (cow, horse, pig, buffalo, goat) | cyclin D binding myb-like transcription factor 1 (mouse - M. musculus, rat, mouse - M. spretus, sheep)	5.667	7.162	9.418	10.7	7.247	5.5465	9.2315	10.3225	4.777	4.424	12.558	10.825	15.5295	31.4435	19.0535	22.034	17.02	22.682
DNMT1	DNA methyltransferase (cytosine-5) 1 (mouse - M. musculus, mouse - M. spretus) | DNA methyltransferase 1 (pig, horse, rat, goat, buffalo, cow) | DNA (cytosine-5-)-methyltransferase 1 (sheep)	18.842	10.1345	48.492	38.845	30.0565	31.0635	31.6955	27.844	2.745	1.658	44.931	32.75	61.329	7.962	41.6985	6.785	37.469	11.882
DNTTIP1	deoxynucleotidyltransferase terminal interacting protein 1 (goat, buffalo, horse, pig, cow) | deoxynucleotidyltransferase, terminal, interacting protein 1 (rat, sheep, mouse - M. spretus, mouse - M. musculus)	14.417	14.2285	26.23	22.607	10.7115	8.412	15.2065	14.646	7.176	10.587	18.862	15.818	27.085	34.701	25.959	22.085	29.981	27.128
DOT1L	DOT1-like histone H3K79 methyltransferase (sheep) | DOT1-like, histone H3 methyltransferase (S. cerevisiae) (mouse - M. spretus, mouse - M. musculus) | DOT1 like histone lysine methyltransferase (horse, rat, pig, buffalo, goat, cow)	9.7545	13.1665	18.983	20.921	10.385	13.105	22.558	27.559	4.125	3.982	11.236	10.509	28.217	13.182	18.9425	14.7815	22.142	39.872
DR1	down-regulator of transcription 1	84.3155	83.175	99.891	97.339	86.5295	81.5645	93.5545	77.463	49.499	69.839	120.502	124.599	52.536	122.069	35.8295	44.6875	8.487	6.741
DRAP1	DR1 associated protein 1 (buffalo, goat, pig, horse, cow) | Dr1 associated protein 1 (rat) | DR1-associated protein 1 (negative cofactor 2 alpha) (sheep) | Dr1 associated protein 1 (negative cofactor 2 alpha) (mouse - M. musculus, mouse - M. spretus)	93.681	77.498	100.18	97.438	160.224	124.495	112.835	72.873	39.66	42.218	133.814	129.115	112.727	107.282	131.076	98.0875	151.247	119.133
DZIP1	DAZ interacting zinc finger protein 1 (cow, pig, rat, sheep, horse, buffalo, goat) | DAZ interacting protein 1 (mouse - M. musculus, mouse - M. spretus)	0.178	0.1465	36.922	39.251	0.2885	0.1675	1.793	0.87	0.998	0.83	1.184	0.915	0.16	0.056	0.0395	0	0.448	0.13
E2F2	E2F transcription factor 2	8.8285	3.6175	0.847	0.935	2.0955	0.832	6.5895	2.2415	0.985	0.734	10.383	10.84	29.694	0.288	15.697	1.1125	13.46	2.913
E2F3	E2F transcription factor 3	9.28	10.6715	20.684	23.46	13.75	10.136	10.4075	8.788	3.421	4.64	16.783	15.351	8.503	6.6795	7.5285	9.2695	10.309	10.321
E2F4	E2F transcription factor 4	16.822	22.2925	29.207	25.449	25.224	21.962	33.6675	29.616	9.071	7.125	33.279	30.835	30.19	21.4555	34.0105	32.0855	26.5	24.335
E2F5	E2F transcription factor 5 (buffalo, cow, mouse - M. musculus, goat, pig, rat, mouse - M. spretus, horse) | E2F transcription factor 5, p130-binding (sheep)	10.536	10.8245	16.951	20.304	7.3885	3.999	14.491	14.339	4.542	4.162	0.475	0.391	11.879	19.3625	10.0005	5.759	10.945	6.121
E2F6	E2F transcription factor 6	10.1535	7.6055	15.873	21.087	10.423	8.948	14.505	8.65	8.455	5.528	7.521	6.063	24.4115	4.4325	13.3735	9.415	41.025	24.232
E2F8	E2F transcription factor 8	8.054	3.054	3.859	2.6	5.4465	1.468	11.487	5.238	0.315	0.144	22.233	16.85	12.819	2.43	25.623	22.312	12.82	0.86
EEA1	early endosome antigen 1	28.706	32.292	23.742	20.803	19.359	18.4295	40.5005	35.9185	23.739	12.809	100.293	66.24	35.552	51.1375	24.8835	34.166	48.91	67.531
EGR1	early growth response 1	2.8565	0.9035	23.423	27.617	1.7535	0.9275	3.8455	1.2645	1.344	1.291	2.208	1.071	1.7745	4.7275	3.2525	0.553	5.549	8.589
EGR3	early growth response 3	0.538	0.1505	2.68	2.872	15.956	20.938	0.8845	1.2135	0.574	0.331	1.163	0.348	0.411	0.135	1.1435	0.1095	2.18	0.565
ELF1	E74-like factor 1 (mouse - M. musculus, rat, mouse - M. spretus) | E74 like ETS transcription factor 1 (pig, horse, buffalo, goat, cow) | E74-like factor 1 (ets domain transcription factor) (sheep)	70.558	42.3495	14.393	13.073	61.96	60.641	83.4565	70.973	20.356	59.74	69.612	101.454	47.2185	37.726	28.0695	13.553	53.157	44.58
ELF2	E74-like factor 2 (mouse - M. spretus, rat, mouse - M. musculus) | E74-like factor 2 (ets domain transcription factor) (sheep) | E74 like ETS transcription factor 2 (pig, horse, goat, buffalo, cow)	26.955	21.4725	26.213	24.796	27.281	34.758	32.6565	31.6495	7.993	13.487	46.929	41.758	38.3365	30.412	27.9185	20.5245	32.812	18.237
ELF4	E74 like ETS transcription factor 4 (cow, pig, horse, rat, goat, buffalo) | E74-like factor 4 (ets domain transcription factor) (mouse - M. spretus, sheep, mouse - M. musculus)	8.542	7.765	11.182	12.957	7.376	11.3165	16.568	21.055	2.428	5.002	3.457	3.493	21.865	27.006	18.867	18.1405	15.997	24.716
ELK1	ELK1, member of ETS oncogene family (mouse - M. spretus, mouse - M. musculus) | ETS transcription factor ELK1 (goat, sheep) | ELK1, ETS transcription factor (cow, horse, rat, pig, buffalo)	7.5195	5.074	12.003	9.369	6.194	3.6365	13.955	10.9865	2.253	1.633	1.326	1.27	10.4535	8.9065	8.5865	11.992	12.939	8.207
ELK3	ETS transcription factor ELK3 (horse) | ELK3, ETS-domain protein (SRF accessory protein 2) (sheep) | ELK3, member of ETS oncogene family (mouse - M. spretus, mouse - M. musculus) | ELK3, ETS-domain protein (rat) | ELK3, ETS transcription factor (buffalo, goat, pig, cow)	19.947	18.438	64.912	56.614	22.565	11.332	35.1585	11.0655	20.998	19.702	14.087	10.227	33.291	8.4195	29.666	18.8415	103.866	135.961
ELK4	ELK4, ETS transcription factor (buffalo, rat, horse, pig) | ELK4, ETS-domain protein (SRF accessory protein 1) (sheep) | ELK4, member of ETS oncogene family (mouse - M. spretus, mouse - M. musculus) | ETS transcription factor ELK4 (cow, goat)	10.4925	8.877	16.515	20.079	22.505	27.491	31.4895	44.884	10.262	26.531	12.462	10.179	25.2265	14.515	27.5995	18.2085	19.666	15.953
EPAS1	endothelial PAS domain protein 1	0.661	0.6585	28.205	92.174	0.357	1.549	1.185	2.877	0.705	0.919	1.568	2.001	11.456	0.2255	1.7805	0.432	0.34	0.348
ERF	Ets2 repressor factor (mouse - M. spretus, rat, sheep, mouse - M. musculus) | ETS2 repressor factor (cow, horse, pig, goat, buffalo)	10.061	4.3805	17.247	11.557	11.456	3.531	14.5215	5.588	6.348	3.169	24.749	22.65	23.0155	6.643	12.888	12.073	21.639	21.013
ERG	ERG, ETS transcription factor (pig, horse, buffalo, goat, cow) | ETS transcription factor (mouse - M. spretus) | v-ets avian erythroblastosis virus E26 oncogene (rat) | v-ets avian erythroblastosis virus E26 oncogene homolog (sheep)	7.1025	8.604	26.762	16.846	1.0005	0.7795	6.758	3.357	0.237	0.181	0.766	0.32	0.068	0	0.135	0.051	0.038	0.055
ESRRA	estrogen related receptor, alpha (mouse - M. musculus, mouse - M. spretus, rat) | estrogen-related receptor alpha (sheep) | estrogen related receptor alpha (pig, horse, buffalo, goat, cow)	13.9815	18.2025	13.089	11.541	8.9545	6.9125	16.686	20.1195	14.184	5.494	26.949	22.413	32.719	34.6685	34.353	54.631	52.303	67.228
ETS1	v-ets avian erythroblastosis virus E26 oncogene homolog 1 (sheep) | E26 avian leukemia oncogene 1, 5' domain (mouse - M. spretus, mouse - M. musculus) | ETS proto-oncogene 1, transcription factor (pig, horse, rat, goat, buffalo, cow)	0.3405	0.572	18.297	38.049	6.4095	2.576	4.5495	1.7555	11.442	11.172	0.556	0.396	3.6855	1.1575	1.514	2.313	7.943	13.1
ETS2	v-ets avian erythroblastosis virus E26 oncogene homolog 2 (sheep) | E26 avian leukemia oncogene 2, 3' domain (mouse - M. spretus) | ETS proto-oncogene 2, transcription factor (horse, rat, pig, goat, buffalo, cow)	18.924	113.776	33.153	39.808	2.883	69.2495	19.4695	122.534	14.89	50.146	26.063	48.258	20.8205	98.831	21.125	120.961	56.11	88.721
ETV1	ets variant 1 (mouse - M. musculus, sheep, rat, mouse - M. spretus) | ETS variant 1 (horse, pig, buffalo, goat, cow)	19.307	2.573	21.767	18.543	1.153	0.732	15.038	2.454	3.28	2.65	16.294	10.678	5.8315	5.9855	7.451	4.5535	21.751	3.302
ETV3	ets variant 3 (rat, sheep, mouse - M. spretus, mouse - M. musculus) | ETS variant 3 (horse, pig, goat, buffalo, cow)	5.5555	8.0255	9.985	13.03	4.02	39.668	8.7315	52.149	3.878	28.447	12.263	22.552	36.9415	63.3595	44.8665	36.642	97.393	79.076
ETV4	ets variant 4 (sheep, rat, mouse - M. spretus, mouse - M. musculus) | ETS variant 4 (horse, pig, goat, buffalo, cow)	0.608	0.2505	25.533	14.137	0.5265	0.299	0.4035	0.1955	0.538	0.742	0.881	0.557	0.1095	0.694	0.39	0.6425	0.185	0.076
ETV5	ETS variant 5 (cow, buffalo, pig, horse) | ets variant 5 (mouse - M. musculus, rat, sheep, mouse - M. spretus) | ETS variant transcription factor 5 (goat)	18.3685	9.2015	11.747	9.382	2.5645	1.091	18.7005	12.5095	5.447	3.499	11.008	10.411	22.3835	8.46	8.579	7.9155	17.094	9.524
ETV6	ets variant 6 (mouse - M. spretus, rat, sheep, mouse - M. musculus) | ETS variant 6 (buffalo, goat, horse, pig, cow)	6.3935	4.8565	13.5	13.755	4.234	8.011	17.858	18.5455	10.124	13.219	14.061	19.427	19.325	60.073	25.806	37.8705	12.685	19.112
FBXL19	F-box and leucine-rich repeat protein 19 (rat, mouse - M. spretus, sheep, mouse - M. musculus) | F-box and leucine rich repeat protein 19 (pig, horse, buffalo, goat, cow)	7.094	4.556	10.704	8.767	4.4235	2.458	8.8125	5.888	5.131	5.077	23.602	19.372	8.946	6.053	20.952	20.539	12.909	17.866
FIZ1	FLT3 interacting zinc finger 1 (horse, sheep, pig, goat, buffalo, cow) | FLT3-interacting zinc finger 1 (rat) | Flt3 interacting zinc finger protein 1 (mouse - M. spretus, mouse - M. musculus)	2.52	2.657	1.19	0.932	0.8375	0.5395	2.9585	1.807	0.197	0.164	2.161	1.707	35.449	16.177	12.6815	8.8235	8.074	8.263
FLI1	Friend leukemia integration 1 (mouse - M. musculus, mouse - M. spretus) | Fli-1 proto-oncogene, ETS transcription factor (cow, buffalo, goat, rat, horse, sheep, pig)	40.297	14.8805	6.911	5.139	27.3615	8.029	43.8175	11.9185	14.68	8.591	90.109	91.992	81.482	18.885	54.313	25.2285	35.547	27.115
FLYWCH1	FLYWCH-type zinc finger 1	2.5125	1.4565	2.081	1.395	0.9615	0.1205	1.0435	0.1755	0.611	0.308	0	0	18.8545	8.1455	6.5475	4.173	10.228	9.114
FOS	FBJ murine osteosarcoma viral oncogene homolog (sheep) | Fos proto-oncogene, AP-1 transcription factor subunit (horse, rat, pig, goat, buffalo, cow) | FBJ osteosarcoma oncogene (mouse - M. musculus, mouse - M. spretus)	37.0325	3.303	7.524	18.501	37.7	5.223	100.427	3.086	50.345	24.482	41.071	42.177	54.94	11.361	22.318	4.119	15.284	12.352
FOSL1	FOS-like antigen 1 (sheep) | FOS like 1, AP-1 transcription factor subunit (cow, pig, horse, rat, goat, buffalo) | fos-like antigen 1 (mouse - M. spretus, mouse - M. musculus)	2.9145	8.7735	39.734	63.44	2.497	6.4645	2.3215	6.805	5.025	3.451	0.488	0.443	0.3105	0.2445	0.5195	0.223	4.123	19.702
FOSL2	fos-like antigen 2 (mouse - M. musculus, mouse - M. spretus) | FOS-like antigen 2 (sheep) | FOS like 2, AP-1 transcription factor subunit (buffalo, goat, horse, rat, pig, cow)	45.875	70.129	58.851	53.028	38.717	56.644	44.111	64.4795	33.417	23.533	27.446	33.184	9.162	20.1955	12.561	15.44	42.985	132.121
FOXJ2	forkhead box J2	5.805	5.1925	8.983	9.757	3.571	3.367	8.729	13.8535	4.026	4.158	3.768	4.476	15.8205	6.8225	14.1435	7.98	9.893	8.307
FOXJ3	forkhead box J3	24.6055	18.507	16.705	17.684	27.6075	22.8525	63.503	54.1465	8.307	7.649	24.62	23.899	26.311	40.012	26.2075	28.604	21.19	17.465
FOXK2	forkhead box K2	32.8355	33.293	26.18	28.851	20.967	12.1945	43.02	27.9415	9.194	7.575	17.975	13.803	21.266	8.89	19.355	20.366	19.602	22.499
FOXN2	forkhead box N2	27.994	29.678	10.803	12.497	38.036	22.8565	45.4105	30.3775	19.824	14.639	42.606	39.444	25.276	23.509	23.5415	25.755	28.251	18.054
FOXO1	forkhead box O1	0	0	7.89	14.444	0.891	0.8005	1.2515	1.0775	0.874	0.345	2.87	2.393	3.9665	0.785	2.184	1.134	4.561	1.631
FOXO3	forkhead box O3	8.1995	6.9285	7.487	8.326	2.0325	1.84	6.167	4.8825	2.845	2.687	10.24	9.308	17.422	5.8505	15.7305	7.5675	11.067	14.621
FOXP1	forkhead box P1	28.244	28.833	17.822	16.843	27.362	41.959	40.54	47.82	11.668	13.642	43.443	34.173	71.737	138.491	44.259	35.691	11.465	14.724
FOXS1	forkhead box S1	0.0535	0.088	43.428	14.132	0.7605	8.59	0.2345	15.953	0.052	0.752	1.434	9.071	0	0	0.0315	0.188	0	0.077
GABPA	GA binding protein transcription factor, alpha subunit (rat) | GA repeat binding protein, alpha (mouse - M. spretus, mouse - M. musculus) | GA binding protein transcription factor subunit alpha (cow, goat, buffalo, horse) | GA binding protein transcription factor, alpha subunit 60kDa (sheep) | GA binding protein transcription factor alpha subunit (pig)	40.5595	35.697	38.873	48.999	36.6935	22.9005	47.2885	27.5955	17.239	16.806	49.28	44.424	27.7855	28.9485	27.0555	24.7315	23.72	20.583
GATAD2A	GATA zinc finger domain containing 2A	13.3315	9.0355	29.297	24.737	13.7805	7.5125	19.8675	8.2655	6.981	5.759	18.37	16.839	68.623	102.24	32.442	21.384	51.894	34.589
GATAD2B	GATA zinc finger domain containing 2B	15.2365	11.4235	17.646	14.296	10.102	5.1005	19.4455	9.007	3.101	3.296	7.249	6.196	20.0665	19.2745	20.172	13.8755	12.195	10.87
GCM1	glial cells missing homolog 1 (buffalo, goat, horse, mouse - M. spretus, pig, cow, mouse - M. musculus) | glial cells missing transcription factor 1 (sheep, rat)	0.0965	0.1405	0.988	1.166	0.102	0.091	10.302	9.1255	0.01	0.023	1.343	0.938	0	0	0.0305	0	0	0
GFI1	growth factor independent 1 transcription repressor (mouse - M. spretus, sheep, mouse - M. musculus) | growth factor independent 1 transcriptional repressor (cow, pig, horse, rat, buffalo, goat)	1.298	3.246	0.322	0.274	0.8775	0.306	0.9165	1.1345	0.135	3.343	1.085	0.427	0.0715	18.4185	2.3545	55.281	0.057	0.055
GLIS3	GLIS family zinc finger 3	1.581	3.595	4.606	10.516	0.4945	0.99	0.277	1.153	5.921	5.365	19.095	14.034	0.463	0.6515	0.6195	0.13	0.386	0.85
GLMP	glycosylated lysosomal membrane protein	101.144	54.2405	50.023	38.48	91.512	48.4345	123.395	54.8235	118.036	103.805	225.973	279.749	400.208	218.944	464.146	317.171	312.757	371.77
GLYR1	glyoxylate reductase 1 homolog (Arabidopsis) (sheep, mouse - M. spretus, mouse - M. musculus) | glyoxylate reductase 1 homolog (cow, pig, rat, horse, buffalo, goat)	33.6125	32.1255	41.514	43.63	28.445	26.96	41.1455	35.0875	23.346	21.09	72.449	74.949	68.1495	68.2515	54.4525	60.9525	51.846	48.594
GMEB1	glucocorticoid modulatory element binding protein 1	7.1285	7.6945	8.298	8.928	12.279	12.752	13.563	15.6675	3.399	4.574	19.894	18.1	9.325	3.95	10.305	7.2015	11.981	11.299
GMEB2	glucocorticoid modulatory element binding protein 2	7.446	7.0535	6.498	5.495	5.021	5.1175	7.498	6.7495	1.281	1.412	3.431	2.974	10.81	13.3605	9.4245	6.9475	7.004	6.139
GPBP1	GC-rich promoter binding protein 1 [Source:MGI Symbol;Acc:MGI:1920524] (assigned to orthologue: ENSMUSG00000032745), GC-rich promoter binding protein 1 [Source:RGD Symbol;Acc:1305492] (assigned to orthologue: ENSRNOG00000013002) (mouse - M. spretus) | GC-rich promoter binding protein 1 (cow, mouse - M. musculus, buffalo, goat, rat, horse, sheep, pig)	40.242	48.476	41.733	62.54	54.346	82.445	64.779	121.714	22.024	60.109	71.566	78.766	64.3355	129.279	48.4805	71.736	42.22	59.534
GPBP1L1	GC-rich promoter binding protein 1-like 1 (mouse - M. spretus, rat, sheep, mouse - M. musculus) | GC-rich promoter binding protein 1 like 1 (buffalo, goat, horse, pig, cow)	51.0335	47.603	36.837	38.707	71.6605	78.285	84.5145	111.962	19.002	18.982	76.415	87.122	42.359	33.6285	42.4945	27.833	35.007	30.086
GTF2B	general transcription factor IIB	42.796	38.141	41.789	48.357	40.992	107.394	35.559	132.315	17.358	17.056	63.562	69.407	68.309	69.6255	43.774	31.914	57.009	89.577
GTF2I	general transcription factor IIi (pig, sheep, horse, buffalo, goat, cow) | general transcription factor II I (mouse - M. musculus, rat, mouse - M. spretus)	19.053	8.847	52.541	42.586	18.9105	6.877	45.884	11.6325	19.466	9.807	106.024	61.015	72.625	3.361	76.199	26.5115	33.267	13.333
GTF3A	general transcription factor III A (rat, mouse - M. spretus, mouse - M. musculus) | general transcription factor IIIA (cow, buffalo, pig, horse, sheep)	26.8085	19.2115	26.691	23.452	12.4755	6.2505	60.532	22.861	28.168	17.549	22.178	16.854	44.767	12.1715	27.0845	13.245	35.783	20.124
GZF1	GDNF-inducible zinc finger protein 1 (mouse - M. musculus, rat, mouse - M. spretus, sheep) | GDNF inducible zinc finger protein 1 (pig, horse, buffalo, goat, cow)	6.3965	5.8905	11.091	13.543	6.3485	6.0925	3.291	10.1275	4.117	1.912	0	0.013	13.7915	9.101	26.214	38.522	8.413	10.987
HBP1	high mobility group box transcription factor 1 (mouse - M. musculus, mouse - M. spretus) | HMG-box transcription factor 1 (cow, pig, sheep, rat, horse, buffalo, goat)	61.0465	41.987	24.076	31.513	45.3155	34.334	45.3825	53.405	13.432	16.994	100.361	106.755	73.4285	97.903	77.1575	53.306	70.234	54.678
HDX	highly divergent homeobox	0.012	0.017	2.904	3.345	34.5235	23.952	3.048	6.553	0.019	0.011	0.101	0.063	0.009	0.1075	0	0	0.063	0.047
HES1	hes family bHLH transcription factor 1	1.266	1.25	16.143	14.169	2.068	1.5045	3.153	1.1715	1.586	1.103	10.612	13.959	0.13	0.055	0	0.0785	0.509	0.982
HES6	hes family bHLH transcription factor 6 (goat, buffalo, pig, horse, rat, sheep, cow) | hairy and enhancer of split 6 (mouse - M. spretus, mouse - M. musculus)	0.709	0.2495	0.038	0.039	0	0.0175	0	0	1.4	1.27	7.473	3.692	22.402	4.5225	24.462	19.682	9.401	8.316
HIF1A	hypoxia inducible factor 1 alpha subunit (goat, pig, rat, horse) | hypoxia inducible factor 1, alpha subunit (basic helix-loop-helix transcription factor) (sheep) | hypoxia inducible factor 1, alpha subunit (mouse - M. musculus, mouse - M. spretus) | hypoxia inducible factor 1 subunit alpha (cow, buffalo)	128.914	232.677	168.774	311.537	270.724	475.791	255.917	1113.04	50.891	68.712	99.695	120.707	46.766	154.175	67.9265	158.435	45.84	210.598
HINFP	histone H4 transcription factor	9.9365	7.2165	11.366	11.38	31.0805	28.301	7.1215	4.189	2.203	1.811	3.468	2.593	12.738	23.16	6.401	9.8135	16.537	15.908
HIVEP1	human immunodeficiency virus type I enhancer binding protein 1 (mouse - M. musculus, cow, buffalo, mouse - M. spretus, sheep, horse, pig, goat) | HIVEP zinc finger 1 (rat)	0.182	0.349	1.369	2.281	0.1815	0.5755	1.372	1.789	0.325	1.255	0.169	0.348	14.5395	37.038	7.6145	17.534	8.526	9.329
HIVEP2	human immunodeficiency virus type I enhancer binding protein 2	0.585	1.4975	7.823	11.287	1.312	2.116	1.0525	5.121	0.851	2.65	1.456	2.735	2.3465	13.4325	4.628	6.4535	8.509	15.706
HIVEP3	human immunodeficiency virus type I enhancer binding protein 3	0.868	0.896	4.91	4.221	0.281	0.6015	1.168	1.5445	0.286	0.24	0.226	0.195	7.8505	9.3735	7.322	15.2865	3.961	7.037
HLX	H2.0 like homeobox (cow, horse, pig, goat, buffalo) | H2.0-like homeobox (rat, mouse - M. spretus, sheep, mouse - M. musculus)	1.4745	2.3135	2.629	3.135	2.3395	4.464	8.0245	7.1895	3.095	6.365	6.065	10.593	15.1355	27.438	15.424	8.259	21.65	24.947
HMBOX1	homeobox containing 1	6.812	6.95	7.074	7.901	10.3875	6.45	12.409	10.5965	4.234	7.165	14.654	13.155	30.718	39.9635	23.028	15.5575	11.968	11.724
HMG20A	high mobility group 20A (pig, rat, sheep, mouse - M. spretus, horse, buffalo, cow, mouse - M. musculus) | high mobility group 20A [Source:VGNC Symbol;Acc:VGNC:29873] (assigned to orthologue: ENSBTAG00000020441) (goat)	25.2665	24.9405	23.454	23.742	25.1575	13.9475	25.3315	13.1805	6.711	6.237	29.309	23.632	23.2875	8.8815	12.402	8.0865	14.438	15.163
HMG20B	high mobility group 20B (buffalo, cow, mouse - M. musculus, goat, horse, mouse - M. spretus, sheep, pig) | high mobility group 20 B (rat)	21.999	14.6655	59.631	40.966	56.9175	33.476	85.2385	35.608	18.76	10.296	57.648	51.582	67.8665	36.663	49.2295	27.357	35.835	36.747
HMGA1	high mobility group AT-hook 1	76.412	82.757	317.179	242.619	49.541	68.573	28.137	30.708	95.33	77.246	15.085	10.293	480.021	328.792	402.177	228.821	661.992	373.386
HOMEZ	homeobox and leucine zipper encoding (pig, horse, rat, sheep, goat, buffalo, cow) | homeodomain leucine zipper-encoding gene (mouse - M. spretus, mouse - M. musculus)	7.731	16.495	11.545	17.601	24.5195	31.699	19.985	35.9065	2.575	7.494	15.71	15.069	4.371	3.786	4.943	8.672	1.577	1.768
HOXA7	homeobox A7	0	0	17.093	11.526	0.1345	0.112	5.298	0.9695	0.147	0.083	0.086	0.052	2.506	0.025	0	0	0	0
HOXB9	homeo box B9 (rat) | homeobox B9 (mouse - M. musculus, cow, buffalo, pig, sheep, mouse - M. spretus, horse, goat)	0.263	0.192	1.48	11.187	0	0.0135	0.1525	0.1115	0.017	0.007	0.107	0.072	0.012	0	0	0	0.132	0
HOXC6	homeobox C6 (goat, mouse - M. spretus, horse, sheep, pig, cow, mouse - M. musculus, buffalo) | homeo box C6 (rat)	0.581	0.6045	22.969	14.188	0.024	0.012	1.5495	1.133	0.486	0.434	1.181	0.771	0	0	0.2755	0.2255	0	0
HOXC8	homeobox C8	0	0.0435	20.079	11.827	0.019	0.0185	0.1655	0.053	1.304	1.26	0.654	0.4	0.022	0	0.0775	0	2.491	2.522
HSF1	heat shock factor 1 (mouse - M. musculus, mouse - M. spretus) | heat shock transcription factor 1 (pig, horse, rat, sheep, buffalo, goat, cow)	4.6255	3.0535	22.532	18.578	6.23	4.5765	11.454	7.8255	9.404	5.777	8.965	6.47	21.212	12.077	17.426	14.8625	16.389	15.107
HSF2	heat shock factor 2 (mouse - M. spretus, mouse - M. musculus) | heat shock transcription factor 2 (pig, rat, horse, sheep, goat, buffalo, cow)	65.778	39.421	37.692	30.461	27.0945	22.107	44.7085	48.8535	10.535	6.077	12.291	10.397	12.8305	14.37	7.647	7.258	18.592	10.127
IKZF1	IKAROS family zinc finger 1 (rat, horse, mouse - M. spretus, pig, goat, mouse - M. musculus, cow, buffalo) | IKAROS family zinc finger 1 (Ikaros) (sheep)	16.4875	16.004	2.398	1.565	19.0375	33.837	40.536	39.9775	2.18	4.886	13.728	11.919	32.6935	91.952	27.054	67.8195	28.636	32.17
IKZF2	IKAROS family zinc finger 2 (Helios) (sheep) | IKAROS family zinc finger 2 (goat, horse, rat, mouse - M. spretus, pig, buffalo, cow, mouse - M. musculus)	0.9615	3.114	0.449	0.978	1.8375	4.369	20.4125	21.8115	0.912	2.335	9.583	11.566	0.396	0.6285	0.2705	1.1705	0.185	0.196
IKZF5	IKAROS family zinc finger 5	4.941	4.246	8.31	7.369	7.249	5.3775	8.045	9.197	4.432	4.799	11.225	8.981	12.586	8.2145	9.6405	8.43	9.978	9.267
IRF1	interferon regulatory factor 1	12.454	61.4485	5.092	52.046	13.3885	368.745	27.174	543.074	2.6	40.26	46.912	192.169	49.6065	346.264	26.6055	352.205	20.754	66.398
IRF2	interferon regulatory factor 2	19.0905	19.358	17.894	18.973	18.7185	26.406	18.244	18.0505	46.631	89.343	38.321	73.552	43.4235	98.265	27.917	22.3085	49.588	50.831
IRF3	interferon regulatory factor 3	9.2205	7.3275	32.54	36.918	46.0815	116.482	54.7895	126.014	12.227	13.884	28.418	39.548	56.0825	36.916	43.3145	28.677	67.985	48.708
IRF5	interferon regulatory factor 5	69.0205	67.1695	5.923	8.218	73.925	107.394	75.9475	106.962	13.449	18.918	65.928	68.872	209.013	172.556	119.548	93.2515	79.968	70.081
IRF7	interferon regulatory factor 7	2.441	13.927	0.33	1.873	23.7275	178.051	15.7065	216.527	45.527	100.528	14.336	105.454	154.345	1163.41	7.846	467.521	44.125	1126.42
IRF8	interferon regulatory factor 8	48.3025	13.696	1.591	2.048	27.7525	6.408	13.942	10.9095	17.221	28.447	28.459	37.067	113.049	283.786	78.3505	84.414	6.35	10.378
IRF9	interferon regulatory factor 9	22.741	28.43	13.117	24.844	26.3545	63.5895	40.3015	78.834	17.23	62.517	29.027	44.791	47.156	56.898	22.0165	68.901	40.159	86.844
IRX3	Iroquois related homeobox 3 (mouse - M. spretus, mouse - M. musculus) | iroquois homeobox 3 (pig, horse, rat, sheep, goat, buffalo, cow)	0.133	0.092	20.152	14.356	0.1835	0.2605	0.4745	0.396	0.631	1.369	0.468	0.414	0	0	0.021	0	0	0.033
JAZF1	JAZF zinc finger 1	0.2865	0.2475	3.132	2.204	19.052	20.747	0.683	0.6395	0.177	0.126	0.923	0.983	2.772	1.9865	1.2185	3.14	10.139	4.103
JDP2	Jun dimerization protein 2	48.484	19.702	31.897	27.002	53.86	60.203	34.066	23.719	52.23	36.303	68.28	51.849	24.1605	54.4615	16.931	37.8025	68.707	109.626
JRKL	Jrk-like (mouse - M. musculus, mouse - M. spretus) | JRK like (cow, goat, buffalo, pig, horse) | JRK-like (rat, sheep)	16.657	12.8025	11.543	12.479	10.161	6.551	15.2095	11.2055	5.079	4.472	9.468	7.517	7.475	6.9565	6.243	4.316	10.538	8.388
JUN	jun proto-oncogene (mouse - M. spretus, mouse - M. musculus) | Jun proto-oncogene, AP-1 transcription factor subunit (horse, rat, sheep, pig, goat, buffalo, cow)	30.996	23.3605	49.411	30.707	45.516	48.0345	61.7745	100.029	29.913	23.022	36.319	37.759	43.896	15.642	39.304	16.7315	60.565	61.896
JUNB	jun B proto-oncogene (mouse - M. musculus, sheep, mouse - M. spretus) | JunB proto-oncogene, AP-1 transcription factor subunit (buffalo, goat, pig, rat, horse, cow)	90.18	251.968	61.425	91.596	74.3075	220.28	74.3015	257.073	21.435	32.846	100.61	132.127	75.0735	215.685	113.429	244.332	109.126	257.38
KAT7	lysine acetyltransferase 7 (cow, goat, buffalo, horse, rat, pig) | K(lysine) acetyltransferase 7 (mouse - M. spretus, sheep, mouse - M. musculus)	33.9265	20.394	37.169	33.999	30.565	14.9335	37.2195	16.7235	9.108	17.698	22.525	18.018	61.4835	51.122	59.779	45.009	51.387	41.953
KCMF1	potassium channel modulatory factor 1	58.9875	52.364	53.307	54.11	64.5595	45.5155	94.571	63.0605	29.473	44.144	61.264	59.797	70.7585	95.3755	76.7085	78.073	64.367	63.993
KDM2A	lysine (K)-specific demethylase 2A (sheep, mouse - M. spretus, mouse - M. musculus) | lysine demethylase 2A (cow, buffalo, goat, rat, horse, pig)	14.6525	11.525	18.665	19.068	15.0445	11.4325	22.5045	27.449	9.541	11.71	16.717	17.817	41.258	41.548	40.3735	30.569	24.171	33.634
KDM2B	lysine (K)-specific demethylase 2B (mouse - M. musculus, sheep, mouse - M. spretus) | lysine demethylase 2B (horse, rat, pig, buffalo, goat, cow)	6.125	2.6875	6.717	5.207	7.0835	2.37	7.4975	2.197	1.627	0.703	16.718	15.609	20.4245	13.708	23.7075	15.564	11.319	7.654
KDM5B	lysine (K)-specific demethylase 5B (mouse - M. musculus, mouse - M. spretus, sheep) | lysine demethylase 5B (buffalo, goat, rat, horse, pig, cow)	8.8745	9.833	21.408	20.983	9.41	8.691	23.182	23.9505	8.666	7.443	23.39	18.651	4.712	4.621	2.548	3.5565	4.676	13.069
KIN	Kin17 DNA and RNA binding protein	11.683	14.9815	15.916	19.117	23.2845	23.289	22.244	25.853	7.886	8.916	31.764	30.511	6.8855	7.7815	10.315	7.391	11.245	12.542
KLF10	Kruppel-like factor 10 (mouse - M. musculus, rat, sheep, mouse - M. spretus) | Kruppel like factor 10 (cow, buffalo, goat, horse, pig)	23.7765	35.8715	62.608	33.844	28.034	16.7675	33.063	25.9585	13.375	10.269	29.77	25.3	33.1065	7.6725	13.208	3.5595	19.865	13.482
KLF3	Kruppel like factor 3 (pig, rat, sheep, horse, buffalo, goat, cow) | Kruppel-like factor 3 (basic) (mouse - M. spretus, mouse - M. musculus)	9.308	5.7705	17.595	8.595	9.366	5.1365	17.645	5.603	5.543	2.719	21.33	22.048	20.3135	35.2375	18.0755	44.8855	19.223	10.002
KLF4	Kruppel-like factor 4 (gut) (sheep, mouse - M. spretus, mouse - M. musculus) | Kruppel like factor 4 (cow, buffalo, goat, pig, rat, horse)	4.9855	2.266	8.518	9.723	2.174	2.6115	2.843	1.2295	0.55	1.101	2.378	0.896	10.8985	1.8735	22.5685	4.426	74.743	30.645
KLF7	Kruppel-like factor 7 (ubiquitous) (mouse - M. musculus, sheep, mouse - M. spretus) | Kruppel like factor 7 (cow, horse, rat, pig, buffalo, goat)	10.7005	9.925	12.318	7.083	9.53	13.384	14.674	29.049	5.58	3.183	19.468	14.578	5.835	25.1745	2.9025	20.389	10.368	6.752
KLF9	Kruppel like factor 9 (cow, buffalo, goat, pig, horse, sheep) | Kruppel-like factor 9 (rat, mouse - M. spretus, mouse - M. musculus)	11.907	8.8075	7.88	11.156	3.799	2.4035	5.5355	2.2525	7.8	9.744	11.281	11.565	8.67	0.4495	3.572	0.4315	8.137	4.676
KMT2B	lysine methyltransferase 2B (horse, rat, pig, goat, buffalo, cow) | lysine (K)-specific methyltransferase 2B (mouse - M. musculus, sheep, mouse - M. spretus)	3.324	2.785	6.821	5.931	2.112	1.4705	3.886	3.4505	0.923	0.729	3.037	2.312	16.179	13.299	19.9925	13.698	10.185	8.645
L3MBTL3	L3MBTL3, histone methyl-lysine binding protein (buffalo, horse, cow) | l(3)mbt-like 3 (Drosophila) (goat, rat, sheep, pig) | L3MBTL3 histone methyl-lysine binding protein (mouse - M. spretus, mouse - M. musculus)	1.496	1.1475	6.441	5.505	2.115	1.3705	7.2165	1.3	0.893	1.225	20.175	14.548	4.063	4.052	1.489	1.314	2.672	4.298
LCOR	ligand dependent nuclear receptor corepressor	0	0	7.374	8.042	6.8135	8.139	26.5515	32.262	7.581	10.687	15.252	21.834	6.5575	10.143	2.8725	3.48	2.289	1.529
LCORL	ligand dependent nuclear receptor corepressor like (cow, buffalo, goat, pig, sheep, horse) | ligand dependent nuclear receptor corepressor-like (rat, mouse - M. spretus, mouse - M. musculus)	8.215	6.5225	8.116	7.421	18.7165	8.569	18.7425	9.718	22.89	19.659	13.353	11.05	14.7085	13.4415	11.9745	15.2305	15.136	9.31
LHX2	LIM homeobox 2 (cow, pig, sheep, rat, horse, goat, buffalo) | LIM homeobox protein 2 (mouse - M. musculus, mouse - M. spretus)	0.0225	0	1.456	1.719	0.009	0	1.8485	0.9515	0.588	0.761	0.026	0.053	0.3865	34.347	0.0715	0	0.715	0.778
LIN54	lin-54 homolog (C. elegans) (mouse - M. musculus, mouse - M. spretus) | lin-54 DREAM MuvB core complex component (pig, rat, horse, sheep, buffalo, goat, cow)	38.4335	21.6595	25.622	20.826	35.5645	21.186	53.991	35.1375	7.097	5.316	33.622	26.574	11.5065	7.0155	11.4075	6.2365	15.405	9.626
LTF	lactotransferrin	4.2405	3.033	0.011	0.054	37.729	27.4775	14.2775	7.1815	0.421	0.329	14.406	12.11	3.0145	0.1065	0.2755	0	0.154	0.192
LYL1	LYL1 basic helix-loop-helix family member (horse) | lymphoblastic leukemia associated hematopoiesis regulator 1 (sheep) | lymphoblastomic leukemia 1 (mouse - M. spretus, mouse - M. musculus) | LYL1, basic helix-loop-helix family member (pig, rat, buffalo, goat, cow)	53.341	17.526	7.777	2.384	16.364	3.778	24.405	4.7635	0.769	0.401	34.353	23.179	57.3235	3.2485	47.525	19.2945	25.621	15.496
MAFB	MAF bZIP transcription factor B (cow, goat, buffalo, pig, rat, horse) | v-maf musculoaponeurotic fibrosarcoma oncogene family, protein B (avian) (mouse - M. musculus, mouse - M. spretus) | v-maf avian musculoaponeurotic fibrosarcoma oncogene homolog B (sheep)	133.984	117.871	15.447	7.293	93.283	111.541	149.766	96.48	45.141	58.499	123.868	222.496	65.734	9.939	50.906	10.1835	62.367	54.242
MAFF	MAF bZIP transcription factor F (rat, horse, pig, buffalo, goat, cow) | v-maf avian musculoaponeurotic fibrosarcoma oncogene homolog F (sheep) | v-maf musculoaponeurotic fibrosarcoma oncogene family, protein F (avian) (mouse - M. spretus, mouse - M. musculus)	97.79	50.1505	5.412	13.165	5.6895	14.1735	3.6905	28.826	3.82	3.49	10.765	11.769	6.823	9.591	3.0705	22.7445	25.48	82.02
MAFG	v-maf avian musculoaponeurotic fibrosarcoma oncogene homolog G (sheep) | MAF bZIP transcription factor G (horse, rat, pig, buffalo, goat, cow) | v-maf musculoaponeurotic fibrosarcoma oncogene family, protein G (avian) (mouse - M. spretus, mouse - M. musculus)	39.367	30.653	23.924	22.86	40.2135	28.822	96.3405	72.12	17.163	14.318	15.709	13.337	60.409	48.2955	44.3165	69.921	78.21	98.602
MAX	Max protein (mouse - M. musculus, mouse - M. spretus) | MYC associated factor X (rat, sheep, horse, pig, buffalo, goat, cow)	57.836	54.71	51.369	50.933	74.174	56.982	52.615	80.27	49.485	92.108	83.631	157.713	82.39	217.491	50.3105	132.427	102.043	153.657
MAZ	MYC associated zinc finger protein (buffalo, goat, pig, sheep, rat, horse, cow) | MYC-associated zinc finger protein (purine-binding transcription factor) (mouse - M. spretus, mouse - M. musculus)	25.9875	11.7815	38.401	26.057	13.0125	4.6365	41.058	12.0465	10.182	5.945	71.315	43.507	104.582	22.823	136.049	58.9635	80.802	50.554
MBD2	methyl-CpG binding domain protein 2	229.173	276.727	67.591	66.72	93.0935	92.1855	152.054	143.049	51.73	60.8	44.68	46.313	188.411	409.091	147.44	287.308	64.724	85.838
MBD3	methyl-CpG binding domain protein 3	48.002	31.8465	59.953	48.3	35.834	19.43	51.8015	20.5265	11.992	7.829	51.444	43.057	68.931	26.794	79.7305	57.465	105.061	76.505
MBD4	methyl-CpG binding domain 4 DNA glycosylase (rat) | methyl-CpG binding domain 4, DNA glycosylase (horse, pig, buffalo, goat) | methyl-CpG binding domain protein 4 (mouse - M. spretus, sheep, mouse - M. musculus)	1548.3	1431.58	10.27	12.727	15.4935	3.729	18.745	5.828	6.861	7.747	30.708	25.129	5.9025	2.085	10.506	2.551	6.689	3.248
MBD6	methyl-CpG binding domain protein 6	0.788	0.7765	6.179	5.235	1.262	0.806	2.2885	1.759	0.494	0.431	2.147	2.152	22.016	12.174	19.0315	13.5325	17.632	18.226
MBNL2	muscleblind like splicing regulator 2 (pig, horse, goat, buffalo, cow) | muscleblind like splicing factor 2 (mouse - M. spretus, mouse - M. musculus) | muscleblind-like splicing regulator 2 (rat, sheep)	8.0825	26.881	22.576	73.28	8.5215	8.54	42.1165	21.9065	3.578	19.038	26.79	16.571	95.8625	138.091	28.6675	10.332	57.244	62.751
MECP2	methyl-CpG binding protein 2 (pig, horse, goat, buffalo, cow) | methyl CpG binding protein 2 (sheep, rat, mouse - M. spretus, mouse - M. musculus)	12.2375	10.231	11.879	8.946	11.801	8.1855	19.6735	13.0305	7.058	6.495	14.002	13.59	15.0145	28.378	19.3865	30.9765	13.418	12.701
MEF2A	myocyte enhancer factor 2A (buffalo, mouse - M. musculus, cow, mouse - M. spretus, sheep, horse, pig, goat) | myocyte enhancer factor 2a (rat)	35.15	24.943	22.628	16.754	64.0115	46.145	82.3975	46.8155	31.593	19.22	79.55	41.706	78.6835	35.445	40.3935	30.22	65.636	36.451
MEF2C	myocyte enhancer factor 2C	22.453	3.003	8.6	2.853	57.3855	3.4705	62.833	3.5445	14.896	12.106	135.942	49.986	32.185	7.192	36.309	7.9235	17.112	6.821
MEF2D	myocyte enhancer factor 2D	4.2815	2.746	14.313	12.453	4.001	2.203	7.318	4.303	4.226	2.802	8.023	6.098	27.356	5.876	36.513	15.05	34.078	19.251
MEOX2	mesenchyme homeobox 2	0.4135	0.921	7.748	10.084	0.049	0.467	0.253	0.216	0.233	0.173	0.697	0.586	0	0	0	0.0355	0.242	0.465
MGA	MAX gene associated (mouse - M. spretus, mouse - M. musculus) | MGA, MAX dimerization protein (pig, rat, sheep, horse, buffalo, goat, cow)	6.665	4.278	7.665	8.179	7.943	4.3215	15.4545	8.0385	6.664	4.197	27.228	21.095	18.142	13.152	18.279	17.9435	11.4	11.796
MITF	microphthalmia-associated transcription factor (sheep) | melanogenesis associated transcription factor (buffalo, cow, mouse - M. musculus, goat, horse, rat, mouse - M. spretus, pig)	39.8115	29.304	12.551	10.739	33.8695	37.838	94.7325	172.55	25.394	29.046	59.755	52.001	28.7995	52.5865	34.879	35.115	31.054	73.668
MKX	mohawk homeobox	0.169	0.141	18.269	13.49	0.3715	0.397	0.2915	0.4975	0.015	0.057	0.29	0.27	0.186	0	0	0	0.026	0.046
MLX	MLX, MAX dimerization protein (pig, rat, horse, sheep, goat, buffalo, cow) | MAX-like protein X (mouse - M. musculus, mouse - M. spretus)	56.406	44.6485	37.94	32.99	43.21	19.4115	61.7595	27.3	22.203	22.559	40.545	37.917	66.532	76.7355	61.7045	90.6305	57.34	58.195
MLXIP	MLX interacting protein	5.2565	3.4745	6.966	6.123	1.8915	1.5845	6.1705	5.058	1.337	0.902	3.308	3.223	14.4475	16.158	23.136	15.574	16.779	23.581
MNT	max binding protein (mouse - M. musculus, mouse - M. spretus) | MAX network transcriptional repressor (cow, buffalo, goat, horse, rat, sheep, pig)	1.4265	1.045	3.575	2.901	1.5765	0.858	2.751	1.082	0.667	0.53	1.985	2.426	21.441	4.4855	28.5155	8.4565	21.369	11.106
MSC	musculin	0.02	0.623	16.681	44.522	0.9115	35.22	3.3915	11.274	27.319	30.212	0.133	0.222	0	0.0255	0.1945	0	0	0
MTERF2	mitochondrial transcription termination factor 2	17.381	13.0395	9.379	8.018	7.3715	2.535	12.5865	2.15	4.752	7.37	4.2	3.284	1.166	0.131	0.0975	0.1225	0.487	0.497
MTERF3	mitochondrial transcription termination factor 3	5.175	2.6265	24.497	26.923	14.5995	9.087	40.642	16.5205	10.668	6.422	58.29	52.506	28.149	41.4475	15.14	20.8825	16.576	15.989
MTERF4	mitochondrial transcription termination factor 4	56.7435	48.345	25.585	24.701	17.6965	9.3735	28.589	18.3155	5.747	3.452	0.586	0.917	10.222	8.5555	10.135	5.919	15.958	12.588
MTF1	metal-regulatory transcription factor 1 (sheep) | metal response element binding transcription factor 1 (mouse - M. musculus, mouse - M. spretus) | metal regulatory transcription factor 1 (goat, buffalo, horse, pig, cow)	7.426	8.448	5.851	8.394	5.6345	5.403	9.3865	8.37	2.737	3.345	4.707	5.698	11.5845	12.7305	9.847	9.8835	0	0.551
MTF2	metal response element binding transcription factor 2	23.0325	20.363	14.469	14.135	30.8845	24.043	26.506	23.3565	6.064	7.115	40.465	37.859	19.686	15.816	24.341	24.818	16.894	11.066
MXD1	MAX dimerization protein 1 (goat, mouse - M. spretus, horse, sheep, pig, cow, mouse - M. musculus, buffalo) | max dimerization protein 1 (rat)	13.5065	52.215	4.049	11.107	7.621	44.4205	20.1575	60.721	9.07	96.9	10.849	20.059	7.808	130.046	2.958	11.924	15.858	102.415
MXD3	Max dimerization protein 3 (mouse - M. spretus, rat, mouse - M. musculus) | MAX dimerization protein 3 (cow, pig, horse, buffalo, goat)	23.185	6.727	13.31	7.663	29.1205	7.992	21.069	7.467	0.618	0.271	36.213	30.72	3.865	0.056	4.2445	0.0635	0	0
MXD4	Max dimerization protein 4 (mouse - M. musculus, rat, mouse - M. spretus) | MAX dimerization protein 4 (goat, buffalo, pig, sheep, horse, cow)	11.071	5.3765	12.156	10.715	15.1375	3.4805	22.9965	6.208	10.595	5.274	70.88	43.152	22.4085	4.365	26.2075	3.627	40.627	9.274
MXI1	MAX interactor 1, dimerization protein	9.9585	4.065	4.98	3.629	12.0235	5.928	19.9615	30.4235	5.66	3.551	5.357	3.459	26.838	5.4865	27.827	7.4355	23.933	26.73
MYBL2	MYB proto-oncogene like 2 (cow, pig, horse, goat, buffalo) | v-myb avian myeloblastosis viral oncogene homolog-like 2 (sheep) | myeloblastosis oncogene-like 2 (mouse - M. musculus, rat, mouse - M. spretus)	27.472	12.619	45.806	34.938	14.781	6.9405	22.5555	8.675	1.498	0.99	36.843	25.831	10.8445	0.1885	10.484	0.057	16.424	6.067
MYC	v-myc avian myelocytomatosis viral oncogene homolog (goat, sheep) | MYC proto-oncogene, bHLH transcription factor (cow, pig, rat, horse, buffalo) | myelocytomatosis oncogene (mouse - M. spretus, mouse - M. musculus)	10.6425	28.0375	35.7	48.167	2.9705	2.1025	9.9335	1.8275	9.111	2.522	40.116	33.646	23.0215	6.374	43.129	16.0045	33.483	12.369
MYNN	myoneurin	14.583	13.3285	20.042	19.785	19.662	15.807	21.651	28.5435	7.537	5.865	30.512	28.134	12.878	11.7065	11.9175	14.9995	12.013	9.181
MYSM1	Myb-like, SWIRM and MPN domains 1 (sheep) | myb-like, SWIRM and MPN domains 1 (mouse - M. musculus, rat, mouse - M. spretus) | Myb like, SWIRM and MPN domains 1 (cow, goat, buffalo, pig, horse)	14.823	12.1875	17.267	17.646	17.05	12.951	19.249	16.303	13.855	10.788	32.312	23.816	12.868	9.991	13.7005	11.4605	19.623	21.843
NACC2	nucleus accumbens associated 2, BEN and BTB (POZ) domain containing (mouse - M. spretus, mouse - M. musculus) | NACC family member 2 (cow, buffalo, goat, sheep, rat, horse, pig)	6.5025	4.429	3.613	1.882	2.612	1.25	7.9225	2.0475	1.378	1.715	3.928	1.54	8.5835	4.2655	17.5595	23.1275	2.429	1.462
NCOA1	nuclear receptor coactivator 1	27.136	20.137	11.337	10.704	12.2145	18.146	17.5215	24.566	4.459	3.721	11.151	24.768	16.0465	17.5685	9.9475	4.2845	6.24	14.722
NCOA2	nuclear receptor coactivator 2	5.173	1.906	6.307	5.914	4.9145	2.5665	9.7565	5.125	2.739	2.519	12.352	9.828	20.169	7.988	14.8565	10.236	11.309	8.284
NCOA3	nuclear receptor coactivator 3	24.083	11.029	15.245	15.675	14.349	6.9135	20.2845	16.476	10.955	18.667	28.407	28.184	55.231	47.297	27.425	20.0965	31.861	27.798
NFAT5	nuclear factor of activated T-cells 5, tonicity-responsive (rat) | nuclear factor of activated T cells 5 (cow, mouse - M. musculus, buffalo, mouse - M. spretus, sheep, horse) | nuclear factor of activated T-cells 5 (pig, goat)	7.021	13.6565	13.008	18.147	14.329	28.898	26.247	123.558	3.698	5.345	12.022	8.946	8.473	11.634	12.0625	19.2395	33.67	75.487
NFATC1	nuclear factor of activated T cells, cytoplasmic, calcineurin dependent 1 (mouse - M. spretus, mouse - M. musculus) | nuclear factor of activated T cells 1 (cow, sheep, horse, pig, buffalo) | nuclear factor of activated T-cells 1 (rat, goat)	3.3255	2.0025	9.649	6.426	5.154	2.4675	4.0595	2.4255	4.749	3.389	5.483	4.473	18.3355	4.889	23.493	4.7135	34.632	28.647
NFATC3	nuclear factor of activated T cells 3 (horse, buffalo, goat, cow) | nuclear factor of activated T cells, cytoplasmic, calcineurin dependent 3 (mouse - M. spretus, mouse - M. musculus) | nuclear factor of activated T-cells, cytoplasmic, calcineurin-dependent 3 (sheep) | nuclear factor of activated T-cells 3 (pig, rat)	54.136	24.837	20.905	16.675	24.338	10.832	52.2245	14.2425	22.192	10.984	21.822	15.851	18.069	12.6855	19.064	13.0225	15.22	20.305
NFE2L1	nuclear factor, erythroid 2 like 1 (cow, buffalo, goat, horse, pig) | nuclear factor, erythroid 2-like 1 (rat, sheep) | nuclear factor, erythroid derived 2,-like 1 (mouse - M. musculus, mouse - M. spretus)	60.7455	60.367	80.028	70.44	38.897	38.342	47.8055	42.107	28.483	20.976	68.577	93.375	133.298	97.359	144.321	173.216	94.429	106.461
NFE2L2	nuclear factor, erythroid derived 2, like 2 (mouse - M. spretus, mouse - M. musculus) | nuclear factor, erythroid 2 like 2 (buffalo, goat, pig, horse, cow) | nuclear factor, erythroid 2-like 2 (rat, sheep)	132.235	113.638	90.91	126.173	114.136	171.131	90.226	127.203	28.169	52.055	244.195	405.27	160.314	126.71	277.032	134.987	210.723	121.534
NFE2L3	nuclear factor, erythroid 2 like 3 (cow, horse, sheep, pig, buffalo, goat) | nuclear factor, erythroid 2-like 3 (rat) | nuclear factor, erythroid derived 2, like 3 (mouse - M. spretus, mouse - M. musculus)	12.134	14.106	0.462	0.737	8.3805	24.5615	9.806	35.7475	1.755	1.469	6.089	5.425	0.0465	0	0.029	0.0965	0.35	0.359
NFIC	nuclear factor I/C (CCAAT-binding transcription factor) (sheep) | nuclear factor I/C (mouse - M. spretus, rat, mouse - M. musculus) | nuclear factor I C (cow, goat, buffalo, pig, horse)	3.705	1.914	41.622	29.451	2.331	1.1975	10.198	2.9125	0.986	0.559	9.703	8.99	37.3335	12.663	43.0795	16.193	24.721	15.313
NFIL3	nuclear factor, interleukin 3 regulated (buffalo, goat, rat, sheep, horse, pig, cow) | nuclear factor, interleukin 3, regulated (mouse - M. musculus, mouse - M. spretus)	25.9165	37.429	29.185	58.676	16.6345	48.9465	70.1485	133.407	3.043	2.147	27.117	18.963	4.52	37.0775	4.762	6.6645	6.805	33.271
NFIX	nuclear factor I/X (mouse - M. spretus, mouse - M. musculus) | nuclear factor I X (cow, pig, horse, rat, goat, buffalo) | nuclear factor I/X (CCAAT-binding transcription factor) (sheep)	0.1135	0.0775	20.852	15.555	0.0465	0.041	0.0635	0.0925	1.671	1.634	2.908	2.315	4.103	4.091	5.232	5.595	0	0
NFKB1	nuclear factor kappa B subunit 1 (goat, buffalo, pig, rat, horse, cow) | nuclear factor of kappa light polypeptide gene enhancer in B-cells 1 (sheep) | nuclear factor of kappa light polypeptide gene enhancer in B cells 1, p105 (mouse - M. spretus, mouse - M. musculus)	25.22	97.017	19.123	86.445	20.2065	115.216	38.4505	182.837	13.568	47.832	35.058	62.699	50.7705	167.071	59.041	257.981	70.441	208.975
NFKB2	nuclear factor of kappa light polypeptide gene enhancer in B-cells 2 (p49/p100) (sheep) | nuclear factor of kappa light polypeptide gene enhancer in B cells 2, p49/p100 (mouse - M. musculus, mouse - M. spretus) | nuclear factor kappa B subunit 2 (goat, buffalo, rat, horse, pig, cow)	13.3545	71.2115	25.912	76.378	17.061	145.729	11.101	187.274	15.699	82.496	15.126	28.221	30.1255	137.251	49.4715	247.826	39.418	99.688
NFX1	nuclear transcription factor, X-box binding 1	20.7575	13.769	17.96	15.379	20.8485	12.3835	25.206	11.8865	4.256	2.689	16.994	16.876	26.586	14.698	24.169	21.448	31.672	23.161
NFXL1	nuclear transcription factor, X-box binding-like 1 (rat, sheep, mouse - M. spretus, mouse - M. musculus) | nuclear transcription factor, X-box binding like 1 (cow, goat, buffalo, pig, horse)	4.525	5.744	12.076	11.589	5.9655	1.6035	6.0535	2.8895	1.748	2.49	7.291	5.412	27.5805	91.5725	7.858	20.09	9.884	8.668
NFYB	nuclear transcription factor-Y beta (mouse - M. musculus, mouse - M. spretus) | nuclear transcription factor Y subunit beta (buffalo, goat, pig, horse, rat, cow)	0.0265	0.108	63.353	66.469	40.12	35.0955	37.9095	28.0485	13.135	12.68	49.264	42.862	26.553	43.502	16.4925	16.517	14.498	10.639
NFYC	nuclear transcription factor Y, gamma (sheep) | nuclear transcription factor-Y gamma (mouse - M. musculus, mouse - M. spretus) | nuclear transcription factor Y subunit gamma (buffalo, goat, horse, rat, pig, cow)	16.394	17.003	25.903	22.621	12.1955	9.561	24.015	15.251	9.703	7.565	29.244	27.185	23.694	16.427	44.01	28.2455	36.693	30.483
NHLH1	nescient helix-loop-helix 1 (cow, buffalo, goat, pig, horse) | nescient helix loop helix 1 (rat, mouse - M. spretus, sheep, mouse - M. musculus)	0.3935	0.1955	0	0.067	8.778	450.703	2.7575	2.6965	0.045	0	0.134	0.068	0.0105	0	0	0	0.391	0.292
NKRF	NF-kappaB repressing factor (mouse - M. spretus, mouse - M. musculus) | NFKB repressing factor (horse, sheep, pig, buffalo, goat, cow)	7.0925	8.072	12.833	16.13	3.545	2.7895	6.5065	2.5075	2.865	1.066	6.36	5.928	3.062	2.0065	4.777	3.6545	0	0
NPAS2	neuronal PAS domain protein 2	0.059	0.0435	1.092	0.736	0.0335	0.041	71.1795	52.023	0.005	0.005	0.3	0.194	4.9685	1.2175	3.7975	1.6265	0.167	0.179
NR1D2	nuclear receptor subfamily 1 group D member 2 (cow, goat, buffalo, pig, horse) | nuclear receptor subfamily 1, group D, member 2 (mouse - M. musculus, sheep, rat, mouse - M. spretus)	25.389	19.4785	9.428	12.822	8.066	4.4835	13.8965	7.888	3.619	1.797	4.111	2.927	12.0565	4.15	5.1885	1.9875	18.852	7.991
NR1H2	nuclear receptor subfamily 1 group H member 2 (pig, horse, buffalo, goat, cow) | nuclear receptor subfamily 1, group H, member 2 (mouse - M. musculus, rat, sheep, mouse - M. spretus)	22.068	24.52	21.242	20.36	42.4245	36.0345	27.9335	26.414	5.074	4.012	38.851	38.302	102.636	67.5235	105.621	93.3455	63.911	56.732
NR1H3	nuclear receptor subfamily 1, group H, member 3 (mouse - M. musculus, sheep, rat, mouse - M. spretus) | nuclear receptor subfamily 1 group H member 3 (cow, pig, horse, goat, buffalo)	57.299	13.5235	10.858	8.424	34.322	31.2215	113.719	90.0675	24.659	173.893	193.066	380.28	63.2435	88.1575	133.19	699.893	30.791	60.693
NR2C1	nuclear receptor subfamily 2 group C member 1 (cow, buffalo, goat, pig, horse) | nuclear receptor subfamily 2, group C, member 1 (sheep, rat, mouse - M. spretus, mouse - M. musculus)	26.4905	20.3675	22.992	25.311	15.1515	8.2775	17.668	14.4155	5.833	4.563	20.401	16.413	7.2665	4.4255	7.7675	3.3195	15.649	12.789
NR2C2	nuclear receptor subfamily 2 group C member 2 (goat, buffalo, horse, pig, cow) | nuclear receptor subfamily 2, group C, member 2 (rat, mouse - M. spretus, sheep, mouse - M. musculus)	4.772	3.5095	7.94	6.363	5.2455	2.3195	6.8325	5.534	2.8	2.964	9.298	9.289	14.394	5.4055	15.028	8.1825	14.004	7.556
NR2F6	nuclear receptor subfamily 2, group F, member 6 (rat, mouse - M. spretus, mouse - M. musculus) | nuclear receptor subfamily 2 group F member 6 (cow, sheep, horse, pig, goat, buffalo)	3.927	1.448	5.014	3.206	56.3965	59.357	15.5125	0.8195	1.721	0.743	9.671	6.516	11.0965	5.782	29.087	24.9375	8.165	4.195
NR3C1	nuclear receptor subfamily 3 group C member 1 (cow, horse, pig, buffalo, goat) | nuclear receptor subfamily 3, group C, member 1 (glucocorticoid receptor) (sheep) | nuclear receptor subfamily 3, group C, member 1 (rat, mouse - M. spretus, mouse - M. musculus)	33.7355	30.7395	22.89	26.329	51.214	49.0325	36.6195	124.956	9.211	15.204	49.731	38.366	44.2565	109.457	38.181	59.493	12.111	21.874
NR4A2	nuclear receptor subfamily 4 group A member 2 (cow, pig, horse, goat, buffalo) | nuclear receptor subfamily 4, group A, member 2 (mouse - M. spretus, rat, sheep, mouse - M. musculus)	0.525	0.3455	16.69	40.422	0.548	0.6535	1.0625	0.7055	1.534	1.511	1.758	1.336	0.476	1.6665	0.243	0.107	3.555	3.859
NR4A3	nuclear receptor subfamily 4 group A member 3 (pig, horse, buffalo, goat, cow) | nuclear receptor subfamily 4, group A, member 3 (mouse - M. musculus, rat, sheep, mouse - M. spretus)	0.3975	0.5355	1.599	3.8	0.7325	7.4135	0.5245	12.0835	0.169	1.034	0.697	1.003	0.201	1.1455	0.2885	0.318	3.191	14.641
NR5A1	nuclear receptor subfamily 5 group A member 1 (horse, pig, buffalo, goat, cow) | nuclear receptor subfamily 5, group A, member 1 (rat, mouse - M. spretus, sheep, mouse - M. musculus)	0.034	0.0235	0.016	0.016	0.054	0.0325	10.1735	23.7125	0.5	0.513	0.137	0.071	0	0	0.0535	0.051	0.02	0.121
NRF1	nuclear respiratory factor 1	8.324	7.6195	8.317	7.459	11.1805	7.2675	12.2975	8.5705	3.076	2.787	25.897	18.044	27.287	21.822	25.157	21.167	15.316	16.713
PA2G4	proliferation-associated 2G4 [Source:NCBI gene;Acc:540272] (assigned to orthologue: ENSBTAG00000010451) (sheep) | proliferation-associated 2G4 (goat, rat, mouse - M. spretus, horse, pig, buffalo, cow, mouse - M. musculus)	91.2395	91.997	27.064	19.743	107.092	65.033	108.779	58.2675	63.385	29.904	230.595	196.12	75.3125	30.478	146.362	132.734	132.364	79.953
PATZ1	POZ (BTB) and AT hook containing zinc finger 1 (mouse - M. musculus, rat, mouse - M. spretus, sheep) | POZ/BTB and AT hook containing zinc finger 1 (horse, pig, buffalo, goat, cow)	1.6595	0.4825	4.421	4.19	1.614	0.6395	2.787	1.4505	0.679	0.565	4.154	3.347	17.052	2.2505	20.054	12.428	2.369	0.835
PBX1	pre B cell leukemia homeobox 1 (mouse - M. musculus, mouse - M. spretus) | pre-B-cell leukemia homeobox 1 (sheep) | PBX homeobox 1 (cow, horse, rat, pig, buffalo, goat)	2.8815	2.7765	34.436	27.448	0.2275	0.1345	0.3915	0.08	1.408	0.661	1.583	1.216	3.818	4.898	5.844	1.111	0.189	0.04
PBX3	PBX homeobox 3 (cow, horse, rat, pig, goat, buffalo) | pre-B-cell leukemia homeobox 3 (sheep) | pre B cell leukemia homeobox 3 (mouse - M. musculus, mouse - M. spretus)	5.738	1.254	13.243	9.348	13.218	5.4295	38.149	24.158	3.288	1.674	21.698	13.721	6.9205	4.2105	5.915	8.696	9.445	4.519
PCGF2	polycomb group ring finger 2	4.726	3.391	26.003	21.74	4.843	6.936	7.0545	7.1245	1.606	1.756	0.943	0.637	5.377	1.0485	9.173	5.3175	3.333	2.398
PHF1	PHD finger protein 1	12.284	8.03	15.254	11.862	13.1805	8.4385	20.894	15.153	2.181	1.938	5.202	4.907	7.3045	2.2295	9.4325	6.636	10.62	13.142
PHF20	PHD finger protein 20	45.7705	20.495	18.963	17.97	25.381	12.2715	56.092	22.8975	8.379	4.46	32.809	35.435	37.9	25.734	41.041	34.011	21.607	13.656
PHF21A	PHD finger protein 21A	6.323	2.71	7.731	8.433	5.872	4.225	7.6695	4.4135	1.172	1.192	8.339	9.03	16.274	29.125	19.8015	30.115	9.093	11.004
PIN1	peptidylprolyl cis/trans isomerase, NIMA-interacting 1 (sheep, rat, horse, pig, buffalo, goat, cow) | protein (peptidyl-prolyl cis/trans isomerase) NIMA-interacting 1 (mouse - M. musculus, mouse - M. spretus)	101.733	103.562	145.876	129.11	103.806	68.431	96.5655	70.299	32.974	27.017	61.937	53.419	87.096	66.334	12.57	19.741	76.212	68.989
PKNOX1	Pbx/knotted 1 homeobox (mouse - M. spretus, mouse - M. musculus) | PBX/knotted 1 homeobox 1 (buffalo, goat, pig, rat, horse, sheep, cow)	5.858	8.378	9.734	13.976	7.0095	8.384	11.048	8.781	5.208	4.278	12.518	10.294	9.867	8.0185	10.3845	11.904	11.919	10.175
PLAGL1	pleiomorphic adenoma gene-like 1 (sheep, mouse - M. spretus, mouse - M. musculus) | PLAG1 like zinc finger 1 (goat, buffalo, pig, horse, rat, cow)	7.973	11.3505	24.231	22.254	8.0615	4.358	12.3835	9.205	1.409	0.964	2.671	1.677	0.1925	3.575	1.6865	0.473	0.608	0.751
PLAGL2	pleiomorphic adenoma gene-like 2 (sheep, mouse - M. spretus, mouse - M. musculus) | PLAG1 like zinc finger 2 (rat, horse, pig, goat, buffalo, cow)	5.0865	8.801	4.728	4.699	6.103	12.692	7.8395	35.8955	0.924	1.131	3.156	4.909	17.5455	75.05	11.802	46.9375	11.197	29.429
PLSCR1	phospholipid scramblase 1	45.7225	87.797	7.475	10.775	0	0	0	0.0465	4.236	84.963	158.8	395.424	25.099	39.76	52.9295	106.459	47.782	141.556
POGK	pogo transposable element derived with KRAB domain (pig, horse, buffalo, cow) | pogo transposable element with KRAB domain (goat, sheep, rat, mouse - M. spretus, mouse - M. musculus)	7.197	4.959	8.169	6.651	9.795	5.305	20.195	9.075	3.377	2.185	31.331	26.219	11.1265	6.9005	21.769	22.355	9.773	9.158
POU2F2	POU class 2 homeobox 2 (cow, buffalo, goat, pig, rat, horse, sheep) | POU domain, class 2, transcription factor 2 (mouse - M. musculus, mouse - M. spretus)	0.279	1.115	0.075	0.159	0.935	3.4115	1.0775	5.203	1.207	1.34	2.418	5.031	24.3825	51.4265	19.555	72.9235	7.575	16.125
POU2F3	POU class 2 homeobox 3 (cow, sheep, rat, horse, pig, goat, buffalo) | POU domain, class 2, transcription factor 3 (mouse - M. musculus, mouse - M. spretus)	0.041	0.0515	0.717	0.909	0.9525	2.695	2.0145	6.223	66.603	52.082	1.365	0.969	0	0	0	0	0.891	0.859
PPARG	peroxisome proliferator-activated receptor gamma (sheep, rat) | peroxisome proliferator activated receptor gamma (goat, buffalo, pig, mouse - M. spretus, horse, cow, mouse - M. musculus)	58.609	9.849	10.987	2.832	77.0245	18.762	97.238	16.495	14.369	4.005	19.628	9.872	32.0515	10.2105	23.3935	2.878	4.524	0.508
PRDM1	PR domain 1 (rat) | PR domain containing 1, with ZNF domain (mouse - M. musculus, sheep, mouse - M. spretus) | PR/SET domain 1 (horse, pig, buffalo, goat, cow)	7.222	18.5205	3.991	5.778	10.001	24.8365	18.276	82.301	14.569	28.974	9.867	11.708	5.155	8.977	3.4665	10.4745	3.591	7.951
PRDM2	PR domain 2 (rat) | PR/SET domain 2 (cow, horse, pig, goat, buffalo) | PR domain containing 2, with ZNF domain (mouse - M. musculus, sheep, mouse - M. spretus)	3.9135	4.957	8.551	10.819	3.7475	3.801	6.0415	6.65	5.354	3.458	8.209	7.786	13.1915	17.433	15.523	21.357	13.043	10.577
PRDM4	PR domain containing 4 (mouse - M. musculus, mouse - M. spretus, sheep) | PR domain 4 (rat) | PR/SET domain 4 (cow, buffalo, goat, horse, pig)	12.1065	11.2305	8.867	7.773	15.3105	7.687	16.5045	11.9025	3.361	3.067	12.914	10.725	9.9235	13.241	9.7205	8.249	16.318	26.63
PREB	prolactin regulatory element binding	26.343	21.9185	21.525	26.87	18.487	7.398	17.288	7.9015	9.6	7.818	23.814	25.684	68.946	36.393	57.069	46.808	36.84	35.443
PRMT3	protein arginine methyltransferase 3 (cow, goat, buffalo, horse, rat, sheep, pig) | protein arginine N-methyltransferase 3 (mouse - M. spretus, mouse - M. musculus)	17.1765	18.9745	20.681	23.442	23.468	13.9215	25.097	12.483	18.143	7.906	22.44	14.49	14.7885	5.5055	31.2995	17.886	9.159	4.975
PRRX1	paired related homeobox 1	0.085	0.046	253.997	172.214	0.1065	0.078	2.196	1.2145	0.058	0.043	3.091	3.515	0.164	0.4235	0.553	0.1025	0.86	0.378
PRRX2	paired related homeobox 2	0.4545	0.191	49.077	71.42	0.0505	0.025	0.1745	0.1105	0.007	0.01	0.45	0.356	0	0	0.049	0.3675	0	0.036
PURA	purine-rich element binding protein A (sheep) | purine rich element binding protein A (cow, mouse - M. musculus, buffalo, goat, pig, rat, mouse - M. spretus, horse)	7.15	5.406	7.218	5.547	4.7375	2.17	8.849	4.635	4.59	5.358	9.71	8.028	26.5265	19.682	6.2395	4.856	21.785	18.039
PURB	purine rich element binding protein B	8.146	12.747	9.605	8.61	7.42	5.903	16.097	12.13	6.445	5.57	13.867	11.052	23.9915	21.6065	31.2135	31.845	39.692	35.637
RARA	retinoic acid receptor alpha (buffalo, goat, horse, pig, cow) | retinoic acid receptor, alpha (mouse - M. musculus, sheep, rat, mouse - M. spretus)	15.817	18.697	33	19.008	20.151	25.9025	25.3715	16.152	7.278	5.364	10.234	8.16	18.609	6.267	23.704	10.59	12.045	19.035
RARG	retinoic acid receptor gamma (goat, buffalo, pig, horse, cow) | retinoic acid receptor, gamma (sheep, rat, mouse - M. spretus, mouse - M. musculus)	0.525	0.339	34.347	27.814	1.882	0.81	3.127	0.3405	0.852	1.274	1.516	0.953	8.8135	5.7935	22.788	23.4015	14.094	23.612
RBAK	RB associated KRAB zinc finger (pig, horse, sheep, goat, buffalo, cow) | RB-associated KRAB zinc finger (mouse - M. spretus, rat, mouse - M. musculus)	6.6445	5.864	7.14	6.706	5.8605	3.921	8.2215	8.3045	4.038	2.999	13.658	12.2	3.678	1.4255	2.987	1.9025	2.252	1.445
RBCK1	RanBP-type and C3HC4-type zinc finger containing 1 (mouse - M. musculus, sheep, mouse - M. spretus) | RANBP2-type and C3HC4-type zinc finger containing 1 (cow, buffalo, goat, pig, rat, horse)	44.2205	31.9325	25.382	23.874	23.5425	52.2865	34.1035	84.5285	3.791	5.256	19.345	26.96	50.269	47.4785	51.7105	42.805	30.725	31.289
RBSN	rabenosyn, RAB effector	17.522	12.6315	11.8	10.816	7.291	3.899	21.641	8.9555	3.868	2.9	13.306	11.038	16.3585	8.102	12.877	9.531	12.252	7.583
REL	REL proto-oncogene, NF-kB subunit (pig, horse, rat, goat, buffalo, cow) | reticuloendotheliosis oncogene (mouse - M. spretus, mouse - M. musculus) | v-rel avian reticuloendotheliosis viral oncogene homolog (sheep)	17.8445	19.9895	3.731	6.011	14.0845	26.9795	25.485	55.7775	16.238	28.728	22.756	24.092	13.485	34.1165	14.1605	26.0975	19.346	27.389
RELA	RELA proto-oncogene, NF-kB subunit (buffalo, goat, horse, rat, pig, cow) | v-rel avian reticuloendotheliosis viral oncogene homolog A (sheep) | v-rel reticuloendotheliosis viral oncogene homolog A (avian) (mouse - M. spretus, mouse - M. musculus)	7.9495	8.9415	45.318	47.241	7.376	9.852	18.407	22.3435	4.71	6.141	14.388	15.398	79.899	88.1985	51.4005	65.219	43.907	59.831
RELB	avian reticuloendotheliosis viral (v-rel) oncogene related B (mouse - M. musculus, mouse - M. spretus) | v-rel avian reticuloendotheliosis viral oncogene homolog B (sheep) | RELB proto-oncogene, NF-kB subunit (cow, buffalo, goat, pig, horse, rat)	3.4395	10.2645	7.544	18.953	5.43	13.4705	5.897	24.593	3.556	10.296	6.841	18.569	21.532	43.889	31.006	51.469	30.154	42.958
REST	RE1-silencing transcription factor [Source:NCBI gene;Acc:507148] (assigned to orthologue: ENSBTAG00000011789) (goat, sheep) | RE1 silencing transcription factor (pig, horse, buffalo) | RE1-silencing transcription factor (mouse - M. spretus, rat, mouse - M. musculus, cow)	13.6265	15.6865	2.911	2.504	11.6705	7.097	28.6075	21.405	11.722	10.101	29.525	22.938	13.3495	32.2845	13.511	17.924	19.156	59.616
RFX5	regulatory factor X5 (cow, goat, buffalo, sheep, rat, horse, pig) | regulatory factor X, 5 (influences HLA class II expression) (mouse - M. spretus, mouse - M. musculus)	7.278	9.221	11.79	16.684	8.303	16.338	7.3595	13.501	2.746	7.571	15.095	27.829	11.152	13.8915	9.347	15.143	7.531	12.689
RLF	rearranged L-myc fusion sequence (mouse - M. spretus, mouse - M. musculus) | rearranged L-myc fusion (goat, buffalo, pig, rat, horse, sheep, cow)	15.0885	12.9995	8.19	8.503	23.2995	19.239	18.0675	24.353	3.707	4.339	12.901	15.734	6.8285	11.408	6.749	9.1415	13.258	19.508
RORA	RAR-related orphan receptor A (rat, sheep) | RAR-related orphan receptor alpha (mouse - M. spretus, mouse - M. musculus) | RAR related orphan receptor A (cow, pig, horse, goat, buffalo)	2.8545	0.942	17.526	15.444	3.68	2.868	5.105	4.5575	0.291	0.396	5.528	5.476	5.225	0.639	6.2995	3.173	2.818	4.925
RREB1	ras responsive element binding protein 1	2.307	1.993	3.978	4.02	1.688	1.157	4.4035	4.853	3.941	2.839	7.787	7.22	21.061	22.0955	29.53	18.275	13.142	12.891
RUNX1	runt-related transcription factor 1 (sheep, rat) | runt related transcription factor 1 (mouse - M. musculus, cow, pig, horse, mouse - M. spretus, buffalo, goat)	10.6	28.837	17.101	21.775	14.3285	19.7875	16.1	19.006	5.232	3.967	17.619	13.843	26.488	18.0535	32.3685	30.988	16.984	25.224
RUNX2	runt related transcription factor 2 (mouse - M. musculus, cow, mouse - M. spretus, horse, pig, buffalo, goat) | runt-related transcription factor 2 (sheep, rat)	0.0785	0.564	27.105	18.244	0.287	0.139	1.896	1.0405	1.336	2.364	4.114	3.743	3.9035	0.2715	3.8295	1.387	5.241	3.33
RUNX3	runt-related transcription factor 3 (sheep) | RUNX family transcription factor 3 (horse, rat) | runt related transcription factor 3 (buffalo, goat, pig, mouse - M. spretus, cow)	4.187	4.018	1.313	1.304	2.8355	4.2565	2.0695	2.3365	7.99	10.518	8.163	13.073	2.247	0.1815	2.31	0.3405	4.758	9.619
RXRA	retinoid X receptor, alpha (sheep) | retinoid X receptor alpha (buffalo, pig, mouse - M. spretus, rat, horse, cow, mouse - M. musculus)	22.028	8.3445	15.61	6.773	19.837	11.0885	45.363	6.3505	8.783	4.36	32.672	33.112	16.9635	1.253	55.672	22.0215	61.881	26.252
RXRB	retinoid X receptor beta (cow, pig, rat, mouse - M. spretus, horse, goat, buffalo) | retinoid X receptor, beta (sheep)	11.54	8.627	14.935	10.527	6.8545	4.424	11.5475	6.989	1.812	1.086	14.935	13.883	30.084	8.23	37.2995	13.9945	20.467	15.836
SAFB2	scaffold attachment factor B2	14.733	11.3475	31.986	33.273	14.361	8.7595	26.5715	27.1645	3.688	5.809	30.54	26.9	50.127	41.9285	38.414	34.5935	30.799	24.184
SGSM2	small G protein signaling modulator 2	1.34	0.6025	9.232	6.916	0.6765	0.2505	0.6325	0.211	7.035	3.396	11.588	10.009	2.2475	0.3725	3.4495	1.7105	7.898	2.765
SKI	SKI proto-oncogene (cow, buffalo, goat, rat, horse, sheep, pig) | ski sarcoma viral oncogene homolog (avian) (mouse - M. spretus, mouse - M. musculus)	0.0075	0.023	13.755	11.777	3.48	3.0765	10.204	7.391	2.172	1.544	13.102	11.319	39.202	3.902	36.0895	17.1705	28.744	22.584
SKIL	SKI-like proto-oncogene (rat, sheep) | SKI like proto-oncogene (cow, horse, pig, buffalo, goat) | SKI-like (mouse - M. spretus, mouse - M. musculus)	8.2565	8.328	22.056	27.471	12.2585	29.8535	16.661	45.6225	5.755	8.344	47.496	63.642	43.93	87.66	23.8475	79.5005	40.994	79.447
SMAD1	SMAD family member 1	1.4825	2.1035	14.173	21.999	0.129	0.0785	1.974	1.1685	1.87	2.868	3.955	4.111	19.022	12.905	4.0285	1.382	10.1	13.931
SMAD3	SMAD family member 3	0.2675	0.2205	8.114	9.044	0.697	0.5085	2.697	0.88	0.434	0.404	2.09	3.473	8.572	3.0225	7.2495	10.468	19.484	12.85
SMAD4	SMAD family member 4	41.78	30.5075	41.951	46.117	31.7715	23.7055	48.733	41.334	7.844	6.954	78.608	72.755	41.3455	35.8455	38.415	27.6265	39.515	28.821
SMAD5	SMAD family member 5	30.234	17.275	26.29	28.112	30.12	15.832	37.4475	17.583	12.75	6.835	65.08	56.262	4.6195	2.9655	5.7575	5.939	16.664	10.22
SNAI1	snail family transcriptional repressor 1 (rat, horse, pig, buffalo, goat, cow) | snail family zinc finger 1 (mouse - M. musculus, sheep, mouse - M. spretus)	0.153	0.5755	20.79	23.586	0.424	1.163	0.722	13.402	0.525	0.556	0.305	0.418	0	0	0	0.0485	0.335	0.552
SNAI2	snail family zinc finger 2 (mouse - M. spretus, mouse - M. musculus) | snail family transcriptional repressor 2 (cow, pig, horse, rat, sheep, goat, buffalo)	0.011	0.0225	48.873	38.751	0	0	0.8245	0.8105	0.296	1.118	2.813	1.124	0.0105	0	0.075	0.045	0.093	0.113
SNAPC2	small nuclear RNA activating complex, polypeptide 2 (mouse - M. musculus, mouse - M. spretus, rat) | small nuclear RNA activating complex polypeptide 2 (cow, horse, pig, buffalo, goat) | small nuclear RNA activating complex, polypeptide 2, 45kDa (sheep)	17.735	8.2075	22.446	16.657	12.6765	6.2215	5.567	3.735	1.431	0.895	13.064	13.292	21.3355	8.464	12.404	14.182	16.056	11.885
SNAPC5	small nuclear RNA activating complex, polypeptide 5 (rat, mouse - M. spretus, mouse - M. musculus) | small nuclear RNA activating complex polypeptide 5 (horse, pig, buffalo, goat, cow) | small nuclear RNA activating complex, polypeptide 5, 19kDa (sheep)	8.426	9.7645	32.313	31.049	0	0	7.4535	3.183	11.609	5.568	15.3	11.1	22.4865	17.757	45.3205	33.981	16.285	9.056
SON	SON DNA binding protein (sheep, horse, pig, buffalo, goat, cow) | Son DNA binding protein (rat, mouse - M. spretus, mouse - M. musculus)	104.695	74.731	66.288	66.873	56.534	42.6065	112.984	77.047	25.48	20.747	152.23	134.496	92.0405	95.202	80.211	72.6425	77.752	62.485
SP1	trans-acting transcription factor 1 (mouse - M. musculus, mouse - M. spretus) | Sp1 transcription factor (sheep, rat, horse, pig, goat, buffalo, cow)	22.0615	18.8615	24.138	23.488	20.4805	17.2575	34.675	32.9135	7.28	7.423	36.314	36.478	50.253	24.4385	52.744	22.7505	22.393	18.652
SP3	trans-acting transcription factor 3 (mouse - M. spretus, mouse - M. musculus) | Sp3 transcription factor (buffalo, goat, rat, sheep, horse, pig, cow)	76.1585	51.6175	40.703	35.165	73.749	41.3755	117.571	64.382	16.19	14.96	99.111	77.841	55.387	41.2215	46.8015	30.868	47.955	28.462
SP5	trans-acting transcription factor 5 (mouse - M. musculus, mouse - M. spretus) | Sp5 transcription factor (buffalo, sheep, rat, horse, pig, cow)	0.1735	0.2045	0	0	19.8915	26.7785	0.01	0.008	0.099	0.121	0.05	0.035	0	0	0.017	0	0.713	0.349
SPEN	spen family transcriptional repressor (buffalo, goat, pig, rat, horse, sheep, cow) | spen family transcription repressor (mouse - M. spretus, mouse - M. musculus)	3.4235	3.917	10.263	8.797	4.075	5.221	7.162	8.49	2.273	1.755	7.126	5.202	11.85	28.3465	13.3715	10.2315	5.873	6.223
SPI1	spleen focus forming virus (SFFV) proviral integration oncogene (mouse - M. musculus, mouse - M. spretus) | Spi-1 proto-oncogene (rat, sheep, horse, pig, buffalo, goat, cow)	136.357	100.438	41.738	40.738	162.177	170.235	215.076	210.944	58.468	66.495	228.113	267.948	495.899	810.351	512.072	846.375	274.937	309.306
SPIC	Spi-C transcription factor (Spi-1/PU.1 related) (mouse - M. spretus, mouse - M. musculus) | Spi-C transcription factor (cow, pig, sheep, rat, horse, buffalo, goat)	0.5885	0.064	0	0	0.705	0.01	10.64	10.041	0	0	4.149	3.706	1.3415	17.204	0.096	0.721	2.685	4.911
SREBF1	sterol regulatory element binding transcription factor 1	6.407	2.1805	8.234	5.537	9.131	2.709	19.0895	3.042	0.41	0.31	3.767	2.715	62.581	44.042	61.299	64.8595	26.684	18.763
SREBF2	sterol regulatory element binding transcription factor 2 (cow, horse, rat, sheep, pig, goat, buffalo) | sterol regulatory element binding factor 2 (mouse - M. musculus, mouse - M. spretus)	10.645	9	24.699	24.631	5.28	2.5565	9.029	5.557	1.908	1.426	14.615	14.085	93.9085	54.3045	92.421	106.343	23.431	25.231
SRF	serum response factor	13.1725	21.7155	18.992	16.083	10.9445	8.339	15.141	8.7735	4.878	2.774	11.904	9.496	30.17	34.053	14.2175	14.3755	12.535	13.592
STAT1	signal transducer and activator of transcription 1 (rat, mouse - M. spretus, horse, pig, goat, buffalo, mouse - M. musculus, cow) | signal transducer and activator of transcription 1, 91kDa (sheep)	349.49	188.699	103.895	123.441	380.328	774.809	392.373	1642.84	183.445	634.034	247.027	1256.37	111.353	444.94	37.575	539.577	57.073	269.28
STAT2	signal transducer and activator of transcription 2 (goat, rat, horse, mouse - M. spretus, pig, buffalo, cow, mouse - M. musculus) | signal transducer and activator of transcription 2, 113kDa (sheep)	25.7185	33.3385	19.98	32.503	30.776	126.301	45.612	125.456	20.205	113.271	64.079	308.744	53.8985	248.368	18.649	122.933	47.187	272.445
STAT3	signal transducer and activator of transcription 3 (buffalo, cow, mouse - M. musculus, goat, mouse - M. spretus, rat, horse, pig) | signal transducer and activator of transcription 3 (acute-phase response factor) (sheep)	67.404	77.2375	42.127	55.858	56.317	71.759	80.859	135.65	24.4	86.747	52.287	85.887	47.521	245.969	124.01	167.56	73.901	131.337
STAT4	signal transducer and activator of transcription 4	0	0.006	0.348	0.616	0.386	2.2755	1.0425	22.4095	1.379	39.022	0.339	0.369	3.485	4.0415	4.9375	2.1365	0	0.002
STAT5B	signal transducer and activator of transcription 5B	16.0665	8.224	13.271	12.052	5.4545	3.049	10.5055	5.6815	3.097	2.095	22.248	18.575	18.5775	25.55	32.569	23.723	26.336	21.198
STAT6	signal transducer and activator of transcription 6, interleukin-4 induced (sheep) | signal transducer and activator of transcription 6 (goat, rat, mouse - M. spretus, horse, pig, buffalo, cow, mouse - M. musculus)	80.9605	54.0435	43.679	41.611	43.863	53.157	59.8655	64.78	39.375	25.077	101.206	85.57	173.038	43.8995	173.63	132.757	117.184	177.733
TAL1	T cell acute lymphocytic leukemia 1 (mouse - M. musculus, mouse - M. spretus) | T-cell acute lymphocytic leukemia 1 (sheep) | TAL bHLH transcription factor 1, erythroid differentiation factor (rat, horse, pig, buffalo, goat, cow)	58.9565	28.1775	0.741	0.467	1.4765	1.76	2.5215	1.1255	0.458	0.423	4.936	6.139	7.3355	5.1285	4.2915	1.134	0.511	0.702
TBP	TATA-box binding protein (cow, buffalo, horse, pig) | TATA box binding protein (mouse - M. musculus, rat, mouse - M. spretus, sheep) | TATA-box binding protein [Source:NCBI gene;Acc:516578] (assigned to orthologue: ENSBTAG00000007686) (goat)	10.4665	9.0795	21.104	20.484	7.047	5.097	13.122	8.433	5.57	3.156	9.347	7.985	27.9495	20.0895	23.902	17.4575	9.831	9.578
TBPL1	TATA-box binding protein like 1 (cow, horse, rat, pig, buffalo, goat) | TBP-like 1 (sheep) | TATA box binding protein-like 1 (mouse - M. spretus, mouse - M. musculus)	14.3615	12.6155	36.052	35.676	18.5905	13.874	20.349	19.8205	6.188	5.334	18.47	18.56	21.915	18.506	22.014	29.3125	30.456	26.956
TBX18	T-box transcription factor 18 (horse) | T-box 18 (goat, buffalo, sheep, pig, cow) | T-box18 (mouse - M. musculus, mouse - M. spretus, rat)	0.7155	1.286	6.526	15.982	0.1025	0.2405	0.481	0.3165	0.071	0.067	0.326	0.213	0.013	0	0.017	0.033	0.559	0.639
TBX3	T-box 3 (cow, mouse - M. musculus, buffalo, pig, sheep, mouse - M. spretus, horse) | T-box transcription factor 3 (goat, rat)	4.2455	3.3135	3.928	12.203	0.0335	0.0225	1.8965	0.7305	0.023	0.018	0.621	0.48	0.0225	0.034	0.053	0.0405	0.01	0.026
TCF12	transcription factor 12	33.9235	18.1835	41.397	32.719	26.415	16.121	45.9905	33.5895	15.486	13.456	69.852	59.796	27.184	6.6675	25.1645	17.062	33.385	32.785
TCF20	transcription factor 20 (goat, rat, horse, mouse - M. spretus, pig, cow, mouse - M. musculus, buffalo) | transcription factor 20 (AR1) (sheep)	5.583	3.9715	6.826	6.364	4.6695	3.8565	8.3265	6.11	5.649	5.237	13.359	13.917	20.657	16.317	12.831	11.233	9.955	13.276
TCF3	transcription factor 3	5.135	4.378	10.362	7.965	4.7775	2.372	7.4515	3.834	2.156	1.601	12.377	9.882	25.05	4.3915	26.684	10.4615	13.695	6.704
TCF4	transcription factor 4	9.223	12.3195	10.539	7.771	8.1335	7.044	7.856	8.5275	3.277	11.936	38.841	70.917	40.12	82.746	23.755	29.6045	14.408	20.468
TCFL5	transcription factor like 5 (cow, pig, horse, rat, goat, buffalo) | transcription factor-like 5 (basic helix-loop-helix) (sheep, mouse - M. spretus, mouse - M. musculus)	9.5385	6.187	7.949	7.465	3.5145	3.034	22.633	8.6525	1.183	0.728	17.464	10.635	0	0	0.12	0.0875	0	0
TEAD1	TEA domain family member 1 (SV40 transcriptional enhancer factor) (sheep) | TEA domain transcription factor 1 (pig, horse, rat, goat, buffalo, cow) | TEA domain family member 1 (mouse - M. spretus, mouse - M. musculus)	0.0865	0.0555	11.747	17.735	0.0985	0.394	1.7015	1.5185	1.002	0.75	0.342	0.357	0.043	0.2605	0.0595	0.0615	0.063	0.156
TEAD2	TEA domain family member 2 (mouse - M. spretus, sheep, mouse - M. musculus) | TEA domain transcription factor 2 (cow, buffalo, goat, pig, rat, horse)	0.7915	0.556	21.639	15.837	0.61	0.531	1.108	1.138	0.055	0.025	0.834	0.732	0.252	0.102	0.053	0	0.657	0.372
TEAD3	TEA domain transcription factor 3 (goat, buffalo, rat, horse, pig, cow) | TEA domain family member 3 (sheep, mouse - M. spretus)	0.1695	0.374	20.462	17.768	0.1505	0.3965	0.44	1.0975	0.006	0.006	0.446	0.426	0.06	0.1435	0.537	0.978	2.204	1.677
TEAD4	TEA domain transcription factor 4 (pig, horse, rat, goat, buffalo, cow) | TEA domain family member 4 (mouse - M. musculus, mouse - M. spretus, sheep)	0.083	0.1595	13.693	15.325	0.445	1.667	0.2435	4.823	0.398	0.667	0.407	0.364	0.009	0.138	0	0.0475	0.745	0.451
TEF	thyrotroph embryonic factor (mouse - M. spretus, mouse - M. musculus) | TEF, PAR bZIP transcription factor (goat, buffalo, pig, rat, horse, cow) | thyrotrophic embryonic factor (sheep)	6.5865	2.4245	6.413	5.53	2.4525	1.26	4.641	1.841	3.648	1.532	5.712	5.565	27.482	3.246	16.724	7.207	37.15	18.089
TERB1	telomere repeat binding bouquet formation protein 1	0.07	0	0.3	0.285	0.2725	0.227	0.3385	0.212	0.008	0.007	20.843	13.488	0.1045	0.067	0.24	0.34	0.118	0.174
TERF1	telomeric repeat binding factor (NIMA-interacting) 1 (sheep) | telomeric repeat binding factor 1 (pig, rat, horse, mouse - M. spretus, goat, buffalo, mouse - M. musculus, cow)	23.2295	22.387	35.935	37.134	17.548	8.7355	34.2365	19.8055	7.623	6.906	38.028	27.81	9.6145	7.3985	9.8675	6.27	10.331	8.903
TERF2	telomeric repeat binding factor 2	9.5015	8.412	19.545	23.619	4.6455	2.9455	7.421	3.588	3.048	2.239	12.314	9.845	13.6665	12.1045	13.382	12.4555	12.297	8.914
TET2	tet methylcytosine dioxygenase 2	15.277	19.336	8.573	8.911	17.642	10.527	42.07	36.6045	11.047	9.598	31.726	39.202	11.295	72.601	18.499	20.241	8.589	9.592
TET3	tet methylcytosine dioxygenase 3	1.921	4.187	2.63	2.467	0.8985	0.5035	2.214	0.3255	5.601	2.459	5.345	4.752	15.9445	13.264	13.716	9.6235	9.68	4.555
TFCP2	transcription factor CP2	7.713	8.514	20.736	24.73	8.821	6.4545	13.16	8.109	9.938	12.515	23.72	18.165	7.2495	5.72	3.872	3.202	5.775	5.105
TFDP1	transcription factor Dp 1 (mouse - M. spretus, mouse - M. musculus) | transcription factor Dp-1 (cow, goat, buffalo, pig, horse, rat, sheep)	24.28	14.076	45.681	35.631	11.91	4.879	26.2565	8.7055	4.022	2.882	38.328	27.718	107.26	49.9825	44.0345	31.1625	56.096	22.901
TFDP2	transcription factor Dp 2 (mouse - M. musculus, mouse - M. spretus) | transcription factor Dp-2 (cow, goat, buffalo, pig, horse, rat) | transcription factor Dp-2 (E2F dimerization partner 2) (sheep)	13.7915	4.279	10.239	8.27	9.718	3.518	8.473	2.412	4.92	4.466	22.302	16.288	9.3665	1.4545	5.1755	0.6035	5.159	1.056
TFE3	transcription factor binding to IGHM enhancer 3 (cow, pig, rat, horse, sheep, goat, buffalo) | transcription factor E3 (mouse - M. musculus, mouse - M. spretus)	25.366	20.418	25.838	25.08	19.9455	19.26	57.389	48.359	6.681	6.432	30.385	35.542	50.18	40.2285	80.609	74.195	52.327	66.585
TFEB	transcription factor EB	13.4625	7.3165	5.321	2.929	16.198	11.178	22.3345	7.706	17.464	12.607	31.828	24.501	47.469	15.6685	54.935	25.409	36.704	13.772
TFEC	transcription factor EC	117.686	57.3425	18.693	18.826	132.627	268.444	158.542	403.488	90.461	132.259	141.29	345.96	16.346	58.715	43.6305	500.868	16.182	34.941
TGIF1	TGFB-induced factor homeobox 1 (mouse - M. musculus, mouse - M. spretus, rat, sheep) | TGFB induced factor homeobox 1 (cow, buffalo, goat, horse, pig)	30.778	28.9135	35.54	64.042	33.497	45.9	31.3195	66.457	16.727	13.877	71.811	69.652	70.046	61.97	45.438	57.568	28.359	115.076
TGIF2	TGFB-induced factor homeobox 2 (sheep, rat, mouse - M. spretus, mouse - M. musculus) | TGFB induced factor homeobox 2 (cow, goat, buffalo, horse, pig)	3.5685	3.2975	6.434	6.564	1.1155	0.9805	1.6685	1.283	3.047	3.171	6.062	12.136	0.972	1.3065	1.831	3.0545	1.901	0.576
THAP1	THAP domain containing 1 (pig, rat, horse, sheep, goat, buffalo, cow) | THAP domain containing, apoptosis associated protein 1 (mouse - M. spretus, mouse - M. musculus)	16.0995	18.15	15.86	15.226	12.5165	11.572	11.211	10.6915	5.755	6.254	15.404	15.528	7.485	10.299	7.781	6.7395	15.658	11.246
THAP2	THAP domain containing 2 (cow, horse, rat, pig, buffalo, goat) | THAP domain containing, apoptosis associated protein 2 (mouse - M. spretus, sheep, mouse - M. musculus)	12.828	8.675	5.962	6.25	13.6115	8.834	10.9165	5.894	1.152	0.739	10.54	8.014	3.604	1.879	2.5475	3.5315	12.154	12.882
THAP3	THAP domain containing, apoptosis associated protein 3 (mouse - M. musculus, mouse - M. spretus, sheep) | THAP domain containing 3 (buffalo, goat, rat, horse, pig, cow)	20.4895	13.5465	15.147	11.123	20.781	10.5065	19.78	8.432	3.561	2.003	8.735	6.876	10.5525	3.703	4.5605	1.1365	4.284	3.472
THAP4	THAP domain containing 4	14.555	13.555	43.461	34.419	7.9415	5.6065	24.0265	13.609	6.822	5.273	5.406	4.188	19.6275	16.4115	21.5805	19.7155	10.978	10.21
THAP7	THAP domain containing 7	0	0	10.703	9.749	12.516	6.916	12.6075	7.396	7.092	5.762	23.455	21.415	48.0825	24.1255	34.6065	30.2645	16.317	14.594
THRA	thyroid hormone receptor alpha (cow, mouse - M. musculus, buffalo, mouse - M. spretus, rat) | thyroid hormone receptor, alpha (pig, horse, sheep, goat)	7.5575	5.172	11.352	10.404	1.7565	1.0095	6.0775	3.9955	0.901	0.707	4.794	2.757	10.9885	8.451	6.732	5.131	7.649	5.309
THRB	thyroid hormone receptor, beta (sheep) | thyroid hormone receptor beta (goat, pig, rat, mouse - M. spretus, horse, cow, mouse - M. musculus, buffalo)	6.1945	2.66	2.759	2.149	0.952	0.5095	12.1565	3.161	0.33	0.256	20.493	19.46	0.8025	0.5695	0.1425	0.0995	4.41	2.579
THYN1	thymocyte nuclear protein 1	58.964	39.096	54.446	51.468	46.4205	25.9305	47.97	18.515	49.782	45.235	106.169	74.427	54.686	25.6755	11.5425	16.8155	32.15	18.638
TIGD2	tigger transposable element derived 2	7.7395	5.79	9.791	9.794	13.9845	2.596	15.8415	3.0865	5.189	2.469	12.841	9.839	10.9995	5.497	5.873	4.6885	5.72	5.106
TMF1	TATA element modulatory factor 1	45.4005	43.472	33.459	37.215	31.0715	28.1675	29.1495	39.3135	18.844	21.13	31.869	33.716	33.9145	35.26	36.889	44.694	37.319	55.323
TRPS1	transcriptional repressor GATA binding 1 (buffalo, cow, mouse - M. musculus, goat, pig, mouse - M. spretus, rat, horse) | trichorhinophalangeal syndrome I (sheep)	13.1665	5.107	12.032	9.618	14.0135	8.212	23.8235	13.9855	6.017	8.55	15.743	12.726	10.466	6.9245	13.4885	19.6565	11.722	4.774
TTF1	transcription termination factor 1 (rat, horse, pig, buffalo, goat, cow) | transcription termination factor, RNA polymerase I (sheep, mouse - M. spretus, mouse - M. musculus)	13.238	10.73	13.145	13.928	8.619	7.901	10.2295	8.2575	5.345	5.684	8.829	7.81	6.6775	8.4695	9.136	8.777	9.722	10.311
TWIST2	twist family bHLH transcription factor 2 (goat, buffalo, pig, sheep, rat, horse, cow) | twist basic helix-loop-helix transcription factor 2 (mouse - M. musculus, mouse - M. spretus)	0	0.072	8.011	12.905	0	0	23.263	4.3465	0	0	0.638	0.642	0	0	0.0195	0	0.229	0.374
UBP1	upstream binding protein 1 (buffalo, mouse - M. spretus, horse, cow, mouse - M. musculus) | upstream binding protein 1 (LBP-1a) (pig, sheep, rat, goat)	32.917	28.868	37.654	43.318	22.019	20.8115	38.8075	28.1875	17.86	19.735	106.513	83.099	25.316	18.8545	32.2515	21.791	48.124	34.017
USF1	upstream transcription factor 1	29.284	38.066	27.091	32.776	34.655	33.478	43.405	44.3885	19.299	33.511	65.687	97.222	54.787	68.489	56.7915	38.996	33.348	31.833
USF2	upstream transcription factor 2 (mouse - M. spretus, mouse - M. musculus) | upstream transcription factor 2, c-fos interacting (buffalo, goat, pig, horse, rat, sheep, cow)	95.9035	50.386	58.929	51.084	51.0645	27.3265	96.1885	42.8975	14.912	9.939	57.726	49.583	222.196	88.935	276.424	148.589	61.518	38.706
VDR	vitamin D (1,25- dihydroxyvitamin D3) receptor (goat, sheep) | vitamin D receptor (pig, horse, rat, buffalo, cow) | vitamin D (1,25-dihydroxyvitamin D3) receptor (mouse - M. musculus, mouse - M. spretus)	2.108	6.591	10.467	15.778	8.2385	11.359	7.263	18.4065	2.642	1.093	3.7	6.951	0.502	0.3955	0.213	0.0165	3.236	1.084
WIZ	widely-interspaced zinc finger motifs (mouse - M. musculus, rat, mouse - M. spretus) | widely interspaced zinc finger motifs (cow, horse, sheep, pig, goat, buffalo)	0.76	0.8255	8.471	7.332	1.2905	0.6335	2.6435	1.453	0.036	0.058	0.043	0.032	13.9775	8.048	17.488	15.595	10.385	8.279
XBP1	X-box binding protein 1	187.863	255.263	63.267	81.88	156.523	147.024	250.137	343.189	11.237	15.018	134.73	144.026	114.534	95.1805	68.1905	86.4205	106.191	155.149
XPA	XPA, DNA damage recognition and repair factor (goat, buffalo, horse, rat, pig, cow) | xeroderma pigmentosum, complementation group A (mouse - M. musculus, sheep, mouse - M. spretus)	16.7515	11.895	10.138	9.133	20.075	11.2135	18.3895	8.6425	9.826	8.041	12.965	8.167	17.539	7.8865	17.9205	12.0385	5.048	3.547
YBX1	Y-box binding protein 1 (buffalo, goat, horse, pig, cow) | Y box binding protein 1 (rat, sheep) | Y box protein 1 (mouse - M. musculus, mouse - M. spretus)	895.479	841.87	768.535	752.059	755.597	533.778	1685.48	1163.8	252.394	214.963	908.55	790.126	964.523	601.538	828.692	454.144	628.364	555.226
YBX3	Y box protein 3 (mouse - M. musculus, mouse - M. spretus) | Y box binding protein 3 (rat) | Y-box binding protein 3 (cow, sheep, horse, pig, goat, buffalo)	59.441	56.2855	104.632	137.591	9.7925	7.9215	26.579	17.3485	0.843	0.851	97.924	75.568	134.292	73.616	268.428	203.041	191.613	241.551
YY1	YY1 transcription factor	39.5695	24.785	28.609	27.06	34.8685	22.139	64.61	28.273	12.046	10.337	40.021	34.343	69.168	71.4815	70.0485	60.84	33.125	42.916
ZBED5	zinc finger BED-type containing 5 (cow, sheep, horse, pig, goat, buffalo) | zinc finger, BED type containing 5 (mouse - M. musculus, mouse - M. spretus) | zinc finger, BED-type containing 5 (rat)	5.3845	3.951	14.78	11.38	9.48	3.4025	16.47	5.6885	17.435	10.726	31.568	21.822	0.5635	0.2655	14.5605	13.915	15.336	14.372
ZBTB1	zinc finger and BTB domain containing 1	37.613	23.2135	43.142	53.104	23.897	12.606	40.68	16.5405	15.951	12.964	57.261	49.659	14.7605	11.9395	4.728	4.8885	15.589	9.055
ZBTB11	zinc finger and BTB domain containing 11	11.4715	9.5475	10.11	10.796	22.1155	13.244	23.3155	14.4915	10.993	6.872	35.317	28.975	8.4175	8.9015	10.856	9.1895	6.901	6.278
ZBTB17	zinc finger and BTB domain containing 17	6.7645	8.2325	7.897	6.85	8.862	17.6855	8.9865	20.4415	4.628	4.831	9.239	7.084	13.717	7.1815	12.131	11.57	12.15	13.754
ZBTB18	zinc finger and BTB domain containing 18	5.451	3.8725	3.583	2.606	9.498	4.1535	27.8695	13.1715	1.934	0.794	10.055	8.737	33.684	37.943	21.2725	16.8435	0	0
ZBTB21	zinc finger and BTB domain containing 21	0.7185	0.7805	2.012	2.243	0.726	0.536	3.0095	3.8405	4.02	2.335	1.477	1.152	29.7315	34.694	9.277	5.1395	9.862	9.688
ZBTB22	zinc finger and BTB domain containing 22	3.389	2.9125	4.086	2.914	4.1305	3.011	3.446	2.002	1.853	1.737	29.797	46.131	21.211	5.7785	21.4125	11.359	17.005	9.564
ZBTB24	zinc finger and BTB domain containing 24	10.457	8.794	6.54	5.744	17.3255	21.042	19.7785	14.027	4.444	4.204	14.973	12.794	6.8535	3.596	3.933	3.72	3.285	3.091
ZBTB25	zinc finger and BTB domain containing 25	6.737	5.744	3.212	3.021	3.507	2.721	5.394	3.226	1.453	0.946	17.135	14.493	5.0165	3.235	5.875	6.25	5.597	3.212
ZBTB33	zinc finger and BTB domain containing 33	20.4415	16.109	15.801	17.264	16.483	9.4535	30.6975	14.2395	6.1	7.184	26.58	23.029	13.011	15.346	10.9995	8.357	0.076	0.214
ZBTB34	zinc finger and BTB domain containing 34	5.372	4.418	2.691	2.56	6.483	2.848	11.7065	7.8345	5.602	5.172	14.881	12.17	5.589	6.654	4.7245	4.795	7.321	6.038
ZBTB37	zinc finger and BTB domain containing 37	2.0895	2.282	1.824	2.298	3.523	3.328	5.468	4.7675	2.118	1.979	12.604	9.252	2.734	2.7965	2.3015	2.163	1.74	2.517
ZBTB38	zinc finger and BTB domain containing 38	14.1425	25.81	25.16	20.161	12.693	5.204	22.67	10.0925	6.734	5.44	14.383	9.654	11.659	3.9245	21.3365	5.318	8.076	8.584
ZBTB4	zinc finger and BTB domain containing 4	0.5025	0.254	5.902	2.815	0.404	0.4125	2.1545	0.611	0.896	0.66	0.915	0.455	27.44	5.445	13.8735	10.475	9.703	9.128
ZBTB41	zinc finger and BTB domain containing 41	10.494	10.4915	6.369	8.088	5.6615	4.045	9.482	9.139	3.788	4.591	10.879	9.599	5.8925	3.294	5.7055	4.7525	5.334	4.834
ZBTB43	zinc finger and BTB domain containing 43	9.1285	8.33	5.693	5.656	13.255	15.6385	14.112	18.1615	8.782	9.647	5.598	5.422	8.7205	11.8405	11.474	10.6265	12.039	10.737
ZBTB44	zinc finger and BTB domain containing 44	16.712	11.5645	6.106	9.097	10.888	8.502	21.076	37.398	3.766	2.027	11.428	9.13	11.0425	2.0605	14.721	5.4575	8.153	4.068
ZBTB45	zinc finger and BTB domain containing 45	0.305	0.769	0.6	0.475	0.321	0.2645	0.3775	0.2475	1.615	0.549	0.557	0.425	23.545	17.561	10.35	5.502	8.538	5.854
ZBTB5	zinc finger and BTB domain containing 5	0.948	0.9915	3.39	3.783	1.0905	1.14	1.506	1.185	1.338	1.569	3.272	8.741	5.8165	9.1335	7.4925	11.605	11.05	7.972
ZBTB6	zinc finger and BTB domain containing 6	4.801	5.72	5.98	7.423	5.791	3.4915	7.63	3.708	6.651	5.26	11.619	9.707	10.861	12.841	8.3495	8.4335	8.62	8.751
ZBTB7A	zinc finger and BTB domain containing 7A (cow, goat, buffalo, sheep, horse, pig) | zinc finger and BTB domain containing 7a (mouse - M. musculus, mouse - M. spretus, rat)	7.8475	7.769	10.169	9.528	6.117	5.5145	13.713	8.247	1.909	2.008	17.778	19.316	58.053	69.999	86.7965	92.0785	33.54	32.409
ZBTB7B	zinc finger and BTB domain containing 7B	24.8305	11.674	14.058	8.642	17.675	12.9715	40.9405	18.7045	11.756	7.117	26.595	25.543	71.589	47.3495	44.165	27.677	37.195	59.526
ZBTB9	zinc finger and BTB domain containing 9 (goat, horse, rat, sheep, pig, buffalo, cow, mouse - M. musculus) | zinc finger and BTB domain containing 9 [Source:RGD Symbol;Acc:1303050] (assigned to orthologue: ENSRNOG00000026799) (mouse - M. spretus)	2.3715	2.4395	7.2	7.178	2.33	1.2575	7.2065	1.5	6.612	4.635	13.819	17.419	9.2165	6.17	6.4345	6.9355	6.289	6.177
ZC3H8	zinc finger CCCH-type containing 8 (sheep, horse, pig, goat, buffalo, cow) | zinc finger CCCH type containing 8 (mouse - M. musculus, rat, mouse - M. spretus)	21.9215	19.113	16.228	15.401	12.2575	10.205	10.471	5.6415	4.82	1.726	10.226	7.785	2.824	0.772	1.7565	1.3475	6.427	5.339
ZEB1	zinc finger E-box binding homeobox 1	2.9955	7.46	9.887	9.418	2.7005	1.697	5.3645	3.4015	1.752	1.094	0.68	0.697	1.282	16.658	0.214	0.555	1.106	1.893
ZFP1	ZFP1 zinc finger protein (buffalo, goat, horse, sheep, pig, cow) | zinc finger protein 1 (mouse - M. musculus, mouse - M. spretus, rat)	1.892	1.112	5.454	5.142	2.1835	1.2355	4.773	1.5215	4.375	4.323	23.44	25.957	4.2875	2.8245	4.6665	5.0065	3.827	3.453
ZFP62	ZFP62 zinc finger protein (cow, pig, sheep, horse, goat, buffalo) | zinc finger protein 62 (rat, mouse - M. spretus, mouse - M. musculus)	2.623	1.9555	3.538	3.808	3.295	1.4545	4.069	1.9235	2.256	1.196	13.04	11.369	20.2345	20.499	23.062	21.5405	11.961	11.83
ZFP90	ZFP90 zinc finger protein (horse, sheep, pig, buffalo, goat, cow) | zinc finger protein 90 (mouse - M. spretus, rat, mouse - M. musculus)	20.165	10.975	18.972	12.729	12.507	4.921	11.03	7.7095	8.007	3.865	30.72	25.487	9.424	7.3	8.484	6.917	4.891	6.4
ZFP91	zinc finger protein 91 (mouse - M. musculus, rat) | zinc finger protein 91 [Source:RGD Symbol;Acc:628736] (assigned to orthologue: ENSRNOG00000012524) (mouse - M. spretus) | ZFP91 zinc finger protein (buffalo, goat, pig, sheep, horse, cow)	16.5855	10.957	26.272	19.576	32.643	21.105	50.1195	30.7985	17.601	13.382	29.757	28.351	61.6485	61.6335	40.509	34.195	56.114	47.626
ZFPM1	zinc finger protein, FOG family member 1 (cow, pig, sheep, horse, buffalo, goat) | zinc finger protein, multitype 1 (mouse - M. spretus, rat, mouse - M. musculus)	0.061	0.0825	0.411	0.293	0.0775	0.0445	0.444	0.278	0.098	0.072	0.409	0.342	7.1	4.9985	6.129	7.2055	13.232	9.953
ZGPAT	zinc finger CCCH-type and G-patch domain containing [Source:NCBI gene;Acc:100302028] (assigned to orthologue: ENSOARG00000010128), zinc finger CCCH-type and G-patch domain containing [Source:VGNC Symbol;Acc:VGNC:57036] (assigned to orthologue: ENSBTAG00000007498) (goat) | zinc finger, CCCH-type with G patch domain (mouse - M. musculus, sheep, mouse - M. spretus) | zinc finger CCCH-type and G-patc…	16.521	13.195	15.053	12.049	13.625	9.0305	24.249	18.7655	8.06	6.291	22.752	23.623	12.0745	11.094	11.604	8.6645	11.008	8.623
ZKSCAN1	zinc finger with KRAB and SCAN domains 1	16.948	15.422	12.523	12.86	26.372	12.0915	22.119	14.5865	8.286	6.932	14.282	9.779	9.535	8.068	7.325	6.5275	5.2	3.737
ZSCAN26	zinc finger and SCAN domain containing 26	1.321	0.799	2.892	3.187	0.581	0.1855	8.507	3.9295	0.287	0.107	0.867	0.714	14.097	5.77	15.028	9.6915	21.334	17.497
ZZZ3	zinc finger ZZ-type containing 3 (cow, horse, pig, buffalo, goat) | zinc finger, ZZ-type containing 3 (rat, sheep) | zinc finger, ZZ domain containing 3 (mouse - M. spretus, mouse - M. musculus)	19.9965	15.278	25.903	27.702	33.366	22.787	39.4025	22.47	14.158	8.614	10.464	9.681	25.6535	22.8075	19.055	16.57	19.568	10.731
