# Supplementary material for: Species-Specificity of Transcriptional Regulation and the Response to Lipopolysaccharide in Mammalian Macrophages
Source: Front Cell Dev Biol. 2020 Jul 21;8:661. doi: 10.3389/fcell.2020.00661 (PMC7386301; doi:10.3389/fcell.2020.00661)
Supplement: Supplementary file 11 [file Table_9.xlsx]

## Sheet: Readme
Supplementary Table S9. Co-expression cluster lists and profiles for mammalian BMDM after LPS stimulation.
Order of samples in the profiles
Sample label	Sample ID	Species	Time after LPS
Sheep 0 hr	TPM 0hr (sheep)	sheep	0 hr
Sheep 7 hr	TPM 7hr (sheep)	sheep	7 hr
Goat 0 hr	TPM 0hr (goat)	goat	0 hr
Goat 7 hr	TPM 7hr (goat)	goat	7 hr
Buffalo 0 hr	TPM 0hr (buffalo)	buffalo	0 hr
Buffalo 7 hr	TPM 7hr (buffalo)	buffalo	7 hr
Cow 0 hr	TPM 0hr (cow)	cow	0 hr
Cow 7 hr	TPM 7hr (cow)	cow	7 hr
Horse 0 hr	TPM 0hr (horse)	horse	0 hr
Horse 7 hr	TPM 7hr (horse)	horse	7 hr
Pig 0 hr	TPM 0hr (pig)	pig	0 hr
Pig 7 hr	TPM 7hr (pig)	pig	7 hr
M. musculus 0 hr	TPM 0hr (mouse - M. musculus)	M musculus	0 hr
M. musculus 7 hr	TPM 7hr (mouse - M. musculus)	M musculus	7 hr
M. spretus 0 hr	TPM 0hr (mouse - M. spretus)	M spretus	0 hr
M. spretus 7 hr	TPM 7hr (mouse - M. spretus)	M spretus	7 hr
Rat 0 hr	TPM 0hr (rat)	rat	0 hr
Rat 7 hr	TPM 7hr (rat)	rat	7 hr

## Sheet: Supplementary Table S9
Supplementary Table S9. Co-expression cluster lists and profiles for mammalian BMDM after LPS stimulation.
Name	Connections	Description (may differ between species)	MCL_2.2_6
AAK1	204	AP2 associated kinase 1	Cluster001
AAMP	105	angio-associated migratory protein (mouse - M. spretus, mouse - M. musculus) | angio-associated, migratory cell protein (sheep, rat) | angio associated migratory cell protein (cow, horse, pig, goat, buffalo)	Cluster001
ABCA2	393	ATP-binding cassette, sub-family A (ABC1), member 2 (mouse - M. musculus, mouse - M. spretus, sheep) | ATP binding cassette subfamily A member 2 (cow, pig, horse, rat, buffalo, goat)	Cluster001
ABCA3	170	ATP binding cassette subfamily A member 3 (cow, goat, buffalo, rat, horse, pig) | ATP-binding cassette, sub-family A (ABC1), member 3 (mouse - M. musculus, sheep, mouse - M. spretus)	Cluster001
ABCB8	422	ATP binding cassette subfamily B member 8 (buffalo, goat, horse, rat, pig, cow) | ATP-binding cassette, sub-family B (MDR/TAP), member 8 (sheep, mouse - M. spretus, mouse - M. musculus)	Cluster001
ABCC1	236	ATP binding cassette subfamily C member 1 (cow, pig, horse, rat, buffalo, goat) | ATP-binding cassette, sub-family C (CFTR/MRP), member 1 (mouse - M. spretus, sheep, mouse - M. musculus)	Cluster001
ABCC3	57	ATP-binding cassette, sub-family C (CFTR/MRP), member 3 (mouse - M. spretus, sheep, mouse - M. musculus) | ATP binding cassette subfamily C member 3 (horse, rat, pig, goat, buffalo, cow)	Cluster001
ABCD1	365	ATP binding cassette subfamily D member 1 (horse, rat, pig, goat, buffalo, cow) | ATP-binding cassette, sub-family D (ALD), member 1 (mouse - M. spretus, sheep, mouse - M. musculus)	Cluster001
ABCF1	489	ATP binding cassette subfamily F member 1 (cow, buffalo, goat, horse, rat, pig) | ATP-binding cassette, sub-family F (GCN20), member 1 (sheep, mouse - M. spretus)	Cluster001
ABCF3	101	ATP binding cassette subfamily F member 3 (buffalo, goat, pig, horse, rat, cow) | ATP-binding cassette, sub-family F (GCN20), member 3 (sheep, mouse - M. spretus, mouse - M. musculus)	Cluster001
ABCG1	249	ATP-binding cassette, sub-family G (WHITE), member 1 (sheep) | ATP binding cassette subfamily G member 1 (horse, rat, mouse - M. spretus, pig, goat, buffalo, mouse - M. musculus, cow)	Cluster001
ABHD12	292	abhydrolase domain containing 12	Cluster001
ABHD5	285	abhydrolase domain containing 5	Cluster001
ABR	109	ABR activator of RhoGEF and GTPase (rat) | active BCR-related gene (mouse - M. musculus, mouse - M. spretus) | ABR, RhoGEF and GTPase activating protein (cow, buffalo) | active BCR-related (horse, sheep, pig, goat)	Cluster001
ACACA	220	acetyl-CoA carboxylase alpha (cow, pig, horse, rat, sheep, goat, buffalo) | acetyl-Coenzyme A carboxylase alpha (mouse - M. spretus, mouse - M. musculus)	Cluster001
ACAD9	64	acyl-Coenzyme A dehydrogenase family, member 9 (mouse - M. spretus, mouse - M. musculus) | acyl-CoA dehydrogenase family member 9 (cow, pig, horse, goat, buffalo) | acyl-CoA dehydrogenase family, member 9 (rat, sheep)	Cluster001
ACADL	393	acyl-Coenzyme A dehydrogenase, long-chain (mouse - M. musculus, mouse - M. spretus) | acyl-CoA dehydrogenase long chain (goat, buffalo, pig, horse, cow) | acyl-CoA dehydrogenase, long chain (sheep, rat)	Cluster001
ACBD4	389	acyl-Coenzyme A binding domain containing 4 (mouse - M. musculus, mouse - M. spretus) | acyl-CoA binding domain containing 4 (rat, sheep, horse, pig, buffalo, goat, cow)	Cluster001
ACBD5	312	acyl-CoA binding domain containing 5 (goat, buffalo, sheep, rat, horse, pig, cow) | acyl-Coenzyme A binding domain containing 5 (mouse - M. spretus, mouse - M. musculus)	Cluster001
ACBD6	167	acyl-Coenzyme A binding domain containing 6 (mouse - M. spretus, mouse - M. musculus) | acyl-CoA binding domain containing 6 (pig, rat, sheep, horse, goat, buffalo, cow)	Cluster001
ACD	184	adrenocortical dysplasia homolog (goat, rat) | adrenocortical dysplasia homolog (mouse) (sheep) | ACD, shelterin complex subunit and telomerase recruitment factor (horse, pig, buffalo, cow) | adrenocortical dysplasia (mouse - M. spretus, mouse - M. musculus)	Cluster001
ACLY	231	ATP citrate lyase	Cluster001
ACO2	485	aconitase 2, mitochondrial (sheep, mouse - M. spretus, mouse - M. musculus) | aconitase 2 (cow, buffalo, goat, pig, rat, horse)	Cluster001
ACOT11	327	acyl-CoA thioesterase 11	Cluster001
ACOX3	305	acyl-Coenzyme A oxidase 3, pristanoyl (mouse - M. spretus, mouse - M. musculus) | acyl-CoA oxidase 3, pristanoyl (cow, buffalo, goat, sheep, rat, horse, pig)	Cluster001
ACTN4	226	actinin, alpha 4 (sheep) | actinin alpha 4 (goat, horse, rat, mouse - M. spretus, pig, cow, mouse - M. musculus, buffalo)	Cluster001
ACTR1B	313	ARP1 actin related protein 1 homolog B (buffalo, pig, horse, cow) | ARP1 actin-related protein 1 homolog B, centractin beta (goat) | actin related protein 1B (rat) | ARP1 actin-related protein 1B, centractin beta (mouse - M. spretus, mouse - M. musculus) | ARP1 actin-related protein 1 homolog B, centractin beta (yeast) (sheep)	Cluster001
ADAM15	372	a disintegrin and metallopeptidase domain 15 (metargidin) (mouse - M. musculus, mouse - M. spretus) | ADAM metallopeptidase domain 15 (cow, pig, rat, sheep, horse, goat, buffalo)	Cluster001
ADAM17	350	ADAM metallopeptidase domain 17 (cow, pig, rat, sheep, horse, buffalo, goat) | a disintegrin and metallopeptidase domain 17 (mouse - M. musculus, mouse - M. spretus)	Cluster001
ADAP1	491	ArfGAP with dual PH domains 1	Cluster001
ADCK1	340	aarF domain containing kinase 1	Cluster001
ADCK5	145	aarF domain containing kinase 5	Cluster001
ADD1	454	adducin 1 (cow, goat, buffalo, horse, rat, pig) | adducin 1 (alpha) (mouse - M. musculus, sheep, mouse - M. spretus)	Cluster001
ADIPOR1	111	adiponectin receptor 1	Cluster001
ADIPOR2	368	adiponectin receptor 2	Cluster001
ADPRHL2	197	ADP-ribosylhydrolase like 2	Cluster001
ADRB2	90	adrenergic receptor, beta 2 (mouse - M. musculus, mouse - M. spretus) | adrenoceptor beta 2 (cow, rat, horse, pig, goat, buffalo) | adrenoceptor beta 2, surface (sheep)	Cluster001
ADSSL1	85	adenylosuccinate synthetase like 1 (mouse - M. musculus, mouse - M. spretus) | adenylosuccinate synthase like 1 (rat, horse, sheep, pig, buffalo, goat, cow)	Cluster001
AFDN	153	afadin, adherens junction formation factor	Cluster001
AGAP3	159	ArfGAP with GTPase domain, ankyrin repeat and PH domain 3	Cluster001
AGL	128	amylo-alpha-1, 6-glucosidase, 4-alpha-glucanotransferase (goat, buffalo, pig, rat, horse, sheep, cow) | amylo-1,6-glucosidase, 4-alpha-glucanotransferase (mouse - M. musculus, mouse - M. spretus)	Cluster001
AGPAT1	441	1-acylglycerol-3-phosphate O-acyltransferase 1 (lysophosphatidic acid acyltransferase, alpha) (mouse - M. spretus) | 1-acylglycerol-3-phosphate O-acyltransferase 1 (pig, sheep, rat, horse, goat, buffalo, cow)	Cluster001
AGPAT4	162	1-acylglycerol-3-phosphate O-acyltransferase 4 (lysophosphatidic acid acyltransferase, delta) (mouse - M. spretus, mouse - M. musculus) | 1-acylglycerol-3-phosphate O-acyltransferase 4 (cow, pig, rat, horse, sheep, buffalo, goat)	Cluster001
AGTPBP1	363	ATP/GTP binding protein 1	Cluster001
AHCYL1	168	adenosylhomocysteinase-like 1 (rat, sheep) | S-adenosylhomocysteine hydrolase-like 1 (mouse - M. spretus, mouse - M. musculus) | adenosylhomocysteinase like 1 (horse, pig, buffalo, goat, cow)	Cluster001
AIG1	115	androgen-induced 1 (sheep, rat, mouse - M. spretus, mouse - M. musculus) | androgen induced 1 (cow, horse, pig, goat, buffalo)	Cluster001
AKAP8	100	A kinase (PRKA) anchor protein 8 (mouse - M. spretus, sheep, mouse - M. musculus) | A-kinase anchoring protein 8 (pig, rat, horse, goat, buffalo, cow)	Cluster001
AKR1A1	350	aldo-keto reductase family 1, member A1 (aldehyde reductase) (sheep, mouse - M. spretus, mouse - M. musculus) | aldo-keto reductase family 1 member A1 (cow, buffalo, goat, pig, horse, rat)	Cluster001
AKT1	432	thymoma viral proto-oncogene 1 (mouse - M. musculus, mouse - M. spretus) | v-akt murine thymoma viral oncogene homolog 1 (sheep) | AKT serine/threonine kinase 1 (pig, rat, horse, goat, buffalo, cow)	Cluster001
AKT2	428	v-akt murine thymoma viral oncogene homolog 2 (sheep) | AKT serine/threonine kinase 2 (goat, buffalo, rat, horse, pig, cow) | thymoma viral proto-oncogene 2 (mouse - M. musculus, mouse - M. spretus)	Cluster001
ALDH16A1	378	aldehyde dehydrogenase 16 family, member A1 (mouse - M. musculus, rat, sheep, mouse - M. spretus) | aldehyde dehydrogenase 16 family member A1 (goat, buffalo, pig, horse, cow)	Cluster001
ALDH2	321	aldehyde dehydrogenase 2, mitochondrial (mouse - M. musculus, mouse - M. spretus) | aldehyde dehydrogenase 2 family (mitochondrial) (rat, horse, pig) | aldehyde dehydrogenase 2 family member [Source:NCBI gene;Acc:508629] (assigned to orthologue: ENSBTAG00000008743) (goat, sheep) | aldehyde dehydrogenase 2 family member (cow, buffalo)	Cluster001
ALG13	291	ALG13, UDP-N-acetylglucosaminyltransferase subunit (horse, rat, sheep, pig) | ALG13 UDP-N-acetylglucosaminyltransferase subunit (goat) | asparagine-linked glycosylation 13 (mouse - M. musculus, mouse - M. spretus) | putative bifunctional UDP-N-acetylglucosamine transferase and deubiquitinase ALG13 (cow)	Cluster001
ALG9	59	asparagine-linked glycosylation 9 (alpha 1,2 mannosyltransferase) (mouse - M. spretus, mouse - M. musculus) | ALG9, alpha-1,2-mannosyltransferase (goat, buffalo, rat, sheep, horse, pig, cow)	Cluster001
ALKBH5	172	alkB homolog 5, RNA demethylase	Cluster001
ALKBH6	137	alkB homolog 6 (rat, mouse - M. spretus, horse, pig, goat, buffalo, mouse - M. musculus, cow) | alkB, alkylation repair homolog 6 (E. coli) (sheep)	Cluster001
ALOX5AP	187	arachidonate 5-lipoxygenase activating protein (mouse - M. musculus, cow, buffalo, pig, mouse - M. spretus, rat, horse, goat) | arachidonate 5-lipoxygenase-activating protein (sheep)	Cluster001
ALYREF	125	Aly/REF export factor	Cluster001
AMBRA1	139	autophagy and beclin 1 regulator 1 (rat, sheep, horse, pig, goat, buffalo, cow) | autophagy/beclin 1 regulator 1 (mouse - M. musculus, mouse - M. spretus)	Cluster001
ANAPC1	400	anaphase promoting complex subunit 1	Cluster001
ANAPC2	527	anaphase promoting complex subunit 2	Cluster001
ANAPC4	177	anaphase promoting complex subunit 4	Cluster001
ANAPC5	394	anaphase promoting complex subunit 5 (pig, horse, sheep, buffalo, goat, cow) | anaphase-promoting complex subunit 5 (mouse - M. musculus, mouse - M. spretus, rat)	Cluster001
ANKRD11	276	ankyrin repeat domain 11	Cluster001
ANKRD13A	393	ankyrin repeat domain 13a (mouse - M. spretus, rat, mouse - M. musculus) | ankyrin repeat domain 13A (cow, buffalo, goat, horse, sheep, pig)	Cluster001
ANKRD16	150	ankyrin repeat domain 16	Cluster001
ANKRD33B	24	ankyrin repeat domain 33B	Cluster001
ANKRD40	371	ankyrin repeat domain 40	Cluster001
ANKRD50	122	ankyrin repeat domain 50 (buffalo, cow, mouse - M. musculus, goat, pig, rat, horse, sheep) | ankyrin repeat domain 50 [Source:RGD Symbol;Acc:1311665] (assigned to orthologue: ENSRNOG00000010534) (mouse - M. spretus)	Cluster001
ANKRD52	329	ankyrin repeat domain 52	Cluster001
ANKS3	300	ankyrin repeat and sterile alpha motif domain containing 3	Cluster001
ANXA4	124	annexin A4	Cluster001
ANXA6	103	annexin A6	Cluster001
AP1M1	231	adaptor-related protein complex AP-1, mu subunit 1 (mouse - M. spretus, mouse - M. musculus) | adaptor related protein complex 1 subunit mu 1 (rat, horse, sheep, buffalo, goat, cow) | adaptor related protein complex 1 mu 1 subunit (pig)	Cluster001
AP2A1	382	adaptor related protein complex 2 alpha 1 subunit (pig, horse, goat) | adaptor-related protein complex 2, alpha 1 subunit (mouse - M. musculus, rat, sheep, mouse - M. spretus) | adaptor related protein complex 2 subunit alpha 1 (buffalo, cow)	Cluster001
AP3D1	224	adaptor related protein complex 3 subunit delta 1 (cow, rat, buffalo, goat) | adaptor related protein complex 3 delta 1 subunit (horse, pig) | adaptor-related protein complex 3, delta 1 subunit (mouse - M. musculus, sheep, mouse - M. spretus)	Cluster001
AP3M2	189	adaptor-related protein complex 3, mu 2 subunit (mouse - M. spretus, sheep, mouse - M. musculus) | adaptor related protein complex 3 mu 2 subunit (horse, pig) | adaptor related protein complex 3 subunit mu 2 (cow, rat, buffalo, goat)	Cluster001
AP4M1	129	adaptor-related protein complex AP-4, mu 1 (mouse - M. spretus, mouse - M. musculus) | adaptor related protein complex 4 subunit mu 1 (buffalo, cow) | adaptor-related protein complex 4, mu 1 subunit (rat, sheep) | adaptor related protein complex 4 mu 1 subunit (pig, horse, goat)	Cluster001
AP5B1	326	adaptor related protein complex 5 subunit beta 1 (buffalo, horse, rat, cow) | adaptor-related protein complex 5, beta 1 subunit (mouse - M. musculus, mouse - M. spretus, sheep) | adaptor related protein complex 5 beta 1 subunit (goat, pig)	Cluster001
AP5Z1	372	adaptor related protein complex 5 zeta 1 subunit (horse, pig, goat) | adaptor-related protein complex 5, zeta 1 subunit (mouse - M. musculus, sheep, mouse - M. spretus) | adaptor related protein complex 5 subunit zeta 1 (cow, rat, buffalo)	Cluster001
APBA3	299	amyloid beta (A4) precursor protein-binding, family A, member 3 (mouse - M. spretus, sheep, mouse - M. musculus) | amyloid beta precursor protein binding family A member 3 (cow, buffalo, goat, horse, rat, pig)	Cluster001
APBB1IP	353	amyloid beta (A4) precursor protein-binding, family B, member 1 interacting protein (mouse - M. spretus, sheep, mouse - M. musculus) | amyloid beta precursor protein binding family B member 1 interacting protein (cow, goat, buffalo, pig, rat, horse)	Cluster001
APBB2	290	amyloid beta precursor protein binding family B member 2 (horse, rat, pig, buffalo, goat, cow) | amyloid beta (A4) precursor protein-binding, family B, member 2 (sheep, mouse - M. spretus, mouse - M. musculus)	Cluster001
APEH	308	acylpeptide hydrolase (mouse - M. musculus, mouse - M. spretus) | acylaminoacyl-peptide hydrolase (goat, buffalo, pig, horse, rat, sheep, cow)	Cluster001
APOBEC1	118	apolipoprotein B mRNA editing enzyme catalytic subunit 1 (pig, horse, rat, buffalo, goat, cow) | apolipoprotein B mRNA editing enzyme, catalytic polypeptide 1 (mouse - M. musculus, mouse - M. spretus, sheep)	Cluster001
APOBR	289	apolipoprotein B receptor	Cluster001
APOE	132	apolipoprotein E	Cluster001
ARAP1	347	ArfGAP with RhoGAP domain, ankyrin repeat and PH domain 1	Cluster001
ARF5	393	ADP-ribosylation factor 5 (mouse - M. musculus, rat, sheep, mouse - M. spretus) | ADP ribosylation factor 5 (buffalo, goat, horse, pig, cow)	Cluster001
ARFIP2	227	ADP-ribosylation factor interacting protein 2 (mouse - M. musculus, rat, mouse - M. spretus, sheep) | ADP ribosylation factor interacting protein 2 (buffalo, goat, pig, horse, cow)	Cluster001
ARHGAP1	464	Rho GTPase activating protein 1 (buffalo, mouse - M. musculus, cow, pig, horse, rat, sheep, goat) | Rho GTPase activating protein 1 [Source:MGI Symbol;Acc:MGI:2445003] (assigned to orthologue: ENSMUSG00000027247), Rho GTPase activating protein 1 [Source:RGD Symbol;Acc:1306068] (assigned to orthologue: ENSRNOG00000016610) (mouse - M. spretus)	Cluster001
ARHGAP22	219	Rho GTPase activating protein 22	Cluster001
ARHGAP39	464	Rho GTPase activating protein 39	Cluster001
ARHGAP45	181	Rho GTPase activating protein 45	Cluster001
ARHGAP9	201	Rho GTPase activating protein 9	Cluster001
ARHGDIB	209	Rho, GDP dissociation inhibitor (GDI) beta (mouse - M. musculus, mouse - M. spretus) | Rho GDP dissociation inhibitor beta (rat, horse, pig, goat, buffalo, cow) | Rho GDP dissociation inhibitor (GDI) beta (sheep)	Cluster001
ARHGEF1	478	Rho guanine nucleotide exchange factor 1 (pig, horse, rat, buffalo, goat, cow) | Rho guanine nucleotide exchange factor (GEF) 1 (mouse - M. spretus, sheep, mouse - M. musculus)	Cluster001
ARHGEF2	174	Rho/Rac guanine nucleotide exchange factor 2 (cow, rat, horse, pig, goat, buffalo) | rho/rac guanine nucleotide exchange factor (GEF) 2 (mouse - M. spretus, mouse - M. musculus) | Rho/Rac guanine nucleotide exchange factor (GEF) 2 (sheep)	Cluster001
ARHGEF7	202	Rho guanine nucleotide exchange factor 7 (cow, rat, sheep, horse, pig, buffalo, goat) | Rho guanine nucleotide exchange factor (GEF7) (mouse - M. spretus, mouse - M. musculus)	Cluster001
ARID1A	460	AT-rich interaction domain 1A (cow, pig, horse, rat, buffalo, goat) | AT rich interactive domain 1A (SWI-like) (mouse - M. musculus, mouse - M. spretus, sheep)	Cluster001
ARID1B	595	AT rich interactive domain 1B (SWI-like) (mouse - M. musculus, mouse - M. spretus) | AT-rich interaction domain 1B (buffalo, goat, pig, rat, horse, cow) | AT rich interactive domain 1B (SWI1-like) (sheep)	Cluster001
ARL10	461	ADP-ribosylation factor-like 10 (sheep, mouse - M. spretus, mouse - M. musculus) | ADP-ribosylation factor like GTPase 10 (rat) | ADP ribosylation factor like GTPase 10 (buffalo, goat, horse, pig, cow)	Cluster001
ARL2	105	ADP-ribosylation factor like GTPase 2 (rat) | ADP-ribosylation factor-like 2 (mouse - M. musculus, mouse - M. spretus, sheep) | ADP ribosylation factor like GTPase 2 (cow, buffalo, goat, pig, horse)	Cluster001
ARL8A	409	ADP-ribosylation factor-like 8A (mouse - M. musculus, sheep, mouse - M. spretus) | ADP-ribosylation factor like GTPase 8A (rat) | ADP ribosylation factor like GTPase 8A (cow, buffalo, goat, horse, pig)	Cluster001
ARMC5	372	armadillo repeat containing 5	Cluster001
ARRB2	242	arrestin beta 2 (cow, goat, buffalo, horse, pig) | arrestin, beta 2 (mouse - M. musculus, rat, sheep, mouse - M. spretus)	Cluster001
ARRDC1	426	arrestin domain containing 1	Cluster001
ASAP1	383	ArfGAP with SH3 domain, ankyrin repeat and PH domain 1 (pig, rat, horse, sheep, goat, buffalo, cow) | ArfGAP with SH3 domain, ankyrin repeat and PH domain1 (mouse - M. spretus, mouse - M. musculus)	Cluster001
ASB6	281	ankyrin repeat and SOCS box containing 6 (goat, buffalo, pig, horse, sheep, cow) | ankyrin repeat and SOCS box-containing 6 (mouse - M. musculus, rat, mouse - M. spretus)	Cluster001
ASH2L	242	ash2 (absent, small, or homeotic)-like (Drosophila) (sheep) | ASH2 like, histone lysine methyltransferase complex subunit (cow, buffalo) | ASH2 like histone lysine methyltransferase complex subunit (goat, pig, horse, rat, mouse - M. spretus, mouse - M. musculus)	Cluster001
ASL	239	argininosuccinate lyase	Cluster001
ASPSCR1	329	ASPSCR1, UBX domain containing tether for SLC2A4 (cow, rat, horse, pig, goat, buffalo) | alveolar soft part sarcoma chromosome region, candidate 1 (human) (mouse - M. spretus, mouse - M. musculus) | alveolar soft part sarcoma chromosome region, candidate 1 (sheep)	Cluster001
ASXL1	408	additional sex combs like 1, transcriptional regulator (cow, goat, horse, rat, pig) | additional sex combs like transcriptional regulator 1 (sheep) | ASXL transcriptional regulator 1 (buffalo) | additional sex combs like 1 (mouse - M. spretus, mouse - M. musculus)	Cluster001
ATF1	71	activating transcription factor 1	Cluster001
ATF2	89	activating transcription factor 2	Cluster001
ATF6B	567	activating transcription factor 6 beta	Cluster001
ATF7	301	activating transcription factor 7	Cluster001
ATG101	472	autophagy related 101	Cluster001
ATG13	83	autophagy related 13	Cluster001
ATG4B	497	autophagy related 4B, cysteine peptidase (rat, mouse - M. spretus, sheep, mouse - M. musculus) | autophagy related 4B cysteine peptidase (cow, pig, horse, buffalo, goat)	Cluster001
ATG7	273	autophagy related 7	Cluster001
ATG9A	359	autophagy related 9A	Cluster001
ATP13A2	374	ATPase 13A2 (pig, horse, rat) | ATPase cation transporting 13A2 (goat, buffalo, cow) | ATPase type 13A2 (sheep, mouse - M. spretus, mouse - M. musculus)	Cluster001
ATP1A3	109	ATPase, Na+/K+ transporting, alpha 3 polypeptide (mouse - M. spretus, sheep, mouse - M. musculus) | ATPase Na+/K+ transporting subunit alpha 3 (cow, pig, horse, rat, buffalo, goat)	Cluster001
ATP1B3	173	ATPase Na+/K+ transporting subunit beta 3 [Source:VGNC Symbol;Acc:VGNC:26287] (assigned to orthologue: ENSBTAG00000014140) (goat) | ATPase, Na+/K+ transporting, beta 3 polypeptide (mouse - M. musculus, sheep, mouse - M. spretus) | ATPase Na+/K+ transporting subunit beta 3 (horse, rat, pig, buffalo, cow)	Cluster001
ATP6AP1	166	ATPase, H+ transporting, lysosomal accessory protein 1 (mouse - M. musculus, mouse - M. spretus, sheep) | ATPase H+ transporting accessory protein 1 (cow, horse, rat, pig, buffalo, goat)	Cluster001
ATP6V0A1	236	ATPase H+ transporting V0 subunit a1 (cow, goat, buffalo, pig, horse, rat) | ATPase, H+ transporting, lysosomal V0 subunit a1 (sheep) | ATPase, H+ transporting, lysosomal V0 subunit A1 (mouse - M. musculus, mouse - M. spretus)	Cluster001
ATP6V0A2	22	ATPase H+ transporting V0 subunit a2 (rat, sheep, horse, pig, goat, buffalo, cow) | ATPase, H+ transporting, lysosomal V0 subunit A2 (mouse - M. musculus, mouse - M. spretus)	Cluster001
ATP6V0B	212	ATPase H+ transporting V0 subunit b (cow, horse, pig, buffalo, goat) | ATPase H+ transporting V0 subunit B (rat) | ATPase, H+ transporting, lysosomal 21kDa, V0 subunit b (sheep) | ATPase, H+ transporting, lysosomal V0 subunit B (mouse - M. spretus, mouse - M. musculus)	Cluster001
ATP6V0C	299	ATPase, H+ transporting, lysosomal V0 subunit C (mouse - M. musculus, mouse - M. spretus) | ATPase H+ transporting V0 subunit c (horse, pig, goat, buffalo) | ATPase, H+ transporting, lysosomal 16kDa, V0 subunit c (sheep) | ATPase H+ transporting V0 subunit C (rat)	Cluster001
ATP8B2	123	ATPase phospholipid transporting 8B2 (goat, buffalo, horse, pig, cow) | ATPase, class I, type 8B, member 2 (mouse - M. spretus, mouse - M. musculus) | ATPase, aminophospholipid transporter, class I, type 8B, member 2 (sheep)	Cluster001
ATPAF2	136	ATP synthase mitochondrial F1 complex assembly factor 2	Cluster001
ATXN2	279	ataxin 2	Cluster001
ATXN2L	450	ataxin 2 like (cow, buffalo, goat, horse, sheep, pig) | ataxin 2-like (mouse - M. spretus, rat, mouse - M. musculus)	Cluster001
AUH	104	AU RNA binding methylglutaconyl-CoA hydratase (buffalo, goat, pig, horse, cow) | AU RNA binding protein/enoyl-CoA hydratase (sheep, rat) | AU RNA binding protein/enoyl-coenzyme A hydratase (mouse - M. musculus, mouse - M. spretus)	Cluster001
AUP1	447	AUP1 lipid droplet regulating VLDL assembly factor (cow, goat) | ancient ubiquitous protein 1 (mouse - M. musculus, sheep, rat, mouse - M. spretus, pig) | AUP1, lipid droplet regulating VLDL assembly factor (horse, buffalo)	Cluster001
AURKAIP1	193	aurora kinase A interacting protein 1	Cluster001
AVEN	63	apoptosis and caspase activation inhibitor (cow, goat, buffalo, pig, rat, horse) | apoptosis, caspase activation inhibitor (sheep, mouse - M. spretus, mouse - M. musculus)	Cluster001
B4GALT6	69	UDP-Gal:betaGlcNAc beta 1,4-galactosyltransferase, polypeptide 6 (mouse - M. musculus, mouse - M. spretus) | beta-1,4-galactosyltransferase 6 (pig, horse, rat, buffalo, goat, cow) | UDP-Gal:betaGlcNAc beta 1,4- galactosyltransferase, polypeptide 6 (sheep)	Cluster001
BAD	121	BCL2-associated agonist of cell death (sheep, rat, mouse - M. spretus, mouse - M. musculus) | BCL2 associated agonist of cell death (buffalo, goat, horse, pig, cow)	Cluster001
BAHD1	395	bromo adjacent homology domain containing 1	Cluster001
BANP	412	Btg3 associated nuclear protein (rat) | BTG3 associated nuclear protein (pig, mouse - M. spretus, horse, sheep, goat, buffalo, mouse - M. musculus, cow)	Cluster001
BAX	317	BCL2 associated X, apoptosis regulator (cow, rat, horse, pig, buffalo, goat) | BCL2-associated X protein (mouse - M. musculus, mouse - M. spretus, sheep)	Cluster001
BAZ2A	85	bromodomain adjacent to zinc finger domain 2A (pig, horse, goat, buffalo, cow) | bromodomain adjacent to zinc finger domain, 2A (mouse - M. musculus, sheep, rat, mouse - M. spretus)	Cluster001
BAZ2B	76	bromodomain adjacent to zinc finger domain 2B (pig, horse, goat, buffalo, cow) | bromodomain adjacent to zinc finger domain, 2B (rat, sheep, mouse - M. spretus, mouse - M. musculus)	Cluster001
BCAT2	314	branched chain amino acid transaminase 2 (pig, horse, rat, buffalo, goat, cow) | branched chain amino-acid transaminase 2, mitochondrial (sheep) | branched chain aminotransferase 2, mitochondrial (mouse - M. spretus, mouse - M. musculus)	Cluster001
BCKDHA	236	branched chain ketoacid dehydrogenase E1, alpha polypeptide (mouse - M. spretus, rat, mouse - M. musculus) | branched chain keto acid dehydrogenase E1 subunit alpha (cow) | branched chain keto acid dehydrogenase E1, alpha polypeptide (horse, sheep, pig, buffalo, goat)	Cluster001
BCKDK	314	branched chain ketoacid dehydrogenase kinase	Cluster001
BCL7B	66	B cell CLL/lymphoma 7B (mouse - M. musculus, mouse - M. spretus) | BCL tumor suppressor 7B (cow, buffalo, horse, pig) | BAF chromatin remodeling complex subunit BCL7B (rat, sheep, goat)	Cluster001
BCOR	211	BCL6 interacting corepressor (mouse - M. spretus, mouse - M. musculus) | BCL6 co-repressor (rat) | BCL6 corepressor (pig, sheep, horse, goat, buffalo, cow)	Cluster001
BLOC1S3	446	biogenesis of lysosomal organelles complex-1, subunit 3 (mouse - M. spretus, rat, mouse - M. musculus) | biogenesis of lysosomal organelles complex 1 subunit 3 (cow, goat, buffalo, horse, sheep, pig)	Cluster001
BLVRA	39	biliverdin reductase A [Source:VGNC Symbol;Acc:VGNC:26510] (assigned to orthologue: ENSBTAG00000013414) (sheep) | biliverdin reductase A (pig, rat, horse, mouse - M. spretus, goat, buffalo, mouse - M. musculus, cow)	Cluster001
BPTF	227	bromodomain PHD finger transcription factor	Cluster001
BRCC3	162	BRCA1/BRCA2-containing complex subunit 3 (horse, pig, buffalo, goat, cow) | BRCA1/BRCA2-containing complex, subunit 3 (mouse - M. musculus, rat, sheep, mouse - M. spretus)	Cluster001
BRD1	429	bromodomain containing 1	Cluster001
BRD3	472	bromodomain containing 3	Cluster001
BRD4	364	bromodomain containing 4	Cluster001
BRD7	91	bromodomain containing 7	Cluster001
BRF1	214	BRF1, RNA polymerase III transcription initiation factor 90 kDa subunit (mouse - M. musculus, sheep, mouse - M. spretus, goat) | BRF1, RNA polymerase III transcription initiation factor 90 subunit (rat) | BRF1, RNA polymerase III transcription initiation factor subunit (cow, buffalo, pig, horse)	Cluster001
BRMS1L	61	BRMS1 like transcriptional repressor (rat, buffalo) | breast cancer metastasis-suppressor 1-like (mouse - M. musculus, mouse - M. spretus, sheep, goat) | breast cancer metastasis-suppressor 1 like (pig, horse, cow)	Cluster001
BRPF3	278	bromodomain and PHD finger containing, 3 (rat, sheep, mouse - M. spretus) | bromodomain and PHD finger containing 3 (cow, horse, pig, buffalo, goat)	Cluster001
BSCL2	338	BSCL2, seipin lipid droplet biogenesis associated (buffalo, goat, horse, pig) | BSCL2 lipid droplet biogenesis associated, seipin (cow, rat) | Berardinelli-Seip congenital lipodystrophy 2 (seipin) (mouse - M. musculus, mouse - M. spretus, sheep)	Cluster001
BSDC1	45	BSD domain containing 1	Cluster001
BTBD9	23	BTB (POZ) domain containing 9 (mouse - M. musculus, sheep, mouse - M. spretus) | BTB domain containing 9 (cow, horse, rat, pig, goat, buffalo)	Cluster001
C1QC	95	complement component 1, q subcomponent, C chain (mouse - M. musculus, mouse - M. spretus) | complement C1q C chain (sheep, rat, horse, pig, goat, buffalo, cow)	Cluster001
CACTIN	334	cactin, spliceosome C complex subunit	Cluster001
CALM3	276	calmodulin 3 (buffalo, cow, mouse - M. musculus, goat, pig, mouse - M. spretus, rat, horse) | calmodulin 3 (phosphorylase kinase, delta) (sheep)	Cluster001
CAMK1	414	calcium/calmodulin-dependent protein kinase I (mouse - M. musculus, mouse - M. spretus, rat, sheep) | calcium/calmodulin dependent protein kinase I (cow, pig, horse, goat, buffalo)	Cluster001
CAMK1D	72	calcium/calmodulin-dependent protein kinase ID (sheep, rat, mouse - M. spretus, mouse - M. musculus) | calcium/calmodulin dependent protein kinase ID (horse, pig, buffalo, goat, cow)	Cluster001
CAMKK2	312	calcium/calmodulin-dependent protein kinase kinase 2, beta (mouse - M. musculus, mouse - M. spretus, sheep) | calcium/calmodulin dependent protein kinase kinase 2 (goat, buffalo, horse, pig, cow) | calcium/calmodulin-dependent protein kinase kinase 2 (rat)	Cluster001
CAMTA2	349	calmodulin binding transcription activator 2	Cluster001
CANT1	431	calcium activated nucleotidase 1	Cluster001
CAPG	385	capping actin protein, gelsolin like (cow, goat, buffalo, rat, horse, pig) | capping protein (actin filament), gelsolin-like (mouse - M. musculus, sheep, mouse - M. spretus)	Cluster001
CAPN5	134	calpain 5	Cluster001
CAPN7	170	calpain 7	Cluster001
CAPNS1	126	calpain, small subunit 1 (mouse - M. musculus, mouse - M. spretus, rat, sheep) | calpain small subunit 1 (buffalo, goat, pig, horse, cow)	Cluster001
CAPRIN1	126	cell cycle associated protein 1	Cluster001
CAPZB	344	capping actin protein of muscle Z-line beta subunit (goat, pig, horse, rat) | capping actin protein of muscle Z-line subunit beta (buffalo, cow) | capping protein (actin filament) muscle Z-line, beta (mouse - M. musculus, sheep, mouse - M. spretus)	Cluster001
CARD11	107	caspase recruitment domain family member 11 (goat, buffalo, pig, horse, cow) | caspase recruitment domain family, member 11 (rat, mouse - M. spretus, sheep, mouse - M. musculus)	Cluster001
CASP2	141	caspase 2, apoptosis-related cysteine peptidase (sheep) | caspase 2 (mouse - M. musculus, cow, buffalo, rat, mouse - M. spretus, horse, pig, goat)	Cluster001
CASP9	187	caspase 9, apoptosis-related cysteine peptidase (sheep) | caspase 9 (mouse - M. spretus, rat, horse, pig, goat, mouse - M. musculus, cow, buffalo)	Cluster001
CBL	236	Cbl proto-oncogene, E3 ubiquitin protein ligase (sheep) | Casitas B-lineage lymphoma (mouse - M. musculus, mouse - M. spretus) | Cbl proto-oncogene (pig, horse, rat, goat, buffalo, cow)	Cluster001
CC2D1A	517	coiled-coil and C2 domain containing 1A	Cluster001
CCDC12	244	coiled-coil domain containing 12	Cluster001
CCDC124	343	coiled-coil domain containing 124	Cluster001
CCDC22	238	coiled-coil domain containing 22	Cluster001
CCDC61	366	coiled-coil domain containing 61	Cluster001
CCDC9	513	coiled-coil domain containing 9	Cluster001
CCDC97	386	coiled-coil domain containing 97	Cluster001
CCNI	242	cyclin I	Cluster001
CCNK	305	cyclin K	Cluster001
CCT5	138	chaperonin containing Tcp1, subunit 5 (epsilon) (mouse - M. spretus, mouse - M. musculus) | chaperonin containing TCP1 subunit 5 (rat, horse, sheep, pig, goat, buffalo, cow)	Cluster001
CD2BP2	298	CD2 cytoplasmic tail binding protein 2 (mouse - M. musculus, cow, pig, mouse - M. spretus, horse, goat, buffalo) | Cd2 (cytoplasmic tail) binding protein 2 (rat) | CD2 (cytoplasmic tail) binding protein 2 (sheep)	Cluster001
CD37	389	CD37 molecule (buffalo, goat, rat, horse, sheep, pig, cow) | CD37 antigen (mouse - M. musculus, mouse - M. spretus)	Cluster001
CD3EAP	227	CD3e molecule, epsilon associated protein (sheep) | CD3e molecule associated protein (goat, buffalo, rat, horse, pig, cow) | CD3E antigen, epsilon polypeptide associated protein (mouse - M. spretus, mouse - M. musculus)	Cluster001
CD93	307	CD93 antigen (mouse - M. musculus, mouse - M. spretus) | CD93 molecule (cow, buffalo, goat, pig, rat, sheep, horse)	Cluster001
CDC23	406	cell division cycle 23 (sheep, rat, horse, pig, buffalo, goat, cow) | CDC23 cell division cycle 23 (mouse - M. musculus, mouse - M. spretus)	Cluster001
CDC34	230	cell division cycle 34	Cluster001
CDK18	236	cyclin dependent kinase 18 (goat, buffalo, horse, pig, cow) | cyclin-dependent kinase 18 (rat, sheep, mouse - M. spretus, mouse - M. musculus)	Cluster001
CDK4	252	cyclin-dependent kinase 4 (mouse - M. spretus, rat, sheep, mouse - M. musculus) | cyclin dependent kinase 4 (cow, goat, buffalo, pig, horse)	Cluster001
CDK5	132	cyclin-dependent kinase 5 (mouse - M. musculus, mouse - M. spretus, rat, sheep) | cyclin dependent kinase 5 (cow, buffalo, goat, pig, horse)	Cluster001
CDK5RAP2	246	CDK5 regulatory subunit associated protein 2	Cluster001
CDK5RAP3	140	CDK5 regulatory subunit associated protein 3	Cluster001
CDKN1C	346	cyclin-dependent kinase inhibitor 1C (p57, Kip2) (sheep) | cyclin dependent kinase inhibitor 1C (horse, pig, buffalo, goat, cow) | cyclin-dependent kinase inhibitor 1C (P57) (mouse - M. musculus, mouse - M. spretus) | cyclin-dependent kinase inhibitor 1C (rat)	Cluster001
CDT1	124	chromatin licensing and DNA replication factor 1	Cluster001
CENPB	177	centromere protein B	Cluster001
CEP250	195	centrosomal protein 250	Cluster001
CEP85	96	centrosomal protein 85 (buffalo, cow, mouse - M. musculus, goat, horse, rat, mouse - M. spretus, pig) | centrosomal protein 85kDa (sheep)	Cluster001
CERK	344	ceramide kinase	Cluster001
CERS4	131	ceramide synthase 4	Cluster001
CFAP20	192	cilia and flagella associated protein 20	Cluster001
CHD3	376	chromodomain helicase DNA binding protein 3	Cluster001
CHD4	460	chromodomain helicase DNA binding protein 4	Cluster001
CHD9	73	chromodomain helicase DNA binding protein 9	Cluster001
CHERP	401	calcium homeostasis endoplasmic reticulum protein	Cluster001
CHMP1A	292	charged multivesicular body protein 1A	Cluster001
CHP1	375	calcineurin-like EF-hand protein 1 (rat) | calcineurin-like EF hand protein 1 (mouse - M. musculus, mouse - M. spretus) | calcineurin like EF-hand protein 1 (buffalo, goat, sheep, horse, pig, cow)	Cluster001
CHPF2	359	chondroitin polymerizing factor 2	Cluster001
CHRAC1	80	chromatin accessibility complex subunit 1 [Source:VGNC Symbol;Acc:VGNC:27315] (assigned to orthologue: ENSBTAG00000020226) (goat, sheep) | chromatin accessibility complex subunit 1 (cow, rat) | chromatin accessibility complex 1 (buffalo, pig, mouse - M. spretus, horse, mouse - M. musculus)	Cluster001
CHST14	113	carbohydrate (N-acetylgalactosamine 4-0) sulfotransferase 14 (sheep) | carbohydrate sulfotransferase 14 (buffalo, mouse - M. musculus, cow, rat, horse, mouse - M. spretus, pig, goat)	Cluster001
CIAO1	408	cytosolic iron-sulfur protein assembly 1 (mouse - M. spretus, mouse - M. musculus) | cytosolic iron-sulfur assembly component 1 (pig, rat, horse, sheep, goat, buffalo, cow)	Cluster001
CIAO3	73	cytosolic iron-sulfur assembly component 3	Cluster001
CIAPIN1	107	cytokine induced apoptosis inhibitor 1	Cluster001
CIC	455	capicua transcriptional repressor	Cluster001
CKLF	438	chemokine-like factor (mouse - M. musculus, rat, mouse - M. spretus) | chemokine like factor (cow, goat, horse, sheep, pig)	Cluster001
CLASRP	221	CLK4-associating serine/arginine rich protein (mouse - M. musculus, mouse - M. spretus, rat, sheep) | CLK4 associating serine/arginine rich protein (cow, goat, buffalo, horse, pig)	Cluster001
CLCN3	67	chloride channel, voltage-sensitive 3 (sheep, mouse - M. spretus, mouse - M. musculus) | chloride voltage-gated channel 3 (buffalo, goat, pig, rat, horse, cow)	Cluster001
CLCN5	173	chloride voltage-gated channel 5 (cow, buffalo, rat, horse, pig) | chloride channel, voltage-sensitive 5 (mouse - M. musculus, sheep, mouse - M. spretus)	Cluster001
CLEC16A	411	C-type lectin domain family 16, member A (mouse - M. musculus, rat, mouse - M. spretus, sheep) | C-type lectin domain containing 16A (cow, pig, horse, buffalo) | C-type lectin domain family 16 member A (goat)	Cluster001
CLN3	89	ceroid-lipofuscinosis, neuronal 3 (sheep, rat) | ceroid lipofuscinosis, neuronal 3, juvenile (Batten, Spielmeyer-Vogt disease) (mouse - M. spretus, mouse - M. musculus) | CLN3, battenin (goat, buffalo, horse, pig, cow)	Cluster001
CLN6	323	ceroid-lipofuscinosis, neuronal 6, late infantile, variant (goat, rat, sheep, pig) | CLN6, transmembrane ER protein (cow, horse, buffalo) | ceroid-lipofuscinosis, neuronal 6 (mouse - M. musculus, mouse - M. spretus)	Cluster001
CLN8	262	ceroid-lipofuscinosis, neuronal 8 (epilepsy, progressive with mental retardation) (sheep) | CLN8, transmembrane ER and ERGIC protein (buffalo, pig, cow) | ceroid-lipofuscinosis, neuronal 8 (mouse - M. musculus, mouse - M. spretus, rat, goat) | CLN8 transmembrane ER and ERGIC protein (horse)	Cluster001
CLPB	583	ClpB caseinolytic peptidase B (mouse - M. spretus, mouse - M. musculus) | ClpB homolog, mitochondrial AAA ATPase chaperonin (goat, buffalo, rat, horse, sheep, pig, cow)	Cluster001
CLPTM1	180	CLPTM1, transmembrane protein (pig, goat, buffalo) | CLPTM1 regulator of GABA type A receptor forward trafficking (horse, rat, cow) | cleft lip and palate associated transmembrane protein 1 (mouse - M. musculus, sheep, mouse - M. spretus)	Cluster001
CLPTM1L	304	CLPTM1 like (cow, buffalo, goat, horse, pig) | CLPTM1-like (rat, sheep, mouse - M. spretus, mouse - M. musculus)	Cluster001
CLUH	134	clustered mitochondria (cluA/CLU1) homolog (sheep, mouse - M. spretus, mouse - M. musculus) | clustered mitochondria homolog (horse, rat, pig, buffalo, goat, cow)	Cluster001
CMIP	502	c-Maf inducing protein (buffalo, cow, mouse - M. musculus, goat, horse, mouse - M. spretus, sheep, pig) | c-Maf-inducing protein (rat)	Cluster001
CMPK1	223	cytidine monophosphate (UMP-CMP) kinase 1 (mouse - M. musculus, mouse - M. spretus) | cytidine monophosphate (UMP-CMP) kinase 1, cytosolic (sheep) | cytidine/uridine monophosphate kinase 1 (cow, horse, rat, pig, goat, buffalo)	Cluster001
CNOT3	351	CCR4-NOT transcription complex, subunit 3 (sheep, rat, mouse - M. spretus, mouse - M. musculus) | CCR4-NOT transcription complex subunit 3 (cow, horse, pig, goat, buffalo)	Cluster001
CNOT6L	196	CCR4-NOT transcription complex subunit 6 like (cow, goat, buffalo, pig, horse) | CCR4-NOT transcription complex, subunit 6-like (mouse - M. musculus, sheep, rat, mouse - M. spretus)	Cluster001
COG7	58	component of oligomeric golgi complex 7	Cluster001
COLEC12	155	collectin subfamily member 12 (cow, pig, horse, buffalo, goat) | collectin sub-family member 12 (sheep, rat, mouse - M. spretus, mouse - M. musculus)	Cluster001
COLGALT1	389	collagen beta(1-O)galactosyltransferase 1	Cluster001
COMTD1	374	catechol-O-methyltransferase domain containing 1	Cluster001
COPS2	315	COP9 signalosome subunit 2	Cluster001
COPS7A	242	COP9 signalosome subunit 7A	Cluster001
COQ8B	409	coenzyme Q8B	Cluster001
CORO1C	165	coronin, actin binding protein 1C (mouse - M. musculus, mouse - M. spretus) | coronin 1C (cow, horse, rat, pig, buffalo, goat) | coronin, actin binding protein, 1C (sheep)	Cluster001
CPE	145	carboxypeptidase E	Cluster001
CPSF1	306	cleavage and polyadenylation specific factor 1, 160kDa (sheep) | cleavage and polyadenylation specific factor 1 (mouse - M. musculus, cow, buffalo, pig, mouse - M. spretus, rat, horse, goat)	Cluster001
CRTC2	209	CREB regulated transcription coactivator 2	Cluster001
CRY1	4	cryptochrome circadian regulator 1 (cow, horse, buffalo) | cryptochrome 1 (photolyase-like) (mouse - M. spretus, mouse - M. musculus) | cryptochrome circadian clock 1 (rat, sheep, pig, goat)	Cluster001
CSF1R	453	colony stimulating factor 1 receptor	Cluster001
CSK	289	C-terminal Src kinase (cow, buffalo, rat, horse) | CSK, non-receptor tyrosine kinase (pig) | c-src tyrosine kinase (sheep, mouse - M. spretus, goat, mouse - M. musculus)	Cluster001
CSNK1D	165	casein kinase 1 delta (goat, buffalo, pig, horse, cow) | casein kinase 1, delta (mouse - M. spretus, rat, sheep, mouse - M. musculus)	Cluster001
CSNK1G2	340	casein kinase 1 gamma 2 (cow, goat, buffalo, horse, pig) | casein kinase 1, gamma 2 (mouse - M. musculus, sheep, rat, mouse - M. spretus)	Cluster001
CSNK1G3	75	casein kinase 1, gamma 3 (mouse - M. musculus, rat, sheep, mouse - M. spretus) | casein kinase 1 gamma 3 (cow, pig, horse, goat, buffalo)	Cluster001
CTBP1	588	C-terminal binding protein 1	Cluster001
CTBP2	126	C-terminal binding protein 2	Cluster001
CTDNEP1	305	CTD nuclear envelope phosphatase 1	Cluster001
CTDSP1	389	CTD (carboxy-terminal domain, RNA polymerase II, polypeptide A) small phosphatase 1 (sheep, mouse - M. spretus, mouse - M. musculus) | CTD small phosphatase 1 (cow, goat, buffalo, rat, horse, pig)	Cluster001
CTNNB1	121	catenin (cadherin associated protein), beta 1 (mouse - M. musculus, mouse - M. spretus) | catenin (cadherin-associated protein), beta 1, 88kDa (sheep) | catenin beta 1 (rat, horse, pig, goat, buffalo, cow)	Cluster001
CTPS2	459	CTP synthase 2 (pig, sheep, rat, horse, goat, buffalo, cow) | cytidine 5 -triphosphate synthase 2 (mouse - M. spretus, mouse - M. musculus)	Cluster001
CTSD	543	cathepsin D (goat, rat, sheep, horse, pig, buffalo, cow, mouse - M. musculus) | cathepsin D [Source:MGI Symbol;Acc:MGI:88562] (assigned to orthologue: ENSMUSG00000007891), cathepsin D [Source:RGD Symbol;Acc:621511] (assigned to orthologue: ENSRNOG00000020206) (mouse - M. spretus)	Cluster001
CUEDC2	180	CUE domain containing 2	Cluster001
CXXC1	263	CXXC finger protein 1 (cow, pig, rat, sheep, horse, buffalo, goat) | CXXC finger 1 (PHD domain) (mouse - M. spretus, mouse - M. musculus)	Cluster001
CYB5A	246	cytochrome b5 type A (microsomal) (pig, sheep, mouse - M. spretus, mouse - M. musculus) | cytochrome b5 type A (cow, rat, horse) | cytochrome b5 (goat)	Cluster001
CYB5R4	190	cytochrome b5 reductase 4 (horse, rat, mouse - M. spretus, pig, goat, mouse - M. musculus, cow) | cytochrome b5 reductase 4 [Source:VGNC Symbol;Acc:VGNC:50264] (assigned to orthologue: ENSBTAG00000013591), cytochrome b5 reductase 4 [Source:HGNC Symbol;Acc:HGNC:20147] (assigned to orthologue: ENSCHIG00000025247) (sheep)	Cluster001
CYSLTR1	113	cysteinyl leukotriene receptor 1	Cluster001
CYTH2	123	cytohesin 2	Cluster001
CYTH3	214	cytohesin 3	Cluster001
DAG1	208	dystroglycan 1	Cluster001
DAP	14	death associated protein (cow, buffalo, pig, horse) | death-associated protein (mouse - M. musculus, sheep, rat, mouse - M. spretus) | death associated protein [Source:VGNC Symbol;Acc:VGNC:50122] (assigned to orthologue: ENSBTAG00000006346) (goat)	Cluster001
DAP3	181	death associated protein 3	Cluster001
DCAF15	101	DDB1 and CUL4 associated factor 15	Cluster001
DCAF7	130	DDB1 and CUL4 associated factor 7	Cluster001
DCAKD	315	dephospho-CoA kinase domain containing	Cluster001
DCTN1	431	dynactin subunit 1 (goat, buffalo, rat, horse, pig, cow) | dynactin 1 (mouse - M. spretus, sheep, mouse - M. musculus)	Cluster001
DDB1	385	damage-specific DNA binding protein 1, 127kDa (sheep) | damage specific DNA binding protein 1 (horse, mouse - M. spretus, pig, buffalo, goat, mouse - M. musculus, cow) | damage-specific DNA binding protein 1 (rat)	Cluster001
DDRGK1	480	DDRGK domain containing 1	Cluster001
DDX23	371	DEAD (Asp-Glu-Ala-Asp) box polypeptide 23 (mouse - M. spretus, sheep, mouse - M. musculus) | DEAD-box helicase 23 (cow, buffalo, goat, horse, rat, pig)	Cluster001
DDX28	233	DEAD (Asp-Glu-Ala-Asp) box polypeptide 28 (sheep, mouse - M. spretus, mouse - M. musculus) | DEAD-box helicase 28 (cow, pig, rat, goat, buffalo)	Cluster001
DDX47	108	DEAD-box helicase 47 (cow, horse, rat, pig, goat, buffalo) | DEAD (Asp-Glu-Ala-Asp) box polypeptide 47 (mouse - M. musculus, sheep, mouse - M. spretus)	Cluster001
DDX49	134	DEAD (Asp-Glu-Ala-Asp) box polypeptide 49 (mouse - M. spretus, sheep, mouse - M. musculus) | DEAD-box helicase 49 (goat, buffalo, rat, horse, pig, cow)	Cluster001
DDX50	130	DEAD (Asp-Glu-Ala-Asp) box polypeptide 50 (mouse - M. musculus, mouse - M. spretus, sheep) | DEAD-box helicase 50 (goat, rat) | DExD-box helicase 50 (buffalo, horse, pig, cow)	Cluster001
DDX51	240	DEAD (Asp-Glu-Ala-Asp) box polypeptide 51 (mouse - M. musculus, mouse - M. spretus, sheep) | DEAD-box helicase 51 (cow, buffalo, goat, pig, horse, rat)	Cluster001
DEF8	301	differentially expressed in FDCP 8 homolog (cow, goat, buffalo, pig, horse) | differentially expressed in FDCP 8 (mouse - M. spretus, mouse - M. musculus) | differentially expressed in FDCP 8 homolog (mouse) (sheep, rat)	Cluster001
DENND2A	111	DENN/MADD domain containing 2A (mouse - M. spretus, sheep, mouse - M. musculus) | DENN domain containing 2A (cow, goat, buffalo, pig, rat, horse)	Cluster001
DENND4B	328	DENN domain containing 4B (goat, buffalo, pig, horse, rat, cow) | DENN/MADD domain containing 4B (sheep, mouse - M. spretus, mouse - M. musculus)	Cluster001
DGAT1	62	diacylglycerol O-acyltransferase 1	Cluster001
DGKD	204	diacylglycerol kinase delta (cow, horse, pig, goat, buffalo) | diacylglycerol kinase, delta (rat, mouse - M. spretus, mouse - M. musculus) | diacylglycerol kinase, delta 130kDa (sheep)	Cluster001
DGKZ	398	diacylglycerol kinase zeta (buffalo, cow, mouse - M. musculus, goat, pig, horse, rat, mouse - M. spretus) | diacylglycerol kinase, zeta (sheep)	Cluster001
DHCR7	104	7-dehydrocholesterol reductase	Cluster001
DHDDS	207	dehydrodolichyl diphosphate synthase subunit (cow, horse, rat, pig, buffalo, goat) | dehydrodolichyl diphosphate synthase (mouse - M. musculus, mouse - M. spretus, sheep)	Cluster001
DHPS	68	deoxyhypusine synthase [Source:VGNC Symbol;Acc:VGNC:28038] (assigned to orthologue: ENSBTAG00000006247) (sheep, goat) | deoxyhypusine synthase (buffalo, pig, horse, rat, mouse - M. spretus, cow, mouse - M. musculus)	Cluster001
DHRS1	276	dehydrogenase/reductase 1 (cow, buffalo, goat, rat, horse, sheep, pig) | dehydrogenase/reductase (SDR family) member 1 (mouse - M. spretus, mouse - M. musculus)	Cluster001
DHRS3	312	dehydrogenase/reductase 3 (rat, horse, pig, buffalo, goat, cow) | dehydrogenase/reductase (SDR family) member 3 (mouse - M. musculus, mouse - M. spretus, sheep)	Cluster001
DHRS7B	84	dehydrogenase/reductase (SDR family) member 7B (mouse - M. musculus, mouse - M. spretus, sheep) | dehydrogenase/reductase 7B (buffalo, goat, rat, horse, pig, cow)	Cluster001
DHX16	430	DEAH (Asp-Glu-Ala-His) box polypeptide 16 (mouse - M. spretus, sheep) | DEAH-box helicase 16 (goat, buffalo, pig, rat, horse, cow)	Cluster001
DHX30	409	DEAH (Asp-Glu-Ala-His) box polypeptide 30 (mouse - M. spretus, mouse - M. musculus) | DExH-box helicase 30 (cow, buffalo, pig, horse) | DEAH (Asp-Glu-Ala-His) box helicase 30 (sheep) | DEAH-box helicase 30 (rat, goat)	Cluster001
DHX33	133	DEAH (Asp-Glu-Ala-His) box polypeptide 33 (sheep, mouse - M. spretus) | DEAH-box helicase 33 (pig, horse, rat, buffalo, goat, cow)	Cluster001
DHX37	281	DEAH (Asp-Glu-Ala-His) box polypeptide 37 (mouse - M. musculus, sheep, mouse - M. spretus) | DEAH-box helicase 37 (cow, pig, horse, rat, buffalo, goat)	Cluster001
DHX38	428	DEAH-box helicase 38 (pig, rat, horse, buffalo, goat, cow) | DEAH (Asp-Glu-Ala-His) box polypeptide 38 (mouse - M. musculus, sheep, mouse - M. spretus)	Cluster001
DIAPH1	420	diaphanous related formin 1 (pig, mouse - M. spretus, horse, goat, buffalo, mouse - M. musculus, cow) | diaphanous-related formin 1 (rat, sheep)	Cluster001
DLAT	330	dihydrolipoamide S-acetyltransferase [Source:NCBI gene;Acc:512723] (assigned to orthologue: ENSBTAG00000010709) (sheep) | dihydrolipoamide S-acetyltransferase (cow, pig, horse, rat, buffalo, goat) | dihydrolipoamide S-acetyltransferase (E2 component of pyruvate dehydrogenase complex) (mouse - M. spretus, mouse - M. musculus)	Cluster001
DLG4	362	discs, large homolog 4 (Drosophila) (sheep) | discs large MAGUK scaffold protein 4 (goat, buffalo, mouse - M. spretus, rat, horse, pig, cow)	Cluster001
DLST	157	dihydrolipoamide S-succinyltransferase (cow, buffalo, goat, rat, horse, sheep, pig) | dihydrolipoamide S-succinyltransferase (E2 component of 2-oxo-glutarate complex) (mouse - M. spretus, mouse - M. musculus)	Cluster001
DMAP1	383	DNA methyltransferase 1 associated protein 1 (horse, sheep, pig, buffalo, goat, cow) | DNA methyltransferase 1-associated protein 1 (mouse - M. musculus, rat, mouse - M. spretus)	Cluster001
DMTF1	254	cyclin D binding myb like transcription factor 1 (cow, horse, pig, buffalo, goat) | cyclin D binding myb-like transcription factor 1 (mouse - M. musculus, rat, mouse - M. spretus, sheep)	Cluster001
DNAAF5	375	dynein, axonemal, assembly factor 5 (rat, sheep) | dynein axonemal assembly factor 5 (cow, buffalo, goat, horse, pig) | dynein, axonemal assembly factor 5 (mouse - M. spretus, mouse - M. musculus)	Cluster001
DNAJB11	115	DnaJ (Hsp40) homolog, subfamily B, member 11 (sheep) | DnaJ heat shock protein family (Hsp40) member B11 (buffalo, cow, mouse - M. musculus, goat, pig, mouse - M. spretus, rat, horse)	Cluster001
DNAJB12	75	DnaJ (Hsp40) homolog, subfamily B, member 12 (sheep) | DnaJ heat shock protein family (Hsp40) member B12 (pig, mouse - M. spretus, rat, horse, goat, buffalo, mouse - M. musculus, cow)	Cluster001
DNAJB5	68	DnaJ heat shock protein family (Hsp40) member B5 (mouse - M. spretus, rat, horse, pig, goat, buffalo, mouse - M. musculus, cow) | DnaJ (Hsp40) homolog, subfamily B, member 5 (sheep)	Cluster001
DNAJC11	503	DnaJ heat shock protein family (Hsp40) member C11 (buffalo, mouse - M. musculus, cow, pig, rat, mouse - M. spretus, horse, goat) | DnaJ (Hsp40) homolog, subfamily C, member 11 (sheep)	Cluster001
DNAJC12	282	DnaJ heat shock protein family (Hsp40) member C12	Cluster001
DNAJC4	233	DnaJ heat shock protein family (Hsp40) member C4 (goat, rat, mouse - M. spretus, horse, pig, cow, mouse - M. musculus, buffalo) | DnaJ (Hsp40) homolog, subfamily C, member 4 (sheep)	Cluster001
DNAJC5	87	DnaJ heat shock protein family (Hsp40) member C5 (goat, rat, horse, mouse - M. spretus, pig, cow, mouse - M. musculus, buffalo) | DnaJ (Hsp40) homolog, subfamily C, member 5 (sheep)	Cluster001
DNAJC7	186	DnaJ heat shock protein family (Hsp40) member C7 (mouse - M. spretus, rat, horse, pig, goat, buffalo, mouse - M. musculus, cow) | DnaJ (Hsp40) homolog, subfamily C, member 7 (sheep)	Cluster001
DNTTIP1	178	deoxynucleotidyltransferase terminal interacting protein 1 (goat, buffalo, horse, pig, cow) | deoxynucleotidyltransferase, terminal, interacting protein 1 (rat, sheep, mouse - M. spretus, mouse - M. musculus)	Cluster001
DOHH	287	deoxyhypusine hydroxylase/monooxygenase (mouse - M. musculus, goat, sheep, rat, mouse - M. spretus) | deoxyhypusine hydroxylase (cow, buffalo, horse, pig)	Cluster001
DPAGT1	159	dolichyl-phosphate N-acetylglucosaminephosphotransferase 1 (cow, goat, buffalo, horse, rat, pig) | dolichyl-phosphate (UDP-N-acetylglucosamine) acetylglucosaminephosphotransferase 1 (GlcNAc-1-P transferase) (mouse - M. spretus, mouse - M. musculus) | dolichyl-phosphate (UDP-N-acetylglucosamine) N-acetylglucosaminephosphotransferase 1 (GlcNAc-1-P transferase) (sheep)	Cluster001
DPEP2	282	dipeptidase 2 [Source:MGI Symbol;Acc:MGI:2442042] (assigned to orthologue: ENSMUSG00000115067) (mouse - M. spretus) | dipeptidase 2 (cow, mouse - M. musculus, buffalo, goat, sheep, rat, horse, pig)	Cluster001
DPF2	305	double PHD fingers 2 (goat, buffalo, pig, horse, rat, cow) | D4, zinc and double PHD fingers family 2 (mouse - M. musculus, sheep, mouse - M. spretus)	Cluster001
DPH1	311	diphthamide biosynthesis 1	Cluster001
DROSHA	104	drosha ribonuclease III (cow, goat, buffalo, pig, horse, rat) | drosha, ribonuclease type III (mouse - M. spretus, sheep, mouse - M. musculus)	Cluster001
DTNBP1	323	dystrobrevin binding protein 1	Cluster001
DTX4	234	deltex 4, E3 ubiquitin ligase (sheep, mouse - M. spretus, mouse - M. musculus) | deltex E3 ubiquitin ligase 4 (rat, horse, pig, buffalo, goat, cow)	Cluster001
DUSP22	73	dual specificity phosphatase 22	Cluster001
DUSP7	237	dual specificity phosphatase 7	Cluster001
DVL1	351	dishevelled segment polarity protein 1	Cluster001
DVL2	211	dishevelled segment polarity protein 2	Cluster001
DXO	389	decapping exoribonuclease	Cluster001
DYNC1H1	148	dynein, cytoplasmic 1, heavy chain 1 (sheep) | dynein cytoplasmic 1 heavy chain 1 (mouse - M. musculus, cow, buffalo, pig, rat, horse, mouse - M. spretus, goat)	Cluster001
E2F2	86	E2F transcription factor 2	Cluster001
ECH1	422	enoyl CoA hydratase 1, peroxisomal (sheep) | enoyl coenzyme A hydratase 1, peroxisomal (mouse - M. spretus, mouse - M. musculus) | enoyl-CoA hydratase 1 (cow, buffalo, goat, pig, rat, horse)	Cluster001
EDC4	216	enhancer of mRNA decapping 4	Cluster001
EDEM1	163	ER degradation enhancing alpha-mannosidase like protein 1 (cow, horse, rat, pig, buffalo, goat) | ER degradation enhancer, mannosidase alpha-like 1 (mouse - M. musculus, sheep, mouse - M. spretus)	Cluster001
EDEM2	22	ER degradation enhancer, mannosidase alpha-like 2 (mouse - M. spretus, mouse - M. musculus) | ER degradation enhancing alpha-mannosidase like protein 2 (cow, buffalo, goat, pig, horse, rat, sheep)	Cluster001
EDF1	2	endothelial differentiation-related factor 1 (mouse - M. musculus, rat, mouse - M. spretus, sheep) | endothelial differentiation related factor 1 (buffalo, goat, pig, horse, cow)	Cluster001
EEF1A2	76	eukaryotic translation elongation factor 1 alpha 2	Cluster001
EEF1D	73	eukaryotic translation elongation factor 1 delta (pig, horse, rat, buffalo, goat, cow) | eukaryotic translation elongation factor 1 delta (guanine nucleotide exchange protein) (mouse - M. spretus, mouse - M. musculus)	Cluster001
EEF2	225	eukaryotic translation elongation factor 2	Cluster001
EEF2KMT	258	eukaryotic elongation factor 2 lysine methyltransferase	Cluster001
EGLN2	106	egl-9 family hypoxia inducible factor 2 (cow, buffalo, goat, pig, horse) | egl-9 family hypoxia-inducible factor 2 (mouse - M. musculus, mouse - M. spretus, rat, sheep)	Cluster001
EHD4	40	EH-domain containing 4 (mouse - M. spretus, rat, mouse - M. musculus) | EH domain containing 4 (cow, buffalo, goat, horse, sheep, pig)	Cluster001
EHMT2	613	euchromatic histone lysine methyltransferase 2 (buffalo, goat, pig, horse, rat, cow) | euchromatic histone-lysine N-methyltransferase 2 (sheep) | euchromatic histone lysine N-methyltransferase 2 (mouse - M. spretus)	Cluster001
EIF4E2	205	eukaryotic translation initiation factor 4E family member 2 [Source:HGNC Symbol;Acc:HGNC:3293] (assigned to orthologue: ENSCHIG00000021560) (sheep) | eukaryotic translation initiation factor 4E family member 2 (pig, rat, horse, goat, buffalo, cow) | eukaryotic translation initiation factor 4E member 2 (mouse - M. spretus, mouse - M. musculus)	Cluster001
EIF4G1	367	eukaryotic translation initiation factor 4 gamma 1 (cow, pig, horse, goat, buffalo) | eukaryotic translation initiation factor 4, gamma 1 (mouse - M. musculus, mouse - M. spretus) | eukaryotic translation initiation factor 4 gamma, 1 (rat, sheep)	Cluster001
EIF4G3	323	eukaryotic translation initiation factor 4 gamma, 3 (mouse - M. musculus, rat, mouse - M. spretus, sheep) | eukaryotic translation initiation factor 4 gamma 3 (pig, horse, buffalo, goat, cow)	Cluster001
EIF5B	149	eukaryotic translation initiation factor 5B	Cluster001
ELAC2	149	elaC ribonuclease Z 2	Cluster001
ELP5	175	elongator acetyltransferase complex subunit 5	Cluster001
EMC8	275	ER membrane protein complex subunit 8	Cluster001
EML2	308	EMAP like 2 (rat) | echinoderm microtubule associated protein like 2 (mouse - M. musculus, cow, buffalo, horse, mouse - M. spretus, sheep, pig, goat)	Cluster001
EML3	281	echinoderm microtubule associated protein like 3	Cluster001
ENTPD1	32	ectonucleoside triphosphate diphosphohydrolase 1	Cluster001
ENTPD5	73	ectonucleoside triphosphate diphosphohydrolase 5	Cluster001
ENTR1	406	endosome associated trafficking regulator 1	Cluster001
EP300	407	E1A binding protein p300	Cluster001
EP400	428	E1A binding protein p400	Cluster001
EPN1	484	epsin 1 (mouse - M. spretus, horse, sheep, pig, goat, buffalo, mouse - M. musculus, cow) | Epsin 1 (rat)	Cluster001
ERCC2	305	excision repair cross-complementing rodent repair deficiency, complementation group 2 (mouse - M. spretus, mouse - M. musculus) | excision repair cross-complementation group 2 (sheep) | ERCC excision repair 2, TFIIH core complex helicase subunit (buffalo, goat, rat, horse, pig, cow)	Cluster001
ERCC3	235	excision repair cross-complementing rodent repair deficiency, complementation group 3 (mouse - M. musculus, mouse - M. spretus) | ERCC excision repair 3, TFIIH core complex helicase subunit (cow, pig, rat, horse, buffalo, goat) | excision repair cross-complementation group 3 (sheep)	Cluster001
ERGIC2	50	ERGIC and golgi 2	Cluster001
ERGIC3	331	ERGIC and golgi 3	Cluster001
ERP29	335	endoplasmic reticulum protein 29	Cluster001
ESD	167	esterase D [Source:HGNC Symbol;Acc:HGNC:3465] (assigned to orthologue: ENSOARG00000008104), esterase D [Source:VGNC Symbol;Acc:VGNC:28600] (assigned to orthologue: ENSBTAG00000003415) (goat) | esterase D (cow, rat, sheep, horse, pig, buffalo) | esterase D/formylglutathione hydrolase (mouse - M. spretus, mouse - M. musculus)	Cluster001
ESYT1	127	extended synaptotagmin-like protein 1 (mouse - M. musculus, mouse - M. spretus, sheep) | extended synaptotagmin 1 (horse, rat, pig, buffalo, goat, cow)	Cluster001
EVI5L	79	ecotropic viral integration site 5 like (cow, mouse - M. musculus, goat, buffalo, pig, mouse - M. spretus, horse) | ecotropic viral integration site 5-like (rat, sheep)	Cluster001
EWSR1	125	EWS RNA-binding protein 1 (rat, sheep) | EWS RNA binding protein 1 (horse, pig, buffalo, goat, cow) | Ewing sarcoma breakpoint region 1 (mouse - M. musculus, mouse - M. spretus)	Cluster001
EXOC3	128	exocyst complex component 3	Cluster001
EXOC7	429	exocyst complex component 7	Cluster001
EXT2	175	exostosin glycosyltransferase 2 (horse, rat, sheep, pig, goat, buffalo, cow) | exostoses (multiple) 2 (mouse - M. musculus, mouse - M. spretus)	Cluster001
F7	194	coagulation factor VII	Cluster001
FAF2	315	Fas associated factor family member 2	Cluster001
FAM120A	530	family with sequence similarity 120A (cow, goat, sheep, rat, horse) | constitutive coactivator of PPAR-gamma-like protein 1 (pig) | family with sequence similarity 120, member A (mouse - M. musculus, mouse - M. spretus)	Cluster001
FAM168A	73	family with sequence similarity 168 member A (cow, horse, pig, goat, buffalo) | family with sequence similarity 168, member A (rat, mouse - M. spretus, sheep, mouse - M. musculus)	Cluster001
FAM193A	390	family with sequence similarity 193, member A (sheep, rat) | family with sequence homology 193, member A (mouse - M. musculus, mouse - M. spretus) | family with sequence similarity 193 member A (cow, pig, horse, buffalo, goat)	Cluster001
FAM20C	167	FAM20C, golgi associated secretory pathway kinase (goat, buffalo, rat, pig, cow) | family with sequence similarity 20, member C (mouse - M. musculus, mouse - M. spretus) | FAM20C golgi associated secretory pathway kinase (horse, sheep)	Cluster001
FAM214B	66	family with sequence similarity 214 member B (cow, goat, buffalo, pig, horse) | family with sequence similarity 214, member B (rat, sheep, mouse - M. spretus, mouse - M. musculus)	Cluster001
FAM219A	297	family with sequence similarity 219 member A (cow, buffalo, goat, horse, pig) | family with sequence similarity 219, member A (rat, sheep, mouse - M. spretus, mouse - M. musculus)	Cluster001
FAM222B	361	family with sequence similarity 222, member B (mouse - M. musculus, rat, mouse - M. spretus, sheep) | family with sequence similarity 222 member B (cow, pig, horse, goat, buffalo)	Cluster001
FAM89B	432	family with sequence similarity 89, member B (mouse - M. musculus, rat, mouse - M. spretus) | family with sequence similarity 89 member B (horse, sheep, pig, goat, buffalo, cow)	Cluster001
FASN	213	fatty acid synthase	Cluster001
FASTK	419	Fas activated serine/threonine kinase (horse, pig, goat, buffalo, cow) | Fas-activated serine/threonine kinase (mouse - M. musculus, mouse - M. spretus, rat, sheep)	Cluster001
FBLIM1	132	filamin binding LIM protein 1	Cluster001
FBXL6	425	F-box and leucine-rich repeat protein 6 (mouse - M. musculus, mouse - M. spretus, rat, sheep) | F-box and leucine rich repeat protein 6 (goat, buffalo, horse, pig, cow)	Cluster001
FBXO42	160	F-box protein 42	Cluster001
FBXW2	183	F-box and WD-40 domain protein 2 (mouse - M. musculus, mouse - M. spretus) | F-box and WD repeat domain containing 2 (rat, sheep, horse, pig, buffalo, goat, cow)	Cluster001
FBXW9	489	F-box and WD-40 domain protein 9 (mouse - M. spretus, mouse - M. musculus) | F-box and WD repeat domain containing 9 (cow, rat, horse, sheep, pig, buffalo, goat)	Cluster001
FECH	107	ferrochelatase	Cluster001
FGD6	402	FYVE, RhoGEF and PH domain containing 6	Cluster001
FGFR1OP2	195	FGFR1 oncogene partner 2	Cluster001
FGGY	186	FGGY carbohydrate kinase domain containing	Cluster001
FHL3	87	four and a half LIM domains 3	Cluster001
FIZ1	251	FLT3 interacting zinc finger 1 (horse, sheep, pig, goat, buffalo, cow) | FLT3-interacting zinc finger 1 (rat) | Flt3 interacting zinc finger protein 1 (mouse - M. spretus, mouse - M. musculus)	Cluster001
FKBP8	527	FKBP prolyl isomerase 8 (rat) | FK506 binding protein 8, 38kDa (sheep, cow) | FK506 binding protein 8 (goat, buffalo, horse, mouse - M. spretus, pig, mouse - M. musculus)	Cluster001
FKBPL	318	FKBP prolyl isomerase like (cow, horse, rat, sheep) | FK506 binding protein-like (mouse - M. spretus) | FK506 binding protein like (buffalo, goat, pig)	Cluster001
FKRP	431	fukutin related protein	Cluster001
FLII	101	FLII, actin remodeling protein (pig, rat, horse, buffalo, goat, cow) | flightless I actin binding protein (mouse - M. musculus, mouse - M. spretus) | FLII actin remodeling protein (sheep)	Cluster001
FLNA	184	filamin A (cow, buffalo, goat, pig, rat, horse) | filamin, alpha (mouse - M. musculus, mouse - M. spretus) | filamin A, alpha (sheep)	Cluster001
FLYWCH1	211	FLYWCH-type zinc finger 1	Cluster001
FMNL1	264	formin-like 1 (mouse - M. musculus, sheep, rat, mouse - M. spretus) | formin like 1 (cow, horse, pig, goat, buffalo)	Cluster001
FNIP2	84	folliculin interacting protein 2	Cluster001
FOXO3	160	forkhead box O3	Cluster001
FRMD4A	276	FERM domain containing 4A	Cluster001
FRMD8	332	FERM domain containing 8	Cluster001
FTO	126	FTO alpha-ketoglutarate dependent dioxygenase (goat) | fat mass and obesity associated (mouse - M. musculus, mouse - M. spretus, sheep) | FTO, alpha-ketoglutarate dependent dioxygenase (cow, buffalo, horse, rat, pig)	Cluster001
FUBP3	215	far upstream element binding protein 3 (buffalo, goat, horse, rat, pig, cow) | far upstream element (FUSE) binding protein 3 (mouse - M. musculus, mouse - M. spretus, sheep)	Cluster001
FUS	261	fused in sarcoma (mouse - M. musculus, mouse - M. spretus) | fused in sarcoma RNA binding protein (rat) | FUS RNA binding protein (pig, sheep, horse, buffalo, goat, cow)	Cluster001
FXR2	381	FMR1 autosomal homolog 2 (cow, goat, buffalo, pig, horse, rat) | fragile X mental retardation, autosomal homolog 2 (sheep, mouse - M. spretus, mouse - M. musculus)	Cluster001
FXYD5	187	FXYD domain containing ion transport regulator 5 (cow, sheep, horse, pig, goat, buffalo) | FXYD domain-containing ion transport regulator 5 (mouse - M. musculus, rat, mouse - M. spretus)	Cluster001
FZD7	263	frizzled class receptor 7	Cluster001
GAA	125	glucosidase, alpha; acid (sheep) | glucosidase, alpha, acid (rat, mouse - M. spretus, mouse - M. musculus) | glucosidase alpha, acid (cow, goat, buffalo, horse, pig)	Cluster001
GABARAP	13	gamma-aminobutyric acid receptor associated protein (mouse - M. spretus) | GABA type A receptor-associated protein (pig, rat, sheep, horse, buffalo, goat, cow)	Cluster001
GADD45GIP1	68	growth arrest and DNA-damage-inducible, gamma interacting protein 1 (mouse - M. musculus, mouse - M. spretus, sheep) | GADD45G interacting protein 1 (cow, pig, rat, horse, buffalo, goat)	Cluster001
GAK	476	cyclin G associated kinase	Cluster001
GALC	131	galactosylceramidase	Cluster001
GALNT12	94	polypeptide N-acetylgalactosaminyltransferase 12	Cluster001
GAS2L1	277	growth arrest specific 2 like 1 (cow, buffalo, goat, pig, horse) | growth arrest-specific 2 like 1 (rat, sheep, mouse - M. spretus, mouse - M. musculus)	Cluster001
GAS6	66	growth arrest-specific 6 (sheep) | growth arrest specific 6 (mouse - M. musculus, cow, buffalo, pig, horse, rat, mouse - M. spretus, goat)	Cluster001
GATAD1	275	GATA zinc finger domain containing 1	Cluster001
GCLM	45	glutamate cysteine ligase, modifier subunit (rat) | glutamate-cysteine ligase, modifier subunit (mouse - M. musculus, mouse - M. spretus) | glutamate-cysteine ligase modifier subunit (cow, sheep, horse, pig, buffalo, goat)	Cluster001
GDI2	304	GDP dissociation inhibitor 2 [Source:NCBI gene;Acc:100302068] (assigned to orthologue: ENSOARG00000008098), GDP dissociation inhibitor 2 [Source:VGNC Symbol;Acc:VGNC:29308] (assigned to orthologue: ENSBTAG00000005316) (goat) | GDP dissociation inhibitor 2 (buffalo, rat, sheep, horse, pig, cow) | guanosine diphosphate (GDP) dissociation inhibitor 2 (mouse - M. musculus, mouse - M. spretus)	Cluster001
GET4	422	golgi to ER traffic protein 4 homolog (S. cerevisiae) (sheep) | golgi to ER traffic protein 4 (mouse - M. musculus, cow, buffalo, rat, horse, mouse - M. spretus, pig, goat)	Cluster001
GGA1	278	golgi associated, gamma adaptin ear containing, ARF binding protein 1 (goat, pig, mouse - M. spretus, rat, horse, cow, mouse - M. musculus, buffalo) | golgi-associated, gamma adaptin ear containing, ARF binding protein 1 (sheep)	Cluster001
GGA3	362	golgi associated, gamma adaptin ear containing, ARF binding protein 3 (goat, rat, horse, mouse - M. spretus, pig, buffalo, cow, mouse - M. musculus) | golgi-associated, gamma adaptin ear containing, ARF binding protein 3 (sheep)	Cluster001
GID8	347	GID complex subunit 8 (mouse - M. spretus, sheep, mouse - M. musculus) | GID complex subunit 8 homolog (cow, horse, rat, pig, goat, buffalo)	Cluster001
GINS2	160	GINS complex subunit 2 (cow, buffalo, goat, rat, horse, pig) | GINS complex subunit 2 (Psf2 homolog) (mouse - M. spretus, sheep, mouse - M. musculus)	Cluster001
GIPC1	299	GIPC PDZ domain containing family member 1 (cow, goat, buffalo, horse, pig) | GIPC PDZ domain containing family, member 1 (rat, mouse - M. spretus, sheep, mouse - M. musculus)	Cluster001
GLB1L	30	galactosidase beta 1 like (horse, pig, goat, buffalo, cow) | galactosidase, beta 1-like (mouse - M. musculus, rat, sheep, mouse - M. spretus)	Cluster001
GLE1	158	GLE1, RNA export mediator (pig, buffalo, goat) | GLE1 RNA export mediator (yeast) (mouse - M. spretus, mouse - M. musculus) | GLE1 RNA export mediator (horse, rat, sheep, cow)	Cluster001
GLG1	217	golgi apparatus protein 1 (mouse - M. spretus, mouse - M. musculus) | golgi glycoprotein 1 (buffalo, goat, pig, sheep, rat, horse, cow)	Cluster001
GLMP	257	glycosylated lysosomal membrane protein	Cluster001
GLTP	158	glycolipid transfer protein	Cluster001
GMPPA	413	GDP-mannose pyrophosphorylase A	Cluster001
GNA12	339	G protein subunit alpha 12 (cow, horse, rat, pig, buffalo, goat) | guanine nucleotide binding protein (G protein) alpha 12 (sheep) | guanine nucleotide binding protein, alpha 12 (mouse - M. musculus, mouse - M. spretus)	Cluster001
GNAI2	229	guanine nucleotide binding protein (G protein), alpha inhibiting activity polypeptide 2 (sheep) | G protein subunit alpha i2 (pig, rat, horse, buffalo, goat, cow) | guanine nucleotide binding protein (G protein), alpha inhibiting 2 (mouse - M. spretus, mouse - M. musculus)	Cluster001
GNB2	302	guanine nucleotide binding protein (G protein), beta polypeptide 2 (sheep) | guanine nucleotide binding protein (G protein), beta 2 (mouse - M. musculus, mouse - M. spretus) | G protein subunit beta 2 (horse, rat, pig, buffalo, goat, cow)	Cluster001
GOLGA2	150	golgin A2 (rat, horse, sheep, pig, buffalo, goat, cow) | golgi autoantigen, golgin subfamily a, 2 (mouse - M. spretus, mouse - M. musculus)	Cluster001
GOSR2	208	golgi SNAP receptor complex member 2 [Source:NCBI gene;Acc:506198] (assigned to orthologue: ENSBTAG00000015958) (sheep) | golgi SNAP receptor complex member 2 (goat, rat, mouse - M. spretus, horse, pig, cow, mouse - M. musculus, buffalo)	Cluster001
GPN1	116	GPN-loop GTPase 1	Cluster001
GPNMB	191	glycoprotein nmb (cow, horse, rat, pig, buffalo, goat) | glycoprotein (transmembrane) nmb (mouse - M. spretus, sheep, mouse - M. musculus)	Cluster001
GPR107	294	G protein-coupled receptor 107	Cluster001
GPR137	333	G protein-coupled receptor 137	Cluster001
GPR137B	87	G protein-coupled receptor 137B	Cluster001
GPR162	130	G protein-coupled receptor 162	Cluster001
GPRC5B	250	G protein-coupled receptor, family C, group 5, member B (mouse - M. spretus, mouse - M. musculus) | G protein-coupled receptor, class C, group 5, member B (sheep, rat) | G protein-coupled receptor class C group 5 member B (cow, pig, horse, goat, buffalo)	Cluster001
GPS1	207	G protein pathway suppressor 1	Cluster001
GRINA	238	glutamate ionotropic receptor NMDA type subunit associated protein 1 (pig, horse, rat, goat, buffalo, cow) | glutamate receptor, ionotropic, N-methyl D-aspartate-associated protein 1 (glutamate binding) (mouse - M. musculus, mouse - M. spretus, sheep)	Cluster001
GRIPAP1	144	GRIP1 associated protein 1	Cluster001
GRK2	487	G protein-coupled receptor kinase 2	Cluster001
GSS	17	glutathione synthetase	Cluster001
GTF2H4	145	general transcription factor IIH subunit 4 (cow, buffalo, goat, pig, horse) | general transcription factor 2H subunit 4 (rat) | general transcription factor IIH, polypeptide 4, 52kDa (sheep) | general transcription factor II H, polypeptide 4 (mouse - M. spretus)	Cluster001
GTF3C2	531	general transcription factor IIIC, polypeptide 2, beta (mouse - M. spretus, mouse - M. musculus) | general transcription factor IIIC subunit 2 (cow, pig, horse, rat, goat, buffalo) | general transcription factor IIIC, polypeptide 2, beta 110kDa (sheep)	Cluster001
GTF3C4	267	general transcription factor IIIC, polypeptide 4, 90kDa (sheep) | general transcription factor IIIC, polypeptide 4 (mouse - M. musculus, mouse - M. spretus) | general transcription factor IIIC subunit 4 (buffalo, goat, pig, rat, horse, cow)	Cluster001
GTF3C5	109	general transcription factor IIIC subunit 5 (goat, buffalo, pig, horse, rat, cow) | general transcription factor IIIC, polypeptide 5 (mouse - M. spretus, mouse - M. musculus) | general transcription factor IIIC, polypeptide 5, 63kDa (sheep)	Cluster001
H6PD	110	hexose-6-phosphate dehydrogenase/glucose 1-dehydrogenase (horse, pig, goat, buffalo, cow) | hexose-6-phosphate dehydrogenase (glucose 1-dehydrogenase) (rat, mouse - M. spretus, sheep)	Cluster001
HADHA	160	hydroxyacyl-CoA dehydrogenase/3-ketoacyl-CoA thiolase/enoyl-CoA hydratase (trifunctional protein), alpha subunit (sheep) | hydroxyacyl-CoA dehydrogenase trifunctional multienzyme complex subunit alpha (cow, horse, rat, pig, goat, buffalo) | hydroxyacyl-Coenzyme A dehydrogenase/3-ketoacyl-Coenzyme A thiolase/enoyl-Coenzyme A hydratase (trifunctional protein), alpha subunit (mouse - M. musculus, mo…	Cluster001
HAGHL	188	hydroxyacylglutathione hydrolase like (cow, buffalo, horse) | hydroxyacylglutathione hydrolase-like (mouse - M. musculus, goat, pig, rat, sheep, mouse - M. spretus)	Cluster001
HAUS8	110	HAUS augmin-like complex, subunit 8 (rat) | 4HAUS augmin-like complex, subunit 8 (mouse - M. musculus, mouse - M. spretus) | HAUS augmin like complex subunit 8 (sheep, horse, pig, buffalo, goat, cow)	Cluster001
HAX1	357	HCLS1 associated protein X-1 (pig, sheep, rat, horse, buffalo, goat, cow) | HCLS1 associated X-1 (mouse - M. spretus, mouse - M. musculus)	Cluster001
HCFC1	525	host cell factor C1	Cluster001
HDAC4	307	histone deacetylase 4	Cluster001
HDAC5	165	histone deacetylase 5	Cluster001
HDGFL2	71	HDGF like 2	Cluster001
HERC2	246	HECT and RLD domain containing E3 ubiquitin protein ligase 2	Cluster001
HES6	440	hes family bHLH transcription factor 6 (goat, buffalo, pig, horse, rat, sheep, cow) | hairy and enhancer of split 6 (mouse - M. spretus, mouse - M. musculus)	Cluster001
HEXA	170	hexosaminidase subunit alpha (cow, buffalo, goat, pig, rat) | hexosaminidase A (alpha polypeptide) (sheep) | hexosaminidase A (mouse - M. musculus, mouse - M. spretus)	Cluster001
HEXIM1	110	HEXIM P-TEFb complex subunit 1 (rat, horse, pig, goat, cow) | hexamethylene bis-acetamide inducible 1 (mouse - M. musculus, mouse - M. spretus, sheep) | hexamethylene bisacetamide inducible 1 (buffalo)	Cluster001
HINT2	28	histidine triad nucleotide binding protein 2	Cluster001
HIP1	281	huntingtin interacting protein 1	Cluster001
HIRIP3	116	HIRA interacting protein 3	Cluster001
HIVEP3	244	human immunodeficiency virus type I enhancer binding protein 3	Cluster001
HMGA1	199	high mobility group AT-hook 1	Cluster001
HMGCL	311	3-hydroxymethyl-3-methylglutaryl-CoA lyase (pig, horse, cow) | 3-hydroxy-3-methylglutaryl-Coenzyme A lyase (mouse - M. musculus, mouse - M. spretus) | 3-hydroxy-3-methylglutaryl-CoA lyase (buffalo, goat, rat, sheep)	Cluster001
HNRNPL	274	heterogeneous nuclear ribonucleoprotein L	Cluster001
HNRNPUL2	130	heterogeneous nuclear ribonucleoprotein U like 2 [Source:NCBI gene;Acc:616476] (assigned to orthologue: ENSBTAG00000002510) (sheep, goat) | heterogeneous nuclear ribonucleoprotein U like 2 (buffalo, horse, pig, cow) | heterogeneous nuclear ribonucleoprotein U-like 2 [Source:MGI Symbol;Acc:MGI:1915943] (assigned to orthologue: ENSMUSG00000071659), heterogeneous nuclear ribonucleoprotein U-like 2 […	Cluster001
HP1BP3	106	heterochromatin protein 1 binding protein 3 (horse, pig, goat, buffalo, cow) | heterochromatin protein 1, binding protein 3 (mouse - M. musculus, sheep, rat, mouse - M. spretus)	Cluster001
HPF1	163	histone PARylation factor 1	Cluster001
HPGDS	155	hematopoietic prostaglandin D synthase	Cluster001
HRAS	185	HRas proto-oncogene, GTPase (cow, buffalo, goat, pig, horse) | Harvey rat sarcoma viral oncogene homolog (sheep) | Harvey rat sarcoma virus oncogene (mouse - M. musculus, mouse - M. spretus, rat)	Cluster001
HS6ST1	90	heparan sulfate 6-O-sulfotransferase 1	Cluster001
HSP90AB1	250	heat shock protein 90 alpha (cytosolic), class B member 1 (mouse - M. spretus, mouse - M. musculus) | heat shock protein 90 alpha family class B member 1 (goat, buffalo, pig, rat, horse, sheep, cow)	Cluster001
HSPBP1	514	HSPA (Hsp70) binding protein 1 (pig, horse, buffalo, goat, cow) | HSPA (heat shock 70) binding protein, cytoplasmic cochaperone 1 (rat) | HSPA (heat shock 70kDa) binding protein, cytoplasmic cochaperone 1 (mouse - M. musculus, mouse - M. spretus, sheep)	Cluster001
HTRA2	399	HtrA serine peptidase 2	Cluster001
HTT	247	huntingtin	Cluster001
HYOU1	52	hypoxia up-regulated 1	Cluster001
IAH1	457	isoamyl acetate hydrolyzing esterase 1 (putative) (buffalo, horse, cow) | isoamyl acetate hydrolyzing esterase 1 (rat) | isoamyl acetate-hydrolyzing esterase 1 homolog (mouse - M. musculus, goat, mouse - M. spretus, pig) | isoamyl acetate-hydrolyzing esterase 1 homolog (S. cerevisiae) (sheep)	Cluster001
ICE1	169	interactor of little elongation complex ELL subunit 1	Cluster001
ID1	21	inhibitor of DNA binding 1, HLH protein	Cluster001
IDH3G	325	isocitrate dehydrogenase 3 (NAD(+)) gamma (goat, buffalo, pig, cow) | isocitrate dehydrogenase (NAD(+)) 3 gamma (horse) | isocitrate dehydrogenase 3 (NAD+), gamma (mouse - M. musculus, mouse - M. spretus) | isocitrate dehydrogenase 3 (NAD), gamma (rat) | isocitrate dehydrogenase 3 (NAD+) gamma (sheep)	Cluster001
IFT172	351	intraflagellar transport 172	Cluster001
IFT43	180	intraflagellar transport 43	Cluster001
IFT52	219	intraflagellar transport 52	Cluster001
IGF1	213	insulin-like growth factor 1 (rat, mouse - M. spretus, mouse - M. musculus) | insulin like growth factor 1 (cow, horse, pig, goat, buffalo) | insulin-like growth factor 1 (somatomedin C) (sheep)	Cluster001
IGFBP4	129	insulin like growth factor binding protein 4 (cow, pig, horse, buffalo, goat) | insulin-like growth factor binding protein 4 (rat, mouse - M. spretus, sheep, mouse - M. musculus)	Cluster001
IKBKG	415	inhibitor of kappa light polypeptide gene enhancer in B-cells, kinase gamma (sheep, rat, goat) | inhibitor of nuclear factor kappa B kinase subunit gamma (cow, buffalo, pig, horse) | inhibitor of kappaB kinase gamma (mouse - M. spretus, mouse - M. musculus)	Cluster001
IKZF5	71	IKAROS family zinc finger 5	Cluster001
IMMT	86	inner membrane mitochondrial protein (goat, buffalo, horse, rat, pig, cow) | inner membrane protein, mitochondrial (mouse - M. musculus, sheep, mouse - M. spretus)	Cluster001
IMP4	150	IMP4 homolog, U3 small nucleolar ribonucleoprotein (goat, pig) | IMP U3 small nucleolar ribonucleoprotein 4 (sheep, rat, horse) | IMP4, U3 small nucleolar ribonucleoprotein (mouse - M. spretus, buffalo, mouse - M. musculus, cow)	Cluster001
IMPDH1	214	IMP (inosine 5 -monophosphate) dehydrogenase 1 (sheep) | inosine monophosphate dehydrogenase 1 (buffalo, cow, mouse - M. musculus, goat, pig, horse, rat, mouse - M. spretus)	Cluster001
INCENP	67	inner centromere protein antigens 135/155kDa (sheep) | inner centromere protein (cow, mouse - M. musculus, buffalo, goat, pig, horse, rat, mouse - M. spretus)	Cluster001
ING1	123	inhibitor of growth family, member 1 (mouse - M. musculus, sheep, rat, mouse - M. spretus) | inhibitor of growth family member 1 (goat, buffalo, pig, horse, cow)	Cluster001
INO80B	130	INO80 complex subunit B [Source:NCBI gene;Acc:509187] (assigned to orthologue: ENSBTAG00000001840) (goat) | INO80 complex subunit B (pig, sheep, rat, mouse - M. spretus, horse, buffalo, mouse - M. musculus, cow)	Cluster001
INPP5D	408	inositol polyphosphate-5-phosphatase D (mouse - M. musculus, cow, buffalo, horse, rat, mouse - M. spretus, pig, goat) | inositol polyphosphate-5-phosphatase, 145kDa (sheep)	Cluster001
INPP5E	499	inositol polyphosphate-5-phosphatase, 72 kDa (sheep) | inositol polyphosphate-5-phosphatase E (pig, horse, rat, mouse - M. spretus, goat, buffalo, mouse - M. musculus, cow)	Cluster001
INPP5K	154	inositol polyphosphate-5-phosphatase K (cow, buffalo, goat, pig, horse, rat, sheep) | inositol polyphosphate 5-phosphatase K (mouse - M. spretus, mouse - M. musculus)	Cluster001
INSIG2	131	insulin induced gene 2	Cluster001
INTS1	402	integrator complex subunit 1	Cluster001
INTS3	282	integrator complex subunit 3	Cluster001
INTS5	252	integrator complex subunit 5	Cluster001
INTS6L	172	integrator complex subunit 6 like	Cluster001
IP6K1	273	inositol hexakisphosphate kinase 1 (goat, buffalo, sheep, rat, horse, pig, cow) | inositol hexaphosphate kinase 1 (mouse - M. spretus, mouse - M. musculus)	Cluster001
IPO13	344	importin 13	Cluster001
IPO4	333	importin 4	Cluster001
IPO9	229	importin 9	Cluster001
IQSEC1	211	IQ motif and Sec7 domain 1	Cluster001
IRAK1	324	interleukin 1 receptor associated kinase 1 (cow, pig, horse, buffalo, goat) | interleukin-1 receptor-associated kinase 1 (mouse - M. musculus, rat, sheep, mouse - M. spretus)	Cluster001
IRF2BP2	105	interferon regulatory factor 2 binding protein 2	Cluster001
ISCA2	136	iron-sulfur cluster assembly 2	Cluster001
ISOC1	26	isochorismatase domain containing 1	Cluster001
ITFG2	403	integrin alpha FG-GAP repeat containing 2	Cluster001
ITGA8	118	integrin alpha 8 (mouse - M. spretus, mouse - M. musculus) | integrin, alpha 8 (sheep) | integrin subunit alpha 8 (cow, pig, horse, rat, buffalo, goat)	Cluster001
ITGB7	66	integrin subunit beta 7 (buffalo, goat, rat, horse, pig, cow) | integrin beta 7 (mouse - M. spretus, mouse - M. musculus) | integrin, beta 7 (sheep)	Cluster001
ITPRID2	9	ITPR interacting domain containing 2	Cluster001
ITSN1	86	intersectin 1 (SH3 domain protein 1A) (mouse - M. spretus, mouse - M. musculus) | intersectin 1 (SH3 domain protein) (sheep) | intersectin 1 (pig, rat, horse, buffalo, goat, cow)	Cluster001
JPT2	61	Jupiter microtubule associated homolog 2	Cluster001
JUP	113	junction plakoglobin	Cluster001
KANSL3	229	KAT8 regulatory NSL complex subunit 3	Cluster001
KAT6A	304	lysine acetyltransferase 6A (rat, horse, pig, buffalo, goat, cow) | K(lysine) acetyltransferase 6A (sheep, mouse - M. spretus, mouse - M. musculus)	Cluster001
KAT7	401	lysine acetyltransferase 7 (cow, goat, buffalo, horse, rat, pig) | K(lysine) acetyltransferase 7 (mouse - M. spretus, sheep, mouse - M. musculus)	Cluster001
KCNAB2	93	potassium channel, voltage gated subfamily A regulatory beta subunit 2 (sheep) | potassium voltage-gated channel subfamily A regulatory beta subunit 2 (cow, pig, horse, rat, goat, buffalo) | potassium voltage-gated channel, shaker-related subfamily, beta member 2 (mouse - M. spretus, mouse - M. musculus)	Cluster001
KCNK6	167	potassium inwardly-rectifying channel, subfamily K, member 6 (mouse - M. spretus, mouse - M. musculus) | potassium two pore domain channel subfamily K member 6 (cow, goat, buffalo, horse, rat, sheep, pig)	Cluster001
KDM2A	306	lysine (K)-specific demethylase 2A (sheep, mouse - M. spretus, mouse - M. musculus) | lysine demethylase 2A (cow, buffalo, goat, rat, horse, pig)	Cluster001
KDM2B	344	lysine (K)-specific demethylase 2B (mouse - M. musculus, sheep, mouse - M. spretus) | lysine demethylase 2B (horse, rat, pig, buffalo, goat, cow)	Cluster001
KDM3B	113	lysine (K)-specific demethylase 3B (sheep) | KDM3B lysine (K)-specific demethylase 3B (mouse - M. musculus, mouse - M. spretus) | lysine demethylase 3B (horse, rat, pig, goat, buffalo, cow)	Cluster001
KHDRBS1	126	KH domain containing, RNA binding, signal transduction associated 1 (mouse - M. musculus, sheep, mouse - M. spretus) | KH RNA binding domain containing, signal transduction associated 1 (horse, rat, pig, buffalo, goat, cow)	Cluster001
KHSRP	186	KH-type splicing regulatory protein	Cluster001
KIF1BP	49	KIF1 binding protein	Cluster001
KIF1C	335	kinesin family member 1C	Cluster001
KIF3B	148	kinesin family member 3B	Cluster001
KLC2	378	kinesin light chain 2	Cluster001
KLC4	161	kinesin light chain 4	Cluster001
KLHDC4	493	kelch domain containing 4	Cluster001
KLHL5	122	kelch-like family member 5 (rat, sheep) | kelch like family member 5 (buffalo, goat, horse, pig, cow) | kelch-like 5 (mouse - M. spretus, mouse - M. musculus)	Cluster001
KLRG2	103	killer cell lectin like receptor G2 (horse, rat, sheep, pig, buffalo, goat, cow) | killer cell lectin-like receptor subfamily G, member 2 (mouse - M. spretus, mouse - M. musculus)	Cluster001
KMT2B	601	lysine methyltransferase 2B (horse, rat, pig, goat, buffalo, cow) | lysine (K)-specific methyltransferase 2B (mouse - M. musculus, sheep, mouse - M. spretus)	Cluster001
KMT2D	377	lysine methyltransferase 2D (cow, horse, rat, pig, buffalo, goat) | lysine (K)-specific methyltransferase 2D (mouse - M. musculus, mouse - M. spretus, sheep)	Cluster001
KMT5A	334	lysine methyltransferase 5A	Cluster001
KMT5C	321	lysine methyltransferase 5C	Cluster001
KRI1	322	KRI1 homolog (buffalo, mouse - M. musculus, cow, rat, mouse - M. spretus, horse, pig, goat) | KRI1 homolog (S. cerevisiae) (sheep)	Cluster001
KRTCAP2	119	keratinocyte associated protein 2	Cluster001
L1CAM	195	L1 cell adhesion molecule	Cluster001
LAMP1	312	lysosomal associated membrane protein 1 (cow, pig, horse, goat, buffalo) | lysosomal-associated membrane protein 1 (mouse - M. musculus, sheep, rat, mouse - M. spretus)	Cluster001
LARP4B	180	La ribonucleoprotein domain family member 4B (cow, buffalo, goat, horse, pig) | La ribonucleoprotein domain family, member 4B (mouse - M. spretus, sheep, mouse - M. musculus) | La ribonucleoprotein 4B (rat)	Cluster001
LASP1	182	LIM and SH3 protein 1	Cluster001
LDLRAP1	78	low density lipoprotein receptor adaptor protein 1	Cluster001
LETM1	238	leucine zipper and EF-hand containing transmembrane protein 1 (cow, horse, rat, pig, buffalo, goat) | leucine zipper-EF-hand containing transmembrane protein 1 (mouse - M. musculus, sheep, mouse - M. spretus)	Cluster001
LETMD1	98	LETM1 domain containing 1	Cluster001
LHFPL2	64	LHFPL tetraspan subfamily member 2 (horse, buffalo, cow) | lipoma HMGIC fusion partner-like 2 (mouse - M. musculus, goat, sheep, rat, mouse - M. spretus, pig)	Cluster001
LMF2	311	lipase maturation factor 2	Cluster001
LMO2	251	LIM domain only 2 (buffalo, mouse - M. musculus, cow, pig, horse, rat, mouse - M. spretus, goat) | LIM domain only 2 (rhombotin-like 1) (sheep)	Cluster001
LPCAT1	127	lysophosphatidylcholine acyltransferase 1	Cluster001
LPCAT3	72	lysophosphatidylcholine acyltransferase 3	Cluster001
LPXN	30	leupaxin	Cluster001
LRMP	122	lymphoid-restricted membrane protein (rat, mouse - M. spretus, sheep) | lymphoid restricted membrane protein (cow, buffalo, goat, horse, pig)	Cluster001
LRP1	289	low density lipoprotein receptor-related protein 1 (mouse - M. spretus, sheep, mouse - M. musculus) | LDL receptor related protein 1 (cow, buffalo, goat, rat, horse, pig)	Cluster001
LRP12	323	low density lipoprotein-related protein 12 (mouse - M. spretus, mouse - M. musculus) | low density lipoprotein receptor-related protein 12 (sheep) | LDL receptor related protein 12 (cow, pig, horse, rat, buffalo, goat)	Cluster001
LRPAP1	162	low density lipoprotein receptor-related protein associated protein 1 (mouse - M. musculus, sheep, mouse - M. spretus) | LDL receptor related protein associated protein 1 (buffalo, goat, pig, rat, horse, cow)	Cluster001
LRRC42	407	leucine rich repeat containing 42	Cluster001
LRRC47	617	leucine rich repeat containing 47	Cluster001
LRRC58	126	leucine rich repeat containing 58	Cluster001
LRRC61	354	leucine rich repeat containing 61	Cluster001
LRRC75A	189	leucine rich repeat containing 75A	Cluster001
LRSAM1	304	leucine rich repeat and sterile alpha motif containing 1	Cluster001
LRWD1	355	leucine rich repeats and WD repeat domain containing 1 (cow, buffalo, goat, pig, horse) | leucine-rich repeats and WD repeat domain containing 1 (mouse - M. musculus, rat, mouse - M. spretus, sheep)	Cluster001
LSM10	214	U7 snRNP-specific Sm-like protein LSM10 (mouse - M. musculus, mouse - M. spretus) | LSM10, U7 small nuclear RNA associated (cow, rat, sheep, horse, pig, goat, buffalo)	Cluster001
LZTR1	330	leucine-zipper-like transcriptional regulator, 1 (mouse - M. musculus, mouse - M. spretus) | leucine-zipper-like transcription regulator 1 (rat, sheep) | leucine zipper like transcription regulator 1 (goat, buffalo, pig, horse, cow)	Cluster001
MADD	313	MAP-kinase activating death domain (mouse - M. musculus, rat, sheep, mouse - M. spretus) | MAP kinase activating death domain (cow, goat, buffalo, pig, horse)	Cluster001
MAEA	435	macrophage erythroblast attacher	Cluster001
MAN2C1	426	mannosidase, alpha, class 2C, member 1 (rat, sheep, mouse - M. spretus, mouse - M. musculus) | mannosidase alpha class 2C member 1 (goat, buffalo, horse, pig, cow)	Cluster001
MAP1S	531	microtubule associated protein 1S (cow, goat, buffalo, pig, horse) | microtubule-associated protein 1S (rat, sheep, mouse - M. spretus, mouse - M. musculus)	Cluster001
MAP2K2	294	mitogen-activated protein kinase kinase 2 (cow, mouse - M. musculus, buffalo, goat, pig, horse, mouse - M. spretus, sheep) | mitogen activated protein kinase kinase 2 (rat)	Cluster001
MAP2K7	570	mitogen-activated protein kinase kinase 7 (sheep, horse, pig, buffalo, goat, mouse - M. musculus, cow) | mitogen-activated protein kinase kinase 7 [Source:MGI Symbol;Acc:MGI:1346871] (assigned to orthologue: ENSMUSG00000002948), mitogen activated protein kinase kinase 7 [Source:RGD Symbol;Acc:1560043] (assigned to orthologue: ENSRNOG00000001047) (mouse - M. spretus) | mitogen activated protein ki…	Cluster001
MAP3K10	262	mitogen-activated protein kinase kinase kinase 10 (horse, mouse - M. spretus, sheep, pig, goat, mouse - M. musculus, cow, buffalo) | mitogen activated protein kinase kinase kinase 10 (rat)	Cluster001
MAP3K11	334	mitogen-activated protein kinase kinase kinase 11	Cluster001
MAP3K3	180	mitogen-activated protein kinase kinase kinase 3 (cow, mouse - M. musculus, buffalo, goat, sheep, mouse - M. spretus, horse, pig) | mitogen activated protein kinase kinase kinase 3 (rat)	Cluster001
MAP7D1	569	MAP7 domain containing 1	Cluster001
MAPK1	160	mitogen activated protein kinase 1 (rat) | mitogen-activated protein kinase 1 (cow, mouse - M. musculus, buffalo, goat, horse, mouse - M. spretus, sheep, pig)	Cluster001
MAPK3	477	mitogen activated protein kinase 3 (rat) | mitogen-activated protein kinase 3 (mouse - M. spretus, sheep, horse, pig, goat, mouse - M. musculus, cow, buffalo)	Cluster001
MAPK7	119	mitogen-activated protein kinase 7	Cluster001
MAPK8IP3	277	mitogen-activated protein kinase 8 interacting protein 3	Cluster001
MAPKAP1	157	mitogen-activated protein kinase associated protein 1	Cluster001
Mar-02.1	331	mitochondrial amidoxime reducing component 2	Cluster001
MARCH2	159	membrane associated ring-CH-type finger 2 (buffalo, pig, rat, horse, cow) | membrane-associated ring finger (C3HC4) 2 (mouse - M. musculus, mouse - M. spretus) | membrane associated ring-CH-type finger 2 [Source:HGNC Symbol;Acc:HGNC:28038] (assigned to orthologue: ENSOARG00000003835) (goat) | membrane-associated ring finger (C3HC4) 2, E3 ubiquitin protein ligase (sheep)	Cluster001
MARK2	469	MAP/microtubule affinity regulating kinase 2 (mouse - M. musculus, mouse - M. spretus) | microtubule affinity regulating kinase 2 (cow, rat, horse, pig, goat, buffalo) | MAP/microtubule affinity-regulating kinase 2 (sheep)	Cluster001
MARK4	270	MAP/microtubule affinity-regulating kinase 4 (sheep) | MAP/microtubule affinity regulating kinase 4 (mouse - M. musculus, mouse - M. spretus) | microtubule affinity regulating kinase 4 (buffalo, goat, pig, rat, horse, cow)	Cluster001
MAST2	236	microtubule associated serine/threonine kinase 2	Cluster001
MAU2	54	MAU2 sister chromatid cohesion factor	Cluster001
MAZ	431	MYC associated zinc finger protein (buffalo, goat, pig, sheep, rat, horse, cow) | MYC-associated zinc finger protein (purine-binding transcription factor) (mouse - M. spretus, mouse - M. musculus)	Cluster001
MBD3	258	methyl-CpG binding domain protein 3	Cluster001
MBD6	477	methyl-CpG binding domain protein 6	Cluster001
MBOAT7	201	membrane bound O-acyltransferase domain containing 7	Cluster001
MBTPS2	340	membrane-bound transcription factor peptidase, site 2 (rat, mouse - M. spretus, mouse - M. musculus) | membrane bound transcription factor peptidase, site 2 (cow, pig, horse, sheep, buffalo)	Cluster001
MCAT	126	malonyl-CoA-acyl carrier protein transacylase (rat, horse, pig, goat, buffalo, cow) | malonyl CoA:ACP acyltransferase (mitochondrial) (mouse - M. musculus, sheep, mouse - M. spretus)	Cluster001
MCTS1	96	malignant T cell amplified sequence 1 (mouse - M. musculus, rat, mouse - M. spretus, sheep) | MCTS1 re-initiation and release factor (horse) | MCTS1, re-initiation and release factor (buffalo, pig, cow)	Cluster001
MDH2	105	malate dehydrogenase 2 (cow, pig, rat, horse, sheep, buffalo, goat) | malate dehydrogenase 2, NAD (mitochondrial) (mouse - M. spretus, mouse - M. musculus)	Cluster001
MED12	439	mediator complex subunit 12	Cluster001
MED13L	39	mediator complex subunit 13-like (mouse - M. musculus, mouse - M. spretus, rat, sheep) | mediator complex subunit 13 like (cow, pig, horse, buffalo, goat)	Cluster001
MED15	316	mediator complex subunit 15	Cluster001
MED16	328	mediator complex subunit 16	Cluster001
MED19	52	mediator complex subunit 19	Cluster001
MED20	87	mediator complex subunit 20	Cluster001
MED22	40	mediator complex subunit 22	Cluster001
MED24	327	mediator complex subunit 24	Cluster001
MED25	132	mediator complex subunit 25	Cluster001
MED9	121	mediator complex subunit 9	Cluster001
MEF2D	377	myocyte enhancer factor 2D	Cluster001
METRN	318	meteorin, glial cell differentiation regulator	Cluster001
MFSD4A	179	major facilitator superfamily domain containing 4A	Cluster001
MFSD5	479	major facilitator superfamily domain containing 5	Cluster001
MGAT1	175	mannosyl (alpha-1,3-)-glycoprotein beta-1,2-N-acetylglucosaminyltransferase (cow, pig, rat, horse, sheep, buffalo, goat) | mannoside acetylglucosaminyltransferase 1 (mouse - M. spretus, mouse - M. musculus)	Cluster001
MGLL	55	monoglyceride lipase	Cluster001
MGRN1	418	mahogunin ring finger 1 (goat, buffalo, horse, rat, pig, cow) | mahogunin ring finger 1, E3 ubiquitin protein ligase (sheep) | mahogunin, ring finger 1 (mouse - M. musculus, mouse - M. spretus)	Cluster001
MIB2	427	mindbomb E3 ubiquitin protein ligase 2	Cluster001
MICALL1	41	MICAL-like 1 (sheep, rat) | MICAL like 1 (cow, buffalo, goat, horse, pig) | microtubule associated monooxygenase, calponin and LIM domain containing -like 1 (mouse - M. musculus, mouse - M. spretus)	Cluster001
MID1IP1	293	Mid1 interacting protein 1 (gastrulation specific G12-like (zebrafish)) (mouse - M. spretus, mouse - M. musculus) | MID1 interacting protein 1 (goat, buffalo, sheep, rat, horse, pig, cow)	Cluster001
MIDN	171	midnolin	Cluster001
MIEN1	59	migration and invasion enhancer 1	Cluster001
MIER2	439	mesoderm induction early response 1, family member 2 (rat) | MIER family member 2 (mouse - M. spretus, horse, sheep, pig, goat, buffalo, mouse - M. musculus, cow)	Cluster001
MIGA2	190	mitoguardin 2	Cluster001
MINDY1	243	MINDY lysine 48 deubiquitinase 1	Cluster001
MINDY2	388	MINDY lysine 48 deubiquitinase 2	Cluster001
MINK1	413	misshapen like kinase 1 (buffalo, goat, pig, horse, sheep, cow) | misshapen-like kinase 1 (zebrafish) (mouse - M. spretus) | misshapen-like kinase 1 (rat)	Cluster001
MKLN1	282	muskelin 1, intracellular mediator containing kelch motifs (mouse - M. spretus, sheep, mouse - M. musculus) | muskelin 1 (cow, goat, buffalo, rat, horse, pig)	Cluster001
MKNK2	329	MAPK interacting serine/threonine kinase 2 (rat, goat) | MAP kinase interacting serine/threonine kinase 2 (cow, pig, horse, sheep, buffalo) | MAP kinase-interacting serine/threonine kinase 2 (mouse - M. musculus, mouse - M. spretus)	Cluster001
MKRN1	492	makorin ring finger protein 1 [Source:NCBI gene;Acc:514986] (assigned to orthologue: ENSBTAG00000008306) (goat) | makorin, ring finger protein, 1 (mouse - M. spretus, mouse - M. musculus) | makorin ring finger protein 1 (cow, pig, rat, sheep, horse, buffalo)	Cluster001
MLLT3	215	myeloid/lymphoid or mixed-lineage leukemia (trithorax homolog, Drosophila); translocated to, 3 (sheep) | myeloid/lymphoid or mixed-lineage leukemia; translocated to, 3 (mouse - M. musculus, mouse - M. spretus) | MLLT3 super elongation complex subunit (horse) | MLLT3, super elongation complex subunit (cow, buffalo, goat, pig, rat)	Cluster001
MLX	120	MLX, MAX dimerization protein (pig, rat, horse, sheep, goat, buffalo, cow) | MAX-like protein X (mouse - M. musculus, mouse - M. spretus)	Cluster001
MLXIP	322	MLX interacting protein	Cluster001
MMS19	219	MMS19 homolog, cytosolic iron-sulfur assembly component (cow, goat, buffalo, pig, rat, horse) | MMS19 nucleotide excision repair homolog (S. cerevisiae) (sheep) | MMS19 cytosolic iron-sulfur assembly component (mouse - M. musculus, mouse - M. spretus)	Cluster001
MNT	399	max binding protein (mouse - M. musculus, mouse - M. spretus) | MAX network transcriptional repressor (cow, buffalo, goat, horse, rat, sheep, pig)	Cluster001
MOGS	263	mannosyl-oligosaccharide glucosidase	Cluster001
MORF4L1	303	mortality factor 4 like 1	Cluster001
MOSPD3	145	motile sperm domain containing 3	Cluster001
MPND	436	MPN domain containing	Cluster001
MPP6	502	membrane palmitoylated protein 6 (goat, buffalo, pig, horse, rat, cow) | membrane protein, palmitoylated 6 (MAGUK p55 subfamily member 6) (mouse - M. spretus, sheep, mouse - M. musculus)	Cluster001
MPPE1	77	metallophosphoesterase 1	Cluster001
MPST	132	mercaptopyruvate sulfurtransferase	Cluster001
MRGBP	22	MRG domain binding protein [Source:HGNC Symbol;Acc:HGNC:15866] (assigned to orthologue: ENSOARG00000012514), MRG domain binding protein [Source:VGNC Symbol;Acc:VGNC:31602] (assigned to orthologue: ENSBTAG00000031716) (goat) | MRG domain binding protein (cow, buffalo, rat, horse, sheep, pig) | MRG/MORF4L binding protein (mouse - M. spretus, mouse - M. musculus)	Cluster001
MRI1	94	methylthioribose-1-phosphate isomerase 1	Cluster001
MRPL10	124	mitochondrial ribosomal protein L10	Cluster001
MRPL2	183	mitochondrial ribosomal protein L2	Cluster001
MRPL4	237	mitochondrial ribosomal protein L4	Cluster001
MRPL48	244	mitochondrial ribosomal protein L48	Cluster001
MRPS18A	196	mitochondrial ribosomal protein S18A	Cluster001
MRPS9	213	mitochondrial ribosomal protein S9	Cluster001
MRTFA	408	myocardin related transcription factor A	Cluster001
MTA3	216	metastasis associated 3 (mouse - M. spretus, mouse - M. musculus) | metastasis associated 1 family member 3 (cow, horse, pig, buffalo, goat) | metastasis associated 1 family, member 3 (sheep, rat)	Cluster001
MTFR1L	310	mitochondrial fission regulator 1 like (cow, goat, buffalo, pig, horse) | mitochondrial fission regulator 1-like (mouse - M. musculus, rat, mouse - M. spretus, sheep)	Cluster001
MTHFSD	408	methenyltetrahydrofolate synthetase domain containing	Cluster001
MTM1	154	X-linked myotubular myopathy gene 1 (mouse - M. spretus, mouse - M. musculus) | myotubularin 1 (buffalo, goat, pig, horse, rat, sheep, cow)	Cluster001
MTMR1	405	myotubularin related protein 1	Cluster001
MTMR2	270	myotubularin related protein 2	Cluster001
MTO1	98	mitochondrial tRNA translation optimization 1	Cluster001
MTRR	82	5-methyltetrahydrofolate-homocysteine methyltransferase reductase	Cluster001
MTX1	539	metaxin 1 (sheep, mouse - M. spretus, horse, pig, goat, mouse - M. musculus, cow, buffalo) | Metaxin 1 (rat)	Cluster001
MUS81	397	MUS81 structure-specific endonuclease subunit	Cluster001
MVB12A	236	multivesicular body subunit 12A	Cluster001
MVK	235	mevalonate kinase	Cluster001
MYBBP1A	470	MYB binding protein 1a (goat, buffalo, horse, rat, pig, cow) | MYB binding protein (P160) 1a (sheep, mouse - M. spretus, mouse - M. musculus)	Cluster001
MYLIP	74	myosin regulatory light chain interacting protein	Cluster001
MYO1C	228	myosin IC (mouse - M. musculus, cow, buffalo, pig, sheep, mouse - M. spretus, horse, goat) | myosin 1C (rat)	Cluster001
MYO1F	381	myosin IF	Cluster001
MYO1G	103	myosin IG	Cluster001
MYO7A	174	myosin VIIA	Cluster001
MYO9B	386	myosin IXB (horse, sheep, pig, goat, buffalo, cow) | myosin IXb (mouse - M. musculus, rat, mouse - M. spretus)	Cluster001
N6AMT1	187	N-6 adenine-specific DNA methyltransferase 1 (putative) (pig, mouse - M. spretus, goat, mouse - M. musculus) | N-6 adenine-specific DNA methyltransferase 1 (buffalo, rat, sheep, horse, cow)	Cluster001
NAA35	306	N(alpha)-acetyltransferase 35, NatC auxiliary subunit	Cluster001
NAA38	359	N(alpha)-acetyltransferase 38, NatC auxiliary subunit	Cluster001
NAA60	361	N(alpha)-acetyltransferase 60, NatF catalytic subunit	Cluster001
NAB2	235	NGFI-A binding protein 2 (EGR1 binding protein 2) (sheep) | NGFI-A binding protein 2 (cow, goat, buffalo, horse, pig) | Ngfi-A binding protein 2 (rat, mouse - M. spretus, mouse - M. musculus)	Cluster001
NABP2	221	nucleic acid binding protein 2	Cluster001
NACC2	165	nucleus accumbens associated 2, BEN and BTB (POZ) domain containing (mouse - M. spretus, mouse - M. musculus) | NACC family member 2 (cow, buffalo, goat, sheep, rat, horse, pig)	Cluster001
NADK	296	NAD kinase	Cluster001
NAGPA	285	N-acetylglucosamine-1-phosphodiester alpha-N-acetylglucosaminidase	Cluster001
NAPA	550	NSF attachment protein alpha (cow, sheep, rat, horse, pig, goat, buffalo) | N-ethylmaleimide sensitive fusion protein attachment protein alpha (mouse - M. spretus, mouse - M. musculus)	Cluster001
NAPG	461	N-ethylmaleimide sensitive fusion protein attachment protein gamma (mouse - M. spretus, mouse - M. musculus) | NSF attachment protein gamma (cow, pig, horse, rat, goat, buffalo) | N-ethylmaleimide-sensitive factor attachment protein, gamma (sheep)	Cluster001
NAPSA	492	napsin A aspartic peptidase	Cluster001
NAT10	138	N-acetyltransferase 10 (buffalo, mouse - M. musculus, cow, pig, mouse - M. spretus, rat, horse, goat) | N-acetyltransferase 10 (GCN5-related) (sheep)	Cluster001
NAT9	312	N-acetyltransferase 9 (rat) | N-acetyltransferase 9 (GCN5-related, putative) (mouse - M. musculus, sheep, mouse - M. spretus) | N-acetyltransferase 9 (putative) (pig, horse, goat, buffalo, cow)	Cluster001
NAV1	126	neuron navigator 1	Cluster001
NBR1	150	NBR1, autophagy cargo receptor (cow, mouse - M. musculus, buffalo, goat, rat, horse, mouse - M. spretus, pig) | neighbor of BRCA1 gene 1 (sheep)	Cluster001
NCAPH2	519	non-SMC condensin II complex, subunit H2 (mouse - M. spretus, rat, sheep, mouse - M. musculus) | non-SMC condensin II complex subunit H2 (cow, goat, buffalo, horse, pig)	Cluster001
NCDN	254	neurochondrin	Cluster001
NCF4	250	neutrophil cytosolic factor 4, 40kDa (sheep) | neutrophil cytosolic factor 4 (mouse - M. spretus, rat, horse, pig, goat, buffalo, mouse - M. musculus, cow)	Cluster001
NCKAP5L	191	NCK-associated protein 5-like (mouse - M. musculus, sheep, rat, mouse - M. spretus) | NCK associated protein 5 like (buffalo, goat, pig, horse, cow)	Cluster001
NCOA2	350	nuclear receptor coactivator 2	Cluster001
NCOA3	154	nuclear receptor coactivator 3	Cluster001
NCOA6	339	nuclear receptor coactivator 6	Cluster001
NCOR1	494	nuclear receptor co-repressor 1 (mouse - M. musculus, rat, mouse - M. spretus) | nuclear receptor corepressor 1 (cow, goat, buffalo, pig, sheep, horse)	Cluster001
NCOR2	347	nuclear receptor co-repressor 2 (mouse - M. musculus, mouse - M. spretus, rat) | nuclear receptor corepressor 2 (pig, sheep, horse, goat, buffalo, cow)	Cluster001
NDOR1	311	NADPH dependent diflavin oxidoreductase 1 [Source:MGI Symbol;Acc:MGI:1926047] (assigned to orthologue: ENSMUSG00000006471), NADPH dependent diflavin oxidoreductase 1 [Source:RGD Symbol;Acc:1308479] (assigned to orthologue: ENSRNOG00000010616) (mouse - M. spretus) | NADPH dependent diflavin oxidoreductase 1 (buffalo, cow, mouse - M. musculus, goat, pig, horse, rat, sheep)	Cluster001
NDUFA6	451	NADH:ubiquinone oxidoreductase subunit A6	Cluster001
NDUFA7	189	NADH:ubiquinone oxidoreductase subunit A7 (cow, mouse - M. spretus, rat, pig, buffalo, goat) | NADH:ubiquinone oxidoreductase subunit A7 [Source:NCBI gene;Acc:338063] (assigned to orthologue: ENSBTAG00000052280) (sheep)	Cluster001
NDUFB8	388	NADH:ubiquinone oxidoreductase subunit B8 (rat, horse, mouse - M. spretus, pig, goat, buffalo, mouse - M. musculus, cow) | NADH dehydrogenase (ubiquinone) 1 beta subcomplex, 8, 19kDa (sheep)	Cluster001
NDUFS2	152	NADH dehydrogenase (ubiquinone) Fe-S protein 2 (rat) | NADH dehydrogenase (ubiquinone) Fe-S protein 2, 49kDa (NADH-coenzyme Q reductase) (sheep) | NADH:ubiquinone oxidoreductase core subunit S2 (cow, mouse - M. musculus, buffalo, goat, pig, mouse - M. spretus, horse)	Cluster001
NDUFS8	30	NADH dehydrogenase (ubiquinone) Fe-S protein 8, 23kDa (NADH-coenzyme Q reductase) (sheep) | NADH:ubiquinone oxidoreductase core subunit S8 (goat, rat, mouse - M. spretus, horse, pig, cow, mouse - M. musculus, buffalo)	Cluster001
NDUFV1	170	NADH:ubiquinone oxidoreductase core subunit V1 (goat, rat, mouse - M. spretus, horse, pig, buffalo, cow, mouse - M. musculus) | NADH dehydrogenase (ubiquinone) flavoprotein 1, 51kDa (sheep)	Cluster001
NEK7	209	NIMA (never in mitosis gene a)-related expressed kinase 7 (mouse - M. musculus, mouse - M. spretus) | NIMA related kinase 7 (horse, pig, buffalo, goat, cow) | NIMA-related kinase 7 (sheep, rat)	Cluster001
NELFB	450	negative elongation factor complex member B	Cluster001
NEU1	102	sialidase 1 (lysosomal sialidase) (sheep) | neuraminidase 1 (mouse - M. musculus, cow, buffalo, pig, mouse - M. spretus, rat, horse, goat)	Cluster001
NEURL3	425	neuralized E3 ubiquitin protein ligase 3	Cluster001
NF2	302	neurofibromin 2 (merlin) (sheep) | neurofibromin 2 (goat, rat, mouse - M. spretus, horse, pig, cow, mouse - M. musculus, buffalo)	Cluster001
NFAM1	284	NFAT activating protein with ITAM motif 1 (cow, goat, buffalo, horse, rat, sheep, pig) | Nfat activating molecule with ITAM motif 1 (mouse - M. spretus, mouse - M. musculus)	Cluster001
NFE2L1	373	nuclear factor, erythroid 2 like 1 (cow, buffalo, goat, horse, pig) | nuclear factor, erythroid 2-like 1 (rat, sheep) | nuclear factor, erythroid derived 2,-like 1 (mouse - M. musculus, mouse - M. spretus)	Cluster001
NFIC	190	nuclear factor I/C (CCAAT-binding transcription factor) (sheep) | nuclear factor I/C (mouse - M. spretus, rat, mouse - M. musculus) | nuclear factor I C (cow, goat, buffalo, pig, horse)	Cluster001
NFYC	169	nuclear transcription factor Y, gamma (sheep) | nuclear transcription factor-Y gamma (mouse - M. musculus, mouse - M. spretus) | nuclear transcription factor Y subunit gamma (buffalo, goat, horse, rat, pig, cow)	Cluster001
NIF3L1	133	NGG1 interacting factor 3 like 1 (pig, rat, horse, sheep, buffalo, goat, cow) | Ngg1 interacting factor 3-like 1 (S. pombe) (mouse - M. spretus, mouse - M. musculus)	Cluster001
NISCH	176	nischarin	Cluster001
NIT1	314	nitrilase 1	Cluster001
NLE1	328	notchless homolog 1 (rat, mouse - M. spretus, horse, pig, goat, mouse - M. musculus, cow, buffalo) | notchless homolog 1 (Drosophila) (sheep)	Cluster001
NLN	131	neurolysin (goat, buffalo, pig, rat, sheep, horse, cow) | neurolysin (metallopeptidase M3 family) (mouse - M. spretus, mouse - M. musculus)	Cluster001
NMD3	183	NMD3 ribosome export adaptor	Cluster001
NOC2L	305	NOC2 like nucleolar associated transcriptional repressor (mouse - M. musculus, cow, horse, mouse - M. spretus, pig, goat, buffalo) | nucleolar complex associated 2 homolog (S. cerevisiae) (sheep) | NOC2-like nucleolar associated transcriptional repressor (rat)	Cluster001
NOC4L	358	NOC4 like (mouse - M. musculus, mouse - M. spretus) | nucleolar complex associated 4 homolog (horse, rat, sheep, pig, goat, buffalo, cow)	Cluster001
NOL12	362	nucleolar protein 12	Cluster001
NOL6	160	nucleolar protein family 6 (RNA-associated) (mouse - M. musculus, mouse - M. spretus) | nucleolar protein 6 (RNA-associated) (sheep) | nucleolar protein 6 (cow, rat, horse, pig, goat, buffalo)	Cluster001
NOM1	78	nucleolar protein with MIF4G domain 1	Cluster001
NOP9	162	NOP9 nucleolar protein	Cluster001
NOSIP	102	nitric oxide synthase interacting protein	Cluster001
NPEPL1	517	aminopeptidase-like 1 (mouse - M. musculus, pig, rat, mouse - M. spretus, sheep, goat) | aminopeptidase like 1 (horse, buffalo, cow)	Cluster001
NPEPPS	277	aminopeptidase puromycin sensitive	Cluster001
NPHS1	78	NPHS1, nephrin (pig, horse, goat, buffalo, cow) | NPHS1 nephrin (rat) | nephrosis 1, nephrin (mouse - M. spretus, mouse - M. musculus) | NPHS1 adhesion molecule, nephrin (sheep)	Cluster001
NPTN	532	neuroplastin (mouse - M. musculus, cow, buffalo, pig, horse, rat, sheep, goat) | neuroplastin [Source:RGD Symbol;Acc:620296] (assigned to orthologue: ENSRNOG00000009029) (mouse - M. spretus)	Cluster001
NPY	94	neuropeptide Y	Cluster001
NR1H2	487	nuclear receptor subfamily 1 group H member 2 (pig, horse, buffalo, goat, cow) | nuclear receptor subfamily 1, group H, member 2 (mouse - M. musculus, rat, sheep, mouse - M. spretus)	Cluster001
NR2C2	352	nuclear receptor subfamily 2 group C member 2 (goat, buffalo, horse, pig, cow) | nuclear receptor subfamily 2, group C, member 2 (rat, mouse - M. spretus, sheep, mouse - M. musculus)	Cluster001
NRF1	225	nuclear respiratory factor 1	Cluster001
NRGN	80	neurogranin	Cluster001
NRROS	250	negative regulator of reactive oxygen species	Cluster001
NSD2	113	nuclear receptor binding SET domain protein 2	Cluster001
NSUN2	273	NOL1/NOP2/Sun domain family member 2 (mouse - M. musculus, mouse - M. spretus) | NOP2/Sun RNA methyltransferase family member 2 (cow, pig, horse, buffalo, goat) | NOP2/Sun RNA methyltransferase family, member 2 (rat, sheep)	Cluster001
NSUN5	196	NOP2/Sun RNA methyltransferase 5 (cow, rat, goat) | NOP2/Sun RNA methyltransferase family member 5 (horse, pig, buffalo) | NOP2/Sun domain family, member 5 (sheep) | NOL1/NOP2/Sun domain family, member 5 (mouse - M. spretus, mouse - M. musculus)	Cluster001
NT5C	556	5 ,3 -nucleotidase, cytosolic (mouse - M. musculus, mouse - M. spretus) | 5 , 3 -nucleotidase, cytosolic (buffalo, goat, pig, sheep, rat, horse, cow)	Cluster001
NUAK2	93	NUAK family, SNF1-like kinase, 2 (mouse - M. spretus, sheep, mouse - M. musculus) | NUAK family kinase 2 (cow, goat, buffalo, pig, horse, rat)	Cluster001
NUBP1	272	nucleotide binding protein 1	Cluster001
NUBP2	346	nucleotide binding protein 2	Cluster001
NUCB1	321	nucleobindin 1	Cluster001
NUDT16	189	nudix hydrolase 16 (rat, horse, pig, buffalo, goat, cow) | nudix (nucleoside diphosphate linked moiety X)-type motif 16 (mouse - M. musculus, mouse - M. spretus, sheep)	Cluster001
NUDT16L1	240	nudix (nucleoside diphosphate linked moiety X)-type motif 16-like 1 (mouse - M. spretus, sheep, mouse - M. musculus) | nudix hydrolase 16 like 1 (cow, goat, buffalo, horse, rat, pig)	Cluster001
NUMA1	166	nuclear mitotic apparatus protein 1	Cluster001
NUS1	94	NUS1 dehydrodolichyl diphosphate synthase subunit (mouse - M. spretus, rat, horse, pig, mouse - M. musculus, cow) | nuclear undecaprenyl pyrophosphate synthase 1 homolog (S. cerevisiae) (sheep) | NUS1, dehydrodolichyl diphosphate synthase subunit (buffalo) | NUS1 dehydrodolichyl diphosphate synthase subunit [Source:HGNC Symbol;Acc:HGNC:21042] (assigned to orthologue: ENSOARG00000008667), NUS1 deh…	Cluster001
ODF2	98	outer dense fiber of sperm tails 2	Cluster001
OGFOD2	307	2-oxoglutarate and iron dependent oxygenase domain containing 2 (buffalo, goat, horse, pig, cow) | 2-oxoglutarate and iron-dependent oxygenase domain containing 2 (mouse - M. musculus, rat, mouse - M. spretus, sheep)	Cluster001
ORAI1	53	ORAI calcium release-activated calcium modulator 1	Cluster001
ORC3	243	origin recognition complex, subunit 3 (mouse - M. musculus, sheep, rat, mouse - M. spretus) | origin recognition complex subunit 3 (buffalo, goat, horse, pig, cow)	Cluster001
OSBP	330	oxysterol binding protein	Cluster001
OTUD5	183	OTU deubiquitinase 5 (cow, buffalo, goat, pig, rat, sheep, horse) | OTU domain containing 5 (mouse - M. musculus, mouse - M. spretus)	Cluster001
OXGR1	114	oxoglutarate receptor 1 (pig, horse, rat, buffalo, goat, cow) | oxoglutarate (alpha-ketoglutarate) receptor 1 (mouse - M. musculus, mouse - M. spretus, sheep)	Cluster001
OXSM	146	3-oxoacyl-ACP synthase, mitochondrial	Cluster001
P2RX4	403	purinergic receptor P2X, ligand-gated ion channel 4 (mouse - M. spretus, mouse - M. musculus) | purinergic receptor P2X 4 (cow, pig, rat, horse, buffalo, goat) | purinergic receptor P2X, ligand gated ion channel, 4 (sheep)	Cluster001
P2RX7	190	purinergic receptor P2X 7 (pig, rat, horse, buffalo, goat, cow) | purinergic receptor P2X, ligand gated ion channel, 7 (sheep) | purinergic receptor P2X, ligand-gated ion channel, 7 (mouse - M. musculus, mouse - M. spretus)	Cluster001
P3H2	46	prolyl 3-hydroxylase 2	Cluster001
PABPC1	534	poly(A) binding protein cytoplasmic 1 (cow, buffalo, goat, pig, horse) | poly(A) binding protein, cytoplasmic 1 (mouse - M. spretus, rat, sheep, mouse - M. musculus)	Cluster001
PAK1IP1	50	PAK1 interacting protein 1	Cluster001
PARG	86	poly (ADP-ribose) glycohydrolase (rat, mouse - M. spretus, sheep, mouse - M. musculus) | poly(ADP-ribose) glycohydrolase (cow, buffalo, goat, horse, pig)	Cluster001
PARP1	137	poly(ADP-ribose) polymerase 1 (cow, pig, sheep, horse, buffalo, goat) | poly (ADP-ribose) polymerase 1 (rat) | poly (ADP-ribose) polymerase family, member 1 (mouse - M. spretus, mouse - M. musculus)	Cluster001
PARVG	64	parvin, gamma (mouse - M. spretus, rat, sheep, mouse - M. musculus) | parvin gamma (cow, goat, buffalo, pig, horse)	Cluster001
PATZ1	383	POZ (BTB) and AT hook containing zinc finger 1 (mouse - M. musculus, rat, mouse - M. spretus, sheep) | POZ/BTB and AT hook containing zinc finger 1 (horse, pig, buffalo, goat, cow)	Cluster001
PCBP1	314	poly(rC) binding protein 1 [Source:HGNC Symbol;Acc:HGNC:8647] (assigned to orthologue: ENSBTAG00000008985), poly(rC) binding protein 1 [Source:HGNC Symbol;Acc:HGNC:8647] (assigned to orthologue: ENSCHIG00000007923) (sheep) | poly(rC) binding protein 1 (buffalo, cow, mouse - M. musculus, goat, pig, rat, mouse - M. spretus, horse)	Cluster001
PCCA	152	propionyl-CoA carboxylase alpha subunit (pig, rat, horse) | propionyl-CoA carboxylase subunit alpha (cow, goat, buffalo) | propionyl CoA carboxylase, alpha polypeptide (sheep) | propionyl-Coenzyme A carboxylase, alpha polypeptide (mouse - M. musculus, mouse - M. spretus)	Cluster001
PCDH7	373	protocadherin 7	Cluster001
PCID2	259	PCI domain containing 2	Cluster001
PCIF1	581	PDX1 C-terminal inhibiting factor 1	Cluster001
PCNA	77	proliferating cell nuclear antigen	Cluster001
PCNX3	503	pecanex homolog 3 (mouse - M. spretus, horse, buffalo, cow) | pecanex homolog 3 (Drosophila) (pig, rat, goat) | pecanex 3 (sheep)	Cluster001
PCYT1A	85	phosphate cytidylyltransferase 1, choline, alpha isoform (mouse - M. musculus, mouse - M. spretus) | phosphate cytidylyltransferase 1, choline, alpha (cow, pig, sheep, rat, horse, goat, buffalo)	Cluster001
PDCD2L	329	programmed cell death 2 like (goat, buffalo, pig, horse) | programmed cell death 2-like (cow, mouse - M. musculus, rat, sheep, mouse - M. spretus)	Cluster001
PDCL	287	phosducin-like (sheep, rat, mouse - M. spretus, mouse - M. musculus) | phosducin like (cow, horse, pig, goat, buffalo)	Cluster001
PDCL3	301	phosducin like 3 (buffalo, goat, pig, sheep, horse, cow) | phosducin-like 3 (mouse - M. musculus, rat, mouse - M. spretus)	Cluster001
PDF	152	peptide deformylase, mitochondrial (buffalo, sheep, horse, cow) | peptide deformylase (mitochondrial) (mouse - M. musculus, pig, rat, mouse - M. spretus, goat)	Cluster001
PDGFA	88	platelet-derived growth factor alpha polypeptide (sheep) | platelet derived growth factor subunit A (pig, horse, rat, buffalo, goat, cow) | platelet derived growth factor, alpha (mouse - M. spretus, mouse - M. musculus)	Cluster001
PDHX	44	pyruvate dehydrogenase complex, component X (mouse - M. musculus, mouse - M. spretus, rat) | pyruvate dehydrogenase complex component X (buffalo, goat, pig, sheep, horse, cow)	Cluster001
PDK1	18	pyruvate dehydrogenase kinase, isozyme 1 (sheep) | pyruvate dehydrogenase kinase, isoenzyme 1 (mouse - M. musculus, mouse - M. spretus) | pyruvate dehydrogenase kinase 1 (cow, rat, horse, pig, goat, buffalo)	Cluster001
PDPK1	188	3-phosphoinositide dependent protein kinase-1 (rat) | 3-phosphoinositide dependent protein kinase 1 (cow, mouse - M. musculus, buffalo, goat, sheep, mouse - M. spretus, horse, pig)	Cluster001
PEAK1	167	pseudopodium enriched atypical kinase 1 (pig, horse, goat, buffalo, cow) | pseudopodium-enriched atypical kinase 1 (rat, mouse - M. spretus, sheep, mouse - M. musculus)	Cluster001
PER1	63	period circadian clock 1 (pig, sheep, mouse - M. spretus, goat, mouse - M. musculus) | period circadian regulator 1 (cow, horse, rat, buffalo)	Cluster001
PES1	367	pescadillo ribosomal biogenesis factor 1	Cluster001
PEX1	181	peroxisomal biogenesis factor 1	Cluster001
PEX11B	349	peroxisomal biogenesis factor 11 beta	Cluster001
PEX2	392	peroxisomal biogenesis factor 2	Cluster001
PEX5	454	peroxisomal biogenesis factor 5	Cluster001
PEX6	550	peroxisomal biogenesis factor 6	Cluster001
PFDN5	351	prefoldin 5 (mouse - M. musculus, mouse - M. spretus) | prefoldin subunit 5 [Source:VGNC Symbol;Acc:VGNC:32767] (assigned to orthologue: ENSBTAG00000008935) (sheep) | prefoldin subunit 5 (rat, horse, pig, buffalo, cow)	Cluster001
PFKFB4	1	6-phosphofructo-2-kinase/fructose-2,6-biphosphatase 4	Cluster001
PGLS	274	6-phosphogluconolactonase	Cluster001
PGRMC2	213	progesterone receptor membrane component 2	Cluster001
PHB2	489	prohibitin 2	Cluster001
PHF12	408	PHD finger protein 12	Cluster001
PHF2	235	PHD finger protein 2	Cluster001
PHF21A	332	PHD finger protein 21A	Cluster001
PHF6	57	PHD finger protein 6	Cluster001
PHF8	215	PHD finger protein 8	Cluster001
PHKA2	204	phosphorylase kinase, alpha 2 (liver) (sheep) | phosphorylase kinase, alpha 2 (rat) | phosphorylase kinase alpha 2 (mouse - M. spretus, mouse - M. musculus) | phosphorylase kinase regulatory subunit alpha 2 (buffalo, horse, pig, cow)	Cluster001
PHLPP1	139	PH domain and leucine rich repeat protein phosphatase 1	Cluster001
PHRF1	447	PHD and ring finger domains 1	Cluster001
PI4KB	256	phosphatidylinositol 4-kinase beta (goat, mouse - M. spretus, rat, horse, pig, buffalo, cow, mouse - M. musculus) | phosphatidylinositol 4-kinase, catalytic, beta (sheep)	Cluster001
PIANP	101	PILR alpha associated neural protein	Cluster001
PIAS4	327	protein inhibitor of activated STAT 4 (goat, mouse - M. spretus, sheep, horse, pig, buffalo, cow, mouse - M. musculus) | protein inhibitor of activated STAT, 4 (rat)	Cluster001
PIEZO1	324	piezo type mechanosensitive ion channel component 1 (pig, horse, goat, buffalo, cow) | piezo-type mechanosensitive ion channel component 1 (rat, mouse - M. spretus, sheep, mouse - M. musculus)	Cluster001
PIGK	86	phosphatidylinositol glycan anchor biosynthesis class K (cow, buffalo, goat, pig, horse) | phosphatidylinositol glycan anchor biosynthesis, class K (mouse - M. musculus, rat, mouse - M. spretus, sheep)	Cluster001
PIGQ	512	phosphatidylinositol glycan anchor biosynthesis class Q (cow, buffalo, goat, horse, pig) | phosphatidylinositol glycan anchor biosynthesis, class Q (rat, mouse - M. spretus, sheep, mouse - M. musculus)	Cluster001
PIGS	287	phosphatidylinositol glycan anchor biosynthesis class S (goat, buffalo, pig, horse, cow) | phosphatidylinositol glycan anchor biosynthesis, class S (sheep, rat, mouse - M. spretus, mouse - M. musculus)	Cluster001
PIGT	139	phosphatidylinositol glycan anchor biosynthesis, class T (mouse - M. spretus, rat, sheep, mouse - M. musculus) | phosphatidylinositol glycan anchor biosynthesis class T (cow, buffalo, goat, horse, pig)	Cluster001
PIK3R5	177	phosphoinositide-3-kinase, regulatory subunit 5 (rat, sheep) | phosphoinositide-3-kinase regulatory subunit 5 (buffalo, goat, pig, mouse - M. spretus, horse, cow, mouse - M. musculus)	Cluster001
PIP4K2B	202	phosphatidylinositol-5-phosphate 4-kinase, type II, beta (mouse - M. musculus, sheep, mouse - M. spretus) | phosphatidylinositol-5-phosphate 4-kinase type 2 beta (horse, rat, pig, buffalo, goat, cow)	Cluster001
PIP4K2C	43	phosphatidylinositol-5-phosphate 4-kinase, type II, gamma (mouse - M. musculus, sheep, mouse - M. spretus) | phosphatidylinositol-5-phosphate 4-kinase type 2 gamma (pig, horse, rat, buffalo, goat, cow)	Cluster001
PIP4P1	364	phosphatidylinositol-4,5-bisphosphate 4-phosphatase 1	Cluster001
PIP4P2	414	phosphatidylinositol-4,5-bisphosphate 4-phosphatase 2	Cluster001
PIP5K1C	437	phosphatidylinositol-4-phosphate 5-kinase type 1 gamma (cow, pig, rat, horse, goat, buffalo) | phosphatidylinositol-4-phosphate 5-kinase, type I, gamma (sheep) | phosphatidylinositol-4-phosphate 5-kinase, type 1 gamma (mouse - M. spretus, mouse - M. musculus)	Cluster001
PITPNA	406	phosphatidylinositol transfer protein alpha (goat, buffalo, horse, pig, cow) | phosphatidylinositol transfer protein, alpha (rat, mouse - M. spretus, sheep, mouse - M. musculus)	Cluster001
PKLR	124	pyruvate kinase, liver and RBC (goat, pig, rat, sheep) | pyruvate kinase L/R (buffalo, horse, cow) | pyruvate kinase liver and red blood cell (mouse - M. musculus, mouse - M. spretus)	Cluster001
PLA2G7	58	phospholipase A2 group VII (cow, goat, buffalo, horse, rat, pig) | phospholipase A2, group VII (platelet-activating factor acetylhydrolase, plasma) (sheep, mouse - M. spretus, mouse - M. musculus)	Cluster001
PLCG2	470	phospholipase C, gamma 2 (phosphatidylinositol-specific) (sheep) | phospholipase C, gamma 2 (mouse - M. musculus, mouse - M. spretus, rat) | phospholipase C gamma 2 (cow, horse, pig, goat, buffalo)	Cluster001
PLCL2	46	phospholipase C-like 2 (mouse - M. musculus, cow, mouse - M. spretus, rat, sheep) | phospholipase C like 2 (horse, pig, buffalo, goat)	Cluster001
PLEC	122	plectin	Cluster001
PLEKHJ1	396	pleckstrin homology domain containing, family J member 1 (mouse - M. musculus, mouse - M. spretus, sheep) | pleckstrin homology domain containing J1 (cow, buffalo, pig, rat, horse) | pleckstrin homology domain containing J1 [Source:VGNC Symbol;Acc:VGNC:33023] (assigned to orthologue: ENSBTAG00000001647) (goat)	Cluster001
PLEKHM1	199	pleckstrin homology domain containing, family M (with RUN domain) member 1 (mouse - M. musculus, sheep, mouse - M. spretus) | pleckstrin homology and RUN domain containing M1 (cow, pig, rat, horse, buffalo, goat)	Cluster001
PLEKHO2	8	pleckstrin homology domain containing O2 [Source:NCBI gene;Acc:613696] (assigned to orthologue: ENSBTAG00000008411) (goat) | pleckstrin homology domain containing, family O member 2 (sheep, mouse - M. spretus, mouse - M. musculus) | pleckstrin homology domain containing O2 (pig, horse, rat, buffalo, cow)	Cluster001
PLOD1	140	procollagen-lysine, 2-oxoglutarate 5-dioxygenase 1 (rat, mouse - M. spretus, mouse - M. musculus) | procollagen-lysine,2-oxoglutarate 5-dioxygenase 1 (sheep, horse, pig, buffalo, goat, cow)	Cluster001
PLOD3	284	procollagen-lysine,2-oxoglutarate 5-dioxygenase 3 (cow, pig, horse, goat, buffalo) | procollagen-lysine, 2-oxoglutarate 5-dioxygenase 3 (mouse - M. spretus, rat, sheep, mouse - M. musculus)	Cluster001
PLSCR4	61	phospholipid scramblase 4	Cluster001
PLTP	427	phospholipid transfer protein	Cluster001
PLXND1	381	plexin D1	Cluster001
PMM1	67	phosphomannomutase 1	Cluster001
PMP22	335	peripheral myelin protein 22	Cluster001
PMPCA	122	peptidase (mitochondrial processing) alpha (mouse - M. musculus, sheep, mouse - M. spretus) | peptidase, mitochondrial processing alpha subunit (cow, pig, horse, rat, buffalo, goat)	Cluster001
PNPLA2	232	patatin-like phospholipase domain containing 2 (rat, sheep, mouse - M. spretus, mouse - M. musculus) | patatin like phospholipase domain containing 2 (cow, buffalo, goat, horse, pig)	Cluster001
PNPLA6	161	patatin like phospholipase domain containing 6 (cow, goat, buffalo, horse, pig) | patatin-like phospholipase domain containing 6 (mouse - M. spretus, rat, sheep, mouse - M. musculus)	Cluster001
PNPLA7	281	patatin-like phospholipase domain containing 7 (mouse - M. musculus, rat, mouse - M. spretus, sheep) | patatin like phospholipase domain containing 7 (buffalo, goat, horse, pig, cow)	Cluster001
POFUT2	154	protein O-fucosyltransferase 2	Cluster001
POGLUT1	234	protein O-glucosyltransferase 1	Cluster001
POLD2	163	polymerase (DNA directed), delta 2, regulatory subunit (mouse - M. musculus, mouse - M. spretus) | DNA polymerase delta 2, accessory subunit (cow, buffalo, goat, pig, sheep, rat, horse)	Cluster001
POLD3	93	DNA polymerase delta 3, accessory subunit [Source:VGNC Symbol;Acc:VGNC:33115] (assigned to orthologue: ENSBTAG00000016869) (sheep) | polymerase (DNA-directed), delta 3, accessory subunit (mouse - M. musculus, mouse - M. spretus) | DNA polymerase delta 3, accessory subunit (cow, buffalo, goat, pig, rat, horse)	Cluster001
POLDIP3	78	polymerase (DNA) delta interacting protein 3 (rat) | DNA polymerase delta interacting protein 3 (buffalo, goat, pig, horse, cow) | polymerase (DNA-directed), delta interacting protein 3 (mouse - M. musculus, sheep, mouse - M. spretus)	Cluster001
POLG	212	DNA polymerase gamma, catalytic subunit (cow, horse, sheep, pig, buffalo, goat) | polymerase (DNA) gamma, catalytic subunit (rat) | polymerase (DNA directed), gamma (mouse - M. musculus, mouse - M. spretus)	Cluster001
POLR1A	189	RNA polymerase I subunit A (cow, horse, pig, buffalo, goat) | polymerase (RNA) I subunit A (rat) | polymerase (RNA) I polypeptide A (mouse - M. musculus, mouse - M. spretus) | polymerase (RNA) I polypeptide A, 194kDa (sheep)	Cluster001
POLR2A	272	polymerase (RNA) II (DNA directed) polypeptide A (mouse - M. spretus, mouse - M. musculus) | RNA polymerase II subunit A (cow, horse, sheep, pig, buffalo, goat) | polymerase (RNA) II subunit A (rat)	Cluster001
POLR3C	129	polymerase (RNA) III (DNA directed) polypeptide C (mouse - M. spretus, mouse - M. musculus) | polymerase (RNA) III subunit C (rat) | RNA polymerase III subunit C (pig, sheep, horse, goat, buffalo, cow)	Cluster001
POMT1	454	protein-O-mannosyltransferase 1 (mouse - M. musculus, mouse - M. spretus, rat, sheep) | protein O-mannosyltransferase 1 (cow, horse, pig, buffalo, goat)	Cluster001
POP5	85	processing of precursor 5, ribonuclease P/MRP subunit (S. cerevisiae) (sheep) | POP5 homolog, ribonuclease P/MRP subunit (cow, pig, horse, rat, buffalo, goat) | processing of precursor 5, ribonuclease P/MRP family (S. cerevisiae) (mouse - M. spretus, mouse - M. musculus)	Cluster001
PPFIBP2	381	PPFIA binding protein 2 (pig, horse, rat, buffalo, goat, cow) | PTPRF interacting protein, binding protein 2 (liprin beta 2) (mouse - M. musculus, sheep, mouse - M. spretus)	Cluster001
PPIL2	389	peptidylprolyl isomerase like 2 (cow, goat, buffalo, rat, horse, sheep, pig) | peptidylprolyl isomerase (cyclophilin)-like 2 (mouse - M. spretus, mouse - M. musculus)	Cluster001
PPM1G	243	protein phosphatase 1G (formerly 2C), magnesium-dependent, gamma isoform (mouse - M. musculus, mouse - M. spretus) | protein phosphatase, Mg2+/Mn2+ dependent, 1G (rat) | protein phosphatase, Mg2+/Mn2+ dependent 1G (cow, pig, horse, sheep, goat, buffalo)	Cluster001
PPP1R10	416	protein phosphatase 1 regulatory subunit 10 (buffalo, goat, horse, pig, cow) | protein phosphatase 1, regulatory subunit 10 (rat, mouse - M. spretus, sheep)	Cluster001
PPP1R12C	523	protein phosphatase 1, regulatory subunit 12C (sheep, rat, mouse - M. spretus, mouse - M. musculus) | protein phosphatase 1 regulatory subunit 12C (cow, goat, buffalo, pig, horse)	Cluster001
PPP1R13L	161	protein phosphatase 1 regulatory subunit 13 like (cow, pig, horse, buffalo, goat) | protein phosphatase 1, regulatory subunit 13 like (mouse - M. musculus, rat, mouse - M. spretus, sheep)	Cluster001
PPP1R16A	403	protein phosphatase 1, regulatory subunit 16A (mouse - M. spretus, rat, sheep, mouse - M. musculus) | protein phosphatase 1 regulatory subunit 16A (cow, buffalo, goat, horse, pig)	Cluster001
PPP1R18	411	protein phosphatase 1 regulatory subunit 18 (cow, goat, buffalo, horse, pig) | protein phosphatase 1, regulatory subunit 18 (rat, sheep, mouse - M. spretus)	Cluster001
PPP1R21	411	protein phosphatase 1, regulatory subunit 21 (mouse - M. musculus, rat, sheep, mouse - M. spretus) | protein phosphatase 1 regulatory subunit 21 (buffalo, goat, horse, pig, cow)	Cluster001
PPP1R35	194	protein phosphatase 1 regulatory subunit 35 (horse, pig, goat, buffalo, cow) | protein phosphatase 1, regulatory subunit 35 (mouse - M. musculus, sheep, rat, mouse - M. spretus)	Cluster001
PPP1R9B	125	protein phosphatase 1, regulatory subunit 9B (mouse - M. musculus, mouse - M. spretus, rat) | protein phosphatase 1 regulatory subunit 9B (sheep, horse, pig, goat, buffalo, cow)	Cluster001
PPP2R1A	506	protein phosphatase 2 scaffold subunit Aalpha (cow, buffalo, goat, sheep, horse, pig) | protein phosphatase 2 scaffold subunit A alpha (rat) | protein phosphatase 2, regulatory subunit A, alpha (mouse - M. musculus, mouse - M. spretus)	Cluster001
PPP3CB	292	protein phosphatase 3 catalytic subunit beta (cow, goat, buffalo, pig, horse, rat) | protein phosphatase 3, catalytic subunit, beta isoform (mouse - M. spretus, mouse - M. musculus) | protein phosphatase 3, catalytic subunit, beta isozyme (sheep)	Cluster001
PPP4C	175	protein phosphatase 4, catalytic subunit (mouse - M. musculus, mouse - M. spretus, rat, sheep) | protein phosphatase 4 catalytic subunit (buffalo, goat, pig, horse, cow)	Cluster001
PPP5C	445	protein phosphatase 5 catalytic subunit (cow, pig, horse, goat, buffalo) | protein phosphatase 5, catalytic subunit (mouse - M. spretus, rat, sheep, mouse - M. musculus)	Cluster001
PPP6R2	111	protein phosphatase 6, regulatory subunit 2 (rat, mouse - M. spretus, sheep, mouse - M. musculus) | protein phosphatase 6 regulatory subunit 2 (cow, goat, buffalo, horse, pig)	Cluster001
PPRC1	436	peroxisome proliferator-activated receptor gamma, coactivator-related 1 (cow, sheep, rat, horse, pig, buffalo, goat) | peroxisome proliferative activated receptor, gamma, coactivator-related 1 (mouse - M. musculus, mouse - M. spretus)	Cluster001
PPT2	203	palmitoyl-protein thioesterase 2	Cluster001
PQBP1	425	polyglutamine binding protein 1	Cluster001
PRDM2	315	PR domain 2 (rat) | PR/SET domain 2 (cow, horse, pig, goat, buffalo) | PR domain containing 2, with ZNF domain (mouse - M. musculus, sheep, mouse - M. spretus)	Cluster001
PREB	553	prolactin regulatory element binding	Cluster001
PRKACA	404	protein kinase, cAMP dependent, catalytic, alpha (mouse - M. spretus, mouse - M. musculus) | protein kinase cAMP-activated catalytic subunit alpha (cow, buffalo, goat, horse, rat, pig) | protein kinase, cAMP-dependent, catalytic, alpha (sheep)	Cluster001
PRKCSH	195	protein kinase C substrate 80K-H	Cluster001
PRKRA	370	protein kinase, interferon-inducible double stranded RNA dependent activator (sheep) | protein activator of interferon induced protein kinase EIF2AK2 (buffalo, goat, horse, rat, pig, cow) | protein kinase, interferon inducible double stranded RNA dependent activator (mouse - M. musculus, mouse - M. spretus)	Cluster001
PRPF31	131	pre-mRNA processing factor 31	Cluster001
PRPSAP1	206	phosphoribosyl pyrophosphate synthetase associated protein 1 (cow, goat, buffalo, pig, horse) | phosphoribosyl pyrophosphate synthetase-associated protein 1 (rat, sheep, mouse - M. spretus, mouse - M. musculus)	Cluster001
PRR14	449	proline rich 14	Cluster001
PRRC2A	416	proline-rich coiled-coil 2A (rat, sheep, mouse - M. spretus) | proline rich coiled-coil 2A (cow, buffalo, goat, horse, pig)	Cluster001
PRRC2B	448	proline-rich coiled-coil 2B (rat, sheep, mouse - M. spretus, mouse - M. musculus) | proline rich coiled-coil 2B (horse, pig, buffalo, goat, cow)	Cluster001
PRRG1	1	proline rich and Gla domain 1 (cow, pig, rat, horse, sheep, buffalo) | proline rich Gla (G-carboxyglutamic acid) 1 (mouse - M. musculus, mouse - M. spretus)	Cluster001
PRRG2	204	proline rich Gla (G-carboxyglutamic acid) 2 (sheep) | proline rich and Gla domain 2 (cow, goat, buffalo, pig, horse, rat) | proline-rich Gla (G-carboxyglutamic acid) polypeptide 2 (mouse - M. spretus, mouse - M. musculus)	Cluster001
PSKH1	311	protein serine kinase H1	Cluster001
PSMB5	124	proteasome (prosome, macropain) subunit, beta type, 5 (sheep) | proteasome 20S subunit beta 5 (rat) | proteasome (prosome, macropain) subunit, beta type 5 (mouse - M. spretus, mouse - M. musculus) | proteasome subunit beta 5 (cow, horse, pig, goat, buffalo)	Cluster001
PSMD11	184	proteasome 26S subunit, non-ATPase 11 (rat, horse, pig, goat, buffalo, cow) | proteasome (prosome, macropain) 26S subunit, non-ATPase, 11 (mouse - M. musculus, mouse - M. spretus, sheep)	Cluster001
PSMD13	48	proteasome (prosome, macropain) 26S subunit, non-ATPase, 13 (mouse - M. spretus, sheep, mouse - M. musculus) | proteasome 26S subunit, non-ATPase 13 (pig, horse, rat, buffalo, goat, cow)	Cluster001
PSTPIP1	37	proline-serine-threonine phosphatase interacting protein 1 (horse, sheep, pig, buffalo, goat, cow) | proline-serine-threonine phosphatase-interacting protein 1 (mouse - M. spretus, rat, mouse - M. musculus)	Cluster001
PTCD2	141	pentatricopeptide repeat domain 2	Cluster001
PTGER1	127	prostaglandin E receptor 1 (cow, goat, buffalo, horse, rat, pig) | prostaglandin E receptor 1 (subtype EP1), 42kDa (sheep) | prostaglandin E receptor 1 (subtype EP1) (mouse - M. musculus, mouse - M. spretus)	Cluster001
PTOV1	235	prostate tumor over expressed gene 1 (mouse - M. musculus, mouse - M. spretus) | PTOV1, extended AT-hook containing adaptor protein (rat) | prostate tumor overexpressed 1 (buffalo, horse, pig) | PTOV1 extended AT-hook containing adaptor protein (cow, sheep, goat)	Cluster001
PTP4A2	64	protein tyrosine phosphatase type IVA, member 2 (cow, pig, buffalo) | protein tyrosine phosphatase 4a2 (mouse - M. spretus) | protein tyrosine phosphatase 4A2 (sheep, rat, horse, goat)	Cluster001
PTPN12	36	protein tyrosine phosphatase, non-receptor type 12	Cluster001
PTPN23	393	protein tyrosine phosphatase non-receptor type 23 (goat) | protein tyrosine phosphatase, non-receptor type 23 (rat, mouse - M. spretus, horse, sheep, pig, buffalo, cow, mouse - M. musculus)	Cluster001
PTPN7	332	protein tyrosine phosphatase, non-receptor type 7	Cluster001
PTPRA	334	protein tyrosine phosphatase, receptor type, A (mouse - M. musculus, rat, sheep, mouse - M. spretus) | protein tyrosine phosphatase, receptor type A (cow, buffalo, goat, pig, horse)	Cluster001
PTPRS	42	protein tyrosine phosphatase, receptor type, S (mouse - M. musculus, sheep, rat, mouse - M. spretus) | protein tyrosine phosphatase, receptor type S (horse, pig, buffalo, goat, cow)	Cluster001
PUF60	245	poly-U binding splicing factor 60 (rat, mouse - M. spretus, mouse - M. musculus) | poly-U binding splicing factor 60KDa (sheep) | poly(U) binding splicing factor 60 (cow, pig, horse, buffalo, goat)	Cluster001
PUM2	433	pumilio RNA binding family member 2 (cow, goat, buffalo, horse, pig) | pumilio RNA-binding family member 2 (mouse - M. musculus, rat, mouse - M. spretus, sheep)	Cluster001
PURA	80	purine-rich element binding protein A (sheep) | purine rich element binding protein A (cow, mouse - M. musculus, buffalo, goat, pig, rat, mouse - M. spretus, horse)	Cluster001
PURB	305	purine rich element binding protein B	Cluster001
PUS1	285	pseudouridine synthase 1 (mouse - M. spretus, mouse - M. musculus) | pseudouridylate synthase 1 (buffalo, goat, pig, sheep, rat, horse, cow)	Cluster001
PUSL1	446	pseudouridylate synthase-like 1 (pig, mouse - M. spretus, rat, sheep, horse, goat, mouse - M. musculus, cow) | pseudouridylate synthase like 1 (buffalo)	Cluster001
PXN	319	paxillin	Cluster001
PYGB	502	phosphorylase, glycogen; brain (sheep, rat, goat, cow) | brain glycogen phosphorylase (mouse - M. musculus, mouse - M. spretus) | glycogen phosphorylase B (horse, pig, buffalo)	Cluster001
QDPR	407	quinoid dihydropteridine reductase	Cluster001
R3HDM1	306	R3H domain containing 1	Cluster001
R3HDM2	339	R3H domain containing 2	Cluster001
R3HDM4	241	R3H domain containing 4	Cluster001
RAB11B	588	RAB11B, member RAS oncogene family	Cluster001
RAB14	541	RAB14, member RAS oncogene family	Cluster001
RAB1B	83	RAB1B, member RAS oncogene family	Cluster001
RAB40C	359	Rab40c, member RAS oncogene family (rat) | RAB40C, member RAS oncogene family (cow, buffalo, goat, pig, horse, sheep) | Rab40C, member RAS oncogene family (mouse - M. spretus, mouse - M. musculus)	Cluster001
RAB4B	45	RAB4B, member RAS oncogene family	Cluster001
RAB5B	156	RAB5B, member RAS oncogene family	Cluster001
RAB5C	250	RAB5C, member RAS oncogene family (mouse - M. musculus, cow, buffalo, pig, horse, rat, mouse - M. spretus, goat) | RAB5C, member RAS oncogene family [Source:VGNC Symbol;Acc:VGNC:50253] (assigned to orthologue: ENSBTAG00000006982) (sheep)	Cluster001
RABEP2	77	rabaptin, RAB GTPase binding effector protein 2	Cluster001
RABL6	496	RAB, member RAS oncogene family like 6 (horse, pig, buffalo, cow) | RAB, member RAS oncogene family-like 6 (sheep, rat, mouse - M. spretus, goat, mouse - M. musculus)	Cluster001
RAD23A	284	RAD23 homolog A (S. cerevisiae) (sheep) | RAD23 homolog A, nucleotide excision repair protein (goat, pig, rat, mouse - M. spretus, horse, buffalo, cow, mouse - M. musculus)	Cluster001
RALY	436	RALY heterogeneous nuclear ribonucleoprotein (cow, goat, buffalo, horse, rat, sheep, pig) | hnRNP-associated with lethal yellow (mouse - M. spretus, mouse - M. musculus)	Cluster001
RANBP10	293	RAN binding protein 10	Cluster001
RANGAP1	365	RAN GTPase activating protein 1 (rat, mouse - M. spretus, mouse - M. musculus) | Ran GTPase activating protein 1 (cow, pig, horse, sheep, buffalo, goat)	Cluster001
RAPH1	116	Ras association (RalGDS/AF-6) and pleckstrin homology domains 1	Cluster001
RB1	159	retinoblastoma 1 (sheep, rat) | RB transcriptional corepressor 1 (mouse - M. spretus, horse, pig, buffalo, goat, mouse - M. musculus, cow)	Cluster001
RB1CC1	160	RB1 inducible coiled-coil 1 (horse, pig, goat, buffalo, cow) | RB1-inducible coiled-coil 1 (rat, sheep, mouse - M. spretus, mouse - M. musculus)	Cluster001
RBFA	104	ribosome binding factor A (putative) (sheep, pig) | ribosome binding factor A (buffalo, goat, rat, horse, mouse - M. spretus, cow, mouse - M. musculus)	Cluster001
RBM17	152	RNA binding motif protein 17 (pig, horse, rat, mouse - M. spretus, sheep, cow, mouse - M. musculus, buffalo) | RNA binding motif protein 17 [Source:HGNC Symbol;Acc:HGNC:16944] (assigned to orthologue: ENSOARG00000012975) (goat)	Cluster001
RBM28	196	RNA binding motif protein 28	Cluster001
RCBTB2	117	regulator of chromosome condensation (RCC1) and BTB (POZ) domain containing protein 2 (sheep, mouse - M. spretus, mouse - M. musculus) | RCC1 and BTB domain containing protein 2 (buffalo, goat, pig, rat, horse, cow)	Cluster001
RCC2	116	regulator of chromosome condensation 2	Cluster001
RDH13	219	retinol dehydrogenase 13 (buffalo, goat, rat, horse, pig, cow) | retinol dehydrogenase 13 (all-trans and 9-cis) (mouse - M. musculus, mouse - M. spretus) | retinol dehydrogenase 13 (all-trans/9-cis) (sheep)	Cluster001
RELA	269	RELA proto-oncogene, NF-kB subunit (buffalo, goat, horse, rat, pig, cow) | v-rel avian reticuloendotheliosis viral oncogene homolog A (sheep) | v-rel reticuloendotheliosis viral oncogene homolog A (avian) (mouse - M. spretus, mouse - M. musculus)	Cluster001
RELT	31	RELT, TNF receptor (pig, buffalo, cow) | RELT TNF receptor (horse) | RELT tumor necrosis factor receptor (mouse - M. musculus, goat, sheep, rat, mouse - M. spretus)	Cluster001
RERE	393	arginine glutamic acid dipeptide (RE) repeats (mouse - M. spretus) | arginine-glutamic acid dipeptide repeats (cow, rat, horse, pig, goat, buffalo) | arginine-glutamic acid dipeptide (RE) repeats (sheep)	Cluster001
RETREG1	131	reticulophagy regulator 1	Cluster001
REXO1	142	RNA exonuclease 1 homolog (cow, buffalo, goat, pig, rat, horse) | REX1, RNA exonuclease 1 (mouse - M. musculus, mouse - M. spretus) | REX1, RNA exonuclease 1 homolog (S. cerevisiae) (sheep)	Cluster001
RFXAP	127	regulatory factor X associated protein (horse, sheep, pig, buffalo, goat, cow) | regulatory factor X-associated protein (mouse - M. musculus, mouse - M. spretus, rat)	Cluster001
RGL2	94	ral guanine nucleotide dissociation stimulator like 2 (cow, goat, buffalo, pig, horse) | ral guanine nucleotide dissociation stimulator-like 2 (sheep, rat, mouse - M. spretus)	Cluster001
RGS19	201	regulator of G-protein signaling 19 (mouse - M. musculus, mouse - M. spretus, rat, sheep) | regulator of G protein signaling 19 (cow, goat, buffalo, horse, pig)	Cluster001
RHOG	240	ras homolog family member G	Cluster001
RHOT2	269	ras homolog family member T2	Cluster001
RIC8A	478	RIC8 guanine nucleotide exchange factor A	Cluster001
RINL	349	Ras and Rab interactor-like (rat, mouse - M. spretus, sheep, mouse - M. musculus) | Ras and Rab interactor like (cow, goat, buffalo, horse, pig)	Cluster001
RIOX1	69	ribosomal oxygenase 1	Cluster001
RNF10	478	ring finger protein 10	Cluster001
RNF123	443	ring finger protein 123	Cluster001
RNF128	78	ring finger protein 128 (mouse - M. musculus, rat, mouse - M. spretus) | ring finger protein 128, E3 ubiquitin protein ligase (cow, pig, horse, sheep, buffalo)	Cluster001
RNF166	236	ring finger protein 166	Cluster001
RNF20	253	ring finger protein 20 (buffalo, cow, mouse - M. musculus, goat, pig, horse, rat, mouse - M. spretus) | ring finger protein 20, E3 ubiquitin protein ligase (sheep)	Cluster001
RNF25	444	ring finger protein 25	Cluster001
RNF40	431	ring finger protein 40	Cluster001
RNF44	551	ring finger protein 44	Cluster001
RNF5	130	ring finger protein 5, E3 ubiquitin protein ligase (sheep) | ring finger protein 5 (cow, horse, rat, mouse - M. spretus, pig, buffalo, goat)	Cluster001
RNF7	169	ring finger protein 7	Cluster001
RNH1	405	ribonuclease/angiogenin inhibitor 1	Cluster001
RNPEP	121	arginyl aminopeptidase (cow, buffalo, goat, rat, horse, pig) | arginyl aminopeptidase (aminopeptidase B) (mouse - M. musculus, sheep, mouse - M. spretus)	Cluster001
RPAIN	275	RPA interacting protein	Cluster001
RPL10	159	ribosomal protein L10 [Source:RGD Symbol;Acc:621178] (assigned to orthologue: ENSRNOG00000056765) (mouse - M. spretus) | ribosomal protein L10 [Source:NCBI gene;Acc:100127215] (assigned to orthologue: ENSOARG00000004976) (goat) | ribosomal protein L10 (cow, mouse - M. musculus, buffalo, horse, rat, pig)	Cluster001
RPL13	296	ribosomal protein L13 (sheep, rat, horse, pig, buffalo, mouse - M. musculus, cow) | ribosomal protein L13 [Source:RGD Symbol;Acc:621179] (assigned to orthologue: ENSRNOG00000015335) (mouse - M. spretus)	Cluster001
RPL26	238	ribosomal protein L26 [Source:NCBI gene;Acc:337890] (assigned to orthologue: ENSBTAG00000012344), ribosomal protein L26 [Source:HGNC Symbol;Acc:HGNC:10327] (assigned to orthologue: ENSCHIG00000025233) (sheep) | ribosomal protein L26 (pig, mouse - M. spretus, rat, horse, goat, mouse - M. musculus, cow, buffalo)	Cluster001
RPL3	138	ribosomal protein L3 (cow, mouse - M. musculus, buffalo, goat, rat, mouse - M. spretus, horse, pig) | ribosomal protein L3 [Source:NCBI gene;Acc:282688] (assigned to orthologue: ENSBTAG00000003228) (sheep)	Cluster001
RPLP1	81	ribosomal protein, large, P1 [Source:MGI Symbol;Acc:MGI:1927099] (assigned to orthologue: ENSMUSG00000007892) (mouse - M. spretus) | ribosomal protein, large, P1 (sheep, mouse - M. musculus) | ribosomal protein lateral stalk subunit P1 (buffalo, goat, pig, rat, cow)	Cluster001
RPN1	210	ribophorin I	Cluster001
RPRD2	556	regulation of nuclear pre-mRNA domain containing 2	Cluster001
RPS10	154	ribosomal protein S10	Cluster001
RPS9	363	ribosomal protein S9 [Source:VGNC Symbol;Acc:VGNC:34152] (assigned to orthologue: ENSBTAG00000006487) (sheep) | ribosomal protein S9 (buffalo, mouse - M. musculus, cow, horse, rat, mouse - M. spretus, pig, goat)	Cluster001
RPTOR	504	regulatory associated protein of MTOR, complex 1 (rat, sheep, mouse - M. spretus, mouse - M. musculus) | regulatory associated protein of MTOR complex 1 (cow, pig, horse, buffalo, goat)	Cluster001
RRAGC	107	Ras related GTP binding C (cow, goat, buffalo, pig, horse) | Ras-related GTP binding C (rat, mouse - M. spretus, mouse - M. musculus)	Cluster001
RRAS	278	related RAS viral (r-ras) oncogene (mouse - M. musculus, mouse - M. spretus) | RAS related (cow, rat, horse, buffalo, goat) | related RAS viral (r-ras) oncogene homolog (sheep, pig)	Cluster001
RREB1	466	ras responsive element binding protein 1	Cluster001
RRP1	389	ribosomal RNA processing 1 (cow, buffalo, goat, pig, sheep, rat, horse) | ribosomal RNA processing 1 homolog (S. cerevisiae) (mouse - M. musculus, mouse - M. spretus)	Cluster001
RRP9	186	ribosomal RNA processing 9, small subunit (SSU) processome component, homolog (yeast) (sheep, pig) | ribosomal RNA processing 9, U3 small nucleolar RNA binding protein (buffalo, goat, horse, rat, cow) | RRP9, small subunit (SSU) processome component, homolog (yeast) (mouse - M. musculus, mouse - M. spretus)	Cluster001
RSRP1	428	arginine/serine-rich protein 1 (sheep) | arginine and serine rich protein 1 (goat, buffalo, rat, horse, pig, cow) | arginine/serine rich protein 1 (mouse - M. musculus, mouse - M. spretus)	Cluster001
RTEL1	166	regulator of telomere elongation helicase 1	Cluster001
RTN4	92	reticulon 4	Cluster001
RUSC2	279	RUN and SH3 domain containing 2	Cluster001
RXRB	416	retinoid X receptor beta (cow, pig, rat, mouse - M. spretus, horse, goat, buffalo) | retinoid X receptor, beta (sheep)	Cluster001
RXYLT1	116	ribitol xylosyltransferase 1	Cluster001
S100A1	236	S100 calcium binding protein A1	Cluster001
S1PR2	219	sphingosine-1-phosphate receptor 2	Cluster001
SAFB2	206	scaffold attachment factor B2	Cluster001
SAMD8	141	sterile alpha motif domain containing 8	Cluster001
SAP130	327	Sin3A associated protein 130 (horse, rat, pig, buffalo, goat, cow) | Sin3A-associated protein, 130kDa (sheep) | Sin3A associated protein (mouse - M. musculus, mouse - M. spretus)	Cluster001
SART1	140	squamous cell carcinoma antigen recognized by T-cells 1 (goat, pig) | SART1, U4/U6.U5 tri-snRNP-associated protein 1 (cow, buffalo, horse) | squamous cell carcinoma antigen recognized by T cells 1 (mouse - M. musculus, mouse - M. spretus) | squamous cell carcinoma antigen recognized by T cells (sheep) | spliceosome associated factor 1, recruiter of U4/U6.U5 tri-snRNP (rat)	Cluster001
SASH1	57	SAM and SH3 domain containing 1	Cluster001
SCAF1	574	SR-related CTD associated factor 1 (cow, pig, horse, goat, buffalo) | SR-related CTD-associated factor 1 (mouse - M. musculus, mouse - M. spretus, rat, sheep)	Cluster001
SCAF4	107	SR-related CTD associated factor 4 (goat, buffalo, horse, pig, cow) | SR-related CTD-associated factor 4 (rat, sheep, mouse - M. spretus, mouse - M. musculus)	Cluster001
SCAI	125	suppressor of cancer cell invasion	Cluster001
SCAND1	389	SCAN domain containing 1 (cow, buffalo, goat, pig, sheep, horse) | SCAN domain-containing 1 (rat, mouse - M. spretus, mouse - M. musculus)	Cluster001
SCAP	466	SREBF chaperone	Cluster001
SCARB1	378	scavenger receptor class B, member 1 (mouse - M. musculus, rat, mouse - M. spretus, sheep) | scavenger receptor class B member 1 (cow, goat, buffalo, pig, horse)	Cluster001
SCLY	219	selenocysteine lyase	Cluster001
SCRIB	426	scribbled planar cell polarity protein (cow, pig, sheep, rat, horse, goat, buffalo) | scribbled planar cell polarity (mouse - M. spretus, mouse - M. musculus)	Cluster001
SCYL1	168	SCY1-like 1 (S. cerevisiae) (mouse - M. musculus, sheep, mouse - M. spretus) | SCY1 like pseudokinase 1 (rat, horse, pig, goat, buffalo, cow)	Cluster001
SDCBP	159	syndecan binding protein (syntenin) (sheep) | syndecan binding protein (goat, rat, horse, mouse - M. spretus, pig, cow, mouse - M. musculus, buffalo)	Cluster001
SDF4	268	stromal cell derived factor 4	Cluster001
SEC11C	331	SEC11 homolog C, signal peptidase complex subunit (buffalo, cow, mouse - M. musculus, goat, pig, mouse - M. spretus, rat, horse) | SEC11 homolog C (S. cerevisiae) (sheep)	Cluster001
SEC13	102	SEC13 homolog, nuclear pore and COPII coat complex component (buffalo, mouse - M. musculus, cow, rat, horse, mouse - M. spretus, sheep, pig) | SEC13 homolog, nuclear pore and COPII coat complex component [Source:HGNC Symbol;Acc:HGNC:10697] (assigned to orthologue: ENSOARG00000011597), SEC13 homolog, nuclear pore and COPII coat complex component [Source:VGNC Symbol;Acc:VGNC:34403] (assigned to ort…	Cluster001
SEC16A	402	SEC16 homolog A, endoplasmic reticulum export factor (buffalo, mouse - M. musculus, cow, horse, rat, mouse - M. spretus, pig, goat) | SEC16 homolog A (S. cerevisiae) (sheep)	Cluster001
SELPLG	328	selectin, platelet (p-selectin) ligand (mouse - M. musculus, mouse - M. spretus) | selectin P ligand (cow, goat, buffalo, horse, rat, sheep, pig)	Cluster001
SENP3	345	SUMO1/sentrin/SMT3 specific peptidase 3 (goat, pig, horse, sheep) | Sumo1/sentrin/SMT3 specific peptidase 3 (rat) | SUMO/sentrin specific peptidase 3 (mouse - M. spretus, mouse - M. musculus) | SUMO specific peptidase 3 (buffalo, cow)	Cluster001
SERINC3	177	serine incorporator 3	Cluster001
SERTAD2	59	SERTA domain containing 2	Cluster001
SETD1A	423	SET domain containing 1A (pig, sheep, mouse - M. spretus, horse, goat, buffalo, mouse - M. musculus, cow) | SET domain containing 1A, histone lysine methyltransferase (rat)	Cluster001
SF3B2	426	splicing factor 3b, subunit 2 (mouse - M. spretus, rat, mouse - M. musculus) | splicing factor 3b subunit 2 (cow, horse, pig, goat, buffalo) | splicing factor 3b, subunit 2, 145kDa (sheep)	Cluster001
SF3B4	265	splicing factor 3b, subunit 4, 49kDa (sheep) | splicing factor 3b, subunit 4 (mouse - M. spretus, rat, mouse - M. musculus) | splicing factor 3b subunit 4 (cow, buffalo, horse, pig) | splicing factor 3b subunit 4 [Source:VGNC Symbol;Acc:VGNC:55679] (assigned to orthologue: ENSBTAG00000012495) (goat)	Cluster001
SFMBT1	102	Scm-like with four mbt domains 1 (mouse - M. musculus, mouse - M. spretus, rat, sheep, pig, goat) | Scm like with four mbt domains 1 (horse, buffalo, cow)	Cluster001
SFPQ	282	splicing factor proline and glutamine rich (buffalo, goat, rat, horse, pig, cow) | splicing factor proline/glutamine-rich (sheep) | splicing factor proline/glutamine rich (polypyrimidine tract binding protein associated) (mouse - M. spretus, mouse - M. musculus)	Cluster001
SFR1	286	SWI5-dependent recombination repair 1 (sheep) | SWI5 dependent recombination repair 1 (mouse - M. musculus, mouse - M. spretus) | SWI5-dependent homologous recombination repair protein 1 (rat) | SWI5 dependent homologous recombination repair protein 1 (cow, buffalo, goat, horse, pig)	Cluster001
SFSWAP	360	splicing factor SWAP homolog (goat, pig, rat) | splicing factor, suppressor of white-apricot family (sheep) | splicing factor SWAP (mouse - M. musculus, cow, mouse - M. spretus, horse, buffalo)	Cluster001
SGF29	167	SAGA complex associated factor 29	Cluster001
SGTA	285	small glutamine rich tetratricopeptide repeat containing alpha (horse, rat, pig, goat, buffalo, cow) | small glutamine-rich tetratricopeptide repeat (TPR)-containing, alpha (mouse - M. musculus, sheep, mouse - M. spretus)	Cluster001
SH2B1	362	SH2B adaptor protein 1	Cluster001
SH2B3	181	SH2B adaptor protein 3	Cluster001
SH3BP5L	114	SH3-binding domain protein 5-like (sheep) | SH3 binding domain protein 5 like (buffalo, cow, mouse - M. musculus, goat, rat, horse, mouse - M. spretus, pig)	Cluster001
SH3KBP1	186	SH3-domain kinase binding protein 1 (sheep, mouse - M. spretus, mouse - M. musculus) | SH3 domain containing kinase binding protein 1 (cow, buffalo, goat, horse, pig) | SH3 domain-containing kinase-binding protein 1 (rat)	Cluster001
SHARPIN	242	SHANK associated RH domain interactor (cow, sheep, horse, pig, goat, buffalo) | SHANK-associated RH domain interactor (rat) | SHANK-associated RH domain interacting protein (mouse - M. musculus, mouse - M. spretus)	Cluster001
SHISA5	377	shisa family member 5	Cluster001
SIGMAR1	152	sigma non-opioid intracellular receptor 1	Cluster001
SIK2	67	salt-inducible kinase 2 (sheep, rat) | salt inducible kinase 2 (cow, mouse - M. musculus, buffalo, goat, pig, mouse - M. spretus, horse)	Cluster001
SIN3A	150	transcriptional regulator, SIN3A (yeast) (mouse - M. spretus, mouse - M. musculus) | SIN3 transcription regulator family member A (goat, buffalo, pig, rat, horse, sheep, cow)	Cluster001
SIN3B	339	SIN3 transcription regulator family member B (goat, buffalo, pig, rat, horse, sheep, cow) | transcriptional regulator, SIN3B (yeast) (mouse - M. musculus, mouse - M. spretus)	Cluster001
SIPA1	201	signal-induced proliferation associated gene 1 (mouse - M. musculus, mouse - M. spretus) | signal-induced proliferation-associated 1 (cow, buffalo, goat, pig, sheep, rat, horse)	Cluster001
SIRPA	315	signal regulatory protein alpha (cow, goat, buffalo, horse, pig) | signal-regulatory protein alpha (mouse - M. musculus, rat, mouse - M. spretus, sheep)	Cluster001
SIRT2	225	sirtuin 2	Cluster001
SIRT7	388	sirtuin 7	Cluster001
SKI	376	SKI proto-oncogene (cow, buffalo, goat, rat, horse, sheep, pig) | ski sarcoma viral oncogene homolog (avian) (mouse - M. spretus, mouse - M. musculus)	Cluster001
SKIV2L	424	superkiller viralicidic activity 2-like (S. cerevisiae) (sheep, mouse - M. spretus) | Ski2 like RNA helicase (goat, buffalo, horse, rat, pig, cow)	Cluster001
SLAIN2	193	SLAIN motif family, member 2 (mouse - M. spretus, rat, sheep, mouse - M. musculus) | SLAIN motif family member 2 (pig, horse, buffalo, goat, cow)	Cluster001
SLC12A4	146	solute carrier family 12, member 4 (mouse - M. spretus, mouse - M. musculus) | solute carrier family 12 (potassium/chloride transporter), member 4 (sheep) | solute carrier family 12 member 4 (rat, horse, pig, buffalo, goat, cow)	Cluster001
SLC16A10	221	solute carrier family 16 member 10 (cow, buffalo, goat, rat, sheep, horse, pig) | solute carrier family 16 (monocarboxylic acid transporters), member 10 (mouse - M. musculus, mouse - M. spretus)	Cluster001
SLC16A6	109	solute carrier family 16, member 6 (sheep, rat) | solute carrier family 16 (monocarboxylic acid transporters), member 6 (mouse - M. musculus, mouse - M. spretus) | solute carrier family 16 member 6 (horse, pig, buffalo, goat, cow)	Cluster001
SLC25A10	112	solute carrier family 25 member 10 (cow, buffalo, horse, rat, pig) | solute carrier family 25 member 10 [Source:NCBI gene;Acc:100147800] (assigned to orthologue: ENSOARG00000018193) (goat) | solute carrier family 25 (mitochondrial carrier, dicarboxylate transporter), member 10 (mouse - M. musculus, mouse - M. spretus) | solute carrier family 25 (mitochondrial carrier; dicarboxylate transporter), …	Cluster001
SLC25A11	262	solute carrier family 25 (mitochondrial carrier; oxoglutarate carrier), member 11 (sheep) | solute carrier family 25 (mitochondrial carrier oxoglutarate carrier), member 11 (mouse - M. spretus) | solute carrier family 25 member 11 (pig, rat, horse, goat, buffalo, cow)	Cluster001
SLC25A39	255	solute carrier family 25 member 39 (buffalo, goat, horse, pig, cow) | solute carrier family 25, member 39 (sheep, rat, mouse - M. spretus, mouse - M. musculus)	Cluster001
SLC25A45	417	solute carrier family 25, member 45 (mouse - M. musculus, sheep, rat, mouse - M. spretus) | solute carrier family 25 member 45 (cow, goat, buffalo, pig, horse)	Cluster001
SLC27A1	165	solute carrier family 27 member 1 (cow, horse, rat, pig, buffalo, goat) | solute carrier family 27 (fatty acid transporter), member 1 (mouse - M. musculus, mouse - M. spretus, sheep)	Cluster001
SLC27A4	121	solute carrier family 27 (fatty acid transporter), member 4 (sheep, mouse - M. spretus, mouse - M. musculus) | solute carrier family 27 member 4 (buffalo, goat, rat, horse, pig, cow)	Cluster001
SLC35B4	378	solute carrier family 35 (UDP-xylose/UDP-N-acetylglucosamine transporter), member B4 (sheep) | solute carrier family 35 member B4 (cow, pig, horse, rat, buffalo, goat) | solute carrier family 35, member B4 (mouse - M. musculus, mouse - M. spretus)	Cluster001
SLC35C1	350	solute carrier family 35, member C1 (mouse - M. musculus, mouse - M. spretus) | solute carrier family 35 (GDP-fucose transporter), member C1 (sheep) | solute carrier family 35 member C1 (cow, pig, horse, rat, goat, buffalo)	Cluster001
SLC38A10	545	solute carrier family 38 member 10 (horse, pig, buffalo, goat, cow) | solute carrier family 38, member 10 (rat, sheep, mouse - M. spretus, mouse - M. musculus)	Cluster001
SLC38A7	97	solute carrier family 38, member 7 (mouse - M. musculus, rat, mouse - M. spretus, sheep) | solute carrier family 38 member 7 (cow, goat, buffalo, pig, horse)	Cluster001
SLC39A11	195	solute carrier family 39 (metal ion transporter), member 11 (mouse - M. musculus, mouse - M. spretus) | solute carrier family 39, member 11 (rat, sheep) | solute carrier family 39 member 11 (cow, pig, horse, goat, buffalo)	Cluster001
SLC43A2	93	solute carrier family 43, member 2 (mouse - M. spretus, mouse - M. musculus) | solute carrier family 43 (amino acid system L transporter), member 2 (sheep) | solute carrier family 43 member 2 (pig, horse, rat, goat, buffalo, cow)	Cluster001
SLC50A1	127	solute carrier family 50 (sugar transporter), member 1 (mouse - M. spretus, mouse - M. musculus) | solute carrier family 50 (sugar efflux transporter), member 1 (sheep) | solute carrier family 50 member 1 (buffalo, goat, pig, horse, rat, cow)	Cluster001
SLC5A8	123	solute carrier family 5 member 8 (cow, goat, buffalo, horse, rat, pig) | solute carrier family 5 (sodium/monocarboxylate cotransporter), member 8 (sheep) | solute carrier family 5 (iodide transporter), member 8 (mouse - M. musculus, mouse - M. spretus)	Cluster001
SLC6A8	355	solute carrier family 6 (neurotransmitter transporter), member 8 (sheep) | solute carrier family 6 member 8 (cow, rat, horse, pig, buffalo, goat) | solute carrier family 6 (neurotransmitter transporter, creatine), member 8 (mouse - M. musculus, mouse - M. spretus)	Cluster001
SLC9A1	257	solute carrier family 9 member A1 (cow, pig, horse, rat, buffalo, goat) | solute carrier family 9, subfamily A (NHE1, cation proton antiporter 1), member 1 (sheep) | solute carrier family 9 (sodium/hydrogen exchanger), member 1 (mouse - M. musculus, mouse - M. spretus)	Cluster001
SLC9A3R1	183	SLC9A3 regulator 1 (pig, rat, sheep, horse, buffalo, goat, cow) | solute carrier family 9 (sodium/hydrogen exchanger), member 3 regulator 1 (mouse - M. spretus, mouse - M. musculus)	Cluster001
SLC9A8	203	solute carrier family 9 member A8 (cow, pig, rat, horse, goat, buffalo) | solute carrier family 9, subfamily A (NHE8, cation proton antiporter 8), member 8 (sheep) | solute carrier family 9 (sodium/hydrogen exchanger), member 8 (mouse - M. spretus, mouse - M. musculus)	Cluster001
SLMAP	453	sarcolemma associated protein	Cluster001
SLX4	519	SLX4 structure-specific endonuclease subunit homolog (S. cerevisiae) (mouse - M. musculus, mouse - M. spretus) | SLX4 structure-specific endonuclease subunit (cow, buffalo, goat, rat, sheep, horse, pig)	Cluster001
SMARCA4	209	SWI/SNF related, matrix associated, actin dependent regulator of chromatin, subfamily a, member 4	Cluster001
SMARCAD1	201	SWI/SNF-related, matrix-associated actin-dependent regulator of chromatin, subfamily a, containing DEAD/H box 1	Cluster001
SMARCAL1	492	Swi/SNF related matrix associated, actin dependent regulator of chromatin, subfamily a-like 1 (rat) | SWI/SNF related, matrix associated, actin dependent regulator of chromatin, subfamily a-like 1 (sheep) | SWI/SNF related matrix associated, actin dependent regulator of chromatin, subfamily a-like 1 (mouse - M. spretus, mouse - M. musculus) | SWI/SNF related, matrix associated, actin dependent re…	Cluster001
SMARCC2	318	SWI/SNF related, matrix associated, actin dependent regulator of chromatin subfamily c member 2 (cow, horse, pig, buffalo, goat) | SWI/SNF related, matrix associated, actin dependent regulator of chromatin, subfamily c, member 2 (rat, sheep, mouse - M. spretus, mouse - M. musculus)	Cluster001
SMARCD2	140	SWI/SNF related, matrix associated, actin dependent regulator of chromatin, subfamily d, member 2	Cluster001
SMCR8	116	Smith-Magenis syndrome chromosome region, candidate 8 (pig, horse, buffalo) | SMCR8-C9orf72 complex subunit (cow, goat, rat, sheep) | Smith-Magenis syndrome chromosome region, candidate 8 homolog (human) (mouse - M. musculus, mouse - M. spretus)	Cluster001
SMG5	57	SMG5 nonsense mediated mRNA decay factor (sheep, rat, horse) | SMG5, nonsense mediated mRNA decay factor (buffalo, goat, pig, cow) | Smg-5 homolog, nonsense mediated mRNA decay factor (C. elegans) (mouse - M. spretus, mouse - M. musculus)	Cluster001
SMG9	348	smg-9 homolog, nonsense mediated mRNA decay factor (C. elegans) (mouse - M. spretus, mouse - M. musculus) | SMG9 nonsense mediated mRNA decay factor (rat, sheep, cow) | SMG9, nonsense mediated mRNA decay factor (horse, pig, buffalo, goat)	Cluster001
SMOX	202	spermine oxidase	Cluster001
SMYD5	194	SMYD family member 5 (cow, goat, buffalo, rat, sheep, horse, pig) | SET and MYND domain containing 5 (mouse - M. spretus, mouse - M. musculus)	Cluster001
SNAP29	240	synaptosomal-associated protein, 29kDa (sheep) | synaptosome associated protein 29 (buffalo, goat, rat, horse, pig, cow) | synaptosomal-associated protein 29 (mouse - M. spretus, mouse - M. musculus)	Cluster001
SNAP47	316	synaptosome associated protein 47 (cow, horse, pig, buffalo, goat) | synaptosomal-associated protein, 47 (mouse - M. musculus, rat, mouse - M. spretus) | synaptosomal-associated protein, 47kDa (sheep)	Cluster001
SNAPC5	108	small nuclear RNA activating complex, polypeptide 5 (rat, mouse - M. spretus, mouse - M. musculus) | small nuclear RNA activating complex polypeptide 5 (horse, pig, buffalo, goat, cow) | small nuclear RNA activating complex, polypeptide 5, 19kDa (sheep)	Cluster001
SND1	343	staphylococcal nuclease and tudor domain containing 1	Cluster001
SNRNP200	120	small nuclear ribonucleoprotein 200 (U5) (mouse - M. musculus, mouse - M. spretus) | small nuclear ribonucleoprotein 200kDa (U5) (cow, sheep) | small nuclear ribonucleoprotein U5 subunit 200 (pig, horse, rat, goat, buffalo)	Cluster001
SNX15	465	sorting nexin 15	Cluster001
SNX20	300	sorting nexin 20	Cluster001
SNX5	217	sorting nexin 5	Cluster001
SNX8	431	sorting nexin 8	Cluster001
SOGA1	138	suppressor of glucose, autophagy associated 1	Cluster001
SORL1	150	sortilin-related receptor, LDLR class A repeats-containing (mouse - M. musculus, mouse - M. spretus) | sortilin related receptor 1 (goat, buffalo, horse, rat, pig) | sortilin-related receptor, L(DLR class) A repeats containing (sheep, cow)	Cluster001
SOS2	147	SOS Ras/Rho guanine nucleotide exchange factor 2 (cow, mouse - M. musculus, buffalo, goat, pig, mouse - M. spretus, rat, horse) | son of sevenless homolog 2 (Drosophila) (sheep)	Cluster001
SOWAHC	221	sosondowah ankyrin repeat domain family member C	Cluster001
SPAG7	122	sperm associated antigen 7	Cluster001
SPATA2	488	spermatogenesis associated 2	Cluster001
SPECC1L	255	sperm antigen with calponin homology and coiled-coil domains 1-like (mouse - M. musculus, mouse - M. spretus, rat) | sperm antigen with calponin homology and coiled-coil domains 1 like (cow, pig, horse, buffalo, goat) | sperm antigen with calponin homology and coiled-coil domains 1 like [Source:NCBI gene;Acc:519751] (assigned to orthologue: ENSBTAG00000021656) (sheep)	Cluster001
SPG7	422	SPG7, paraplegin matrix AAA peptidase subunit (buffalo, cow, mouse - M. musculus, goat, rat, horse, mouse - M. spretus, pig) | spastic paraplegia 7 (pure and complicated autosomal recessive) (sheep)	Cluster001
SPHK2	319	sphingosine kinase 2	Cluster001
SPNS1	65	spinster homolog 1 (mouse - M. spretus, mouse - M. musculus) | SPNS sphingolipid transporter 1 (rat) | spinster homolog 1 (Drosophila) (sheep) | sphingolipid transporter 1 (putative) (goat, buffalo, horse, pig, cow)	Cluster001
SPPL2B	195	signal peptide peptidase like 2B (buffalo, cow, mouse - M. musculus, goat, pig, mouse - M. spretus, horse, sheep) | signal peptide peptidase-like 2B (rat)	Cluster001
SPPL3	348	signal peptide peptidase 3 (mouse - M. musculus, mouse - M. spretus) | signal peptide peptidase like 3 (cow, sheep, rat, horse, pig, buffalo, goat)	Cluster001
SPRED2	188	sprouty-related EVH1 domain containing 2 (mouse - M. spretus, mouse - M. musculus) | sprouty-related, EVH1 domain containing 2 (sheep, rat) | sprouty related EVH1 domain containing 2 (goat, buffalo, pig, horse, cow)	Cluster001
SPSB4	187	splA/ryanodine receptor domain and SOCS box containing 4	Cluster001
SPTAN1	154	spectrin, alpha, non-erythrocytic 1 (rat, sheep) | spectrin alpha, non-erythrocytic 1 (pig, horse, mouse - M. spretus, buffalo, goat, mouse - M. musculus, cow)	Cluster001
SREBF1	521	sterol regulatory element binding transcription factor 1	Cluster001
SREBF2	463	sterol regulatory element binding transcription factor 2 (cow, horse, rat, sheep, pig, goat, buffalo) | sterol regulatory element binding factor 2 (mouse - M. musculus, mouse - M. spretus)	Cluster001
SRP68	182	signal recognition particle 68	Cluster001
SRRM2	281	serine/arginine repetitive matrix 2	Cluster001
SRRT	473	serrate, RNA effector molecule (rat, sheep, horse, pig, buffalo, goat, cow) | serrate RNA effector molecule homolog (Arabidopsis) (mouse - M. spretus, mouse - M. musculus)	Cluster001
SSBP4	402	single stranded DNA binding protein 4	Cluster001
SSU72	163	SSU72 homolog, RNA polymerase II CTD phosphatase [Source:NCBI gene;Acc:614837] (assigned to orthologue: ENSBTAG00000002575) (goat) | SSU72 homolog, RNA polymerase II CTD phosphatase (buffalo, pig, rat, cow) | SSU72 RNA polymerase II CTD phosphatase homolog (S. cerevisiae) (sheep) | Ssu72 RNA polymerase II CTD phosphatase homolog (yeast) (mouse - M. spretus, mouse - M. musculus)	Cluster001
ST8SIA6	72	ST8 alpha-N-acetyl-neuraminide alpha-2,8-sialyltransferase 6	Cluster001
STAC2	124	SH3 and cysteine rich domain 2	Cluster001
STAG1	167	stromal antigen 1	Cluster001
STAT5B	164	signal transducer and activator of transcription 5B	Cluster001
STAT6	160	signal transducer and activator of transcription 6, interleukin-4 induced (sheep) | signal transducer and activator of transcription 6 (goat, rat, mouse - M. spretus, horse, pig, buffalo, cow, mouse - M. musculus)	Cluster001
STIM1	314	stromal interaction molecule 1	Cluster001
STK11	160	serine/threonine kinase 11	Cluster001
STK11IP	189	serine/threonine kinase 11 interacting protein	Cluster001
STK24	312	serine/threonine kinase 24	Cluster001
STK25	620	serine/threonine kinase 25 (cow, pig, sheep, rat, horse, buffalo, goat) | serine/threonine kinase 25 (yeast) (mouse - M. spretus, mouse - M. musculus)	Cluster001
STK35	418	serine/threonine kinase 35	Cluster001
STOM	50	stomatin	Cluster001
STOML2	230	stomatin (EPB72)-like 2 (sheep) | stomatin (Epb7.2)-like 2 (mouse - M. musculus, mouse - M. spretus) | stomatin like 2 (goat, buffalo, horse, rat, pig, cow)	Cluster001
STRAP	154	serine/threonine kinase receptor associated protein	Cluster001
STRIP1	96	striatin interacting protein 1	Cluster001
STRN4	510	striatin, calmodulin binding protein 4 (sheep, mouse - M. spretus, mouse - M. musculus) | striatin 4 (horse, rat, pig, buffalo, goat, cow)	Cluster001
STXBP2	268	syntaxin binding protein 2 [Source:VGNC Symbol;Acc:VGNC:35446] (assigned to orthologue: ENSBTAG00000009178) (goat) | syntaxin binding protein 2 (buffalo, cow, mouse - M. musculus, pig, mouse - M. spretus, rat, horse, sheep)	Cluster001
SUGP1	327	SURP and G patch domain containing 1 (rat, sheep, mouse - M. spretus, mouse - M. musculus) | SURP and G-patch domain containing 1 (goat, buffalo, horse, pig, cow)	Cluster001
SULF2	60	sulfatase 2	Cluster001
SUMO3	212	small ubiquitin like modifier 3 (cow, goat) | small ubiquitin-like modifier 3 (mouse - M. musculus, pig, rat, mouse - M. spretus, sheep, horse, buffalo)	Cluster001
SUN1	440	Sad1 and UNC84 domain containing 1	Cluster001
SUN2	394	Sad1 and UNC84 domain containing 2	Cluster001
SURF2	97	surfeit gene 2 (mouse - M. musculus, mouse - M. spretus) | surfeit 2 (cow, horse, rat, sheep, pig, buffalo, goat)	Cluster001
SURF6	180	surfeit 6 (sheep, rat, horse, pig, buffalo, goat, cow) | surfeit gene 6 (mouse - M. musculus, mouse - M. spretus)	Cluster001
SUZ12	108	SUZ12, polycomb repressive complex 2 subunit (buffalo, cow) | SUZ12 polycomb repressive complex 2 subunit (mouse - M. musculus, rat, sheep, mouse - M. spretus, horse, pig, goat)	Cluster001
SYNGR1	407	synaptogyrin 1	Cluster001
SYNGR2	332	synaptogyrin 2	Cluster001
TADA1	114	transcriptional adaptor 1	Cluster001
TAF1	193	TATA-box binding protein associated factor 1 (cow, mouse - M. musculus, buffalo, goat, horse, rat, mouse - M. spretus, pig) | TAF1 RNA polymerase II, TATA box binding protein (TBP)-associated factor, 250kDa (sheep)	Cluster001
TAF15	281	TATA-box binding protein associated factor 15 (pig, horse, rat, mouse - M. spretus, goat, mouse - M. musculus, cow, buffalo) | TAF15 RNA polymerase II, TATA box binding protein (TBP)-associated factor, 68kDa (sheep)	Cluster001
TAF6	457	TAF6 RNA polymerase II, TATA box binding protein (TBP)-associated factor, 80kDa (sheep) | TATA-box binding protein associated factor 6 (goat, rat, horse, mouse - M. spretus, pig, cow, mouse - M. musculus, buffalo)	Cluster001
TAF6L	171	TATA-box binding protein associated factor 6 like (buffalo, cow, mouse - M. musculus, goat, pig, rat, mouse - M. spretus, horse) | TAF6-like RNA polymerase II, p300/CBP-associated factor (PCAF)-associated factor, 65kDa (sheep)	Cluster001
TARBP2	351	TARBP2, RISC loading complex RNA binding subunit (buffalo, mouse - M. musculus, cow, pig, horse, rat, mouse - M. spretus, goat) | TAR (HIV-1) RNA binding protein 2 (sheep)	Cluster001
TARDBP	145	TAR DNA binding protein	Cluster001
TATDN2	265	TatD DNase domain containing 2	Cluster001
TBC1D10B	391	TBC1 domain family, member 10b (mouse - M. musculus, rat, mouse - M. spretus) | TBC1 domain family member 10B (buffalo, goat, sheep, horse, pig, cow)	Cluster001
TBC1D17	210	TBC1 domain family member 17 (cow, buffalo, goat, horse, pig) | TBC1 domain family, member 17 (mouse - M. musculus, sheep, rat, mouse - M. spretus)	Cluster001
TBC1D19	122	TBC1 domain family member 19 (goat, buffalo, pig, horse, cow) | TBC1 domain family, member 19 (mouse - M. musculus, rat, sheep, mouse - M. spretus)	Cluster001
TBC1D20	412	TBC1 domain family, member 20 (mouse - M. musculus, mouse - M. spretus, rat) | TBC1 domain family member 20 (cow, horse, sheep, pig, goat, buffalo)	Cluster001
TBC1D22A	154	TBC1 domain family member 22A (horse, pig, buffalo, goat, cow) | TBC1 domain family, member 22a (mouse - M. musculus, rat, mouse - M. spretus) | TBC1 domain family, member 22A (sheep)	Cluster001
TBL3	184	transducin (beta)-like 3 (mouse - M. musculus, rat, sheep, mouse - M. spretus) | transducin beta like 3 (pig, horse, goat, buffalo, cow)	Cluster001
TBP	195	TATA-box binding protein (cow, buffalo, horse, pig) | TATA box binding protein (mouse - M. musculus, rat, mouse - M. spretus, sheep) | TATA-box binding protein [Source:NCBI gene;Acc:516578] (assigned to orthologue: ENSBTAG00000007686) (goat)	Cluster001
TCF20	155	transcription factor 20 (goat, rat, horse, mouse - M. spretus, pig, cow, mouse - M. musculus, buffalo) | transcription factor 20 (AR1) (sheep)	Cluster001
TCF25	360	transcription factor 25 (basic helix-loop-helix) (sheep, mouse - M. spretus, mouse - M. musculus) | transcription factor 25 (cow, buffalo, goat, pig, rat, horse)	Cluster001
TCF3	412	transcription factor 3	Cluster001
TCIRG1	216	T cell immune regulator 1, ATPase H+ transporting V0 subunit a3 (cow, buffalo, goat, horse) | T cell, immune regulator 1, ATPase, H+ transporting, lysosomal V0 protein A3 (mouse - M. spretus, mouse - M. musculus) | T-cell immune regulator 1, ATPase H+ transporting V0 subunit A3 (rat) | T-cell, immune regulator 1, ATPase, H+ transporting, lysosomal V0 subunit A3 (sheep) | T-cell immune regulator 1…	Cluster001
TCOF1	222	Treacher Collins-Franceschetti syndrome 1 (sheep) | treacle ribosome biogenesis factor 1 (goat, mouse - M. spretus, rat, horse, pig, cow, mouse - M. musculus, buffalo)	Cluster001
TECR	486	trans-2,3-enoyl-CoA reductase	Cluster001
TEP1	62	telomerase-associated protein 1 (sheep) | telomerase associated protein 1 (buffalo, mouse - M. musculus, cow, rat, mouse - M. spretus, horse, pig, goat)	Cluster001
TEPSIN	445	TEPSIN adaptor related protein complex 4 accessory protein (sheep) | TEPSIN, adaptor related protein complex 4 accessory protein (goat, rat, horse, mouse - M. spretus, pig, buffalo, cow, mouse - M. musculus)	Cluster001
TET3	308	tet methylcytosine dioxygenase 3	Cluster001
TEX261	36	testis expressed gene 261 (mouse - M. spretus, mouse - M. musculus) | testis expressed 261 (rat, sheep, horse, pig, buffalo, goat, cow)	Cluster001
TFDP1	188	transcription factor Dp 1 (mouse - M. spretus, mouse - M. musculus) | transcription factor Dp-1 (cow, goat, buffalo, pig, horse, rat, sheep)	Cluster001
TFE3	105	transcription factor binding to IGHM enhancer 3 (cow, pig, rat, horse, sheep, goat, buffalo) | transcription factor E3 (mouse - M. musculus, mouse - M. spretus)	Cluster001
TFEB	170	transcription factor EB	Cluster001
TFPI	234	tissue factor pathway inhibitor (lipoprotein-associated coagulation inhibitor) (sheep) | tissue factor pathway inhibitor (buffalo, mouse - M. musculus, cow, mouse - M. spretus, rat, horse, pig, goat)	Cluster001
TGFB1	363	transforming growth factor, beta 1 (rat, mouse - M. spretus, sheep, mouse - M. musculus) | transforming growth factor beta 1 (buffalo, goat, pig, horse, cow)	Cluster001
TGFBRAP1	94	transforming growth factor, beta receptor associated protein 1 (rat, sheep, mouse - M. spretus, mouse - M. musculus) | transforming growth factor beta receptor associated protein 1 (cow, buffalo, goat, horse, pig)	Cluster001
TGS1	51	trimethylguanosine synthase 1	Cluster001
THAP7	291	THAP domain containing 7	Cluster001
THRAP3	187	thyroid hormone receptor associated protein 3	Cluster001
THUMPD3	83	THUMP domain containing 3	Cluster001
TICAM1	245	toll like receptor adaptor molecule 1 (goat, buffalo, horse, pig, cow) | toll-like receptor adaptor molecule 1 (mouse - M. musculus, sheep, rat, mouse - M. spretus)	Cluster001
TIMM17B	100	translocase of inner mitochondrial membrane 17b (mouse - M. musculus, mouse - M. spretus, rat) | translocase of inner mitochondrial membrane 17B (pig, horse, sheep, buffalo, cow) | translocase of inner mitochondrial membrane 17 homolog B (yeast) (goat)	Cluster001
TIMM44	238	translocase of inner mitochondrial membrane 44 homolog (yeast) (sheep) | translocase of inner mitochondrial membrane 44 (horse, rat, mouse - M. spretus, pig, goat, mouse - M. musculus, cow, buffalo)	Cluster001
TIMM50	378	translocase of inner mitochondrial membrane 50 (mouse - M. musculus, cow, buffalo, mouse - M. spretus, rat, horse, pig, goat) | translocase of inner mitochondrial membrane 50 homolog (S. cerevisiae) (sheep)	Cluster001
TLK1	139	tousled-like kinase 1 (rat, mouse - M. spretus, mouse - M. musculus) | tousled like kinase 1 (cow, horse, sheep, pig, buffalo, goat)	Cluster001
TM2D3	130	TM2 domain containing 3	Cluster001
TM7SF2	267	transmembrane 7 superfamily member 2	Cluster001
TMEM104	77	transmembrane protein 104	Cluster001
TMEM109	214	transmembrane protein 109	Cluster001
TMEM135	267	transmembrane protein 135	Cluster001
TMEM141	349	transmembrane protein 141	Cluster001
TMEM160	142	transmembrane protein 160	Cluster001
TMEM161A	421	transmembrane protein 161A	Cluster001
TMEM175	361	transmembrane protein 175	Cluster001
TMEM184B	347	transmembrane protein 184B (cow, buffalo, goat, pig, rat, sheep, horse) | transmembrane protein 184b (mouse - M. spretus, mouse - M. musculus)	Cluster001
TMEM214	140	transmembrane protein 214	Cluster001
TMEM234	268	transmembrane protein 234	Cluster001
TMEM242	542	transmembrane protein 242	Cluster001
TMEM39B	153	transmembrane protein 39B (cow, horse, sheep, pig, buffalo, goat) | transmembrane protein 39b (rat, mouse - M. spretus)	Cluster001
TMUB1	128	transmembrane and ubiquitin-like domain containing 1 (mouse - M. musculus, mouse - M. spretus, rat, sheep) | transmembrane and ubiquitin like domain containing 1 (pig, horse, buffalo, goat, cow)	Cluster001
TMX2	207	thioredoxin-related transmembrane protein 2 (mouse - M. musculus, rat, mouse - M. spretus) | thioredoxin related transmembrane protein 2 (cow, buffalo, goat, pig, sheep, horse)	Cluster001
TNFRSF13B	307	tumor necrosis factor receptor superfamily, member 13B (sheep) | tumor necrosis factor receptor superfamily, member 13b (mouse - M. spretus, mouse - M. musculus) | TNF receptor superfamily member 13B (horse, rat, pig, buffalo, goat, cow)	Cluster001
TNFRSF1A	86	tumor necrosis factor receptor superfamily, member 1A (sheep) | TNF receptor superfamily member 1A (cow, rat, horse, pig, buffalo, goat) | tumor necrosis factor receptor superfamily, member 1a (mouse - M. spretus, mouse - M. musculus)	Cluster001
TNFSF12	181	tumor necrosis factor (ligand) superfamily, member 12 (sheep, mouse - M. spretus, mouse - M. musculus, cow) | tumor necrosis factor superfamily member 12 (rat, goat) | TNF superfamily member 12 (horse, pig)	Cluster001
TNKS2	82	tankyrase, TRF1-interacting ankyrin-related ADP-ribose polymerase 2 (mouse - M. musculus, mouse - M. spretus, sheep) | tankyrase 2 (cow, goat, buffalo, pig, rat, horse)	Cluster001
TNRC6A	290	trinucleotide repeat containing 6a (mouse - M. musculus, rat, mouse - M. spretus) | trinucleotide repeat containing 6A (cow, buffalo, goat, horse, pig) | trinucleotide repeat containing adaptor 6A (sheep)	Cluster001
TNS1	133	tensin 1	Cluster001
TOB2	325	transducer of ERBB2, 2	Cluster001
TOM1	280	target of myb1 (chicken) (sheep) | target of myb1 membrane trafficking protein (cow, pig, rat, horse, buffalo, goat) | target of myb1 trafficking protein (mouse - M. musculus, mouse - M. spretus)	Cluster001
TOM1L2	124	target of myb1 like 2 membrane trafficking protein (buffalo, goat, pig, rat, horse, cow) | target of myb1-like 2 (chicken) (mouse - M. musculus, sheep, mouse - M. spretus)	Cluster001
TOMM22	147	translocase of outer mitochondrial membrane 22 (rat, mouse - M. spretus, horse, pig, goat, buffalo, mouse - M. musculus, cow) | translocase of outer mitochondrial membrane 22 homolog (yeast) (sheep)	Cluster001
TOMM40L	263	translocase of outer mitochondrial membrane 40 like (rat, horse, pig, goat, buffalo, cow) | translocase of outer mitochondrial membrane 40 homolog (yeast)-like (sheep) | translocase of outer mitochondrial membrane 40-like (mouse - M. musculus, mouse - M. spretus)	Cluster001
TONSL	130	tonsoku-like, DNA repair protein (mouse - M. musculus, sheep, rat, mouse - M. spretus) | tonsoku like, DNA repair protein (horse, pig, buffalo, goat, cow)	Cluster001
TOP3B	496	topoisomerase (DNA) III beta (mouse - M. musculus, goat, pig, rat, mouse - M. spretus, sheep) | DNA topoisomerase III beta (horse, buffalo, cow)	Cluster001
TOR2A	415	torsin family 2 member A (pig, horse, buffalo, goat, cow) | torsin family 2, member A (mouse - M. musculus, rat, sheep, mouse - M. spretus)	Cluster001
TPCN1	163	two pore segment channel 1 (cow, pig, rat, horse, sheep, buffalo, goat) | two pore channel 1 (mouse - M. spretus, mouse - M. musculus)	Cluster001
TPCN2	290	two pore segment channel 2	Cluster001
TPGS1	443	tubulin polyglutamylase complex subunit 1	Cluster001
TPP1	274	tripeptidyl peptidase I (mouse - M. musculus, mouse - M. spretus) | tripeptidyl peptidase 1 (buffalo, goat, pig, rat, horse, sheep, cow)	Cluster001
TPP2	224	tripeptidyl peptidase 2 (pig, rat, sheep, horse, goat, buffalo, cow) | tripeptidyl peptidase II (mouse - M. musculus, mouse - M. spretus)	Cluster001
TPR	129	translocated promoter region, nuclear basket protein	Cluster001
TPRA1	200	transmembrane protein adipocyte associated 1 (pig, horse, rat, buffalo, goat, cow) | transmembrane protein, adipocyte asscociated 1 (mouse - M. spretus, sheep, mouse - M. musculus)	Cluster001
TPRN	300	taperin	Cluster001
TPT1	230	tumor protein, translationally-controlled 1	Cluster001
TRABD	88	TraB domain containing	Cluster001
TRADD	139	TNFRSF1A associated via death domain (cow, horse, pig, buffalo, goat) | TNFRSF1A-associated via death domain (mouse - M. spretus, rat, sheep, mouse - M. musculus)	Cluster001
TRAF7	222	TNF receptor-associated factor 7, E3 ubiquitin protein ligase (sheep) | TNF receptor associated factor 7 (cow, horse, rat, pig, goat, buffalo) | TNF receptor-associated factor 7 (mouse - M. spretus, mouse - M. musculus)	Cluster001
TRAK1	58	trafficking kinesin protein 1 (horse, rat, pig, buffalo, goat, cow) | trafficking protein, kinesin binding 1 (mouse - M. musculus, sheep, mouse - M. spretus)	Cluster001
TRAP1	241	TNF receptor-associated protein 1 (rat, mouse - M. spretus, sheep, mouse - M. musculus) | TNF receptor associated protein 1 (cow, horse, pig, buffalo, goat)	Cluster001
TRAPPC10	214	trafficking protein particle complex 10	Cluster001
TRAPPC12	249	trafficking protein particle complex 12	Cluster001
TRAPPC3	195	trafficking protein particle complex 3	Cluster001
TRAPPC6B	80	trafficking protein particle complex 6B	Cluster001
TRIM3	234	tripartite motif containing 3 (pig, horse, sheep, goat, buffalo, cow) | tripartite motif-containing 3 (mouse - M. musculus, mouse - M. spretus, rat)	Cluster001
TRIM33	94	tripartite motif containing 33 (cow, horse, sheep, pig, goat, buffalo) | tripartite motif-containing 33 (mouse - M. musculus, rat, mouse - M. spretus)	Cluster001
TRIM41	543	tripartite motif-containing 41 (mouse - M. spretus, rat) | tripartite motif containing 41 (horse, sheep, pig, goat, buffalo, cow)	Cluster001
TRIM44	402	tripartite motif-containing 44 (rat, mouse - M. spretus, mouse - M. musculus) | tripartite motif containing 44 (cow, pig, sheep, horse, buffalo, goat)	Cluster001
TRMT1	465	tRNA methyltransferase 1 homolog (S. cerevisiae) (sheep) | tRNA methyltransferase 1 (pig, mouse - M. spretus, rat, horse, goat, buffalo, mouse - M. musculus, cow)	Cluster001
TRMT112	59	tRNA methyltransferase subunit 11-2 (horse, rat, pig, buffalo, cow) | tRNA methyltransferase 11-2 homolog (S. cerevisiae) (sheep) | tRNA methyltransferase 11-2 (mouse - M. musculus, mouse - M. spretus) | tRNA methyltransferase subunit 11-2 [Source:HGNC Symbol;Acc:HGNC:26940] (assigned to orthologue: ENSOARG00000006842) (goat)	Cluster001
TRPC4AP	126	transient receptor potential cation channel subfamily C member 4 associated protein (cow, pig, horse, buffalo, goat) | transient receptor potential cation channel, subfamily C, member 4 associated protein (mouse - M. musculus, mouse - M. spretus, rat, sheep)	Cluster001
TRRAP	472	transformation/transcription domain associated protein (cow, buffalo, goat, pig, horse) | transformation/transcription domain-associated protein (mouse - M. spretus, rat, sheep, mouse - M. musculus)	Cluster001
TRUB2	60	TruB pseudouridine synthase family member 2 (horse, rat, pig, buffalo, goat, cow) | TruB pseudouridine (psi) synthase family member 2 (sheep, mouse - M. spretus, mouse - M. musculus)	Cluster001
TSC22D4	406	TSC22 domain family member 4 (pig, horse, goat, buffalo, cow) | TSC22 domain family, member 4 (rat, mouse - M. spretus, sheep, mouse - M. musculus)	Cluster001
TSEN34	280	tRNA splicing endonuclease subunit 34 (pig, rat, mouse - M. spretus, horse, goat, buffalo, mouse - M. musculus, cow) | TSEN34 tRNA splicing endonuclease subunit (sheep)	Cluster001
TSN	161	translin	Cluster001
TSPYL1	183	TSPY like 1 (buffalo, goat, pig, horse, cow) | TSPY-like 1 (sheep, rat) | testis-specific protein, Y-encoded-like 1 (mouse - M. musculus, mouse - M. spretus)	Cluster001
TSTA3	181	tissue specific transplantation antigen P35B	Cluster001
TTC33	159	tetratricopeptide repeat domain 33	Cluster001
TTC5	300	tetratricopeptide repeat domain 5	Cluster001
TTI1	436	TELO2 interacting protein 1	Cluster001
TTYH3	184	tweety family member 3	Cluster001
TUBA8	13	tubulin, alpha 8 (mouse - M. musculus, sheep, rat, mouse - M. spretus) | tubulin alpha 8 (cow, horse, pig, buffalo, goat)	Cluster001
TUBGCP4	366	tubulin gamma complex associated protein 4 (cow, goat, buffalo, pig, horse) | tubulin, gamma complex associated protein 4 (mouse - M. musculus, sheep, rat, mouse - M. spretus)	Cluster001
TULP4	369	TUB like protein 4 (rat) | tubby like protein 4 (buffalo, mouse - M. musculus, cow, mouse - M. spretus, sheep, horse, pig, goat)	Cluster001
TUSC3	177	tumor suppressor candidate 3	Cluster001
TYROBP	70	Tyro protein tyrosine kinase binding protein (rat) | TYRO protein tyrosine kinase binding protein (mouse - M. musculus, cow, buffalo, pig, horse, mouse - M. spretus, sheep, goat)	Cluster001
TYSND1	363	trypsin domain containing 1	Cluster001
UBA1	202	ubiquitin-like modifier activating enzyme 1 (mouse - M. spretus, rat, sheep, mouse - M. musculus) | ubiquitin like modifier activating enzyme 1 (pig, horse, buffalo, cow)	Cluster001
UBAP2	308	ubiquitin-associated protein 2 (mouse - M. musculus, mouse - M. spretus, rat) | ubiquitin associated protein 2 (cow, buffalo, goat, pig, horse, sheep)	Cluster001
UBAP2L	395	ubiquitin associated protein 2 like (cow, horse, pig, buffalo, goat) | ubiquitin-associated protein 2-like (mouse - M. spretus, mouse - M. musculus) | ubiquitin associated protein 2-like (sheep, rat)	Cluster001
UBE2G2	75	ubiquitin conjugating enzyme E2 G2 (pig, horse, goat, buffalo, cow) | ubiquitin-conjugating enzyme E2G 2 (sheep, rat, mouse - M. spretus, mouse - M. musculus)	Cluster001
UBE2I	216	ubiquitin conjugating enzyme E2 I (cow, buffalo, goat, pig, horse) | ubiquitin-conjugating enzyme E2I (rat, mouse - M. spretus, sheep, mouse - M. musculus)	Cluster001
UBE2J2	170	ubiquitin-conjugating enzyme E2, J2 (sheep, rat) | ubiquitin conjugating enzyme E2 J2 (goat, buffalo, horse, pig, cow) | ubiquitin-conjugating enzyme E2J 2 (mouse - M. spretus, mouse - M. musculus)	Cluster001
UBE2R2	190	ubiquitin conjugating enzyme E2 R2 (horse, pig, buffalo, goat, cow) | ubiquitin-conjugating enzyme E2R 2 (rat, mouse - M. spretus, sheep, mouse - M. musculus)	Cluster001
UBE3B	596	ubiquitin protein ligase E3B	Cluster001
UBE4B	462	ubiquitination factor E4B	Cluster001
UBL7	203	ubiquitin like 7 (goat, buffalo, horse, pig, cow) | ubiquitin-like 7 (bone marrow stromal cell-derived) (mouse - M. spretus, mouse - M. musculus) | ubiquitin-like 7 (sheep, rat)	Cluster001
UBN1	218	ubinuclein 1	Cluster001
UBQLN4	284	ubiquilin 4	Cluster001
UBR4	267	ubiquitin protein ligase E3 component n-recognin 4	Cluster001
UBTD1	294	ubiquitin domain containing 1	Cluster001
UBXN1	224	UBX domain protein 1	Cluster001
UBXN6	491	UBX domain protein 6	Cluster001
UCK1	281	uridine-cytidine kinase 1	Cluster001
UCKL1	477	uridine-cytidine kinase 1 like 1 (horse, pig, goat, buffalo, cow) | uridine-cytidine kinase 1-like 1 (mouse - M. musculus, rat, sheep, mouse - M. spretus)	Cluster001
UCP2	365	uncoupling protein 2 (mitochondrial, proton carrier) (sheep, mouse - M. spretus, mouse - M. musculus) | uncoupling protein 2 (goat, buffalo, pig, horse, rat, cow)	Cluster001
UFSP2	513	UFM1 specific peptidase 2 (buffalo, goat, pig, sheep, horse, cow) | UFM1-specific peptidase 2 (mouse - M. spretus, rat, mouse - M. musculus)	Cluster001
UNC93B1	350	unc-93 homolog B1 (C. elegans) (pig, sheep, rat, goat) | unc-93 homolog B1, TLR signaling regulator (buffalo, horse, mouse - M. spretus, cow, mouse - M. musculus)	Cluster001
UNK	385	unkempt family zinc finger (rat, sheep, mouse - M. spretus, horse, pig, buffalo, cow, mouse - M. musculus) | unk zinc finger (goat)	Cluster001
USE1	611	unconventional SNARE in the ER 1 (cow, goat, buffalo, pig, rat, horse) | unconventional SNARE in the ER 1 homolog (S. cerevisiae) (mouse - M. spretus, sheep, mouse - M. musculus)	Cluster001
USF2	402	upstream transcription factor 2 (mouse - M. spretus, mouse - M. musculus) | upstream transcription factor 2, c-fos interacting (buffalo, goat, pig, horse, rat, sheep, cow)	Cluster001
USP14	225	ubiquitin specific peptidase 14 (tRNA-guanine transglycosylase) (sheep) | ubiquitin specific peptidase 14 (cow, mouse - M. musculus, buffalo, goat, mouse - M. spretus, rat, horse, pig)	Cluster001
USP19	584	ubiquitin specific peptidase 19	Cluster001
USP45	158	ubiquitin specific peptidase 45 (goat, buffalo, rat, horse, sheep, pig, cow) | ubiquitin specific petidase 45 (mouse - M. musculus, mouse - M. spretus)	Cluster001
USP48	509	ubiquitin specific peptidase 48	Cluster001
USP5	374	ubiquitin specific peptidase 5 (isopeptidase T) (mouse - M. spretus, sheep, mouse - M. musculus) | ubiquitin specific peptidase 5 (goat, buffalo, rat, horse, pig, cow)	Cluster001
UTP3	288	UTP3, small subunit processome component homolog (S. cerevisiae) (pig) | UTP3, small subunit processome component (cow, horse, rat, buffalo) | UTP3 small subunit processome component (sheep, mouse - M. spretus, goat, mouse - M. musculus)	Cluster001
UVRAG	87	UV radiation resistance associated gene (mouse - M. musculus, mouse - M. spretus, rat) | UV radiation resistance associated (buffalo, goat, pig, horse, sheep, cow)	Cluster001
VILL	98	villin-like (mouse - M. musculus, rat, sheep, mouse - M. spretus) | villin like (cow, horse, pig, goat, buffalo)	Cluster001
VIPAS39	184	VPS33B interacting protein, apical-basolateral polarity regulator, spe-39 homolog	Cluster001
VOPP1	51	vesicular, overexpressed in cancer, prosurvival protein 1 (goat, pig, sheep, rat, mouse - M. spretus, mouse - M. musculus) | VOPP1, WBP1/VOPP1 family member (buffalo, cow) | VOPP1 WW domain binding protein (horse)	Cluster001
VPS13D	321	vacuolar protein sorting 13D (mouse - M. musculus, rat, mouse - M. spretus) | vacuolar protein sorting 13 homolog D (S. cerevisiae) (sheep) | vacuolar protein sorting 13 homolog D (goat, buffalo, pig, horse, cow)	Cluster001
VPS16	385	VSP16 CORVET/HOPS core subunit (mouse - M. spretus, mouse - M. musculus) | VPS16, CORVET/HOPS core subunit (pig, horse, buffalo, goat) | VPS16 core subunit of CORVET and HOPS complexes (rat, sheep, cow)	Cluster001
VPS26C	47	VPS26 endosomal protein sorting factor C	Cluster001
VPS35L	115	VPS35 endosomal protein sorting factor like	Cluster001
VPS51	450	VPS51 GARP complex subunit (mouse - M. musculus, mouse - M. spretus, rat) | VPS51 subunit of GARP complex (cow, goat) | vacuolar protein sorting 51 homolog (S. cerevisiae) (sheep) | VPS51, GARP complex subunit (buffalo, horse, pig)	Cluster001
VPS53	504	VPS53 subunit of GARP complex (horse, cow) | VPS53 GARP complex subunit (mouse - M. musculus, rat, mouse - M. spretus) | vacuolar protein sorting 53 homolog (S. cerevisiae) (sheep) | VPS53, GARP complex subunit (pig, buffalo, goat)	Cluster001
VSIR	315	V-set immunoregulatory receptor	Cluster001
WAS	453	Wiskott-Aldrich syndrome (buffalo, goat, sheep, mouse - M. spretus, horse, pig, mouse - M. musculus) | WASP actin nucleation promoting factor (rat, cow)	Cluster001
WASF2	459	WASP family member 2 (horse, sheep) | WAS protein family member 2 (cow, pig, buffalo, goat) | WAS protein family, member 2 (mouse - M. spretus, rat, mouse - M. musculus)	Cluster001
WBP11	136	WW domain binding protein 11 [Source:NCBI gene;Acc:534416] (assigned to orthologue: ENSBTAG00000014759) (sheep, goat) | WW domain binding protein 11 (rat, horse, mouse - M. spretus, pig, buffalo, mouse - M. musculus, cow)	Cluster001
WDR18	180	WD repeat domain 18	Cluster001
WDR26	404	WD repeat domain 26	Cluster001
WDR62	68	WD repeat domain 62	Cluster001
WDR91	391	WD repeat domain 91	Cluster001
WDTC1	131	WD and tetratricopeptide repeats 1	Cluster001
WIPF1	194	WAS/WASL interacting protein family member 1 (cow, horse, pig, buffalo, goat) | WAS/WASL interacting protein family, member 1 (mouse - M. spretus, rat, sheep, mouse - M. musculus)	Cluster001
WIZ	462	widely-interspaced zinc finger motifs (mouse - M. musculus, rat, mouse - M. spretus) | widely interspaced zinc finger motifs (cow, horse, sheep, pig, goat, buffalo)	Cluster001
WSB2	262	WD repeat and SOCS box-containing 2 (rat, mouse - M. spretus, mouse - M. musculus) | WD repeat and SOCS box containing 2 (buffalo, goat, pig, horse, sheep, cow)	Cluster001
WWP2	148	WW domain containing E3 ubiquitin protein ligase 2	Cluster001
XAB2	380	XPA binding protein 2	Cluster001
XPNPEP1	136	X-prolyl aminopeptidase 1 (goat, buffalo, rat, horse, pig, cow) | X-prolyl aminopeptidase (aminopeptidase P) 1, soluble (mouse - M. musculus, sheep, mouse - M. spretus)	Cluster001
XRCC1	229	X-ray repair complementing defective repair in Chinese hamster cells 1 (mouse - M. musculus, sheep, mouse - M. spretus) | X-ray repair cross complementing 1 (horse, rat, pig, buffalo, goat, cow)	Cluster001
XXYLT1	447	xyloside xylosyltransferase 1	Cluster001
YBX3	224	Y box protein 3 (mouse - M. musculus, mouse - M. spretus) | Y box binding protein 3 (rat) | Y-box binding protein 3 (cow, sheep, horse, pig, goat, buffalo)	Cluster001
YDJC	280	YdjC chitooligosaccharide deacetylase homolog (cow, buffalo, goat, pig, horse) | YdjC homolog (bacterial) (mouse - M. musculus, rat, sheep, mouse - M. spretus)	Cluster001
YIPF1	427	Yip1 domain family, member 1 (mouse - M. musculus, sheep, rat, mouse - M. spretus) | Yip1 domain family member 1 (cow, horse, pig, buffalo, goat)	Cluster001
YIPF3	337	Yip1 domain family member 3 (pig, horse, buffalo, goat, cow) | Yip1 domain family, member 3 (mouse - M. musculus, rat, mouse - M. spretus, sheep)	Cluster001
YLPM1	231	YLP motif containing 1	Cluster001
YPEL3	231	yippee like 3 (goat, mouse - M. spretus, horse, sheep, pig, cow, mouse - M. musculus, buffalo) | yippee-like 3 (rat)	Cluster001
YWHAH	105	tyrosine 3-monooxygenase/tryptophan 5-monooxygenase activation protein, eta polypeptide (mouse - M. spretus, mouse - M. musculus) | tyrosine 3-monooxygenase/tryptophan 5-monooxygenase activation protein, eta (sheep, rat) | tyrosine 3-monooxygenase/tryptophan 5-monooxygenase activation protein eta (cow, buffalo, goat, pig, horse)	Cluster001
YY1	208	YY1 transcription factor	Cluster001
ZBTB4	342	zinc finger and BTB domain containing 4	Cluster001
ZBTB45	269	zinc finger and BTB domain containing 45	Cluster001
ZBTB5	69	zinc finger and BTB domain containing 5	Cluster001
ZBTB7A	448	zinc finger and BTB domain containing 7A (cow, goat, buffalo, sheep, horse, pig) | zinc finger and BTB domain containing 7a (mouse - M. musculus, mouse - M. spretus, rat)	Cluster001
ZC3H18	518	zinc finger CCCH-type containing 18	Cluster001
ZC3H3	486	zinc finger CCCH-type containing 3 (cow, goat, buffalo, horse, sheep, pig) | zinc finger CCCH type containing 3 (mouse - M. spretus, rat, mouse - M. musculus)	Cluster001
ZC3H4	378	zinc finger CCCH-type containing 4	Cluster001
ZCCHC8	366	zinc finger CCHC-type containing 8 (pig, rat, horse, goat, buffalo, cow) | zinc finger, CCHC domain containing 8 (sheep, mouse - M. spretus, mouse - M. musculus)	Cluster001
ZDHHC1	136	zinc finger DHHC-type containing 1 (buffalo, goat, horse, pig, cow) | zinc finger, DHHC-type containing 1 (rat, sheep) | zinc finger, DHHC domain containing 1 (mouse - M. spretus, mouse - M. musculus)	Cluster001
ZDHHC14	239	zinc finger, DHHC-type containing 14 (sheep, rat) | zinc finger, DHHC domain containing 14 (mouse - M. musculus, mouse - M. spretus) | zinc finger DHHC-type containing 14 (horse, pig, goat, buffalo, cow)	Cluster001
ZDHHC5	113	zinc finger, DHHC-type containing 5 (sheep, rat) | zinc finger, DHHC domain containing 5 (mouse - M. musculus, mouse - M. spretus) | zinc finger DHHC-type containing 5 (goat, buffalo, horse, pig, cow)	Cluster001
ZFP36L2	183	zinc finger protein 36, C3H type-like 2 (rat, mouse - M. spretus, mouse - M. musculus) | ZFP36 ring finger protein-like 2 (sheep, cow) | ZFP36 ring finger protein like 2 (goat, buffalo, pig, horse)	Cluster001
ZFP62	418	ZFP62 zinc finger protein (cow, pig, sheep, horse, goat, buffalo) | zinc finger protein 62 (rat, mouse - M. spretus, mouse - M. musculus)	Cluster001
ZFP91	100	zinc finger protein 91 (mouse - M. musculus, rat) | zinc finger protein 91 [Source:RGD Symbol;Acc:628736] (assigned to orthologue: ENSRNOG00000012524) (mouse - M. spretus) | ZFP91 zinc finger protein (buffalo, goat, pig, sheep, horse, cow)	Cluster001
ZFR	297	zinc finger RNA binding protein	Cluster001
ZFYVE19	494	zinc finger, FYVE domain containing 19 (mouse - M. musculus, mouse - M. spretus, sheep) | zinc finger FYVE-type containing 19 (cow, pig, horse, rat, buffalo, goat)	Cluster001
ZMAT5	64	zinc finger, matrin type 5 (rat, mouse - M. spretus, mouse - M. musculus) | zinc finger matrin-type 5 (cow, buffalo, goat, horse, pig) | zinc finger, matrin-type 5 (sheep)	Cluster001
ZMIZ1	353	zinc finger, MIZ-type containing 1 (mouse - M. spretus, rat, sheep, mouse - M. musculus) | zinc finger MIZ-type containing 1 (goat, buffalo, pig, horse, cow)	Cluster001
ZMIZ2	369	zinc finger MIZ-type containing 2 (cow, buffalo, goat, horse, pig) | zinc finger, MIZ-type containing 2 (mouse - M. spretus, sheep, mouse - M. musculus)	Cluster001
ZMYM3	476	zinc finger MYM-type containing 3 (cow, goat, buffalo, pig, rat, horse) | zinc finger, MYM-type 3 (mouse - M. spretus, sheep, mouse - M. musculus)	Cluster001
ZMYND8	191	zinc finger, MYND-type containing 8 (sheep, rat, mouse - M. spretus, mouse - M. musculus) | zinc finger MYND-type containing 8 (cow, horse, pig, goat, buffalo)	Cluster001
ZNHIT1	247	zinc finger, HIT domain containing 1 (mouse - M. musculus, mouse - M. spretus) | zinc finger, HIT-type containing 1 (rat, sheep) | zinc finger HIT-type containing 1 (cow, pig, horse, buffalo, goat)	Cluster001
ZNHIT2	376	zinc finger, HIT domain containing 2 (mouse - M. spretus, mouse - M. musculus) | zinc finger, HIT-type containing 2 (sheep, rat) | zinc finger HIT-type containing 2 (cow, pig, horse, goat, buffalo)	Cluster001
ZSCAN26	325	zinc finger and SCAN domain containing 26	Cluster001
ZSWIM8	409	zinc finger, SWIM-type containing 8 (rat, sheep) | zinc finger SWIM-type containing 8 (cow, mouse - M. musculus, goat, buffalo, pig, mouse - M. spretus, horse)	Cluster001
ZWINT	368	ZW10 interactor (mouse - M. musculus, mouse - M. spretus) | ZW10 interacting kinetochore protein (cow, buffalo, goat, rat, sheep, horse, pig)	Cluster001
ZYX	42	zyxin	Cluster001
ZZEF1	58	zinc finger, ZZ-type with EF-hand domain 1 (sheep) | zinc finger, ZZ-type with EF hand domain 1 (mouse - M. spretus) | zinc finger ZZ-type and EF-hand domain containing 1 (cow, rat, horse, pig, buffalo, goat)	Cluster001
AARS2	433	alanyl-tRNA synthetase 2, mitochondrial	Cluster002
ABCB10	399	ATP-binding cassette, sub-family B (MDR/TAP), member 10 (mouse - M. musculus, mouse - M. spretus, sheep) | ATP binding cassette subfamily B member 10 (cow, rat, horse, pig, buffalo, goat)	Cluster002
ABCB7	142	ATP-binding cassette, sub-family B (MDR/TAP), member 7 (mouse - M. spretus, mouse - M. musculus) | ATP binding cassette subfamily B member 7 (pig, rat, horse, sheep, buffalo, cow)	Cluster002
ABCD4	85	ATP-binding cassette, sub-family D (ALD), member 4 (mouse - M. musculus, mouse - M. spretus, sheep) | ATP binding cassette subfamily D member 4 (cow, pig, rat, horse, goat, buffalo)	Cluster002
ABCE1	202	ATP-binding cassette, sub-family E (OABP), member 1 (mouse - M. musculus, mouse - M. spretus) | ATP binding cassette subfamily E member 1 (pig, rat, sheep, horse, goat, buffalo, cow)	Cluster002
ABHD10	168	abhydrolase domain containing 10	Cluster002
ABHD14A	228	abhydrolase domain containing 14A	Cluster002
ABHD15	297	abhydrolase domain containing 15	Cluster002
ABHD2	100	abhydrolase domain containing 2	Cluster002
ABHD6	285	abhydrolase domain containing 6	Cluster002
ABT1	151	activator of basal transcription 1	Cluster002
ACADS	359	acyl-CoA dehydrogenase short chain (buffalo, rat, horse, cow) | acyl-CoA dehydrogenase, C-2 to C-3 short chain (pig, sheep, goat) | acyl-Coenzyme A dehydrogenase, short chain (mouse - M. spretus, mouse - M. musculus)	Cluster002
ACAP2	211	ArfGAP with coiled-coil, ankyrin repeat and PH domains 2	Cluster002
ACE	345	angiotensin I converting enzyme (cow, sheep, rat, goat) | angiotensin-converting enzyme (horse) | angiotensin I converting enzyme (peptidyl-dipeptidase A) 1 (mouse - M. spretus, pig, mouse - M. musculus)	Cluster002
ACER3	78	alkaline ceramidase 3	Cluster002
ACPP	185	acid phosphatase, prostate	Cluster002
ACSF2	207	acyl-CoA synthetase family member 2	Cluster002
ACSL3	170	acyl-CoA synthetase long-chain family member 3 (pig, rat, mouse - M. spretus, goat, mouse - M. musculus) | acyl-CoA synthetase long chain family member 3 (cow, sheep, horse, buffalo)	Cluster002
ACSS1	425	acyl-CoA synthetase short-chain family member 1 (mouse - M. musculus, mouse - M. spretus, rat, pig, goat) | acyl-CoA synthetase short chain family member 1 (sheep, horse, buffalo, cow)	Cluster002
ACVRL1	259	activin A receptor type II-like 1 (sheep) | activin A receptor like type 1 (goat, buffalo, pig, horse, rat, cow) | activin A receptor, type II-like 1 (mouse - M. spretus, mouse - M. musculus)	Cluster002
ADNP2	155	ADNP homeobox 2	Cluster002
AGBL5	65	ATP/GTP binding protein-like 5 (mouse - M. musculus, sheep, rat, mouse - M. spretus) | ATP/GTP binding protein like 5 (horse, pig, goat, buffalo, cow)	Cluster002
AGK	96	acylglycerol kinase	Cluster002
AGPS	349	alkylglycerone phosphate synthase	Cluster002
AHCTF1	488	AT hook containing transcription factor 1 (mouse - M. spretus, rat, sheep, mouse - M. musculus) | AT-hook containing transcription factor 1 (cow, goat, buffalo, pig, horse)	Cluster002
AIFM2	70	apoptosis-inducing factor, mitochondrion-associated, 2 (sheep) | apoptosis inducing factor, mitochondria associated 2 (horse, rat, pig, goat, buffalo, cow) | apoptosis-inducing factor, mitochondrion-associated 2 (mouse - M. spretus, mouse - M. musculus)	Cluster002
AKAP5	352	A-kinase anchoring protein 5 (buffalo, goat, pig, sheep, rat, horse, cow) | A kinase (PRKA) anchor protein 5 (mouse - M. spretus, mouse - M. musculus)	Cluster002
ALDH1L2	247	aldehyde dehydrogenase 1 family, member L2 (mouse - M. musculus, mouse - M. spretus, rat, sheep) | aldehyde dehydrogenase 1 family member L2 (cow, goat, buffalo, pig, horse)	Cluster002
ALDH7A1	321	aldehyde dehydrogenase 7 family member A1 (cow, pig, horse, buffalo, goat) | aldehyde dehydrogenase 7 family, member A1 (sheep, rat) | aldehyde dehydrogenase family 7, member A1 (mouse - M. musculus, mouse - M. spretus)	Cluster002
ALG2	103	ALG2 alpha-1,3/1,6-mannosyltransferase (goat) | asparagine-linked glycosylation 2 (alpha-1,3-mannosyltransferase) (mouse - M. spretus, mouse - M. musculus) | ALG2, alpha-1,3/1,6-mannosyltransferase (rat, sheep, horse, pig, buffalo, cow)	Cluster002
ALG5	82	asparagine-linked glycosylation 5 (dolichyl-phosphate beta-glucosyltransferase) (mouse - M. spretus, mouse - M. musculus) | ALG5, dolichyl-phosphate beta-glucosyltransferase (cow, goat, buffalo, sheep, rat, horse, pig)	Cluster002
ALG8	261	asparagine-linked glycosylation 8 (alpha-1,3-glucosyltransferase) (mouse - M. musculus, mouse - M. spretus) | ALG8, alpha-1,3-glucosyltransferase (horse, rat, pig, goat, buffalo) | ALG8 alpha-1,3-glucosyltransferase (cow, sheep)	Cluster002
AMBN	293	ameloblastin (mouse - M. musculus, cow, buffalo, rat, horse, mouse - M. spretus, pig, goat) | ameloblastin (enamel matrix protein) (sheep)	Cluster002
AMIGO3	331	adhesion molecule with Ig like domain 3 (buffalo, mouse - M. musculus, cow, mouse - M. spretus, rat, horse, pig, goat) | adhesion molecule with Ig-like domain 3 (sheep)	Cluster002
AMN1	319	antagonist of mitotic exit network 1 homolog (S. cerevisiae) (sheep) | antagonist of mitotic exit network 1 homolog (cow, rat, horse, pig, goat, buffalo) | antagonist of mitotic exit network 1 (mouse - M. spretus)	Cluster002
ANAPC16	260	anaphase promoting complex subunit 16	Cluster002
ANAPC7	357	anaphase promoting complex subunit 7	Cluster002
ANKMY2	201	ankyrin repeat and MYND domain containing 2	Cluster002
ANKRA2	137	ankyrin repeat family A member 2 (cow, goat, buffalo, pig, rat, horse) | ankyrin repeat, family A (RFXANK-like), 2 (mouse - M. musculus, sheep, mouse - M. spretus)	Cluster002
ANKRD42	168	ankyrin repeat domain 42	Cluster002
ANLN	265	anillin, actin binding protein (rat, mouse - M. spretus, sheep, mouse - M. musculus) | anillin actin binding protein (horse, pig, buffalo, goat, cow)	Cluster002
AP5M1	244	adaptor related protein complex 5 subunit mu 1 (buffalo, rat, cow) | adaptor related protein complex 5 mu 1 subunit (goat, horse, pig) | adaptor-related protein complex 5, mu 1 subunit (sheep, mouse - M. spretus, mouse - M. musculus)	Cluster002
APC	345	adenomatous polyposis coli (sheep) | APC, WNT signaling pathway regulator (cow, mouse - M. musculus, buffalo, goat, mouse - M. spretus, rat, horse, pig)	Cluster002
APH1A	67	aph1 homolog A, gamma secretase subunit (mouse - M. spretus, mouse - M. musculus) | aph-1 homolog A, gamma secretase subunit (rat) | aph-1 homolog A, gamma-secretase subunit (cow, goat, buffalo, horse, sheep, pig)	Cluster002
APIP	225	APAF1 interacting protein	Cluster002
APLF	318	aprataxin and PNKP like factor	Cluster002
APMAP	126	adipocyte plasma membrane associated protein	Cluster002
ARHGAP12	272	Rho GTPase activating protein 12	Cluster002
ARHGAP18	27	Rho GTPase activating protein 18	Cluster002
ARHGAP5	229	Rho GTPase activating protein 5	Cluster002
ARHGEF39	366	Rho guanine nucleotide exchange factor 39 (cow, buffalo, goat, horse, rat, sheep, pig) | Rho guanine nucleotide exchange factor (GEF) 39 (mouse - M. spretus, mouse - M. musculus)	Cluster002
ARIH2	59	ariadne RBR E3 ubiquitin protein ligase 2	Cluster002
ARL5A	269	ADP-ribosylation factor like GTPase 5A (rat) | ADP-ribosylation factor-like 5A (mouse - M. musculus, sheep, mouse - M. spretus) | ADP ribosylation factor like GTPase 5A (cow, goat, buffalo, horse, pig)	Cluster002
ARL6IP6	162	ADP-ribosylation factor-like 6 interacting protein 6 (mouse - M. spretus, sheep, mouse - M. musculus) | ADP ribosylation factor like GTPase 6 interacting protein 6 (cow, rat, horse, pig, buffalo, goat)	Cluster002
ARNT	363	aryl hydrocarbon receptor nuclear translocator	Cluster002
ARPC5L	79	actin related protein 2/3 complex, subunit 5-like (sheep, rat, mouse - M. spretus, mouse - M. musculus) | actin related protein 2/3 complex subunit 5 like (cow, buffalo, goat, horse, pig)	Cluster002
ARSK	221	arylsulfatase family, member K (rat) | arylsulfatase K (mouse - M. spretus, mouse - M. musculus) | arylsulfatase family member K (cow, pig, horse, sheep, buffalo, goat)	Cluster002
ASAH1	92	N-acylsphingosine amidohydrolase 1 (goat, buffalo, pig, horse, rat, mouse - M. spretus, cow) | N-acylsphingosine amidohydrolase (acid ceramidase) 1 (sheep)	Cluster002
ASB3	100	ankyrin repeat and SOCS box-containing 3 (rat, mouse - M. spretus, mouse - M. musculus) | ankyrin repeat and SOCS box containing 3 (goat, buffalo, horse, sheep, pig, cow)	Cluster002
ASB7	115	ankyrin repeat and SOCS box containing 7 (goat, buffalo, pig, horse, sheep, cow) | ankyrin repeat and SOCS box-containing 7 (rat, mouse - M. spretus, mouse - M. musculus)	Cluster002
ASCC1	211	activating signal cointegrator 1 complex subunit 1	Cluster002
ASH1L	250	ash1 (absent, small, or homeotic)-like (Drosophila) (sheep) | ASH1 like histone lysine methyltransferase (cow, mouse - M. musculus, buffalo, goat, rat, mouse - M. spretus, horse, pig)	Cluster002
ASPA	189	aspartoacylase	Cluster002
ASXL2	190	additional sex combs like transcriptional regulator 2 (sheep) | ASXL transcriptional regulator 2 (buffalo) | additional sex combs like 2, transcriptional regulator (goat, pig, mouse - M. spretus, rat, horse, cow, mouse - M. musculus)	Cluster002
ATAD5	507	ATPase family, AAA domain containing 5	Cluster002
ATG2B	124	autophagy related 2B	Cluster002
ATP6V1G3	344	ATPase, H+ transporting, lysosomal 13kDa, V1 subunit G3 (sheep) | ATPase, H+ transporting, lysosomal V1 subunit G3 (mouse - M. spretus, mouse - M. musculus) | ATPase H+ transporting V1 subunit G3 (buffalo, goat, pig, rat, horse, cow)	Cluster002
ATXN7L3B	266	ataxin 7 like 3B (cow, buffalo, goat, horse, sheep, pig) | ataxin 7-like 3B (mouse - M. musculus, rat, mouse - M. spretus)	Cluster002
B3GNT3	149	UDP-GlcNAc:betaGal beta-1,3-N-acetylglucosaminyltransferase 3	Cluster002
BARD1	204	BRCA1 associated RING domain 1	Cluster002
BBS2	232	Bardet-Biedl syndrome 2 (human) (mouse - M. musculus, mouse - M. spretus) | Bardet-Biedl syndrome 2 (cow, horse, rat, sheep, pig, goat, buffalo)	Cluster002
BCAP31	104	B-cell receptor-associated protein 31 (goat, rat, sheep, pig) | B cell receptor associated protein 31 (horse, mouse - M. spretus, buffalo, mouse - M. musculus, cow)	Cluster002
BCCIP	150	BRCA2 and CDKN1A interacting protein	Cluster002
BCDIN3D	343	BCDIN3 domain containing (mouse - M. musculus, mouse - M. spretus, sheep) | BCDIN3 domain containing RNA methyltransferase (buffalo, goat, pig, horse, rat, cow)	Cluster002
BCL7C	109	BAF chromatin remodeling complex subunit BCL7C (horse) | B-cell CLL/lymphoma 7C (sheep) | B cell CLL/lymphoma 7C (mouse - M. musculus, mouse - M. spretus) | BCL tumor suppressor 7C (pig, rat, buffalo, goat, cow)	Cluster002
BDP1	346	B double prime 1, subunit of RNA polymerase III transcription initiation factor IIIB	Cluster002
BLOC1S6	98	biogenesis of lysosomal organelles complex 1 subunit 6 (rat, horse, pig, buffalo, goat, cow) | biogenesis of lysosomal organelles complex-1, subunit 6, pallidin (mouse - M. spretus, sheep, mouse - M. musculus)	Cluster002
BMPR1A	180	bone morphogenetic protein receptor, type IA (sheep) | bone morphogenetic protein receptor type 1A (cow, horse, rat, pig, buffalo, goat) | bone morphogenetic protein receptor, type 1A (mouse - M. musculus, mouse - M. spretus)	Cluster002
BOLA1	96	bolA family member 1 (cow, sheep, rat, horse, pig, goat, buffalo) | bolA-like 1 (E. coli) (mouse - M. musculus, mouse - M. spretus)	Cluster002
BORA	192	bora, aurora kinase A activator (buffalo, pig, rat, mouse - M. spretus, sheep, cow, mouse - M. musculus) | BORA aurora kinase A activator (goat, horse)	Cluster002
BORCS5	289	BLOC-1 related complex subunit 5	Cluster002
BRIX1	137	biogenesis of ribosomes BRX1 (cow, rat) | BRX1, biogenesis of ribosomes (mouse - M. musculus, buffalo, goat, pig, horse, mouse - M. spretus, sheep)	Cluster002
BTBD10	216	BTB (POZ) domain containing 10 (mouse - M. musculus, mouse - M. spretus, sheep) | BTB domain containing 10 (rat, horse, pig, buffalo, goat, cow)	Cluster002
BTBD2	245	BTB (POZ) domain containing 2 (mouse - M. musculus, mouse - M. spretus, sheep) | BTB domain containing 2 (cow, goat, buffalo, pig, horse, rat)	Cluster002
BTBD3	248	BTB (POZ) domain containing 3 (mouse - M. musculus, sheep, mouse - M. spretus) | BTB domain containing 3 (pig, rat, horse, buffalo, goat, cow)	Cluster002
BZW1	130	basic leucine zipper and W2 domains 1	Cluster002
C1QL2	328	complement component 1, q subcomponent-like 2 (mouse - M. musculus, mouse - M. spretus) | complement C1q like 2 (goat, buffalo, pig, horse, rat, sheep, cow)	Cluster002
C2CD5	360	C2 calcium-dependent domain containing 5 (mouse - M. spretus, rat, sheep, mouse - M. musculus) | C2 calcium dependent domain containing 5 (pig, horse, buffalo, goat, cow)	Cluster002
CALR	157	calreticulin	Cluster002
CAMKK1	159	calcium/calmodulin-dependent protein kinase kinase 1, alpha (mouse - M. spretus, sheep) | calcium/calmodulin dependent protein kinase kinase 1 (horse, pig, goat, buffalo, cow) | calcium/calmodulin-dependent protein kinase kinase 1 (rat)	Cluster002
CAMTA1	124	calmodulin binding transcription activator 1	Cluster002
CAND1	440	cullin-associated and neddylation-dissociated 1 (rat, sheep) | cullin associated and neddylation dissociated 1 (goat, buffalo, pig, horse, cow) | cullin associated and neddylation disassociated 1 (mouse - M. spretus, mouse - M. musculus)	Cluster002
CAPN1	168	calpain 1 (goat, mouse - M. spretus, rat, horse, pig, cow, mouse - M. musculus, buffalo) | calpain 1, (mu/I) large subunit (sheep)	Cluster002
CASC1	84	cancer susceptibility candidate 1 (goat, rat, mouse - M. spretus, sheep) | cancer susceptibility 1 (buffalo, pig, horse, cow)	Cluster002
CASP6	264	caspase 6, apoptosis-related cysteine peptidase (sheep) | caspase 6 (mouse - M. musculus, cow, horse, mouse - M. spretus, pig, buffalo, goat)	Cluster002
CASP8AP2	187	caspase 8 associated protein 2	Cluster002
CBLL1	156	Casitas B-lineage lymphoma-like 1 (mouse - M. musculus, mouse - M. spretus) | Cbl proto-oncogene-like 1, E3 ubiquitin protein ligase (sheep) | Cbl proto-oncogene like 1 (buffalo, goat, pig, rat, horse, cow)	Cluster002
CCDC28A	196	coiled-coil domain containing 28A	Cluster002
CCDC47	48	coiled-coil domain containing 47	Cluster002
CCDC51	118	coiled-coil domain containing 51	Cluster002
CCDC62	379	coiled-coil domain containing 62	Cluster002
CCDC66	105	coiled-coil domain containing 66	Cluster002
CCDC69	207	coiled-coil domain containing 69	Cluster002
CCDC88A	74	coiled-coil domain containing 88A (buffalo, goat, pig, horse, sheep, cow) | coiled coil domain containing 88A (mouse - M. musculus, mouse - M. spretus, rat)	Cluster002
CCDC90B	217	coiled-coil domain containing 90B	Cluster002
CCDC91	289	coiled-coil domain containing 91	Cluster002
CCDC93	90	coiled-coil domain containing 93	Cluster002
CCNC	285	cyclin C	Cluster002
CCNG1	244	cyclin G1	Cluster002
CCNT2	40	cyclin T2	Cluster002
CCP110	217	centriolar coiled coil protein 110 (mouse - M. musculus, mouse - M. spretus) | centriolar coiled coil protein 110kDa (sheep) | centriolar coiled-coil protein 110 (cow, pig, horse, rat, buffalo, goat)	Cluster002
CCPG1	297	cell cycle progression 1	Cluster002
CCS	46	copper chaperone for superoxide dismutase	Cluster002
CCSER2	83	coiled-coil serine rich 2 (mouse - M. musculus, mouse - M. spretus) | coiled-coil serine rich protein 2 (cow, buffalo, goat, pig, horse) | coiled-coil serine-rich protein 2 (sheep, rat)	Cluster002
CCT2	179	chaperonin containing TCP1 subunit 2 (horse, rat, pig, buffalo, goat, cow) | chaperonin containing TCP1 subunit 2 [Source:VGNC Symbol;Acc:VGNC:26995] (assigned to orthologue: ENSBTAG00000019156), chaperonin containing TCP1 subunit 2 [Source:HGNC Symbol;Acc:HGNC:1615] (assigned to orthologue: ENSCHIG00000025742) (sheep) | chaperonin containing Tcp1, subunit 2 (beta) (mouse - M. spretus, mouse - M.…	Cluster002
CCT3	106	chaperonin containing TCP1, subunit 3 (gamma) (sheep) | chaperonin containing Tcp1, subunit 3 (gamma) (mouse - M. spretus, mouse - M. musculus) | chaperonin containing TCP1 subunit 3 (goat, buffalo, rat, horse, pig, cow)	Cluster002
CD109	130	CD109 molecule (buffalo, goat, pig, rat, horse, sheep, cow) | CD109 antigen (mouse - M. spretus, mouse - M. musculus)	Cluster002
CD276	2	CD276 antigen (mouse - M. musculus, mouse - M. spretus) | Cd276 molecule (rat) | CD276 molecule (cow, goat, buffalo, pig, sheep, horse)	Cluster002
CD3G	324	CD3g molecule, gamma (CD3-TCR complex) (sheep) | CD3g molecule (cow, buffalo, goat, pig, rat, horse) | CD3 antigen, gamma polypeptide (mouse - M. musculus, mouse - M. spretus)	Cluster002
CD79A	342	CD79a molecule (cow, goat, buffalo, horse, rat, pig) | CD79A antigen (immunoglobulin-associated alpha) (mouse - M. musculus, mouse - M. spretus) | CD79a molecule, immunoglobulin-associated alpha (sheep)	Cluster002
CDC14A	116	CDC14 cell division cycle 14A (mouse - M. spretus, mouse - M. musculus) | cell division cycle 14A (goat, buffalo, sheep, rat, horse, pig, cow)	Cluster002
CDC20	226	cell division cycle 20 [Source:HGNC Symbol;Acc:HGNC:1723] (assigned to orthologue: ENSOARG00000020542), cell division cycle 20 [Source:VGNC Symbol;Acc:VGNC:27060] (assigned to orthologue: ENSBTAG00000009819) (goat) | cell division cycle 20 (pig, mouse - M. spretus, rat, horse, sheep, mouse - M. musculus, cow, buffalo)	Cluster002
CDC25C	264	cell division cycle 25C	Cluster002
CDC45	266	cell division cycle 45	Cluster002
CDC6	141	cell division cycle 6	Cluster002
CDK7	194	cyclin-dependent kinase 7 (mouse - M. musculus, mouse - M. spretus, rat) | cyclin dependent kinase 7 (cow, goat, buffalo, sheep, horse, pig)	Cluster002
CDKN2B	135	cyclin-dependent kinase inhibitor 2B (p15, inhibits CDK4) (sheep) | cyclin dependent kinase inhibitor 2B (cow, mouse - M. musculus, buffalo, goat, pig, horse, mouse - M. spretus) | cyclin-dependent kinase inhibitor 2B (rat)	Cluster002
CDV3	1	carnitine deficiency-associated gene expressed in ventricle 3 (rat, mouse - M. spretus, mouse - M. musculus) | CDV3 homolog (mouse) (sheep) | CDV3 homolog (cow, goat, buffalo, pig, horse)	Cluster002
CEBPZ	207	CCAAT/enhancer binding protein zeta (mouse - M. musculus, goat, rat, horse, mouse - M. spretus, pig) | CCAAT/enhancer binding protein (C/EBP), zeta (sheep) | CCAAT enhancer binding protein zeta (buffalo, cow)	Cluster002
CENPE	327	centromere protein E (buffalo, cow, mouse - M. musculus, goat, pig, mouse - M. spretus, rat, horse) | centromere protein E, 312kDa (sheep)	Cluster002
CENPF	255	centromere protein F	Cluster002
CENPH	250	centromere protein H	Cluster002
CENPK	348	centromere protein K	Cluster002
CENPN	223	centromere protein N	Cluster002
CENPO	274	centromere protein O [Source:VGNC Symbol;Acc:VGNC:27183] (assigned to orthologue: ENSBTAG00000015014) (sheep) | centromere protein O (buffalo, mouse - M. musculus, cow, pig, rat, mouse - M. spretus, horse, goat)	Cluster002
CENPU	412	centromere protein U	Cluster002
CEP135	113	centrosomal protein 135kDa (sheep) | centrosomal protein 135 (pig, rat, horse, mouse - M. spretus, goat, mouse - M. musculus, cow, buffalo)	Cluster002
CEP162	166	centrosomal protein 162kDa (sheep) | centrosomal protein 162 (pig, horse, rat, mouse - M. spretus, goat, mouse - M. musculus, cow, buffalo)	Cluster002
CEP44	193	centrosomal protein 44 (goat, pig, rat, mouse - M. spretus, horse, buffalo, cow, mouse - M. musculus) | centrosomal protein 44kDa (sheep)	Cluster002
CEP85L	284	centrosomal protein 85kDa-like (sheep) | centrosomal protein 85-like (mouse - M. musculus, mouse - M. spretus, rat) | centrosomal protein 85 like (cow, horse, pig, buffalo, goat)	Cluster002
CFAP97	187	cilia and flagella associated protein 97	Cluster002
CFD	345	complement factor D (adipsin) (mouse - M. spretus, mouse - M. musculus) | complement factor D (cow, buffalo, goat, sheep, rat, horse, pig)	Cluster002
CHAF1A	82	chromatin assembly factor 1 subunit A (rat, horse, pig, goat, buffalo, cow) | chromatin assembly factor 1, subunit A (p150) (sheep, mouse - M. spretus, mouse - M. musculus)	Cluster002
CHRNA9	197	cholinergic receptor nicotinic alpha 9 subunit (cow, rat, sheep, horse, pig, buffalo, goat) | cholinergic receptor, nicotinic, alpha polypeptide 9 (mouse - M. musculus, mouse - M. spretus)	Cluster002
CHST2	262	carbohydrate sulfotransferase 2	Cluster002
CHUK	222	component of inhibitor of nuclear factor kappa B kinase complex (cow) | conserved helix-loop-helix ubiquitous kinase (mouse - M. spretus, rat, horse, sheep, pig, goat, buffalo, mouse - M. musculus)	Cluster002
CIITA	132	class II transactivator (mouse - M. musculus, mouse - M. spretus) | class II major histocompatibility complex transactivator (cow, pig, horse, buffalo, goat) | class II, major histocompatibility complex, transactivator (sheep, rat)	Cluster002
CISD2	136	CDGSH iron sulfur domain 2	Cluster002
CISD3	168	CDGSH iron sulfur domain 3	Cluster002
CKAP2	274	cytoskeleton associated protein 2	Cluster002
CKAP5	228	cytoskeleton associated protein 5	Cluster002
CLCN1	330	chloride channel, voltage-sensitive 1 (mouse - M. musculus, mouse - M. spretus, sheep) | chloride voltage-gated channel 1 (horse, rat, pig, goat, buffalo, cow)	Cluster002
CLDN12	221	claudin 12	Cluster002
CLEC11A	279	C-type lectin domain family 11, member A (sheep) | C-type lectin domain family 11, member a (mouse - M. spretus, mouse - M. musculus) | C-type lectin domain containing 11A (cow, buffalo, goat, pig, rat, horse)	Cluster002
CLOCK	138	clock circadian regulator (pig, horse, rat, sheep, goat, buffalo, cow) | circadian locomotor output cycles kaput (mouse - M. musculus, mouse - M. spretus)	Cluster002
CLP1	174	CLP1, cleavage and polyadenylation factor I subunit (mouse - M. musculus, mouse - M. spretus) | cleavage and polyadenylation factor I subunit 1 (pig, rat, horse, sheep, goat, buffalo, cow)	Cluster002
CLPX	260	caseinolytic mitochondrial matrix peptidase chaperone subunit	Cluster002
CLSPN	356	claspin	Cluster002
CLU	361	clusterin (buffalo, horse, rat, mouse - M. spretus, pig, cow, mouse - M. musculus) | clusterin [Source:NCBI gene;Acc:280750] (assigned to orthologue: ENSBTAG00000005574) (sheep, goat)	Cluster002
CMSS1	458	cms small ribosomal subunit 1 (mouse - M. spretus, mouse - M. musculus) | cms1 ribosomal small subunit homolog (yeast) (pig, horse, rat, sheep, buffalo, goat, cow)	Cluster002
CNNM4	136	cyclin and CBS domain divalent metal cation transport mediator 4 (cow, pig, sheep, rat, horse, buffalo, goat) | cyclin M4 (mouse - M. musculus, mouse - M. spretus)	Cluster002
CNOT1	361	CCR4-NOT transcription complex, subunit 1 (sheep, rat, mouse - M. spretus, mouse - M. musculus) | CCR4-NOT transcription complex subunit 1 (pig, horse, goat, buffalo, cow)	Cluster002
CNOT10	230	CCR4-NOT transcription complex subunit 10 (cow, horse, sheep, pig, goat, buffalo) | CCR4-NOT transcription complex, subunit 10 (rat, mouse - M. spretus, mouse - M. musculus)	Cluster002
CNOT11	410	CCR4-NOT transcription complex, subunit 11 (mouse - M. spretus, rat, mouse - M. musculus) | CCR4-NOT transcription complex subunit 11 (buffalo, goat, pig, horse, sheep, cow)	Cluster002
CNST	201	consortin, connexin sorting protein	Cluster002
COG2	189	component of oligomeric golgi complex 2	Cluster002
COG3	400	component of oligomeric golgi complex 3	Cluster002
COG6	186	component of oligomeric golgi complex 6	Cluster002
COMMD10	418	COMM domain containing 10	Cluster002
COPB1	177	coatomer protein complex subunit beta 1 (cow, goat, buffalo, pig, horse) | coatomer protein complex, subunit beta 1 (rat, sheep, mouse - M. spretus, mouse - M. musculus)	Cluster002
COPB2	128	COPI coat complex subunit beta 2 (cow) | coatomer protein complex subunit beta 2 (goat, buffalo, horse, rat, sheep, pig) | coatomer protein complex, subunit beta 2 (beta prime) (mouse - M. musculus, mouse - M. spretus)	Cluster002
COPS4	319	COP9 signalosome subunit 4	Cluster002
COPZ1	98	coatomer protein complex, subunit zeta 1 (mouse - M. musculus, rat, mouse - M. spretus, sheep) | coatomer protein complex subunit zeta 1 (cow, pig, horse, buffalo, goat)	Cluster002
COQ2	40	coenzyme Q2 4-hydroxybenzoate polyprenyltransferase (mouse - M. musculus, mouse - M. spretus) | coenzyme Q2, polyprenyltransferase (goat, buffalo, horse, rat, sheep, pig, cow)	Cluster002
COQ5	260	coenzyme Q5 homolog, methyltransferase (S. cerevisiae) (sheep) | coenzyme Q5 methyltransferase (mouse - M. musculus, mouse - M. spretus) | coenzyme Q5, methyltransferase (buffalo, goat, rat, horse, pig, cow)	Cluster002
CPPED1	349	calcineurin like phosphoesterase domain containing 1 (cow, buffalo, goat, horse, pig) | calcineurin-like phosphoesterase domain containing 1 (rat, sheep, mouse - M. spretus, mouse - M. musculus)	Cluster002
CPQ	181	carboxypeptidase Q	Cluster002
CPSF6	353	cleavage and polyadenylation specific factor 6	Cluster002
CRK	386	CRK proto-oncogene, adaptor protein (horse, rat, pig, buffalo, goat, cow) | v-crk avian sarcoma virus CT10 oncogene homolog (mouse - M. musculus, mouse - M. spretus, sheep)	Cluster002
CSE1L	269	chromosome segregation 1-like (S. cerevisiae) (mouse - M. musculus, mouse - M. spretus) | CSE1 chromosome segregation 1-like (yeast) (sheep) | chromosome segregation 1 like (goat, buffalo, pig, horse, rat, cow)	Cluster002
CSGALNACT2	415	chondroitin sulfate N-acetylgalactosaminyltransferase 2	Cluster002
CSNK1G1	175	casein kinase 1, gamma 1 (rat, mouse - M. spretus, sheep, mouse - M. musculus) | casein kinase 1 gamma 1 (pig, horse, buffalo, goat, cow)	Cluster002
CSTF1	125	cleavage stimulation factor, 3 pre-RNA, subunit 1 (mouse - M. spretus, mouse - M. musculus) | cleavage stimulation factor, 3 pre-RNA, subunit 1, 50kDa (sheep) | cleavage stimulation factor subunit 1 (cow, buffalo, goat, rat, horse, pig)	Cluster002
CSTF3	149	cleavage stimulation factor, 3 pre-RNA, subunit 3 (mouse - M. musculus, mouse - M. spretus) | cleavage stimulation factor subunit 3 (goat, buffalo, pig, horse, rat, cow) | cleavage stimulation factor, 3 pre-RNA, subunit 3, 77kDa (sheep)	Cluster002
CTDSPL2	431	CTD small phosphatase like 2 (pig, rat, horse, buffalo, goat, cow) | CTD (carboxy-terminal domain, RNA polymerase II, polypeptide A) small phosphatase like 2 (mouse - M. spretus, sheep, mouse - M. musculus)	Cluster002
CTRC	339	chymotrypsin C (caldecrin) (mouse - M. spretus, mouse - M. musculus) | chymotrypsin C (buffalo, goat, pig, sheep, rat, horse, cow)	Cluster002
CUL5	393	cullin 5	Cluster002
CUTC	265	cutC copper transporter	Cluster002
CWC27	31	CWC27 spliceosome associated cyclophilin (horse, goat) | CWC27 spliceosome-associated protein homolog (rat) | CWC27 spliceosome-associated protein homolog (S. cerevisiae) (sheep) | CWC27 spliceosome-associated protein (mouse - M. spretus, mouse - M. musculus) | CWC27 spliceosome associated protein homolog (cow, buffalo, pig)	Cluster002
CWF19L1	64	CWF19 like 1, cell cycle control (S. pombe) (buffalo, horse, pig, cow) | CWF19-like 1, cell cycle control (S. pombe) (mouse - M. musculus, rat, sheep, mouse - M. spretus, goat)	Cluster002
CWF19L2	169	CWF19 like cell cycle control factor 2 (rat) | CWF19-like 2, cell cycle control (S. pombe) (mouse - M. musculus, mouse - M. spretus, sheep, goat) | CWF19 like 2, cell cycle control (S. pombe) (buffalo, pig, horse, cow)	Cluster002
CYLD	119	cylindromatosis (turban tumor syndrome) (sheep) | CYLD lysine 63 deubiquitinase (rat, mouse - M. spretus, horse, pig, goat, mouse - M. musculus, cow, buffalo)	Cluster002
DCAF1	50	DDB1 and CUL4 associated factor 1	Cluster002
DCAF17	341	DDB1 and CUL4 associated factor 17	Cluster002
DCAF6	393	DDB1 and CUL4 associated factor 6	Cluster002
DCLRE1B	112	DNA cross-link repair 1B	Cluster002
DCSTAMP	160	dendrocyte expressed seven transmembrane protein	Cluster002
DCTPP1	238	dCTP pyrophosphatase 1	Cluster002
DCUN1D4	193	defective in cullin neddylation 1 domain containing 4 (pig, horse, rat, goat, buffalo, cow) | DCN1, defective in cullin neddylation 1, domain containing 4 (sheep) | DCN1, defective in cullin neddylation 1, domain containing 4 (S. cerevisiae) (mouse - M. musculus, mouse - M. spretus)	Cluster002
DDHD2	147	DDHD domain containing 2	Cluster002
DDIAS	128	DNA damage induced apoptosis suppressor (cow, horse, pig, goat, buffalo) | DNA damage-induced apoptosis suppressor (mouse - M. musculus, rat, mouse - M. spretus, sheep)	Cluster002
DDOST	125	dolichyl-diphosphooligosaccharide--protein glycosyltransferase non-catalytic subunit (cow, buffalo, goat, pig, horse, rat) | dolichyl-di-phosphooligosaccharide-protein glycotransferase (mouse - M. spretus, mouse - M. musculus) | dolichyl-diphosphooligosaccharide--protein glycosyltransferase subunit (non-catalytic) (sheep)	Cluster002
DDX1	222	DEAD/H-box helicase 1 (goat) | DEAD-box helicase 1 (cow, horse, rat, pig, buffalo) | DEAD (Asp-Glu-Ala-Asp) box polypeptide 1 (mouse - M. musculus, mouse - M. spretus) | DEAD (Asp-Glu-Ala-Asp) box helicase 1 (sheep)	Cluster002
DDX17	149	DEAD-box helicase 17 (cow, rat, horse, pig, goat, buffalo) | DEAD (Asp-Glu-Ala-Asp) box polypeptide 17 (mouse - M. spretus, mouse - M. musculus) | DEAD (Asp-Glu-Ala-Asp) box helicase 17 (sheep)	Cluster002
DDX18	255	DEAD-box helicase 18 (cow, goat, buffalo, rat, horse, sheep, pig) | DEAD (Asp-Glu-Ala-Asp) box polypeptide 18 (mouse - M. musculus, mouse - M. spretus)	Cluster002
DDX20	276	DEAD-box helicase 20 (cow, horse, rat, pig, goat, buffalo) | DEAD (Asp-Glu-Ala-Asp) box polypeptide 20 (sheep, mouse - M. spretus, mouse - M. musculus)	Cluster002
DDX21	138	DExD-box helicase 21 (buffalo, horse, rat, pig, cow) | Ovis aries DExD-box helicase 21 (DDX21), mRNA. [Source:RefSeq mRNA;Acc:NM_001276454] (assigned to orthologue: ENSOARG00000005307), DExD-box helicase 21 [Source:NCBI gene;Acc:781917] (assigned to orthologue: ENSBTAG00000014558) (goat) | Ovis aries DExD-box helicase 21 (DDX21), mRNA. (sheep) | DEAD (Asp-Glu-Ala-Asp) box polypeptide 21 (mouse - …	Cluster002
DDX27	105	DEAD (Asp-Glu-Ala-Asp) box polypeptide 27 (mouse - M. spretus, sheep, mouse - M. musculus) | DEAD-box helicase 27 (pig, rat, horse, goat, buffalo, cow)	Cluster002
DDX42	116	DEAD-box helicase 42 (cow, goat, buffalo, pig, rat, horse) | DEAD (Asp-Glu-Ala-Asp) box polypeptide 42 (mouse - M. musculus, mouse - M. spretus) | DEAD (Asp-Glu-Ala-Asp) box helicase 42 (sheep)	Cluster002
DDX55	357	DEAD-box helicase 55 (cow, horse, rat, pig, buffalo, goat) | DEAD (Asp-Glu-Ala-Asp) box polypeptide 55 (mouse - M. musculus, mouse - M. spretus, sheep)	Cluster002
DDX59	236	DEAD-box helicase 59 (goat, buffalo, horse, rat, pig, cow) | DEAD (Asp-Glu-Ala-Asp) box polypeptide 59 (sheep, mouse - M. spretus, mouse - M. musculus)	Cluster002
DENND2D	87	DENN domain containing 2D (rat, horse, pig, buffalo, goat, cow) | DENN/MADD domain containing 2D (sheep, mouse - M. spretus, mouse - M. musculus)	Cluster002
DHDH	138	dihydrodiol dehydrogenase (cow, pig, rat, horse, goat, buffalo) | dihydrodiol dehydrogenase (dimeric) (mouse - M. musculus, sheep) | dihydrodiol dehydrogenase (dimeric) [Source:MGI Symbol;Acc:MGI:1919005] (assigned to orthologue: ENSMUSG00000011382), dihydrodiol dehydrogenase [Source:RGD Symbol;Acc:1588686] (assigned to orthologue: ENSRNOG00000020883) (mouse - M. spretus)	Cluster002
DHFR	212	dihydrofolate reductase	Cluster002
DHRS11	62	dehydrogenase/reductase (SDR family) member 11 (sheep, mouse - M. spretus, mouse - M. musculus) | dehydrogenase/reductase 11 (rat, horse, pig, goat, buffalo, cow)	Cluster002
DHX29	108	DExH-box helicase 29 (buffalo, horse, pig, cow) | DEAH-box helicase 29 (rat, goat) | DEAH (Asp-Glu-Ala-His) box polypeptide 29 (sheep, mouse - M. spretus, mouse - M. musculus)	Cluster002
DHX9	95	DExH-box helicase 9 (cow, horse, pig, buffalo) | DEAH (Asp-Glu-Ala-His) box helicase 9 (sheep) | DEAH (Asp-Glu-Ala-His) box polypeptide 9 (mouse - M. spretus, mouse - M. musculus) | DEAH-box helicase 9 (goat, rat)	Cluster002
DIMT1	248	DIM1 dimethyladenosine transferase 1-like (S. cerevisiae) (mouse - M. musculus, mouse - M. spretus) | DIM1 dimethyladenosine transferase 1 homolog (S. cerevisiae) (sheep) | DIM1 dimethyladenosine transferase 1 homolog (rat, pig, buffalo, goat, cow) | DIMT1 rRNA methyltransferase and ribosome maturation factor (horse)	Cluster002
DIP2B	121	disco-interacting protein 2 homolog B (rat) | disco interacting protein 2 homolog B (cow, mouse - M. musculus, goat, buffalo, mouse - M. spretus, horse, pig) | DIP2 disco-interacting protein 2 homolog B (Drosophila) (sheep)	Cluster002
DIS3	254	DIS3 exosome endoribonuclease and 3 -5 exoribonuclease (sheep) | DIS3 homolog, exosome endoribonuclease and 3 -5 exoribonuclease (goat, pig, rat, horse, mouse - M. spretus, buffalo, cow, mouse - M. musculus)	Cluster002
DLGAP5	303	DLG associated protein 5 (goat, pig, rat, horse, mouse - M. spretus, cow, mouse - M. musculus, buffalo) | discs, large (Drosophila) homolog-associated protein 5 (sheep)	Cluster002
DNAJB14	26	DnaJ (Hsp40) homolog, subfamily B, member 14 (sheep) | DnaJ heat shock protein family (Hsp40) member B14 (buffalo, mouse - M. musculus, cow, pig, mouse - M. spretus, rat, horse, goat)	Cluster002
DNAJC10	258	DnaJ (Hsp40) homolog, subfamily C, member 10 (sheep) | DnaJ heat shock protein family (Hsp40) member C10 (goat, pig, rat, horse, mouse - M. spretus, cow, mouse - M. musculus, buffalo)	Cluster002
DNAJC19	22	DnaJ (Hsp40) homolog, subfamily C, member 19 (sheep) | DnaJ heat shock protein family (Hsp40) member C19 (buffalo, cow, mouse - M. musculus, goat, mouse - M. spretus, rat, horse, pig)	Cluster002
DNTTIP2	161	deoxynucleotidyltransferase terminal interacting protein 2 (goat, buffalo, horse, sheep, pig, cow) | deoxynucleotidyltransferase, terminal, interacting protein 2 (rat, mouse - M. spretus, mouse - M. musculus)	Cluster002
DOCK4	299	dedicator of cytokinesis 4	Cluster002
DONSON	364	downstream neighbor of SON	Cluster002
DPH2	83	diphthamide biosynthesis 2 (rat) | DPH2 homolog (mouse - M. musculus, cow, pig, mouse - M. spretus, horse, buffalo, goat) | DPH2 homolog (S. cerevisiae) (sheep)	Cluster002
DPM1	191	dolichol-phosphate (beta-D) mannosyltransferase 1 (mouse - M. musculus, mouse - M. spretus) | dolichyl-phosphate mannosyltransferase subunit 1, catalytic (cow, horse, rat, pig, goat, buffalo) | dolichyl-phosphate mannosyltransferase polypeptide 1, catalytic subunit (sheep)	Cluster002
DPY19L1	115	dpy-19 like C-mannosyltransferase 1 (horse, sheep, buffalo, cow) | dpy-19 like 1 (goat, pig) | dpy-19-like 1 (C. elegans) (mouse - M. musculus, mouse - M. spretus, rat)	Cluster002
DPYD	119	dihydropyrimidine dehydrogenase	Cluster002
DTL	108	denticleless E3 ubiquitin protein ligase homolog (pig, horse, rat, buffalo, goat, cow) | denticleless E3 ubiquitin protein ligase (mouse - M. spretus, mouse - M. musculus) | denticleless E3 ubiquitin protein ligase homolog (Drosophila) (sheep)	Cluster002
DUS2	391	dihydrouridine synthase 2	Cluster002
DUS4L	168	dihydrouridine synthase 4-like (rat) | dihydrouridine synthase 4 like (cow, buffalo, goat, horse, sheep, pig) | dihydrouridine synthase 4-like (S. cerevisiae) (mouse - M. musculus, mouse - M. spretus)	Cluster002
DUT	374	deoxyuridine triphosphatase	Cluster002
DYM	81	dymeclin	Cluster002
DYNC1LI1	71	dynein, cytoplasmic 1, light intermediate chain 1 (sheep) | dynein cytoplasmic 1 light intermediate chain 1 (cow, mouse - M. musculus, buffalo, goat, rat, mouse - M. spretus, horse, pig)	Cluster002
E2F3	227	E2F transcription factor 3	Cluster002
EBAG9	72	estrogen receptor-binding fragment-associated gene 9 (mouse - M. spretus, mouse - M. musculus) | estrogen receptor binding site associated, antigen, 9 (cow, buffalo, goat, pig, rat, sheep, horse)	Cluster002
ECD	141	ecdysoneless homolog (Drosophila) (sheep) | ecdysoneless cell cycle regulator (buffalo, cow, mouse - M. musculus, goat, pig, horse, rat, mouse - M. spretus)	Cluster002
ECHS1	164	enoyl Coenzyme A hydratase, short chain, 1, mitochondrial (mouse - M. musculus, mouse - M. spretus) | enoyl-CoA hydratase, short chain 1 (rat, horse, pig, buffalo, goat, cow) | enoyl CoA hydratase, short chain, 1, mitochondrial (sheep)	Cluster002
ECT2	253	ect2 oncogene (mouse - M. musculus, mouse - M. spretus) | epithelial cell transforming 2 (buffalo, goat, pig, rat, sheep, horse, cow)	Cluster002
EDEM3	141	ER degradation enhancing alpha-mannosidase like protein 3 (horse, rat, pig, buffalo, goat, cow) | ER degradation enhancer, mannosidase alpha-like 3 (mouse - M. musculus, sheep, mouse - M. spretus)	Cluster002
EEA1	63	early endosome antigen 1	Cluster002
EEF1G	122	eukaryotic translation elongation factor 1 gamma	Cluster002
EFCAB11	189	EF-hand calcium binding domain 11	Cluster002
EFL1	234	elongation factor like GTPase 1	Cluster002
EFNA2	91	ephrin A2	Cluster002
EGFL7	301	EGF-like-domain, multiple 7 (rat, sheep) | EGF like domain multiple 7 (cow, buffalo, goat, pig, horse) | EGF-like domain 7 (mouse - M. spretus, mouse - M. musculus)	Cluster002
EIF2A	278	eukaryotic translation initiation factor 2A (goat, pig, rat, mouse - M. spretus, horse, cow, mouse - M. musculus, buffalo) | eukaryotic translation initiation factor 2A, 65kDa (sheep)	Cluster002
EIF2AK4	146	eukaryotic translation initiation factor 2 alpha kinase 4	Cluster002
EIF2B4	39	eukaryotic translation initiation factor 2B, subunit 4 delta, 67kDa (sheep) | eukaryotic translation initiation factor 2B subunit delta (goat, buffalo, pig, rat, horse, cow) | eukaryotic translation initiation factor 2B, subunit 4 delta (mouse - M. musculus, mouse - M. spretus)	Cluster002
EIF2B5	409	eukaryotic translation initiation factor 2B, subunit 5 epsilon (mouse - M. spretus, mouse - M. musculus) | eukaryotic translation initiation factor 2B subunit epsilon (pig, horse, rat, sheep, goat, buffalo, cow)	Cluster002
EIF2S2	50	eukaryotic translation initiation factor 2 subunit beta (cow, pig, rat, horse, goat, buffalo) | eukaryotic translation initiation factor 2, subunit 2 beta, 38kDa (sheep) | eukaryotic translation initiation factor 2, subunit 2 (beta) (mouse - M. spretus, mouse - M. musculus)	Cluster002
EIF3G	452	eukaryotic translation initiation factor 3 subunit G (cow, buffalo, goat, pig, sheep, horse) | eukaryotic translation initiation factor 3, subunit G (mouse - M. spretus, rat, mouse - M. musculus)	Cluster002
EIF3H	292	eukaryotic translation initiation factor 3, subunit H (mouse - M. spretus, rat, mouse - M. musculus) | eukaryotic translation initiation factor 3 subunit H (cow, pig, horse, sheep, goat, buffalo)	Cluster002
EIF4H	309	eukaryotic translation initiation factor 4H	Cluster002
ELAVL1	166	ELAV (embryonic lethal, abnormal vision)-like 1 (Hu antigen R) (mouse - M. spretus, mouse - M. musculus) | ELAV like RNA binding protein 1 (cow, rat, horse, sheep, pig, buffalo, goat)	Cluster002
ELMOD3	264	ELMO/CED-12 domain containing 3 (mouse - M. spretus, sheep, mouse - M. musculus) | ELMO domain containing 3 (cow, rat, horse, pig, buffalo, goat)	Cluster002
EMG1	181	EMG1, N1-specific pseudouridine methyltransferase (goat, buffalo, pig, cow) | EMG1 N1-specific pseudouridine methyltransferase (mouse - M. musculus, rat, sheep, mouse - M. spretus, horse)	Cluster002
EML4	27	echinoderm microtubule associated protein like 4	Cluster002
ENPP1	100	ectonucleotide pyrophosphatase/phosphodiesterase 1	Cluster002
EPC1	266	enhancer of polycomb homolog 1 (goat, pig, mouse - M. spretus, rat, horse, buffalo, cow, mouse - M. musculus) | enhancer of polycomb homolog 1 (Drosophila) (sheep)	Cluster002
EPC2	121	enhancer of polycomb homolog 2 (Drosophila) (cow, sheep) | enhancer of polycomb homolog 2 (buffalo, goat, horse, rat, mouse - M. spretus, pig, mouse - M. musculus)	Cluster002
EPM2AIP1	132	EPM2A (laforin) interacting protein 1 (mouse - M. spretus, mouse - M. musculus) | EPM2A interacting protein 1 (cow, goat, buffalo, rat, horse, sheep, pig)	Cluster002
ERC1	142	ELKS/RAB6-interacting/CAST family member 1	Cluster002
ERCC6L	270	excision repair cross-complementing rodent repair deficiency complementation group 6 like (mouse - M. spretus, mouse - M. musculus) | ERCC excision repair 6 like, spindle assembly checkpoint helicase (horse, rat, pig, buffalo, goat, cow) | excision repair cross-complementation group 6-like (sheep)	Cluster002
ERH	325	ERH mRNA splicing and mitosis factor (mouse - M. musculus, cow, horse) | ERH, mRNA splicing and mitosis factor (pig, rat, buffalo) | enhancer of rudimentary homolog (Drosophila) (sheep, goat) | ERH mRNA splicing and mitosis factor [Source:MGI Symbol;Acc:MGI:108089] (assigned to orthologue: ENSMUSG00000021131), ERH, mRNA splicing and mitosis factor [Source:RGD Symbol;Acc:1595409] (assigned to orth…	Cluster002
ERLEC1	98	endoplasmic reticulum lectin 1	Cluster002
ETFA	206	electron transfer flavoprotein alpha subunit (pig, horse, goat) | electron transferring flavoprotein, alpha polypeptide (mouse - M. spretus, mouse - M. musculus) | electron-transfer-flavoprotein, alpha polypeptide (sheep) | electron transfer flavoprotein subunit alpha (cow, buffalo, rat)	Cluster002
ETV1	19	ets variant 1 (mouse - M. musculus, sheep, rat, mouse - M. spretus) | ETS variant 1 (horse, pig, buffalo, goat, cow)	Cluster002
EXO1	255	exonuclease 1	Cluster002
EXOC1	204	exocyst complex component 1	Cluster002
EXOC2	245	exocyst complex component 2	Cluster002
EXOC4	158	exocyst complex component 4	Cluster002
EXOSC7	182	exosome component 7	Cluster002
FABP4	325	fatty acid binding protein 4 (horse, rat, buffalo, goat) | fatty acid binding protein 4, adipocyte (pig, sheep, mouse - M. spretus, mouse - M. musculus, cow)	Cluster002
FAM118B	145	family with sequence similarity 118, member B (mouse - M. spretus, rat, sheep, mouse - M. musculus) | family with sequence similarity 118 member B (cow, goat, buffalo, horse, pig)	Cluster002
FAM120B	420	family with sequence similarity 120B (pig, sheep, rat, horse, goat, buffalo, cow) | family with sequence similarity 120, member B (mouse - M. musculus, mouse - M. spretus)	Cluster002
FAM122B	274	family with sequence similarity 122, member B (mouse - M. musculus, mouse - M. spretus) | family with sequence similarity 122B (cow, buffalo, rat, sheep, horse, pig)	Cluster002
FAM135A	209	family with sequence similarity 135, member A (sheep, rat, mouse - M. spretus, mouse - M. musculus) | family with sequence similarity 135 member A (horse, pig, buffalo, goat, cow)	Cluster002
FAM151B	334	family with sequence similarity 151 member B (cow, buffalo, goat, sheep, horse, pig) | family with sequence similarity 151, member B (mouse - M. musculus, mouse - M. spretus, rat)	Cluster002
FAM160B1	276	family with sequence similarity 160 member B1 (goat, buffalo, horse, pig, cow) | family with sequence similarity 160, member B1 (rat, sheep, mouse - M. spretus, mouse - M. musculus)	Cluster002
FAM185A	127	family with sequence similarity 185, member A (mouse - M. musculus, mouse - M. spretus, rat, sheep) | family with sequence similarity 185 member A (pig, horse, buffalo, goat, cow)	Cluster002
FAM199X	249	family with sequence similarity 199, X-linked	Cluster002
FAM204A	112	family with sequence similarity 204 member A (horse, pig, buffalo, goat, cow) | family with sequence similarity 204, member A (mouse - M. musculus, rat, mouse - M. spretus, sheep)	Cluster002
FAM210A	472	family with sequence similarity 210 member A (cow, buffalo, goat, pig, sheep, horse) | family with sequence similarity 210, member A (mouse - M. musculus, rat, mouse - M. spretus)	Cluster002
FAM214A	202	family with sequence similarity 214 member A (cow, buffalo, goat, horse, pig) | family with sequence similarity 214, member A (mouse - M. musculus, sheep, rat, mouse - M. spretus)	Cluster002
FAM32A	62	family with sequence similarity 32 member A [Source:NCBI gene;Acc:508634] (assigned to orthologue: ENSBTAG00000046846) (goat) | family with sequence similarity 32 member A (buffalo, horse, pig, cow) | family with sequence similarity 32, member A (rat, sheep, mouse - M. spretus, mouse - M. musculus)	Cluster002
FAN1	229	FANCD2 and FANCI associated nuclease 1 (buffalo, pig, horse, cow) | FANCD2/FANCI-associated nuclease 1 (mouse - M. spretus, rat, sheep, goat, mouse - M. musculus)	Cluster002
FANCB	336	Fanconi anemia complementation group B (goat, pig, horse) | FA complementation group B (cow, buffalo, sheep) | Fanconi anemia, complementation group B (mouse - M. musculus, mouse - M. spretus, rat)	Cluster002
FANCD2	276	Fanconi anemia complementation group D2 (goat, pig, horse, cow) | FA complementation group D2 (rat, buffalo) | Fanconi anemia, complementation group D2 (sheep, mouse - M. spretus, mouse - M. musculus)	Cluster002
FANCF	440	FA complementation group F (cow, rat, horse, pig, goat, buffalo) | Fanconi anemia, complementation group F (mouse - M. musculus, mouse - M. spretus, sheep)	Cluster002
FASTKD1	399	FAST kinase domains 1	Cluster002
FAXC	290	failed axon connections homolog, metaxin like GST domain containing (rat) | failed axon connections homolog (mouse - M. musculus, cow, horse, mouse - M. spretus, pig, buffalo, goat) | failed axon connections homolog (Drosophila) (sheep)	Cluster002
FBXL20	112	F-box and leucine rich repeat protein 20 (buffalo, goat, pig, horse, cow) | F-box and leucine-rich repeat protein 20 (sheep, rat, mouse - M. spretus, mouse - M. musculus)	Cluster002
FBXO25	354	F-box protein 25	Cluster002
FBXO45	422	F-box protein 45	Cluster002
FBXO48	257	F-box protein 48	Cluster002
FBXO5	344	F-box protein 5	Cluster002
FEN1	135	flap structure specific endonuclease 1 (mouse - M. musculus, mouse - M. spretus) | flap structure-specific endonuclease 1 (rat, sheep, horse, pig, goat, buffalo, cow)	Cluster002
FIP1L1	138	FIP1 like 1 (S. cerevisiae) (mouse - M. musculus, mouse - M. spretus) | factor interacting with PAPOLA and CPSF1 (cow, rat, horse, sheep, pig, goat, buffalo)	Cluster002
FJX1	333	four jointed box 1 (mouse - M. musculus, buffalo, mouse - M. spretus) | four-jointed box kinase 1 (goat, pig, rat, horse, cow)	Cluster002
FKBP4	237	FK506 binding protein 4 (buffalo, goat, horse, mouse - M. spretus, pig, mouse - M. musculus) | FK506 binding protein 4, 59kDa (sheep) | FKBP prolyl isomerase 4 (cow, rat)	Cluster002
FLAD1	358	flavin adenine dinucleotide synthetase 1	Cluster002
FN3KRP	248	fructosamine 3 kinase related protein (mouse - M. musculus, cow, buffalo, horse, mouse - M. spretus, sheep, pig, goat) | fructosamine-3-kinase-related protein (rat)	Cluster002
FOXN2	46	forkhead box N2	Cluster002
FRAT2	279	FRAT2, WNT signaling pathway regulator (buffalo) | frequently rearranged in advanced T cell lymphomas 2 (mouse - M. spretus, mouse - M. musculus) | FRAT regulator of WNT signaling pathway 2 (rat, horse, sheep, pig, goat, cow)	Cluster002
FRG1	227	FSHD region gene 1	Cluster002
FRMD3	317	FERM domain containing 3	Cluster002
FSD1L	125	fibronectin type III and SPRY domain containing 1 like (goat, buffalo, horse, pig, cow) | fibronectin type III and SPRY domain containing 1-like (mouse - M. musculus, rat, sheep, mouse - M. spretus)	Cluster002
FTSJ1	82	FtsJ RNA methyltransferase homolog 1 (E. coli) (goat, pig, rat, mouse - M. spretus, sheep, mouse - M. musculus) | FtsJ RNA methyltransferase homolog 1 (horse, buffalo, cow)	Cluster002
FUT11	354	fucosyltransferase 11	Cluster002
FUT8	41	fucosyltransferase 8 (alpha (1,6) fucosyltransferase) (sheep) | fucosyltransferase 8 (mouse - M. spretus, rat, horse, pig, goat, mouse - M. musculus, cow, buffalo)	Cluster002
FYTTD1	68	forty-two-three domain containing 1 [Source:VGNC Symbol;Acc:VGNC:29164] (assigned to orthologue: ENSBTAG00000014874) (goat) | forty-two-three domain containing 1 (buffalo, mouse - M. musculus, cow, pig, sheep, rat, mouse - M. spretus, horse)	Cluster002
FZD4	261	frizzled class receptor 4	Cluster002
G3BP1	378	GTPase activating protein (SH3 domain) binding protein 1 (mouse - M. spretus, sheep, mouse - M. musculus) | G3BP stress granule assembly factor 1 (cow, pig, rat, horse, buffalo, goat)	Cluster002
GABPA	235	GA binding protein transcription factor, alpha subunit (rat) | GA repeat binding protein, alpha (mouse - M. spretus, mouse - M. musculus) | GA binding protein transcription factor subunit alpha (cow, goat, buffalo, horse) | GA binding protein transcription factor, alpha subunit 60kDa (sheep) | GA binding protein transcription factor alpha subunit (pig)	Cluster002
GABPB2	403	GA binding protein transcription factor beta subunit 2 (pig, horse) | GA binding protein transcription factor subunit beta 2 (rat, buffalo, goat, cow) | GA repeat binding protein, beta 2 (mouse - M. musculus, mouse - M. spretus) | GA binding protein transcription factor, beta subunit 2 (sheep)	Cluster002
GALNT1	212	polypeptide N-acetylgalactosaminyltransferase 1	Cluster002
GALNT3	102	polypeptide N-acetylgalactosaminyltransferase 3	Cluster002
GBE1	123	glucan (1,4-alpha-), branching enzyme 1 (mouse - M. musculus, mouse - M. spretus) | 1,4-alpha-glucan branching enzyme 1 (rat, horse, sheep, pig, buffalo, goat, cow)	Cluster002
GEMIN2	313	gem (nuclear organelle) associated protein 2 (sheep, rat) | gem nuclear organelle associated protein 2 (cow, mouse - M. musculus, buffalo, goat, mouse - M. spretus, horse, pig)	Cluster002
GEMIN5	219	gem (nuclear organelle) associated protein 5 (sheep, rat) | gem nuclear organelle associated protein 5 (cow, buffalo, goat, pig, horse, mouse - M. spretus)	Cluster002
GEMIN6	102	gem (nuclear organelle) associated protein 6 (rat) | gem nuclear organelle associated protein 6 (goat, mouse - M. spretus, horse, sheep, pig, buffalo, cow, mouse - M. musculus)	Cluster002
GEN1	157	GEN1 Holliday junction 5 flap endonuclease (rat, horse, sheep) | GEN1, Holliday junction 5 flap endonuclease (mouse - M. musculus, cow, pig, mouse - M. spretus, buffalo, goat)	Cluster002
GFOD2	248	glucose-fructose oxidoreductase domain containing 2	Cluster002
GFPT1	113	glutamine fructose-6-phosphate transaminase 1 (mouse - M. musculus, mouse - M. spretus, rat) | glutamine--fructose-6-phosphate transaminase 1 (cow, goat, buffalo, pig, horse, sheep)	Cluster002
GGA2	353	golgi associated, gamma adaptin ear containing, ARF binding protein 2 (rat, mouse - M. spretus, horse, pig, goat, mouse - M. musculus, cow, buffalo) | golgi-associated, gamma adaptin ear containing, ARF binding protein 2 (sheep)	Cluster002
GGH	253	gamma-glutamyl hydrolase (conjugase, folylpolygammaglutamyl hydrolase) (sheep) | gamma-glutamyl hydrolase (buffalo, cow, mouse - M. musculus, goat, rat, mouse - M. spretus, horse, pig)	Cluster002
GHSR	45	growth hormone secretagogue receptor	Cluster002
GINS1	347	GINS complex subunit 1 (horse, rat, pig, goat, buffalo, cow) | GINS complex subunit 1 (Psf1 homolog) (mouse - M. musculus, sheep, mouse - M. spretus)	Cluster002
GINS3	348	GINS complex subunit 3 (Psf3 homolog) (mouse - M. musculus, sheep, mouse - M. spretus) | GINS complex subunit 3 (cow, goat, buffalo, pig, horse, rat)	Cluster002
GIPC2	141	GIPC PDZ domain containing family, member 2 (mouse - M. musculus, rat, mouse - M. spretus) | GIPC PDZ domain containing family member 2 (cow, sheep, horse, pig, goat, buffalo)	Cluster002
GLIS3	142	GLIS family zinc finger 3	Cluster002
GLRX3	185	glutaredoxin 3	Cluster002
GMEB1	82	glucocorticoid modulatory element binding protein 1	Cluster002
GMFG	165	glia maturation factor, gamma (rat, mouse - M. spretus, sheep, mouse - M. musculus) | glia maturation factor gamma (cow, pig, goat, buffalo)	Cluster002
GNB1L	59	G protein subunit beta 1 like (horse, rat, pig, goat, buffalo, cow) | guanine nucleotide binding protein (G protein), beta polypeptide 1-like (mouse - M. spretus, sheep)	Cluster002
GNB4	67	guanine nucleotide binding protein (G protein), beta polypeptide 4 (sheep) | guanine nucleotide binding protein (G protein), beta 4 (mouse - M. musculus, mouse - M. spretus) | G protein subunit beta 4 (cow, goat, buffalo, horse, rat, pig)	Cluster002
GNG12	122	guanine nucleotide binding protein (G protein), gamma 12 (mouse - M. spretus, mouse - M. musculus) | G protein subunit gamma 12 (cow, pig, sheep, rat, horse, buffalo, goat)	Cluster002
GNL2	117	guanine nucleotide binding protein-like 2 (nucleolar) (mouse - M. musculus, sheep, mouse - M. spretus) | G protein nucleolar 2 (horse, rat, pig, goat, buffalo, cow)	Cluster002
GNL3	170	G protein nucleolar 3 (horse, rat, pig, buffalo, goat, cow) | guanine nucleotide binding protein-like 3 (nucleolar) (mouse - M. musculus, mouse - M. spretus, sheep)	Cluster002
GNPAT	159	glyceronephosphate O-acyltransferase	Cluster002
GNPDA2	443	glucosamine-6-phosphate deaminase 2	Cluster002
GNPTG	67	N-acetylglucosamine-1-phosphate transferase subunit gamma (cow, buffalo) | N-acetylglucosamine-1-phosphate transferase gamma subunit (goat, pig, horse) | N-acetylglucosamine-1-phosphate transferase, gamma subunit (sheep, rat) | N-acetylglucosamine-1-phosphotransferase, gamma subunit (mouse - M. musculus, mouse - M. spretus)	Cluster002
GOLGA1	265	golgi autoantigen, golgin subfamily a, 1 (mouse - M. musculus, mouse - M. spretus) | golgin A1 (cow, pig, sheep, rat, horse, goat, buffalo)	Cluster002
GOLIM4	153	golgi integral membrane protein 4	Cluster002
GOLT1B	81	golgi transport 1B	Cluster002
GORAB	34	golgin, RAB6 interacting (cow, buffalo, goat, horse, pig) | golgin, RAB6-interacting (sheep, rat, mouse - M. spretus, mouse - M. musculus)	Cluster002
GPR180	328	G protein-coupled receptor 180	Cluster002
GPR65	150	G-protein coupled receptor 65 (mouse - M. musculus, rat, mouse - M. spretus) | G protein-coupled receptor 65 (pig, sheep, horse, goat, buffalo, cow)	Cluster002
GPRIN3	252	GPRIN family member 3	Cluster002
GRWD1	158	glutamate-rich WD repeat containing 1 (rat, mouse - M. spretus, mouse - M. musculus) | glutamate rich WD repeat containing 1 (horse, sheep, pig, buffalo, goat, cow)	Cluster002
GSK3B	302	glycogen synthase kinase 3 beta	Cluster002
GSN	331	gelsolin	Cluster002
GTF2E1	393	general transcription factor IIE subunit 1 (goat, buffalo, horse, rat, pig, cow) | general transcription factor II E, polypeptide 1 (alpha subunit) (mouse - M. musculus, mouse - M. spretus) | general transcription factor IIE, polypeptide 1, alpha 56kDa (sheep)	Cluster002
GTF2F2	5	general transcription factor IIF, polypeptide 2 (mouse - M. spretus, mouse - M. musculus) | general transcription factor IIF subunit 2 (pig, rat, horse, goat, buffalo, cow) | general transcription factor IIF, polypeptide 2, 30kDa (sheep)	Cluster002
GTF3C3	511	general transcription factor IIIC, polypeptide 3, 102kDa (sheep) | general transcription factor IIIC subunit 3 (pig, rat, horse, goat, buffalo, cow) | general transcription factor IIIC, polypeptide 3 (mouse - M. spretus, mouse - M. musculus)	Cluster002
GTPBP8	342	GTP binding protein 8 (putative) (pig, horse, buffalo, goat, cow) | GTP-binding protein 8 (putative) (mouse - M. musculus, mouse - M. spretus, rat, sheep)	Cluster002
GUCD1	103	guanylyl cyclase domain containing 1	Cluster002
HAAO	217	3-hydroxyanthranilate 3,4-dioxygenase	Cluster002
HACD3	125	3-hydroxyacyl-CoA dehydratase 3	Cluster002
HACD4	197	3-hydroxyacyl-CoA dehydratase 4	Cluster002
HARBI1	73	harbinger transposase derived 1	Cluster002
HARS2	279	histidyl-tRNA synthetase 2 (mouse - M. spretus, rat, mouse - M. musculus) | histidyl-tRNA synthetase 2, mitochondrial (buffalo, goat, sheep, horse, pig, cow)	Cluster002
HAUS3	247	HAUS augmin-like complex, subunit 3 (sheep, rat, mouse - M. spretus, mouse - M. musculus) | HAUS augmin like complex subunit 3 (cow, pig, horse, goat, buffalo)	Cluster002
HDAC2	233	histone deacetylase 2	Cluster002
HDAC9	139	histone deacetylase 9 (mouse - M. musculus, cow, buffalo, pig, sheep, rat, horse, goat) | histone deacetylase 9 [Source:MGI Symbol;Acc:MGI:1931221] (assigned to orthologue: ENSMUSG00000004698) (mouse - M. spretus)	Cluster002
HDGFL3	198	HDGF like 3	Cluster002
HEATR1	168	HEAT repeat containing 1	Cluster002
HEATR3	245	HEAT repeat containing 3	Cluster002
HECTD2	161	HECT domain E3 ubiquitin protein ligase 2 (buffalo, cow, mouse - M. musculus, goat, rat, mouse - M. spretus, horse, pig) | HECT domain containing E3 ubiquitin protein ligase 2 (sheep)	Cluster002
HELLS	201	helicase, lymphoid specific (buffalo, horse, mouse - M. spretus, cow, mouse - M. musculus) | helicase, lymphoid-specific (goat, sheep, pig)	Cluster002
HELQ	183	helicase, POLQ like (cow, horse, buffalo) | helicase, POLQ-like (rat, mouse - M. spretus, sheep, pig, goat, mouse - M. musculus)	Cluster002
HELZ	263	helicase with zinc finger domain (mouse - M. spretus, mouse - M. musculus) | helicase with zinc finger (pig, rat, sheep, horse, buffalo, goat, cow)	Cluster002
HERC1	118	HECT and RLD domain containing E3 ubiquitin protein ligase family member 1	Cluster002
HES1	151	hes family bHLH transcription factor 1	Cluster002
HEXIM2	313	hexamethylene bis-acetamide inducible 2 (mouse - M. musculus, rat, mouse - M. spretus) | HEXIM P-TEFb complex subunit 2 (horse, sheep, goat) | hexamethylene bisacetamide inducible 2 (pig, buffalo, cow)	Cluster002
HGF	57	hepatocyte growth factor (hepapoietin A; scatter factor) (sheep) | hepatocyte growth factor (pig, rat, mouse - M. spretus, horse, goat, mouse - M. musculus, cow, buffalo)	Cluster002
HIF1AN	266	hypoxia inducible factor 1 subunit alpha inhibitor (cow, buffalo, horse, rat) | hypoxia inducible factor 1, alpha subunit inhibitor (sheep) | hypoxia inducible factor 1 alpha subunit inhibitor (goat, pig) | hypoxia-inducible factor 1, alpha subunit inhibitor (mouse - M. spretus, mouse - M. musculus)	Cluster002
HINT1	7	histidine triad nucleotide binding protein 1	Cluster002
HIPK3	319	homeodomain interacting protein kinase 3	Cluster002
HLCS	283	holocarboxylase synthetase (biotin-(proprionyl-CoA-carboxylase (ATP-hydrolysing)) ligase) (sheep) | holocarboxylase synthetase (biotin- [propriony-Coenzyme A-carboxylase (ATP-hydrolysing)] ligase) (mouse - M. spretus) | holocarboxylase synthetase (goat, buffalo, pig, horse, rat, cow)	Cluster002
HMG20A	144	high mobility group 20A (pig, rat, sheep, mouse - M. spretus, horse, buffalo, cow, mouse - M. musculus) | high mobility group 20A [Source:VGNC Symbol;Acc:VGNC:29873] (assigned to orthologue: ENSBTAG00000020441) (goat)	Cluster002
HMGN1	210	high mobility group nucleosomal binding domain 1 (mouse - M. spretus) | high mobility group nucleosome binding domain 1 (cow, horse, rat, pig, goat, buffalo)	Cluster002
HMMR	416	hyaluronan-mediated motility receptor (RHAMM) (sheep) | hyaluronan-mediated motility receptor (rat) | hyaluronan mediated motility receptor (RHAMM) (mouse - M. spretus, mouse - M. musculus) | hyaluronan mediated motility receptor (cow, pig, horse, goat, buffalo)	Cluster002
HNMT	319	histamine N-methyltransferase	Cluster002
HNRNPDL	204	heterogeneous nuclear ribonucleoprotein D like [Source:VGNC Symbol;Acc:VGNC:29895] (assigned to orthologue: ENSBTAG00000014804) (goat) | heterogeneous nuclear ribonucleoprotein D like (cow, buffalo, pig, horse) | heterogeneous nuclear ribonucleoprotein D-like (mouse - M. spretus, rat, sheep, mouse - M. musculus)	Cluster002
HNRNPLL	165	heterogeneous nuclear ribonucleoprotein L-like (mouse - M. musculus, sheep, rat, mouse - M. spretus) | heterogeneous nuclear ribonucleoprotein L like (cow, pig, horse, goat, buffalo)	Cluster002
HPS4	413	Hermansky-Pudlak syndrome 4 (sheep, rat) | HPS4, biogenesis of lysosomal organelles complex 3 subunit 2 (buffalo, goat, pig, horse, mouse - M. spretus, cow, mouse - M. musculus)	Cluster002
HPSE	217	heparanase	Cluster002
HRH4	321	histamine receptor H4	Cluster002
HSCB	147	HscB mitochondrial iron-sulfur cluster co-chaperone (rat) | HscB iron-sulfur cluster co-chaperone (mouse - M. musculus, mouse - M. spretus) | HscB mitochondrial iron-sulfur cluster cochaperone (cow, horse, sheep, pig, buffalo, goat)	Cluster002
HSPB11	51	heat shock protein family B (small) member 11 (pig, horse, sheep, buffalo, goat, cow) | heat shock protein family B (small), member 11 (mouse - M. musculus, mouse - M. spretus, rat)	Cluster002
HSPBAP1	5	Hspb associated protein 1 (mouse - M. spretus, mouse - M. musculus) | HSPB (heat shock 27kDa) associated protein 1 (sheep) | HSPB1 associated protein 1 (cow, rat, horse, pig, goat, buffalo)	Cluster002
HUS1	412	HUS1 checkpoint clamp component (cow, mouse - M. musculus, buffalo, goat, rat, mouse - M. spretus, horse, pig) | HUS1 checkpoint homolog (S. pombe) (sheep)	Cluster002
HYKK	225	hydroxylysine kinase (pig, rat, horse, sheep, goat, buffalo, cow) | hydroxylysine kinase 1 (mouse - M. spretus, mouse - M. musculus)	Cluster002
IARS	212	isoleucine-tRNA synthetase (mouse - M. musculus, mouse - M. spretus) | isoleucyl-tRNA synthetase (cow, buffalo, goat, horse, rat, sheep, pig)	Cluster002
IBTK	401	inhibitor of Bruton tyrosine kinase (horse, rat, pig, buffalo, goat, cow) | inhibitor of Bruton agammaglobulinemia tyrosine kinase (mouse - M. musculus, sheep, mouse - M. spretus)	Cluster002
ID3	299	inhibitor of DNA binding 3, dominant negative helix-loop-helix protein (sheep) | inhibitor of DNA binding 3 (mouse - M. spretus, mouse - M. musculus) | inhibitor of DNA binding 3, HLH protein (horse, rat, pig, buffalo, goat, cow)	Cluster002
IFRD2	122	interferon related developmental regulator 2 (cow, pig, horse, buffalo, goat) | interferon-related developmental regulator 2 (mouse - M. musculus, sheep, rat, mouse - M. spretus)	Cluster002
IFT80	403	intraflagellar transport 80	Cluster002
IGF2BP3	421	insulin-like growth factor 2 mRNA binding protein 3 (sheep, rat, mouse - M. spretus, mouse - M. musculus) | insulin like growth factor 2 mRNA binding protein 3 (cow, buffalo, goat, pig, horse)	Cluster002
IL23R	25	interleukin 23 receptor	Cluster002
ILF2	292	interleukin enhancer binding factor 2	Cluster002
ILF3	349	interleukin enhancer binding factor 3, 90kDa (sheep) | interleukin enhancer binding factor 3 (goat, rat, mouse - M. spretus, horse, pig, buffalo, cow, mouse - M. musculus)	Cluster002
IMMP1L	273	IMP1 inner mitochondrial membrane peptidase-like (S. cerevisiae) (sheep, mouse - M. spretus, mouse - M. musculus) | inner mitochondrial membrane peptidase subunit 1 (buffalo, pig, horse, rat, cow) | inner mitochondrial membrane peptidase subunit 1 [Source:HGNC Symbol;Acc:HGNC:26317] (assigned to orthologue: ENSOARG00000015999), inner mitochondrial membrane peptidase subunit 1 [Source:VGNC Symbol;…	Cluster002
INIP	103	INTS3 and NABP interacting protein	Cluster002
INPP4B	247	inositol polyphosphate-4-phosphatase, type II (mouse - M. spretus, mouse - M. musculus) | inositol polyphosphate-4-phosphatase type II B (pig, rat, sheep, horse, goat, buffalo, cow)	Cluster002
INPP5F	94	inositol polyphosphate-5-phosphatase F	Cluster002
INTS6	185	integrator complex subunit 6	Cluster002
INTS7	218	integrator complex subunit 7	Cluster002
IPO5	186	importin 5	Cluster002
IPO7	216	importin 7	Cluster002
IPP	59	intracisternal A particle-promoted polypeptide (goat, buffalo, pig, horse, rat, sheep, cow) | IAP promoted placental gene (mouse - M. musculus, mouse - M. spretus)	Cluster002
IPPK	12	inositol 1,3,4,5,6-pentakisphosphate 2-kinase (mouse - M. spretus, sheep, mouse - M. musculus) | inositol-pentakisphosphate 2-kinase (buffalo, goat, pig, horse, rat, cow)	Cluster002
ITGA6	41	integrin subunit alpha 6 (buffalo, goat, pig, horse, rat, cow) | integrin, alpha 6 (sheep) | integrin alpha 6 (mouse - M. spretus, mouse - M. musculus)	Cluster002
ITIH4	343	inter-alpha-trypsin inhibitor heavy chain family, member 4 (sheep) | inter-alpha-trypsin inhibitor heavy chain 4 (rat) | inter alpha-trypsin inhibitor, heavy chain 4 (mouse - M. musculus, mouse - M. spretus) | inter-alpha-trypsin inhibitor heavy chain family member 4 (cow, goat, buffalo, horse, pig)	Cluster002
IWS1	192	IWS1, SUPT6 interacting protein (mouse - M. spretus, mouse - M. musculus) | IWS1 homolog (S. cerevisiae) (sheep) | IWS1, SUPT6H interacting protein (buffalo, goat, horse, rat, pig, cow)	Cluster002
JAK3	5	Janus kinase 3	Cluster002
JAML	337	junction adhesion molecule like	Cluster002
JMJD4	187	jumonji domain containing 4	Cluster002
KANSL1L	254	KAT8 regulatory NSL complex subunit 1-like (mouse - M. spretus, rat, sheep) | KAT8 regulatory NSL complex subunit 1 like (horse, pig, buffalo, goat, cow)	Cluster002
KARS	59	lysyl-tRNA synthetase	Cluster002
KCTD12	278	potassium channel tetramerisation domain containing 12 (mouse - M. musculus, mouse - M. spretus) | potassium channel tetramerization domain containing 12 (rat, sheep, horse, pig, buffalo, goat, cow)	Cluster002
KCTD3	142	potassium channel tetramerisation domain containing 3 (mouse - M. spretus, mouse - M. musculus) | potassium channel tetramerization domain containing 3 (pig, sheep, rat, horse, goat, buffalo, cow)	Cluster002
KCTD6	396	potassium channel tetramerisation domain containing 6 (mouse - M. spretus, mouse - M. musculus) | potassium channel tetramerization domain containing 6 (cow, buffalo, goat, rat, horse, sheep, pig)	Cluster002
KDM1A	151	lysine (K)-specific demethylase 1A (mouse - M. spretus, sheep, mouse - M. musculus) | lysine demethylase 1A (cow, horse, rat, pig, goat, buffalo)	Cluster002
KIF15	399	kinesin family member 15	Cluster002
KIF18A	253	kinesin family member 18A	Cluster002
KIF20A	296	kinesin family member 20A	Cluster002
KIF20B	284	kinesin family member 20B	Cluster002
KIF22	147	kinesin family member 22	Cluster002
KIF2A	199	kinesin heavy chain member 2A (sheep) | kinesin family member 2A (mouse - M. musculus, cow, buffalo, pig, rat, horse, mouse - M. spretus, goat)	Cluster002
KIN	117	Kin17 DNA and RNA binding protein	Cluster002
KIZ	256	kizuna centrosomal protein	Cluster002
KLF10	33	Kruppel-like factor 10 (mouse - M. musculus, rat, sheep, mouse - M. spretus) | Kruppel like factor 10 (cow, buffalo, goat, horse, pig)	Cluster002
KLHDC2	200	kelch domain containing 2	Cluster002
KLHL15	172	kelch-like 15 (mouse - M. musculus, mouse - M. spretus) | kelch-like family member 15 (rat) | kelch like family member 15 (pig, horse, sheep, goat, buffalo, cow)	Cluster002
KLHL20	334	kelch like family member 20 (horse, pig, goat, buffalo, cow) | kelch-like family member 20 (sheep, rat) | kelch-like 20 (mouse - M. spretus, mouse - M. musculus)	Cluster002
KLHL28	279	kelch-like 28 (mouse - M. musculus, mouse - M. spretus) | kelch like family member 28 (cow, buffalo, goat, pig, horse) | kelch-like family member 28 (sheep, rat)	Cluster002
KLHL36	208	kelch-like 36 (mouse - M. spretus, mouse - M. musculus) | kelch like family member 36 (cow, horse, pig, goat, buffalo) | kelch-like family member 36 (sheep, rat)	Cluster002
KLHL9	310	kelch like family member 9 (cow, buffalo, goat, pig, horse) | kelch-like family member 9 (sheep, rat) | kelch-like 9 (mouse - M. spretus, mouse - M. musculus)	Cluster002
KNTC1	225	kinetochore associated 1	Cluster002
KRR1	211	KRR1 small subunit processome component homolog (horse, sheep, goat, cow) | KRR1, small subunit processome component homolog (pig, rat, buffalo) | KRR1, small subunit (SSU) processome component, homolog (yeast) (mouse - M. musculus, mouse - M. spretus)	Cluster002
KYAT3	254	kynurenine aminotransferase 3	Cluster002
L3MBTL3	391	L3MBTL3, histone methyl-lysine binding protein (buffalo, horse, cow) | l(3)mbt-like 3 (Drosophila) (goat, rat, sheep, pig) | L3MBTL3 histone methyl-lysine binding protein (mouse - M. spretus, mouse - M. musculus)	Cluster002
LAPTM4B	112	lysosomal-associated protein transmembrane 4B (mouse - M. musculus, mouse - M. spretus) | lysosomal protein transmembrane 4 beta (cow, sheep, rat, horse, pig, buffalo)	Cluster002
LARP7	198	La ribonucleoprotein domain family member 7 (buffalo, goat, horse, pig, cow) | La ribonucleoprotein domain family, member 7 (mouse - M. musculus, mouse - M. spretus, sheep) | La ribonucleoprotein 7, transcriptional regulator (rat)	Cluster002
LDHD	325	lactate dehydrogenase D	Cluster002
LEMD3	90	LEM domain containing 3	Cluster002
LEPR	339	leptin receptor	Cluster002
LGALS1	347	galectin 1 (pig, horse, rat, goat, buffalo, cow) | lectin, galactoside-binding, soluble, 1 (sheep) | lectin, galactose binding, soluble 1 (mouse - M. spretus, mouse - M. musculus)	Cluster002
LIMK2	387	LIM domain kinase 2 (cow, goat, buffalo, rat, sheep, horse, pig) | LIM motif-containing protein kinase 2 (mouse - M. musculus, mouse - M. spretus)	Cluster002
LIN7C	20	lin-7 homolog C, crumbs cell polarity complex component (cow, buffalo, goat, pig, rat, sheep, horse) | lin-7 homolog C (C. elegans) (mouse - M. musculus, mouse - M. spretus)	Cluster002
LIN9	135	lin-9 DREAM MuvB core complex component (goat, buffalo, horse, rat, sheep, pig, cow) | lin-9 homolog (C. elegans) (mouse - M. musculus, mouse - M. spretus)	Cluster002
LMNB1	339	lamin B1	Cluster002
LMNB2	206	lamin B2	Cluster002
LONP2	171	lon peptidase 2, peroxisomal	Cluster002
LPIN3	400	lipin 3	Cluster002
LRBA	63	LPS-responsive vesicle trafficking, beach and anchor containing (sheep) | LPS-responsive beige-like anchor (mouse - M. spretus, mouse - M. musculus) | LPS responsive beige-like anchor protein (buffalo, goat, pig, horse, rat, cow)	Cluster002
LRPPRC	490	leucine-rich pentatricopeptide repeat containing (rat, sheep) | leucine rich pentatricopeptide repeat containing (cow, horse, pig, buffalo) | leucine-rich PPR-motif containing (mouse - M. spretus, mouse - M. musculus)	Cluster002
LRRC14	133	leucine rich repeat containing 14	Cluster002
LRRCC1	435	leucine rich repeat and coiled-coil domain containing 1 (mouse - M. musculus, mouse - M. spretus) | leucine rich repeat and coiled-coil centrosomal protein 1 (cow, rat, sheep, horse, pig, goat, buffalo)	Cluster002
LRRIQ3	266	leucine rich repeats and IQ motif containing 3 (cow, pig, horse, goat, buffalo) | leucine-rich repeats and IQ motif containing 3 (sheep, rat, mouse - M. spretus, mouse - M. musculus)	Cluster002
LSM3	278	LSM3 homolog, U6 small nuclear RNA associated (S. cerevisiae) (sheep) | LSM3 homolog, U6 small nuclear RNA and mRNA degradation associated (goat, horse, rat, mouse - M. spretus, pig, buffalo, cow, mouse - M. musculus)	Cluster002
LTN1	406	listerin E3 ubiquitin protein ligase 1	Cluster002
LTV1	255	LTV1 ribosome biogenesis factor	Cluster002
LYAR	179	Ly1 antibody reactive (cow, pig, sheep, rat, horse, buffalo, goat) | Ly1 antibody reactive clone (mouse - M. spretus, mouse - M. musculus)	Cluster002
LYPLA1	184	lysophospholipase 1 (mouse - M. musculus, sheep, mouse - M. spretus) | lysophospholipase I (rat, horse, pig, buffalo, goat, cow)	Cluster002
LYPLAL1	64	lysophospholipase-like 1 (mouse - M. musculus, rat, sheep, mouse - M. spretus) | lysophospholipase like 1 (buffalo, goat, horse, pig, cow)	Cluster002
LYRM2	273	LYR motif containing 2	Cluster002
LYRM7	325	LYR motif containing 7	Cluster002
MAGT1	305	magnesium transporter 1	Cluster002
MAK16	206	MAK16 homolog [Source:HGNC Symbol;Acc:HGNC:13703] (assigned to orthologue: ENSOARG00000000384), MAK16 homolog [Source:VGNC Symbol;Acc:VGNC:31153] (assigned to orthologue: ENSBTAG00000033504) (goat) | MAK16 homolog (pig, rat, sheep, mouse - M. spretus, horse, mouse - M. musculus, cow, buffalo)	Cluster002
MAMDC2	222	MAM domain containing 2	Cluster002
MANSC1	179	MANSC domain containing 1	Cluster002
MAP1LC3B	92	microtubule-associated protein 1 light chain 3 beta (sheep, rat, mouse - M. spretus, mouse - M. musculus) | microtubule associated protein 1 light chain 3 beta (cow, horse, pig, goat, buffalo)	Cluster002
MAP3K1	48	mitogen-activated protein kinase kinase kinase 1 (mouse - M. musculus, cow, buffalo, rat, horse, mouse - M. spretus, pig, goat) | mitogen-activated protein kinase kinase kinase 1, E3 ubiquitin protein ligase (sheep)	Cluster002
MAP3K20	353	mitogen-activated protein kinase kinase kinase 20	Cluster002
MARCH6	505	membrane-associated ring finger (C3HC4) 6 (mouse - M. spretus, mouse - M. musculus) | membrane associated ring-CH-type finger 6 (cow, goat, buffalo, pig, rat, horse) | membrane-associated ring finger (C3HC4) 6, E3 ubiquitin protein ligase (sheep)	Cluster002
MARK3	238	MAP/microtubule affinity-regulating kinase 3 (sheep) | microtubule affinity regulating kinase 3 (buffalo, goat, horse, rat, pig, cow) | MAP/microtubule affinity regulating kinase 3 (mouse - M. musculus, mouse - M. spretus)	Cluster002
MARS2	297	methionine-tRNA synthetase 2 (mitochondrial) (mouse - M. spretus, mouse - M. musculus) | methionyl-tRNA synthetase 2, mitochondrial (pig, rat, horse, sheep, buffalo, goat, cow)	Cluster002
MASTL	196	microtubule associated serine/threonine kinase-like (mouse - M. spretus, rat, sheep, mouse - M. musculus) | microtubule associated serine/threonine kinase like (buffalo, goat, horse, pig, cow)	Cluster002
MAT2B	291	methionine adenosyltransferase 2B (buffalo, goat, horse, rat, pig, cow) | methionine adenosyltransferase II, beta (mouse - M. spretus, sheep, mouse - M. musculus)	Cluster002
MAVS	75	mitochondrial antiviral signaling protein	Cluster002
MBIP	469	MAP3K12 binding inhibitory protein 1	Cluster002
MBNL3	102	muscleblind-like splicing regulator 3 (sheep, rat) | muscleblind like splicing regulator 3 (pig, horse, buffalo, cow) | muscleblind like splicing factor 3 (mouse - M. musculus, mouse - M. spretus)	Cluster002
MCCC1	358	methylcrotonoyl-CoA carboxylase 1 (goat, buffalo, rat, horse, pig, cow) | methylcrotonoyl-CoA carboxylase 1 (alpha) (sheep) | methylcrotonoyl-Coenzyme A carboxylase 1 (alpha) (mouse - M. musculus, mouse - M. spretus)	Cluster002
MCM4	57	minichromosome maintenance complex component 4	Cluster002
MCM6	310	minichromosome maintenance complex component 6	Cluster002
MCM7	128	minichromosome maintenance complex component 7	Cluster002
MCPH1	58	microcephaly, primary autosomal recessive 1 (mouse - M. musculus, mouse - M. spretus) | microcephalin 1 (rat, horse, sheep, pig, buffalo, goat, cow)	Cluster002
MDH1	80	malate dehydrogenase 1 (cow, rat, sheep, horse, pig, buffalo) | malate dehydrogenase 1 [Source:HGNC Symbol;Acc:HGNC:6970] (assigned to orthologue: ENSOARG00000020069), malate dehydrogenase 1 [Source:VGNC Symbol;Acc:VGNC:31333] (assigned to orthologue: ENSBTAG00000019295) (goat) | malate dehydrogenase 1, NAD (soluble) (mouse - M. spretus, mouse - M. musculus)	Cluster002
ME3	339	malic enzyme 3, NADP(+)-dependent, mitochondrial (mouse - M. musculus, mouse - M. spretus) | malic enzyme 3 (horse, rat, sheep, pig, goat, buffalo, cow)	Cluster002
MED12L	109	mediator complex subunit 12-like (mouse - M. musculus, mouse - M. spretus, rat, sheep) | mediator complex subunit 12 like (goat, buffalo, horse, pig, cow)	Cluster002
MED31	89	mediator complex subunit 31	Cluster002
MED4	218	mediator complex subunit 4 (buffalo, pig, mouse - M. spretus, rat, horse, cow, mouse - M. musculus) | mediator complex subunit 4 [Source:VGNC Symbol;Acc:VGNC:31368] (assigned to orthologue: ENSBTAG00000019502) (sheep, goat)	Cluster002
MEF2C	116	myocyte enhancer factor 2C	Cluster002
MEIOB	357	meiosis specific with OB domains	Cluster002
MELK	295	maternal embryonic leucine zipper kinase	Cluster002
MEPCE	240	methylphosphate capping enzyme	Cluster002
METTL1	27	methyltransferase like 1	Cluster002
METTL14	95	methyltransferase like 14	Cluster002
METTL16	69	methyltransferase like 16	Cluster002
METTL18	164	methyltransferase like 18	Cluster002
METTL21A	107	methyltransferase like 21A	Cluster002
METTL23	95	methyltransferase like 23	Cluster002
METTL3	118	methyltransferase like 3 (pig, horse, mouse - M. spretus, sheep, goat, mouse - M. musculus, cow, buffalo) | methyltransferase-like 3 (rat)	Cluster002
METTL5	226	methyltransferase like 5	Cluster002
METTL8	224	methyltransferase like 8	Cluster002
MFN1	30	mitofusin 1	Cluster002
MFSD1	185	major facilitator superfamily domain containing 1	Cluster002
MFSD14B	54	major facilitator superfamily domain containing 14B (pig, horse, rat, mouse - M. spretus, goat, mouse - M. musculus, cow, buffalo) | major facilitator superfamily domain containing 14B [Source:VGNC Symbol;Acc:VGNC:50087] (assigned to orthologue: ENSBTAG00000003124) (sheep)	Cluster002
MFSD3	195	major facilitator superfamily domain containing 3	Cluster002
MGARP	218	mitochondria localized glutamic acid rich protein (mouse - M. musculus, cow, mouse - M. spretus, horse, pig, goat, buffalo) | mitochondria-localized glutamic acid-rich protein (rat, sheep)	Cluster002
MGAT4A	252	alpha-1,3-mannosyl-glycoprotein 4-beta-N-acetylglucosaminyltransferase A (buffalo, goat) | mannoside acetylglucosaminyltransferase 4, isoenzyme A (mouse - M. spretus, mouse - M. musculus) | mannosyl (alpha-1,3-)-glycoprotein beta-1,4-N-acetylglucosaminyltransferase, isozyme A (cow, pig, rat, horse, sheep)	Cluster002
MGME1	204	mitochondrial genome maintenance exonuclease 1	Cluster002
MIOS	381	missing oocyte, meiosis regulator, homolog (Drosophila) (sheep) | meiosis regulator for oocyte development (pig, horse, rat, mouse - M. spretus, goat, buffalo, mouse - M. musculus, cow)	Cluster002
MLLT10	152	myeloid/lymphoid or mixed-lineage leukemia; translocated to, 10 (pig, mouse - M. spretus, goat, mouse - M. musculus) | myeloid/lymphoid or mixed-lineage leukemia (trithorax homolog, Drosophila); translocated to, 10 (sheep) | MLLT10, histone lysine methyltransferase DOT1L cofactor (cow, horse, rat, buffalo)	Cluster002
MMAB	160	metabolism of cobalamin associated B (cow) | methylmalonic aciduria (cobalamin deficiency) cblB type homolog (human) (mouse - M. musculus, mouse - M. spretus) | methylmalonic aciduria (cobalamin deficiency) cblB type (pig, rat, horse, sheep, goat, buffalo)	Cluster002
MMGT1	87	membrane magnesium transporter 1	Cluster002
MMP9	206	matrix metallopeptidase 9	Cluster002
MMS22L	104	MMS22 like, DNA repair protein (cow, buffalo, goat, pig, horse) | MMS22-like, DNA repair protein (rat, mouse - M. spretus, sheep, mouse - M. musculus)	Cluster002
MOB1A	325	MOB kinase activator 1A	Cluster002
MOCS3	333	molybdenum cofactor synthesis 3	Cluster002
MPHOSPH9	170	M-phase phosphoprotein 9	Cluster002
MRPL1	155	mitochondrial ribosomal protein L1	Cluster002
MRPL22	148	mitochondrial ribosomal protein L22	Cluster002
MRPL24	383	mitochondrial ribosomal protein L24	Cluster002
MRPL37	343	mitochondrial ribosomal protein L37 [Source:VGNC Symbol;Acc:VGNC:59185] (assigned to orthologue: ENSBTAG00000010715) (goat) | mitochondrial ribosomal protein L37 (pig, rat, horse, mouse - M. spretus, sheep, buffalo, cow, mouse - M. musculus)	Cluster002
MRPL40	110	mitochondrial ribosomal protein L40 (cow, pig, horse, rat, mouse - M. spretus, sheep, buffalo) | mitochondrial ribosomal protein L40 [Source:VGNC Symbol;Acc:VGNC:31636] (assigned to orthologue: ENSBTAG00000019891) (goat)	Cluster002
MRPL42	56	mitochondrial ribosomal protein L42	Cluster002
MRPL45	68	mitochondrial ribosomal protein L45	Cluster002
MRPL47	129	mitochondrial ribosomal protein L47	Cluster002
MRPL50	117	mitochondrial ribosomal protein L50	Cluster002
MRPL55	170	mitochondrial ribosomal protein L55	Cluster002
MRPL9	244	mitochondrial ribosomal protein L9	Cluster002
MRPS22	241	mitochondrial ribosomal protein S22	Cluster002
MRPS27	277	mitochondrial ribosomal protein S27	Cluster002
MRPS31	270	mitochondrial ribosomal protein S31	Cluster002
MRRF	416	mitochondrial ribosome recycling factor	Cluster002
MRS2	258	magnesium transporter MRS2 (cow, horse) | MRS2, magnesium transporter (buffalo, goat, pig) | MRS2 magnesium transporter (mouse - M. musculus, rat, sheep, mouse - M. spretus)	Cluster002
MSH2	207	mutS homolog 2	Cluster002
MSH4	334	mutS homolog 4	Cluster002
MSH6	136	mutS homolog 6	Cluster002
MSMB	345	microseminoprotein, beta- (sheep) | microseminoprotein, beta (rat) | microseminoprotein beta (pig, horse, buffalo, goat, cow) | beta-microseminoprotein (mouse - M. musculus, mouse - M. spretus)	Cluster002
MTA2	227	metastasis associated 1 family member 2 (cow, goat, buffalo, pig, sheep, horse) | metastasis-associated gene family, member 2 (mouse - M. spretus, mouse - M. musculus) | metastasis associated 1 family, member 2 (rat)	Cluster002
MTHFD1	308	methylenetetrahydrofolate dehydrogenase, cyclohydrolase and formyltetrahydrofolate synthetase 1 (horse, rat, pig, goat, buffalo, cow) | methylenetetrahydrofolate dehydrogenase (NADP+ dependent) 1, methenyltetrahydrofolate cyclohydrolase, formyltetrahydrofolate synthetase (sheep) | methylenetetrahydrofolate dehydrogenase (NADP+ dependent), methenyltetrahydrofolate cyclohydrolase, formyltetrahydrof…	Cluster002
MXD3	239	Max dimerization protein 3 (mouse - M. spretus, rat, mouse - M. musculus) | MAX dimerization protein 3 (cow, pig, horse, buffalo, goat)	Cluster002
MXD4	232	Max dimerization protein 4 (mouse - M. musculus, rat, mouse - M. spretus) | MAX dimerization protein 4 (goat, buffalo, pig, sheep, horse, cow)	Cluster002
MYBL2	286	MYB proto-oncogene like 2 (cow, pig, horse, goat, buffalo) | v-myb avian myeloblastosis viral oncogene homolog-like 2 (sheep) | myeloblastosis oncogene-like 2 (mouse - M. musculus, rat, mouse - M. spretus)	Cluster002
MYNN	146	myoneurin	Cluster002
MYSM1	184	Myb-like, SWIRM and MPN domains 1 (sheep) | myb-like, SWIRM and MPN domains 1 (mouse - M. musculus, rat, mouse - M. spretus) | Myb like, SWIRM and MPN domains 1 (cow, goat, buffalo, pig, horse)	Cluster002
NAA16	158	N(alpha)-acetyltransferase 16, NatA auxiliary subunit	Cluster002
NAA50	187	N(alpha)-acetyltransferase 50, NatE catalytic subunit	Cluster002
NAGK	20	N-acetylglucosamine kinase	Cluster002
NANP	28	N-acetylneuraminic acid phosphatase [Source:MGI Symbol;Acc:MGI:1914561] (assigned to orthologue: ENSMUSG00000053916), N-acetylneuraminic acid phosphatase [Source:RGD Symbol;Acc:1306009] (assigned to orthologue: ENSRNOG00000008307) (mouse - M. spretus) | N-acetylneuraminic acid phosphatase (buffalo, cow, mouse - M. musculus, goat, pig, horse, rat, sheep)	Cluster002
NAP1L1	129	nucleosome assembly protein 1 like 1 (buffalo, goat, pig, horse) | nucleosome assembly protein 1-like 1 (rat, mouse - M. spretus, mouse - M. musculus)	Cluster002
NAPEPLD	140	N-acyl phosphatidylethanolamine phospholipase D	Cluster002
NARS	87	asparaginyl-tRNA synthetase	Cluster002
NASP	232	nuclear autoantigenic sperm protein (histone-binding) (mouse - M. musculus, sheep, mouse - M. spretus) | nuclear autoantigenic sperm protein (goat, buffalo, horse, rat, pig, cow)	Cluster002
NBN	180	nibrin	Cluster002
NCAPD3	243	non-SMC condensin II complex, subunit D3 (mouse - M. musculus, rat, mouse - M. spretus, sheep) | non-SMC condensin II complex subunit D3 (cow, buffalo, goat, pig, horse)	Cluster002
NCAPG	270	non-SMC condensin I complex, subunit G (rat, mouse - M. spretus, sheep, mouse - M. musculus) | non-SMC condensin I complex subunit G (cow, pig, horse, buffalo, goat)	Cluster002
NCAPH	145	non-SMC condensin I complex, subunit H (rat, sheep, mouse - M. spretus, mouse - M. musculus) | non-SMC condensin I complex subunit H (buffalo, goat, horse, pig, cow)	Cluster002
NDC80	258	NDC80 kinetochore complex component (rat, mouse - M. spretus, horse, sheep, mouse - M. musculus, cow) | NDC80, kinetochore complex component (buffalo, goat, pig)	Cluster002
NDUFA9	331	NADH:ubiquinone oxidoreductase subunit A9	Cluster002
NDUFB10	125	NADH:ubiquinone oxidoreductase subunit B10	Cluster002
NDUFB4	257	NADH:ubiquinone oxidoreductase subunit B4	Cluster002
NDUFV2	110	NADH:ubiquinone oxidoreductase core subunit V2 (mouse - M. spretus, rat, horse, pig, goat, mouse - M. musculus, cow, buffalo) | NADH dehydrogenase (ubiquinone) flavoprotein 2, 24kDa (sheep)	Cluster002
NEBL	294	nebulette [Source:RGD Symbol;Acc:1308315] (assigned to orthologue: ENSRNOG00000049452) (mouse - M. spretus) | nebulette (mouse - M. musculus, cow, buffalo, pig, rat, horse, sheep, goat)	Cluster002
NECAP1	311	NECAP endocytosis associated 1	Cluster002
NEDD1	284	neural precursor cell expressed, developmentally down-regulated gene 1 (mouse - M. musculus, mouse - M. spretus) | NEDD1 gamma-tubulin ring complex targeting factor (rat, goat) | neural precursor cell expressed, developmentally down-regulated 1 (cow, buffalo, pig, horse, sheep)	Cluster002
NEK4	392	NIMA-related kinase 4 (sheep, rat) | NIMA (never in mitosis gene a)-related expressed kinase 4 (mouse - M. musculus, mouse - M. spretus) | NIMA related kinase 4 (cow, pig, horse, buffalo, goat)	Cluster002
NFU1	444	NFU1 iron-sulfur cluster scaffold	Cluster002
NGLY1	306	N-glycanase 1	Cluster002
NIN	381	ninein (GSK3B interacting protein) (sheep) | ninein (buffalo, mouse - M. musculus, cow, rat, horse, mouse - M. spretus, pig, goat)	Cluster002
NOL10	178	nucleolar protein 10	Cluster002
NOL11	87	nucleolar protein 11	Cluster002
NOL4L	325	nucleolar protein 4 like (goat, buffalo, pig, horse, cow) | nucleolar protein 4-like (rat, mouse - M. spretus, sheep, mouse - M. musculus)	Cluster002
NOL9	156	nucleolar protein 9	Cluster002
NOP56	123	NOP56 ribonucleoprotein	Cluster002
NOP58	304	NOP58 ribonucleoprotein	Cluster002
NOTCH2	44	notch receptor 2 (goat, horse, rat) | notch 2 (cow, mouse - M. musculus, buffalo, pig, sheep, mouse - M. spretus)	Cluster002
NRAS	231	neuroblastoma RAS viral oncogene homolog (rat) | NRAS proto-oncogene, GTPase (buffalo, goat, horse, pig, cow) | neuroblastoma ras oncogene (mouse - M. musculus, mouse - M. spretus) | neuroblastoma RAS viral (v-ras) oncogene homolog (sheep)	Cluster002
NSL1	231	NSL1, MIS12 kinetochore complex component (buffalo, cow, mouse - M. musculus, goat, pig, sheep, rat, mouse - M. spretus) | NSL1 component of MIS12 kinetochore complex (horse)	Cluster002
NSUN3	277	NOP2/Sun RNA methyltransferase family member 3 (buffalo, pig, horse, rat) | NOP2/Sun RNA methyltransferase 3 (sheep, goat, cow) | NOL1/NOP2/Sun domain family member 3 (mouse - M. spretus, mouse - M. musculus)	Cluster002
NT5C2	375	5 -nucleotidase, cytosolic II	Cluster002
NT5E	306	5 -nucleotidase, ecto (CD73) (sheep) | 5 nucleotidase, ecto (rat, mouse - M. spretus, mouse - M. musculus) | 5 -nucleotidase ecto (cow, horse, pig, buffalo, goat)	Cluster002
NTMT1	62	N-terminal Xaa-Pro-Lys N-methyltransferase 1	Cluster002
NUBPL	337	nucleotide binding protein-like (mouse - M. musculus, rat, mouse - M. spretus, sheep) | nucleotide binding protein like (pig, horse, buffalo, goat, cow)	Cluster002
NUCKS1	406	nuclear casein kinase and cyclin dependent kinase substrate 1 (cow, buffalo, goat, pig, horse) | nuclear casein kinase and cyclin-dependent kinase substrate 1 (mouse - M. musculus, rat, mouse - M. spretus, sheep)	Cluster002
NUDC	94	nuclear distribution C, dynein complex regulator (cow, horse, rat, pig, buffalo, goat) | nudC nuclear distribution protein (mouse - M. spretus, sheep, mouse - M. musculus)	Cluster002
NUDT1	226	nudix hydrolase 1 (cow, goat, buffalo, pig, horse, rat, sheep) | nudix (nucleoside diphosphate linked moiety X)-type motif 1 (mouse - M. spretus, mouse - M. musculus)	Cluster002
NUF2	237	NUF2 component of NDC80 kinetochore complex (horse, rat) | NUF2, NDC80 kinetochore complex component (mouse - M. musculus, cow, mouse - M. spretus, sheep, pig, buffalo, goat)	Cluster002
NUFIP1	30	nuclear fragile X mental retardation protein interacting protein 1 (mouse - M. spretus, mouse - M. musculus) | nuclear FMR1 interacting protein 1 (rat, horse, sheep, cow) | NUFIP1, FMR1 interacting protein 1 (pig, buffalo, goat)	Cluster002
NUP107	111	nucleoporin 107 (goat, pig, rat, horse, mouse - M. spretus, buffalo, cow, mouse - M. musculus) | nucleoporin 107kDa (sheep)	Cluster002
NUP133	62	nucleoporin 133 (rat, mouse - M. spretus, horse, pig, goat, buffalo, mouse - M. musculus, cow) | nucleoporin 133kDa (sheep)	Cluster002
NUP155	346	nucleoporin 155 (mouse - M. musculus, cow, buffalo, pig, horse, rat, mouse - M. spretus, goat) | nucleoporin 155kDa (sheep)	Cluster002
NUP205	307	nucleoporin 205	Cluster002
NUP37	183	nucleoporin 37 (goat, pig, rat, mouse - M. spretus, horse, buffalo, cow, mouse - M. musculus) | nucleoporin 37kDa (sheep)	Cluster002
NUP50	164	nucleoporin 50kDa (sheep) | nucleoporin 50 (goat, pig, horse, rat, mouse - M. spretus, buffalo, cow, mouse - M. musculus)	Cluster002
NUP93	265	nucleoporin 93kDa (sheep) | nucleoporin 93 (goat, rat, mouse - M. spretus, horse, pig, cow, mouse - M. musculus, buffalo)	Cluster002
NUTF2	202	nuclear transport factor 2 [Source:HGNC Symbol;Acc:HGNC:13722] (assigned to orthologue: ENSOARG00000003200), nuclear transport factor 2 [Source:VGNC Symbol;Acc:VGNC:32371] (assigned to orthologue: ENSBTAG00000006414) (goat) | nuclear transport factor 2 [Source:RGD Symbol;Acc:1359213] (assigned to orthologue: ENSRNOG00000018945) (mouse - M. spretus) | nuclear transport factor 2 (mouse - M. musculu…	Cluster002
NVL	71	nuclear VCP-like	Cluster002
NXPE3	263	neurexophilin and PC-esterase domain family member 3 (cow, pig, horse, goat, buffalo) | neurexophilin and PC-esterase domain family, member 3 (mouse - M. musculus, sheep, rat, mouse - M. spretus)	Cluster002
NXT2	313	nuclear transport factor 2 like export factor 2 [Source:HGNC Symbol;Acc:HGNC:18151] (assigned to orthologue: ENSCHIG00000000279) (sheep) | nuclear transport factor 2 like export factor 2 (cow, buffalo, pig, horse) | nuclear transport factor 2-like export factor 2 (mouse - M. musculus, mouse - M. spretus, rat)	Cluster002
OCSTAMP	90	osteoclast stimulatory transmembrane protein	Cluster002
OGFOD1	235	2-oxoglutarate and iron-dependent oxygenase domain containing 1 (rat, mouse - M. spretus, sheep, mouse - M. musculus) | 2-oxoglutarate and iron dependent oxygenase domain containing 1 (cow, pig, horse, buffalo, goat)	Cluster002
OGFRL1	46	opioid growth factor receptor-like 1 (mouse - M. musculus, rat, mouse - M. spretus, sheep) | opioid growth factor receptor like 1 (horse, pig, goat, buffalo, cow)	Cluster002
ORAI3	224	ORAI calcium release-activated calcium modulator 3	Cluster002
ORC1	464	origin recognition complex subunit 1 (cow, pig, horse, sheep, goat, buffalo) | origin recognition complex, subunit 1 (mouse - M. musculus, mouse - M. spretus, rat)	Cluster002
ORC2	348	origin recognition complex, subunit 2 (sheep, rat, mouse - M. spretus, mouse - M. musculus) | origin recognition complex subunit 2 (cow, goat, buffalo, horse, pig)	Cluster002
ORC5	113	origin recognition complex subunit 5 (goat, buffalo, pig, horse, cow) | origin recognition complex, subunit 5 (mouse - M. musculus, rat, sheep, mouse - M. spretus)	Cluster002
OSBPL9	66	oxysterol binding protein like 9 (cow, buffalo, goat, pig, horse) | oxysterol binding protein-like 9 (sheep, rat, mouse - M. spretus, mouse - M. musculus)	Cluster002
OSGEPL1	245	O-sialoglycoprotein endopeptidase like 1 (pig, horse, goat, buffalo, cow) | O-sialoglycoprotein endopeptidase-like 1 (sheep, rat, mouse - M. spretus, mouse - M. musculus)	Cluster002
P2RX1	67	purinergic receptor P2X 1 (buffalo, goat, sheep, rat, horse, pig, cow) | purinergic receptor P2X, ligand-gated ion channel, 1 (mouse - M. spretus)	Cluster002
P2RY1	319	purinergic receptor P2Y1 (cow, pig, horse, rat, sheep, buffalo, goat) | purinergic receptor P2Y, G-protein coupled 1 (mouse - M. musculus, mouse - M. spretus)	Cluster002
P2RY12	91	purinergic receptor P2Y12 (cow, goat, buffalo, pig, horse, rat, sheep) | purinergic receptor P2Y, G-protein coupled 12 (mouse - M. spretus, mouse - M. musculus)	Cluster002
P2RY13	97	purinergic receptor P2Y, G-protein coupled, 13 (sheep) | purinergic receptor P2Y13 (cow, goat, buffalo, pig, horse, rat) | purinergic receptor P2Y, G-protein coupled 13 (mouse - M. spretus, mouse - M. musculus)	Cluster002
P3H1	258	prolyl 3-hydroxylase 1	Cluster002
PADI2	328	peptidyl arginine deiminase, type II (mouse - M. spretus, sheep) | peptidyl arginine deiminase 2 (cow, pig, horse, rat, buffalo, goat)	Cluster002
PAIP1	142	poly(A) binding protein interacting protein 1 (cow, goat, buffalo, pig, sheep, rat, horse) | polyadenylate binding protein-interacting protein 1 (mouse - M. musculus, mouse - M. spretus)	Cluster002
PAK1	287	p21 protein (Cdc42/Rac)-activated kinase 1 (sheep) | p21 (RAC1) activated kinase 1 (pig, mouse - M. spretus, rat, horse, goat, buffalo, mouse - M. musculus, cow)	Cluster002
PALB2	143	partner and localizer of BRCA2	Cluster002
PAN2	355	PAN2 poly(A) specific ribonuclease subunit (goat, mouse - M. spretus, rat, sheep, horse, pig, mouse - M. musculus) | poly(A) specific ribonuclease subunit PAN2 (cow, buffalo)	Cluster002
PAPOLG	130	poly(A) polymerase gamma	Cluster002
PAQR9	310	progestin and adipoQ receptor family member 9 (pig, horse, rat, buffalo, goat, cow) | progestin and adipoQ receptor family member IX (mouse - M. spretus, sheep, mouse - M. musculus)	Cluster002
PARK7	320	Parkinsonism associated deglycase (goat, buffalo, pig, sheep, rat, horse, cow) | Parkinson disease (autosomal recessive, early onset) 7 (mouse - M. spretus)	Cluster002
PARPBP	284	PARP1 binding protein	Cluster002
PBK	355	PDZ binding kinase [Source:HGNC Symbol;Acc:HGNC:18282] (assigned to orthologue: ENSOARG00000014858), PDZ binding kinase [Source:VGNC Symbol;Acc:VGNC:59199] (assigned to orthologue: ENSBTAG00000021069) (goat) | PDZ binding kinase (cow, mouse - M. musculus, buffalo, rat, mouse - M. spretus, sheep, horse, pig)	Cluster002
PCF11	311	PCF11, cleavage and polyadenylation factor subunit (buffalo, cow) | PCF11 cleavage and polyadenylation factor subunit (rat, sheep, mouse - M. spretus, horse, pig, goat, mouse - M. musculus)	Cluster002
PCK2	132	phosphoenolpyruvate carboxykinase 2 (mitochondrial) (rat, mouse - M. spretus, sheep, mouse - M. musculus) | phosphoenolpyruvate carboxykinase 2, mitochondrial (cow, horse, pig, buffalo, goat)	Cluster002
PCM1	250	pericentriolar material 1	Cluster002
PCMTD1	131	protein-L-isoaspartate (D-aspartate) O-methyltransferase domain containing 1	Cluster002
PDCD1LG2	193	programmed cell death 1 ligand 2	Cluster002
PDCD4	254	programmed cell death 4 (pig, mouse - M. spretus, rat, sheep, horse, buffalo, mouse - M. musculus, cow) | programmed cell death 4 (neoplastic transformation inhibitor) (goat)	Cluster002
PDCD6	67	programmed cell death 6	Cluster002
PDE8A	194	phosphodiesterase 8A	Cluster002
PDHB	210	pyruvate dehydrogenase (lipoamide) beta (rat, sheep, mouse - M. spretus, mouse - M. musculus) | pyruvate dehydrogenase E1 beta subunit (buffalo, horse, pig, cow)	Cluster002
PDIA3	30	protein disulfide isomerase family A, member 3 (sheep, rat) | protein disulfide isomerase associated 3 (mouse - M. spretus, mouse - M. musculus) | protein disulfide isomerase family A member 3 (cow, pig, horse, buffalo, goat)	Cluster002
PDIA4	209	protein disulfide isomerase associated 4 (mouse - M. spretus, mouse - M. musculus) | protein disulfide isomerase family A, member 4 (sheep, rat) | protein disulfide isomerase family A member 4 (cow, pig, horse, goat, buffalo)	Cluster002
PDIK1L	102	PDLIM1 interacting kinase 1 like	Cluster002
PDP1	73	pyruvate dehyrogenase phosphatase catalytic subunit 1	Cluster002
PDS5A	207	PDS5 cohesin associated factor A	Cluster002
PDS5B	100	PDS5 cohesin associated factor B	Cluster002
PEX11A	121	peroxisomal biogenesis factor 11 alpha	Cluster002
PGAM5	104	phosphoglycerate mutase family member 5 (mouse - M. spretus, rat, sheep, mouse - M. musculus) | PGAM family member 5, mitochondrial serine/threonine protein phosphatase (pig, horse, buffalo, goat, cow)	Cluster002
PGGT1B	175	protein geranylgeranyltransferase type I subunit beta (pig, horse, goat, buffalo, cow) | protein geranylgeranyltransferase type 1 subunit beta (rat) | protein geranylgeranyltransferase type I, beta subunit (sheep, mouse - M. spretus, mouse - M. musculus)	Cluster002
PHACTR1	236	phosphatase and actin regulator 1	Cluster002
PHAX	194	phosphorylated adaptor for RNA export	Cluster002
PHC3	481	polyhomeotic 3 (mouse - M. musculus, mouse - M. spretus) | polyhomeotic homolog 3 (Drosophila) (sheep) | polyhomeotic homolog 3 (goat, buffalo, pig, horse, rat, cow)	Cluster002
PHEX	309	phosphate regulating endopeptidase homolog, X-linked (mouse - M. musculus, mouse - M. spretus, rat, sheep, pig) | phosphate regulating endopeptidase homolog X-linked (cow, horse, buffalo)	Cluster002
PHF3	145	PHD finger protein 3	Cluster002
PHF5A	61	PHD finger protein 5A	Cluster002
PHKB	328	phosphorylase kinase, beta (sheep) | phosphorylase kinase regulatory subunit beta (cow, pig, horse, rat, goat, buffalo) | phosphorylase kinase beta (mouse - M. musculus, mouse - M. spretus)	Cluster002
PIAS2	142	protein inhibitor of activated STAT 2 (buffalo, goat, mouse - M. spretus, horse, pig, cow, mouse - M. musculus) | protein inhibitor of activated STAT, 2 (rat, sheep)	Cluster002
PIBF1	274	progesterone immunomodulatory binding factor 1	Cluster002
PICK1	500	protein interacting with PRKCA 1 (pig, horse, rat, sheep, buffalo, goat, cow) | protein interacting with C kinase 1 (mouse - M. spretus, mouse - M. musculus)	Cluster002
PIGC	179	phosphatidylinositol glycan anchor biosynthesis, class C (mouse - M. musculus, mouse - M. spretus, rat) | phosphatidylinositol glycan anchor biosynthesis class C (buffalo, goat, sheep, horse, pig, cow)	Cluster002
PIGM	81	phosphatidylinositol glycan anchor biosynthesis class M (horse, sheep, pig, goat, buffalo, cow) | phosphatidylinositol glycan anchor biosynthesis, class M (rat, mouse - M. spretus, mouse - M. musculus)	Cluster002
PIGO	409	phosphatidylinositol glycan anchor biosynthesis, class O (sheep, rat, mouse - M. spretus, mouse - M. musculus) | phosphatidylinositol glycan anchor biosynthesis class O (buffalo, goat, horse, pig, cow)	Cluster002
PIGW	157	phosphatidylinositol glycan anchor biosynthesis, class W (mouse - M. spretus, rat, mouse - M. musculus) | phosphatidylinositol glycan anchor biosynthesis class W (goat, buffalo, pig, horse, sheep, cow)	Cluster002
PIK3C3	320	phosphatidylinositol 3-kinase catalytic subunit type 3 (cow, mouse - M. musculus, buffalo, goat, horse, mouse - M. spretus, pig) | phosphatidylinositol 3-kinase, catalytic subunit type 3 (rat, sheep)	Cluster002
PIK3IP1	340	phosphoinositide-3-kinase interacting protein 1	Cluster002
PINX1	63	PIN2 (TERF1) interacting telomerase inhibitor 1 (buffalo, sheep, horse, cow) | PIN2/TERF1 interacting, telomerase inhibitor 1 (mouse - M. musculus, pig, mouse - M. spretus, rat, goat)	Cluster002
PJA2	405	praja ring finger ubiquitin ligase 2 (goat, pig, rat, mouse - M. spretus, horse, cow, mouse - M. musculus, buffalo) | praja ring finger 2, E3 ubiquitin protein ligase (sheep)	Cluster002
PLAA	267	phospholipase A2, activating protein (mouse - M. musculus, mouse - M. spretus, rat) | phospholipase A2 activating protein (cow, buffalo, goat, pig, horse) | phospholipase A2-activating protein (sheep)	Cluster002
PLD1	78	phospholipase D1 (goat, buffalo, rat, mouse - M. spretus, horse, pig, mouse - M. musculus) | phospholipase D1, phosphatidylcholine-specific (sheep, cow)	Cluster002
PLEKHA8	85	pleckstrin homology domain containing A8 (pig, horse, rat, goat, buffalo, cow) | pleckstrin homology domain containing, family A (phosphoinositide binding specific) member 8 (sheep, mouse - M. spretus, mouse - M. musculus)	Cluster002
[truncated: 6,131 more rows]
